# Supplementary material for: Comparative analyses of caste, sex, and developmental stage‐specific transcriptomes in two Temnothorax ants
Source: Ecol Evol. 2020 Mar 30;10(10):4193–203. doi: 10.1002/ece3.6187 (PMC7246193; doi:10.1002/ece3.6187)
Supplement: Supplementary file 1 — Differentially expressed genes from pairwise comparisons between different developmental stages, castes and sexes in T. americanus [file ECE3-10-4193-s001.xlsx]

## Sheet: Larvae compared to Males
ID	Base.Mean	Log.Fold.Change	lfcSE	stat	p.value	adjusted.p.value	blast.hit	read.count.Output_Tam_396_larvae	read.count.Output_Tam_396_male	read.count.Output_Tam_396_queen	read.count.Output_Tam_396_worker	read.count.Output_Tam_396_worker_pupae	read.count.Output_Tam_482_larvae	read.count.Output_Tam_482_male	read.count.Output_Tam_482_queen	read.count.Output_Tam_482_worker	read.count.Output_Tam_482_worker_pupae	read.count.Output_Tam_695_larvae	read.count.Output_Tam_695_male	read.count.Output_Tam_695_queen	read.count.Output_Tam_695_worker	read.count.Output_Tam_695_worker_pupae
TRINITY_DN58140_c3_g1_i2	3272.85	12.1637	1.14665	10.608	2.73543e-26	1.89045e-21	XP_011634876.1	17196	0	48	73	20	17260	2	149	24	15	6454	6	48	180	103
TRINITY_DN53165_c0_g2_i2	9173.63	8.6906	0.850287	10.2208	1.6004e-24	5.5302e-20	XP_011703087.1	58552	116	15	48	53	37156	141	135	84	78	16685	87	96	170	119
TRINITY_DN51389_c0_g1_i1	3474.27	9.7799	0.982747	9.9516	2.48152e-23	3.42996e-19	XP_011878188.1	7620	23	4	10	26	36794	13	11	21	44	3125	20	19	23	13
TRINITY_DN54847_c0_g2_i2	8528.8	11.9247	1.24725	9.56079	1.16862e-21	1.15376e-17	XP_012536986.1	9617	0	11	10	75	94970	15	34	20	16	14306	10	3	7	27
TRINITY_DN37434_c0_g1_i2	3314.1	10.1631	1.07386	9.46411	2.96083e-21	2.55779e-17	XP_011636528.1	22644	24	1	2	3	11712	10	8	2	4	6066	6	15	9	1
TRINITY_DN60152_c0_g1_i3	1426.21	14.2814	1.5271	9.35196	8.60412e-21	6.60701e-17	NA	10137	0	20	11	0	4142	0	24	7	2	2915	0	4	8	0
TRINITY_DN59283_c0_g3_i4	2301.24	9.07513	0.988758	9.17832	4.37869e-20	3.02611e-16	XP_018314384.1	11713	42	6	12	15	13676	17	14	64	16	3805	4	12	14	9
TRINITY_DN41848_c0_g1_i1	6301.93	11.3252	1.27144	8.9074	5.22449e-19	3.12543e-15	XP_012542708.1	16760	6	10	10	6	50904	17	43	14	8	16542	6	6	0	0
TRINITY_DN51876_c0_g4_i1	1204.52	11.1835	1.28073	8.7321	2.4998e-18	1.32893e-14	XP_011873284.1	7163	3	2	0	0	7025	1	4	2	3	978	2	6	8	3
TRINITY_DN60592_c0_g1_i2	883.884	11.7152	1.34769	8.69275	3.53765e-18	1.68313e-14	XP_011164291.1	1814	0	1112	1592	1141	507	0	773	762	1097	570	0	1038	1055	1705
TRINITY_DN49329_c0_g1_i6	196.688	11.7083	1.39855	8.37174	5.67726e-17	2.30797e-13	NA	1090	0	11	3	8	1144	0	9	5	9	199	0	5	9	15
TRINITY_DN60152_c0_g1_i5	3182.76	8.44888	1.02828	8.2165	2.09534e-16	8.04494e-13	NA	22824	39	1011	331	11	7818	38	365	153	2	5420	46	135	216	2
TRINITY_DN58832_c1_g1_i3	5256.76	4.9694	0.60627	8.19668	2.47122e-16	8.98873e-13	XP_011689443.1	22719	756	361	1214	993	28296	846	985	1188	1013	8195	928	544	869	1072
TRINITY_DN52859_c3_g1_i5	1492.57	10.1653	1.24162	8.18719	2.67406e-16	9.24021e-13	NA	4382	4	5	3	1	7729	13	3	4	2	7272	0	6	0	0
TRINITY_DN52559_c1_g1_i1	1700.15	9.66756	1.19231	8.10824	5.13596e-16	1.54325e-12	NA	4607	4	17	29	18	2230	11	24	40	2	14322	11	9	35	204
TRINITY_DN46654_c0_g1_i1	651.883	9.93591	1.25248	7.93296	2.13976e-15	5.91516e-12	XP_018392418.1	209	5	3	6	10	7711	0	3	6	2	1265	3	4	14	8
TRINITY_DN52859_c2_g1_i6	363.863	9.88677	1.25956	7.84939	4.18076e-15	1.07012e-11	NA	2040	1	1	3	0	1379	3	1	5	0	1094	1	1	0	0
TRINITY_DN54746_c1_g1_i5	8566.02	11.2142	1.43724	7.80259	6.06481e-15	1.44531e-11	XP_012535866.1	30363	6	22	111	10	72918	17	1414	15	98	8948	11	41	255	3
TRINITY_DN60582_c1_g1_i7	7813.66	13.5906	1.74434	7.79126	6.63444e-15	1.52835e-11	XP_011702076.1	35916	0	1953	6031	7424	2295	0	4584	0	8132	23660	0	2975	5832	6292
TRINITY_DN60165_c0_g1_i2	298.681	11.2094	1.46103	7.6723	1.6894e-14	3.64857e-11	XP_011866297.1	1162	1	3	5	9	1073	0	44	0	16	1448	0	16	11	28
TRINITY_DN50570_c0_g2_i5	242.97	9.91153	1.31348	7.546	4.4884e-14	8.61648e-11	XP_012542539.1	1731	2	6	3	3	507	1	10	0	0	646	0	6	6	2
TRINITY_DN41652_c0_g1_i2	1257.64	12.1742	1.6398	7.42416	1.13497e-13	2.06415e-10	XP_011694180.1	6588	0	1	0	2	2335	0	1	1	0	6496	2	12	3	0
TRINITY_DN55236_c1_g1_i1	3746.21	9.04246	1.2212	7.40454	1.31602e-13	2.27376e-10	XP_011698092.1	11433	26	0	33	49	34646	39	17	53	32	4035	27	0	82	14
TRINITY_DN58140_c2_g1_i1	267.83	9.17531	1.25715	7.29852	2.90959e-13	4.78765e-10	NA	671	2	2	1	0	2240	2	7	5	0	669	2	0	2	0
TRINITY_DN56775_c0_g1_i5	236.986	10.1257	1.4116	7.17324	7.32422e-13	1.17715e-09	XP_011862841.1	274	0	94	548	131	124	0	304	303	159	537	0	489	187	382
TRINITY_DN43338_c0_g1_i1	1187.73	11.3767	1.58804	7.16402	7.83464e-13	1.23057e-09	NA	8549	1	2	1	16	1354	3	1	2	0	4193	0	6	1	0
TRINITY_DN38462_c0_g1_i1	2592.95	11.8593	1.67591	7.07637	1.47984e-12	2.176e-09	NA	17312	2	7	0	48	3089	0	22	1	7	7299	2	4	0	5535
TRINITY_DN48615_c1_g1_i6	1723.79	11.4906	1.62828	7.05689	1.70271e-12	2.45155e-09	XP_012534498.1	13225	0	0	1	5	4367	2	2	2	0	3031	3	6	0	0
TRINITY_DN60717_c2_g3_i1	668.199	7.64489	1.0882	7.02526	2.13668e-12	3e-09	XP_017044294.1	4428	11	36	49	45	93	20	69	71	143	2900	14	36	115	46
TRINITY_DN54746_c1_g1_i3	3212.49	9.61034	1.39771	6.87576	6.16586e-12	8e-09	XP_011872390.1	696	21	12	20	17	39718	15	187	14	8	5050	10	10	42	0
TRINITY_DN45625_c0_g1_i1	416.151	11.3823	1.66236	6.84706	7.53842e-12	9.64778e-09	XP_018398651.1	2817	0	0	0	15	2153	0	2	13	8	158	1	3	4	3
TRINITY_DN43755_c2_g1_i2	510.447	5.90588	0.863488	6.83957	7.94338e-12	1e-08	XP_011867528.1	2119	27	12	25	8	2792	79	91	116	13	1234	26	35	100	18
TRINITY_DN54968_c1_g1_i6	221.081	7.64635	1.1189	6.83383	8.26754e-12	1.0203e-08	XP_011867275.1	290	7	5	26	34	2532	5	7	5	20	129	3	9	5	63
TRINITY_DN46625_c0_g1_i3	292.292	10.4963	1.54544	6.79178	1.10757e-11	1.34288e-08	XP_018337992.1	664	0	1	0	1	3060	2	4	1	1	270	0	0	4	3
TRINITY_DN49880_c1_g1_i6	6878.41	10.8667	1.62294	6.69568	2.14671e-11	2.31812e-08	XP_011703085.1	39507	0	12	5	23	42236	1	28	6	12	5354	29	24	0	0
TRINITY_DN54093_c2_g1_i1	1590.78	10.2832	1.53911	6.68124	2.36932e-11	2.51914e-08	NA	11474	3	1	0	11	7993	5	1	1	4	117	5	0	0	0
TRINITY_DN60267_c1_g1_i14	128.934	9.22547	1.38229	6.67405	2.48834e-11	2.6056e-08	XP_011699695.1	267	0	61	154	290	57	0	173	46	298	113	0	102	151	272
TRINITY_DN53778_c1_g1_i5	19072	8.91647	1.34638	6.62254	3.53076e-11	3.53639e-08	XP_018368622.1	48233	14	60179	24194	9876	762	17	20983	361	12498	19396	92	23772	17916	10838
TRINITY_DN51876_c0_g2_i3	1606.7	9.68453	1.46493	6.6109	3.81997e-11	3.77141e-08	XP_011873284.1	3220	14	0	1	5	16640	3	3	12	3	2140	4	29	9	0
TRINITY_DN47650_c1_g2_i2	244.038	10.1652	1.55037	6.55661	5.50433e-11	5.28339e-08	NA	126	1	6	2	0	3084	0	1	0	2	241	1	6	1	1
TRINITY_DN53529_c0_g1_i1	91.6818	8.55512	1.30955	6.53285	6.45316e-11	5.94638e-08	NA	142	0	100	114	70	72	0	232	120	106	44	0	88	151	159
TRINITY_DN39915_c0_g1_i3	11545.1	9.74349	1.50788	6.46173	1.03516e-10	9.41313e-08	XP_011639206.1	5303	22	711	41	151	159006	53	42	153	42	79	57	68	36	66
TRINITY_DN46072_c0_g1_i2	206.931	7.64449	1.19482	6.39802	1.57402e-10	1.39462e-07	NA	1458	3	9	18	21	17	4	26	19	39	808	6	4	37	23
TRINITY_DN49090_c3_g1_i7	427.549	12.0888	1.89658	6.37399	1.84177e-10	1.59106e-07	XP_012532102.1	701	0	3	0	0	4654	0	13	3	0	535	0	15	0	0
TRINITY_DN45515_c1_g1_i1	153.525	7.18023	1.12917	6.35885	2.03266e-10	1.6925e-07	XP_013300602.1	1130	3	5	7	18	25	3	18	13	13	549	8	9	17	17
TRINITY_DN49145_c4_g1_i3	625.53	7.19603	1.13671	6.33058	2.4424e-10	1.94942e-07	NA	4273	10	27	17	47	96	23	101	48	102	2625	24	14	67	53
TRINITY_DN58538_c1_g1_i1	683.795	10.3825	1.64626	6.30673	2.84989e-10	2.23814e-07	XP_012222041.1	1023	0	448	744	1906	73	0	578	6	1585	413	0	425	1147	2790
TRINITY_DN50697_c0_g1_i1	138.624	10.4898	1.67711	6.25466	3.9838e-10	3.0255e-07	XP_011153817.1	529	0	1	1	429	428	0	1	0	95	375	0	1	7	17
TRINITY_DN55139_c0_g1_i3	222.415	7.66333	1.22758	6.24265	4.30233e-10	3.16913e-07	XP_011688276.1	1107	0	17	47	91	327	13	63	24	106	892	0	20	94	57
TRINITY_DN41743_c0_g1_i4	276.937	11.5804	1.85821	6.23199	4.60534e-10	3.35e-07	NA	79	0	1	0	0	3599	0	7	0	1	264	0	6	1	6
TRINITY_DN54464_c0_g2_i1	740.394	10.1344	1.63255	6.20773	5.37569e-10	3.83e-07	XP_011646810.1	3107	1	0	0	0	2986	4	4	11	0	3251	1	27	1	3
TRINITY_DN41596_c0_g2_i2	92.4999	8.0571	1.29979	6.19879	5.68988e-10	4.01252e-07	NA	579	1	8	5	6	11	1	17	12	15	440	2	3	17	5
TRINITY_DN45444_c1_g2_i2	174.135	7.17861	1.15855	6.19618	5.78496e-10	4.03837e-07	XP_002435918.1	1140	6	4	8	12	27	5	26	18	27	781	5	7	30	11
TRINITY_DN50570_c0_g1_i9	98.9029	10.4426	1.68602	6.19362	5.87964e-10	4.06342e-07	XP_012534600.1	117	0	4	5	1	443	0	9	0	0	712	0	7	14	0
TRINITY_DN59725_c0_g1_i12	108.012	10.4186	1.68859	6.17002	6.82796e-10	4.62628e-07	XP_011862742.1	78	0	8	12	10	13	0	2	9	2	1220	0	8	26	13
TRINITY_DN46891_c2_g1_i18	308.605	7.02234	1.14166	6.15101	7.69913e-10	5.16589e-07	XP_011879950.1	175	10	11	97	7	2848	8	18	13	0	1062	14	7	56	2
TRINITY_DN44356_c0_g1_i2	327.841	6.87862	1.12444	6.11739	1e-09	6.20154e-07	NA	2142	10	11	28	35	34	12	66	30	57	1426	15	20	65	32
TRINITY_DN52859_c3_g2_i1	18523.4	10.347	1.69337	6.11028	1e-09	6.42376e-07	XP_011878189.1	134278	2	12	13	11	65373	62	14	571	11	24896	57	0	2	0
TRINITY_DN58159_c2_g2_i1	824.567	6.34083	1.04107	6.09067	1.12441e-09	7.1292e-07	XP_011695852.1	1029	47	50	33	160	1050	44	13	59	56	7797	52	10	78	397
TRINITY_DN33049_c0_g1_i2	171.089	11.1079	1.83722	6.04605	1.4844e-09	8.69409e-07	XP_011688438.1	1120	0	1	0	0	876	0	1	0	1	129	0	0	0	1
TRINITY_DN34086_c0_g1_i1	1319.5	8.15669	1.34909	6.04604	1.48445e-09	8.69409e-07	XP_011873945.1	8225	24	0	0	1	5065	15	1	30	1	2918	19	9	6	3
TRINITY_DN52673_c0_g1_i3	788.92	10.808	1.79107	6.03438	1.59575e-09	9.24164e-07	XP_011864515.1	2356	0	364	1541	1673	112	0	687	0	2056	1193	0	121	550	1078
TRINITY_DN52859_c0_g1_i1	8767.89	10.198	1.69024	6.03348	1.60468e-09	9.24164e-07	XP_011878189.1	54024	1	4	5	10	39377	27	11	291	11	15291	35	1	0	0
TRINITY_DN56268_c0_g1_i1	171.694	5.90774	0.981181	6.02105	1.73287e-09	9.87e-07	XP_012524384.1	754	11	2	11	19	461	16	11	2	7	844	16	4	15	2
TRINITY_DN45596_c0_g1_i1	204.517	7.06053	1.17281	6.02017	1.7423e-09	9.87e-07	NA	920	5	189	209	6	472	3	307	6	3	160	5	92	337	13
TRINITY_DN46236_c0_g1_i2	5424.06	8.3452	1.39332	5.98943	2.10576e-09	1.155e-06	XP_011863052.1	3838	160	21	12	19	72561	23	15	34	47	534	18	121	136	42
TRINITY_DN52040_c1_g1_i2	91.2269	9.36709	1.56519	5.98463	2.1688e-09	1.171e-06	XP_012054811.1	479	1	0	2	175	102	0	3	0	33	348	0	2	1	28
TRINITY_DN60717_c2_g1_i1	1684.33	7.98775	1.34149	5.95437	2.6108e-09	1.36691e-06	XP_017046218.1	11240	0	81	67	133	228	50	288	160	281	7299	27	67	272	133
TRINITY_DN59682_c1_g1_i1	77.3535	7.85582	1.32785	5.91621	3.29442e-09	1.6741e-06	NA	83	0	80	118	134	41	0	176	39	128	33	0	73	123	187
TRINITY_DN51849_c1_g1_i1	2355.06	8.99526	1.52766	5.88826	3.90286e-09	1.96881e-06	XP_012526125.1	962	11	75	17	3479	26171	10	10	18	3972	82	15	8	27	20
TRINITY_DN41743_c0_g1_i3	1163.41	10.3991	1.76694	5.88536	4e-09	1.98916e-06	XP_011155540.1	6220	3	0	2	38	2976	2	4	0	0	5038	1	5	112	2
TRINITY_DN54025_c0_g1_i25	55.5218	5.91084	1.00905	5.85785	4.68896e-09	2.29826e-06	XP_011631932.1	341	5	15	16	71	47	3	17	22	64	66	2	7	13	45
TRINITY_DN51389_c0_g1_i3	436.676	10.4414	1.79583	5.81428	6.08955e-09	2.90241e-06	NA	3646	1	4	0	7	1538	1	3	1	10	0	0	8	14	11
TRINITY_DN45513_c0_g1_i1	1105.26	7.51136	1.29452	5.80242	6.53657e-09	3.07308e-06	XP_011647017.1	5709	19	37	22	1936	880	27	5	3	1987	1888	6	0	22	3100
TRINITY_DN53585_c0_g2_i1	563.843	8.25215	1.42449	5.79307	6.91115e-09	3.22723e-06	XP_011866649.1	30	0	335	860	1468	218	0	701	304	1236	35	0	409	1715	2492
TRINITY_DN51876_c0_g1_i3	1959.23	11.384	1.99438	5.70803	1.1429e-08	4.87565e-06	NA	17502	1	0	0	0	4454	3	0	3	0	1046	0	8	0	4
TRINITY_DN59387_c1_g1_i1	535.854	5.90903	1.03572	5.70526	1.16167e-08	4.92533e-06	NA	2034	43	49	67	275	74	31	90	68	497	2415	22	69	63	1789
TRINITY_DN54746_c1_g1_i4	1287.35	9.11501	1.59849	5.70228	1.18218e-08	4.98175e-06	XP_012535866.1	2172	12	48	88	41	9114	2	2128	2	449	3589	3	25	159	2
TRINITY_DN58595_c0_g1_i5	245.195	9.84014	1.72745	5.69633	1.22413e-08	5.09637e-06	NA	2180	1	0	5	5	659	0	5	0	3	24	1	1	0	24
TRINITY_DN47086_c1_g3_i1	50.3225	9.48289	1.66672	5.68956	1.27365e-08	5.26629e-06	NA	360	0	0	3	6	7	0	8	8	8	191	0	2	6	6
TRINITY_DN50570_c0_g1_i4	73.4272	9.25559	1.62702	5.68869	1.28019e-08	5.26629e-06	XP_012534600.1	132	0	5	5	6	286	1	8	0	0	513	0	1	5	1
TRINITY_DN54383_c0_g2_i1	312.964	8.37283	1.47531	5.67528	1.38459e-08	5.66206e-06	NA	47	0	0	3	14	2443	5	3	11	7	1649	5	1	4	204
TRINITY_DN38570_c0_g1_i4	114.216	7.58345	1.34777	5.62665	1.8374e-08	7.34e-06	XP_015125549.1	753	5	5	16	4	10	2	10	17	35	488	0	5	30	9
TRINITY_DN49600_c0_g3_i2	434.618	7.84425	1.41796	5.53207	3.16471e-08	1.20172e-05	XP_011172003.1	54	0	26	3	3544	304	1	4	2	2475	262	1	112	1	373
TRINITY_DN55075_c2_g4_i1	90.543	7.33259	1.33063	5.51062	3.57568e-08	1.34522e-05	NA	629	1	6	1	13	11	5	13	9	10	369	1	3	12	3
TRINITY_DN60611_c1_g1_i1	242.217	5.08398	0.923122	5.50738	3.64218e-08	1.35371e-05	XP_018392400.1	531	28	32	78	57	1163	23	269	73	122	769	37	61	89	14
TRINITY_DN38278_c0_g1_i2	30.9093	8.95441	1.62591	5.50732	3.64331e-08	1.35371e-05	NA	215	0	2	2	7	8	0	3	1	4	124	0	0	2	3
TRINITY_DN40640_c0_g1_i1	1197.07	6.63112	1.20605	5.49823	3.83625e-08	1.41777e-05	XP_018392685.1	258	6	115	97	9794	151	4	15	11	7092	995	5	25	35	1240
TRINITY_DN46690_c0_g1_i2	55.5764	6.58407	1.19834	5.49434	3.92176e-08	1.44167e-05	XP_011866809.1	109	3	1	5	23	407	4	3	3	4	189	1	0	0	7
TRINITY_DN57118_c0_g1_i2	5782.89	9.11802	1.66517	5.47573	4.35705e-08	1.57652e-05	XP_011865488.1	57	96	9	0	16	44629	0	34	1	13	34602	7	68	0	33
TRINITY_DN48715_c0_g1_i1	674.734	4.34583	0.794111	5.47258	4.43542e-08	1.59384e-05	XP_011878306.1	2420	174	253	71	133	842	65	807	121	177	3138	182	188	103	142
TRINITY_DN59917_c0_g1_i1	1316.7	7.64185	1.40011	5.45803	4.81437e-08	1.68041e-05	XP_011632905.1	1387	0	1230	2156	2518	95	3	1534	18	1958	2105	12	1512	2312	3636
TRINITY_DN51062_c0_g1_i2	6772.07	5.39712	0.989805	5.45271	4.96085e-08	1.72283e-05	XP_011163623.1	44900	582	378	652	70	19749	916	3563	1759	348	8937	779	629	1576	119
TRINITY_DN57118_c0_g1_i8	6296.19	7.96785	1.4633	5.44514	5.17646e-08	1.77983e-05	XP_011865488.1	162	224	30	7	8	66197	21	120	23	6	21515	49	73	30	318
TRINITY_DN50448_c1_g1_i3	547.092	10.6626	1.96139	5.43624	5.44171e-08	1.8526e-05	XP_011688755.1	3327	2	0	0	7	1560	0	1	2	0	1810	0	0	0	0
TRINITY_DN56114_c0_g1_i2	442.804	7.66913	1.41167	5.43265	5.55237e-08	1.881e-05	XP_012535985.1	331	0	18	4	423	2546	8	4	2	640	2110	13	0	12	137
TRINITY_DN57513_c0_g1_i4	1031.94	9.18043	1.69225	5.42497	5.8e-08	1.95406e-05	XP_011638676.1	373	0	1200	2420	2409	469	0	1642	382	2765	0	0	1131	1694	2082
TRINITY_DN56793_c2_g1_i6	355.237	10.8023	1.99499	5.41473	6.13803e-08	2.04927e-05	XP_011873572.1	2549	0	88	0	26	315	0	4	374	35	856	0	21	72	0
TRINITY_DN54497_c0_g1_i1	75.2175	7.23357	1.34004	5.39803	6.73762e-08	2.22793e-05	NA	492	1	0	2	8	15	2	10	10	11	338	3	5	9	3
TRINITY_DN49068_c3_g3_i2	450.044	8.47907	1.57906	5.36968	7.88753e-08	2.50413e-05	XP_018057026.1	472	10	1	2	14	21	0	0	8	53	5156	3	0	4	10
TRINITY_DN59283_c0_g3_i1	57.5866	9.50545	1.77029	5.36942	7.9e-08	2.50413e-05	XP_011173718.1	425	0	3	6	1	153	0	14	0	10	77	0	0	5	11
TRINITY_DN55902_c1_g1_i9	151.687	10.2555	1.91606	5.35235	8.68173e-08	2.71491e-05	XP_011863379.1	1390	0	9	35	5	0	0	25	85	76	122	0	18	6	37
TRINITY_DN49600_c0_g4_i1	426.131	6.95374	1.30053	5.34685	8.94988e-08	2.76128e-05	NA	362	1	13	12	3080	229	3	3	2	2532	276	3	97	8	230
TRINITY_DN51876_c0_g3_i1	162.534	7.00946	1.31397	5.33456	9.57767e-08	2.94184e-05	XP_011639959.1	1056	10	3	1	2	697	3	105	3	0	142	3	4	2	3
TRINITY_DN54172_c1_g1_i1	1029.79	6.33781	1.18909	5.32995	9.82413e-08	2.99095e-05	XP_012062133.1	1050	12	33	14	6929	343	6	47	15	7160	32	3	10	45	1228
TRINITY_DN59575_c0_g1_i6	259.321	10.2714	1.93914	5.29689	1.17792e-07	3.47888e-05	XP_012059380.1	1271	0	0	161	269	520	0	18	0	290	588	0	161	54	81
TRINITY_DN58294_c1_g1_i4	59.6908	8.72698	1.65139	5.28463	1.26e-07	3.68777e-05	XP_011694078.1	228	0	96	13	86	48	0	46	0	67	81	0	12	27	117
TRINITY_DN50782_c0_g6_i1	87.3681	9.82639	1.85958	5.28421	1.26248e-07	3.68777e-05	NA	741	0	6	4	0	44	0	2	1	1	145	0	20	68	6
TRINITY_DN53108_c0_g1_i7	479.819	6.85051	1.29959	5.2713	1.35462e-07	3.92739e-05	XP_013194537.1	4853	12	26	67	54	20	33	54	40	73	155	8	34	36	86
TRINITY_DN55137_c4_g2_i2	35.5652	9.03519	1.71607	5.26506	1.40144e-07	4.01881e-05	NA	179	0	0	3	3	3	0	2	2	6	230	0	0	6	4
TRINITY_DN47587_c0_g1_i2	961.718	9.10824	1.73027	5.26406	1.40905e-07	4.02395e-05	XP_018392471.1	611	7	5	4	0	13044	2	0	8	0	79	7	2	0	0
TRINITY_DN60784_c1_g1_i6	791.988	8.60177	1.63768	5.25242	1.5011e-07	4.20921e-05	NA	2076	0	527	240	2872	330	0	44	0	2392	375	4	201	203	3173
TRINITY_DN59137_c0_g1_i2	206.396	9.28876	1.77436	5.23498	1.65e-07	4.57961e-05	XP_011640804.1	411	0	130	97	422	68	0	349	0	737	239	0	58	378	262
TRINITY_DN58140_c4_g1_i1	4209.94	5.15815	0.985744	5.23275	1.67e-07	4.61669e-05	XP_011867528.1	17493	481	611	1320	45	15750	612	7622	1303	350	7260	351	761	2302	285
TRINITY_DN60227_c0_g3_i4	186.833	10.0336	1.92349	5.21635	1.82481e-07	4.98469e-05	XP_018308103.1	469	0	24	0	145	225	0	0	0	996	651	0	34	0	112
TRINITY_DN57417_c0_g1_i13	530.099	9.76977	1.87894	5.19961	1.99704e-07	5.32878e-05	XP_018055048.1	3239	0	11	0	53	3038	2	11	0	3	322	2	0	0	0
TRINITY_DN43238_c0_g1_i1	357.194	7.99058	1.53789	5.19581	2.03828e-07	5.4179e-05	XP_011693475.1	288	5	3	2	291	1	4	6	0	428	3602	4	3	0	152
TRINITY_DN53844_c0_g1_i1	350.91	5.95762	1.14809	5.18916	2.11246e-07	5.57222e-05	XP_011701982.1	195	6	5	40	2166	226	3	1	3	2137	528	8	2	9	337
TRINITY_DN57295_c1_g2_i1	154.367	6.28367	1.21938	5.15316	2.5613e-07	6.67969e-05	XP_011172988.1	149	0	136	257	154	27	7	327	61	216	310	0	186	184	338
TRINITY_DN54746_c1_g1_i1	1220.93	9.71925	1.88685	5.15104	2.59e-07	6.73031e-05	XP_012535866.1	45	7	20	32	17	14121	0	798	4	131	2246	0	18	81	0
TRINITY_DN58480_c1_g2_i2	218.086	8.51933	1.65414	5.1503	2.60069e-07	6.7316e-05	NA	31	2	0	0	2	694	2	0	5	0	2142	2	0	1	10
TRINITY_DN58159_c2_g3_i1	335.392	6.07226	1.18459	5.12606	2.95866e-07	7.60122e-05	XP_011695852.1	41	26	17	19	65	553	25	5	36	25	3438	16	10	37	216
TRINITY_DN47086_c0_g1_i1	59.0266	8.06246	1.57364	5.12344	3e-07	7.67905e-05	XP_013304453.1	445	0	1	4	8	8	0	8	8	11	202	2	0	4	3
TRINITY_DN43755_c2_g1_i10	1500.88	4.95421	0.967435	5.12097	3.04e-07	7.75162e-05	XP_011867528.1	2758	158	467	961	50	6692	187	3494	382	537	2946	140	626	1566	515
TRINITY_DN52545_c1_g1_i4	572.878	5.51016	1.07906	5.10643	3.28307e-07	8.25577e-05	XP_018392181.1	452	21	104	255	2757	517	7	470	6	2851	465	9	112	139	1141
TRINITY_DN60369_c4_g1_i19	27.6106	7.03425	1.37756	5.10631	3.28511e-07	8.25577e-05	XP_012056262.1	51	0	13	13	7	230	0	4	5	2	29	2	14	2	11
TRINITY_DN54968_c1_g1_i5	311.246	8.37506	1.64086	5.10406	3.32437e-07	8.29411e-05	XP_011867275.1	615	5	0	0	5	3528	5	0	3	6	134	0	0	0	28
TRINITY_DN48666_c1_g1_i1	436.998	5.508	1.08595	5.07204	3.93565e-07	9.61105e-05	XP_011338896.1	1290	16	10	24	908	2162	12	4	3	647	820	77	5	10	135
TRINITY_DN55233_c0_g2_i2	166.03	4.45753	0.880694	5.06139	4.16214e-07	0.000100154	NA	655	23	16	36	230	65	15	57	43	365	335	28	29	34	515
TRINITY_DN52859_c3_g2_i2	138.047	6.9354	1.3704	5.06086	4.17367e-07	0.000100154	NA	216	6	182	5	0	1088	5	58	47	0	233	1	3	19	1
TRINITY_DN54438_c0_g1_i3	120.463	9.56759	1.90179	5.03084	4.88326e-07	0.000114014	XP_011166263.1	850	0	8	149	90	0	0	31	5	81	79	0	75	46	166
TRINITY_DN55598_c0_g1_i1	1139.82	4.32138	0.85968	5.02673	4.98923e-07	0.000116096	XP_011695080.1	1841	246	132	239	1936	1002	203	174	212	2093	6709	180	261	246	559
TRINITY_DN60717_c2_g4_i6	2008	7.01882	1.39716	5.02365	5.07e-07	0.000117185	XP_020804091.1	12937	39	233	0	132	525	100	189	129	506	8701	43	136	375	334
TRINITY_DN47587_c0_g3_i1	1727.84	8.00911	1.6019	4.99975	5.74e-07	0.0001305	NA	47	8	30	25	6606	10406	9	6	10	10025	55	10	8	4	22
TRINITY_DN57944_c5_g1_i1	207.809	10.8772	2.17832	4.99339	5.93295e-07	0.000132695	NA	432	0	1	0	17	2368	0	1	2	0	60	0	0	0	0
TRINITY_DN59936_c0_g1_i15	81.2296	9.07776	1.82229	4.98152	6.30868e-07	0.000139295	XP_011174795.1	182	0	11	0	161	35	0	101	0	146	369	0	17	21	120
TRINITY_DN57459_c1_g1_i8	64.4026	8.28538	1.66635	4.97217	6.62088e-07	0.00014526	XP_011159165.1	156	0	52	97	35	0	0	65	131	45	111	0	66	97	98
TRINITY_DN57651_c1_g1_i1	69.3621	6.67075	1.34603	4.95587	7.20069e-07	0.000156491	XP_011686519.1	665	2	3	7	3	8	2	25	10	3	44	4	6	18	14
TRINITY_DN58480_c1_g1_i4	141.766	10.1604	2.05048	4.95514	7.22793e-07	0.00015659	NA	6	0	0	0	9	560	0	10	4	7	1278	0	5	23	0
TRINITY_DN55598_c0_g1_i2	239.379	4.71979	0.952888	4.95314	7.30251e-07	0.000157711	XP_011695080.1	190	25	29	53	416	128	40	37	30	750	1206	10	75	59	585
TRINITY_DN51791_c0_g1_i1	78.7364	9.1516	1.85399	4.93617	7.96711e-07	0.000170996	XP_012526658.1	214	0	18	9	173	189	0	7	142	80	263	0	4	4	0
TRINITY_DN56404_c1_g3_i3	121.323	6.26376	1.27013	4.9316	8.15602e-07	0.000174509	NA	193	5	1	0	109	1066	10	2	5	72	225	5	0	0	16
TRINITY_DN57915_c0_g1_i7	109.323	10.0276	2.03389	4.93024	8.21288e-07	0.000175183	XP_017765481.1	911	0	0	0	4	88	0	0	0	19	223	0	0	0	62
TRINITY_DN49600_c0_g2_i1	504.034	8.77185	1.77983	4.92848	8.28703e-07	0.000175884	XP_011686214.1	10	0	31	7	4233	275	0	10	1	2975	227	0	149	0	443
TRINITY_DN60722_c3_g2_i1	38.0876	8.88329	1.80272	4.92771	8.32e-07	0.000175884	XP_011704010.1	273	0	0	0	6	27	0	4	10	18	111	0	0	7	11
TRINITY_DN60717_c2_g4_i11	3384.57	8.16329	1.6583	4.92269	8.53643e-07	0.000179864	XP_020804091.1	25255	0	0	325	373	233	40	347	310	517	12127	61	73	613	140
TRINITY_DN54985_c0_g1_i8	407.353	9.0162	1.83341	4.91772	8.75602e-07	0.00018393	XP_011860766.1	467	0	211	338	1462	0	0	493	2	1346	373	0	287	458	1084
TRINITY_DN60128_c1_g1_i3	13119.4	8.25885	1.68237	4.90906	9.15161e-07	0.000191078	XP_011862620.1	25715	80	36	3	21	150999	273	10	132	24	4794	97	0	0	3
TRINITY_DN45577_c0_g1_i4	39.9484	8.30914	1.69802	4.89342	9.91e-07	0.000204604	XP_017118927.1	307	1	2	1	1	3	0	4	3	6	134	0	0	9	4
TRINITY_DN53683_c0_g1_i5	962.896	8.72959	1.78737	4.88405	1.0393e-06	0.000212503	XP_012526859.1	286	0	1080	2342	1709	0	0	1422	17	1481	527	0	2039	2149	2036
TRINITY_DN55075_c2_g2_i1	129.918	8.1068	1.6614	4.87948	1.06363e-06	0.000216199	NA	1025	2	8	0	10	12	0	25	11	22	399	2	0	16	5
TRINITY_DN46020_c0_g1_i3	90.2198	7.7697	1.59297	4.87749	1.07446e-06	0.000217283	XP_018006183.1	643	0	1	10	0	10	2	7	9	14	354	2	0	26	7
TRINITY_DN59298_c0_g1_i6	99.0707	9.09583	1.86533	4.87625	1.08122e-06	0.000217852	XP_011865983.1	0	0	15	61	4	701	0	89	89	5	52	0	263	134	31
TRINITY_DN59387_c1_g1_i2	36.0225	7.20333	1.47871	4.87135	1.10837e-06	0.000220714	NA	234	0	1	1	33	6	2	6	5	35	62	0	4	11	85
TRINITY_DN59422_c1_g2_i10	49.3697	8.74597	1.7956	4.87077	1.11167e-06	0.000220714	XP_012531758.1	366	0	7	6	68	17	0	7	6	67	0	0	16	6	84
TRINITY_DN55331_c0_g3_i1	43.9833	6.98427	1.43455	4.86862	1.12382e-06	0.000221906	NA	297	0	2	2	3	3	2	4	7	11	189	2	3	3	1
TRINITY_DN60227_c0_g3_i3	1999.91	7.62798	1.56931	4.86074	1.16948e-06	0.000229609	XP_018308103.1	2872	1	0	0	6283	1108	1	0	0	3353	3094	28	0	0	18474
TRINITY_DN57427_c0_g1_i7	57.9842	8.84292	1.82248	4.85214	1.22139e-06	0.000238447	XP_011861692.1	333	0	12	37	23	6	0	48	5	132	116	0	0	30	27
TRINITY_DN52859_c3_g1_i4	37.2001	8.53213	1.7616	4.8434	1.27637e-06	0.000248478	NA	170	0	84	13	1	128	0	2	3	0	26	0	12	21	0
TRINITY_DN53239_c1_g2_i1	70.8811	5.76792	1.19154	4.84075	1.29351e-06	0.000249794	XP_011698307.1	300	0	79	21	4	203	7	12	13	40	160	7	31	19	9
TRINITY_DN60184_c1_g2_i6	99.6755	9.41844	1.94873	4.83312	1.34412e-06	0.000258033	XP_018400999.1	642	0	35	61	50	0	0	41	0	72	236	0	28	40	57
TRINITY_DN57066_c0_g1_i1	88.6146	4.71709	0.977469	4.82582	1.39431e-06	0.000265457	XP_012528173.1	227	14	4	5	162	43	14	22	17	95	361	4	10	13	341
TRINITY_DN55737_c0_g1_i17	53.4148	8.03119	1.66619	4.8201	1.43487e-06	0.000271683	XP_018376780.1	92	0	21	56	68	148	0	81	66	115	0	0	17	55	124
TRINITY_DN55139_c0_g1_i10	7366.94	2.65702	0.553679	4.79885	1.59576e-06	0.000299681	XP_011688276.1	18182	3227	3012	5701	6747	11169	4082	3889	4621	6916	22132	4182	1982	5333	5056
TRINITY_DN58828_c0_g1_i10	137.036	9.526	1.98631	4.79582	1.62007e-06	0.000302602	NA	0	0	91	41	6	151	0	24	365	0	1073	0	62	74	27
TRINITY_DN57154_c0_g1_i3	25.7474	5.84959	1.22126	4.78982	1.66931e-06	0.000310923	NA	37	0	1	16	89	39	1	12	4	45	36	1	12	21	103
TRINITY_DN50651_c0_g1_i2	326.421	6.56338	1.3731	4.77998	1.75313e-06	0.00032309	NA	541	2	1255	750	209	128	4	339	4	25	186	3	244	266	503
TRINITY_DN45995_c0_g1_i1	68.4714	8.72213	1.82796	4.77152	1.82838e-06	0.000334284	XP_011692308.1	185	0	1	0	53	12	1	1	1	19	591	0	0	11	1
TRINITY_DN44684_c0_g1_i1	23.9251	7.02212	1.47223	4.7697	1.845e-06	0.000335549	NA	166	1	0	3	2	5	0	6	3	5	91	1	1	2	4
TRINITY_DN38306_c0_g1_i1	35.6366	7.41821	1.5555	4.76903	1.85115e-06	0.000335783	NA	258	0	1	4	4	2	0	7	1	7	131	2	1	6	4
TRINITY_DN59502_c0_g1_i2	2500.51	5.80046	1.21653	4.76803	1.86036e-06	0.000336569	XP_017893433.1	19329	189	453	721	1336	193	125	1920	333	2124	1932	168	244	1203	1324
TRINITY_DN49414_c0_g1_i7	139.339	10.685	2.24625	4.75683	1.96653e-06	0.000352748	XP_018395354.1	267	0	0	0	0	1403	0	0	4	0	238	0	0	0	1
TRINITY_DN59523_c1_g1_i2	292.138	5.14873	1.08247	4.75646	1.9702e-06	0.000352748	XP_011706427.1	2240	72	91	60	122	148	11	94	90	157	207	16	90	111	139
TRINITY_DN59277_c3_g1_i7	127.274	6.74701	1.41924	4.75396	1.99473e-06	0.000356216	NA	773	0	7	6	8	12	4	62	9	43	596	9	3	14	13
TRINITY_DN56668_c0_g1_i2	55.1861	7.69599	1.61917	4.75305	2.00375e-06	0.000356905	XP_011867558.1	38	0	41	74	111	67	0	80	0	88	75	0	72	101	106
TRINITY_DN36390_c0_g1_i1	18.0836	8.08395	1.70284	4.74734	2.06107e-06	0.000365668	XP_018009702.1	100	0	4	0	2	1	0	4	3	3	97	0	2	3	2
TRINITY_DN49172_c0_g1_i9	720.664	9.34576	1.96899	4.74648	2.06988e-06	0.000365668	XP_011861228.1	2657	0	284	734	1092	0	0	946	0	1392	591	0	587	906	1342
TRINITY_DN60610_c3_g1_i3	1162.35	7.65297	1.61361	4.74277	2.10811e-06	0.000370717	XP_011878753.1	123	2	2107	2231	1721	158	0	3398	0	1286	554	0	1794	2235	2319
TRINITY_DN56371_c0_g1_i3	87.0755	7.77153	1.63901	4.74159	2.12048e-06	0.000371418	XP_011881428.1	870	4	5	0	5	16	0	6	0	13	59	0	5	0	17
TRINITY_DN57857_c0_g1_i3	21.992	7.5791	1.59851	4.74136	2.12285e-06	0.000371418	XP_011703593.1	64	0	3	9	19	12	0	39	4	74	62	0	4	1	25
TRINITY_DN60795_c2_g3_i8	104.219	8.06038	1.70096	4.73871	2.15079e-06	0.000375356	XP_011172060.1	195	0	74	110	261	43	0	89	81	400	0	0	83	130	152
TRINITY_DN49673_c1_g1_i1	337.767	4.97782	1.05288	4.72781	2.26952e-06	0.000392507	NA	1425	71	13	37	107	74	31	41	58	132	1756	32	32	45	709
TRINITY_DN50107_c1_g2_i1	60.3204	7.47097	1.58029	4.72761	2.27178e-06	0.000392507	NA	273	0	3	5	6	9	0	13	0	23	386	3	9	17	6
TRINITY_DN58306_c1_g2_i1	135.831	8.87129	1.87875	4.72191	2.33635e-06	0.000400657	XP_011166947.1	561	0	86	334	99	13	0	194	12	122	0	0	174	141	199
TRINITY_DN24231_c0_g1_i3	25.2435	7.77702	1.65289	4.70512	2.53718e-06	0.00043295	NA	16	0	12	15	23	24	0	36	0	30	142	0	10	32	25
TRINITY_DN41743_c0_g1_i2	396.253	8.54114	1.81961	4.69393	2.68006e-06	0.000453115	NA	5	9	4	5	3	5471	0	4	0	0	210	0	7	5	4
TRINITY_DN56553_c0_g1_i8	305.163	9.2885	1.97906	4.69339	2.68716e-06	0.000453115	XP_011702564.1	374	0	453	544	108	0	0	150	0	129	1567	0	304	205	353
TRINITY_DN47406_c0_g1_i3	531.74	8.49454	1.81114	4.69016	2.72995e-06	0.000459043	XP_011638392.1	322	3	0	0	9	7127	9	0	3	0	134	2	0	0	1
TRINITY_DN33094_c0_g1_i1	22.598	6.9725	1.48921	4.68202	2.84065e-06	0.000475345	XP_016664593.1	168	1	1	4	2	6	0	3	0	3	76	1	1	3	1
TRINITY_DN50983_c1_g1_i7	39.6614	8.08147	1.72729	4.6787	2.887e-06	0.000481932	XP_011685669.1	149	0	36	105	12	21	0	28	0	25	64	0	11	57	56
TRINITY_DN60203_c0_g1_i8	500.464	8.0892	1.73071	4.67393	2.95493e-06	0.000490902	XP_012056730.1	0	0	531	820	1157	350	0	523	344	775	21	0	1071	1303	1111
TRINITY_DN55528_c0_g2_i1	1102.15	3.50894	0.752088	4.6656	3.07712e-06	0.000507541	XP_011869293.1	6274	412	162	411	367	1028	332	304	392	444	2800	522	166	404	360
TRINITY_DN50178_c0_g2_i2	70.5107	5.26796	1.12951	4.66392	3.10236e-06	0.000510485	XP_011872970.1	87	5	60	81	63	30	0	218	56	170	45	0	60	118	95
TRINITY_DN60091_c0_g1_i5	1147.79	8.61779	1.8492	4.66027	3.15789e-06	0.00051716	XP_011876922.1	986	0	1548	2119	1660	23	0	2877	0	1789	22	0	1988	3175	1403
TRINITY_DN59283_c0_g3_i3	875.926	7.80117	1.67629	4.65384	3.25811e-06	0.000529813	XP_018314384.1	0	0	10	19	14	10437	10	21	11	35	1785	26	31	77	59
TRINITY_DN45998_c1_g1_i1	2176.06	8.22196	1.76671	4.65384	3.25815e-06	0.000529813	XP_011883544.1	175	0	2601	6263	4700	40	0	3969	0	6133	430	0	1979	4403	4847
TRINITY_DN60251_c0_g1_i31	308.271	9.21629	1.98091	4.65255	3.27853e-06	0.000531876	XP_011874892.1	1414	0	306	350	88	0	0	444	0	554	339	0	155	337	189
TRINITY_DN58595_c0_g3_i3	217.958	8.77654	1.89207	4.6386	3.50783e-06	0.000562209	NA	58	0	0	0	0	1960	3	2	0	0	991	1	0	2	8
TRINITY_DN60106_c0_g1_i1	24.2995	7.90152	1.70458	4.63545	3.56156e-06	0.000568451	XP_017792351.1	111	0	9	16	18	0	0	9	3	34	78	0	12	15	19
TRINITY_DN60637_c1_g4_i3	731.42	5.94672	1.28478	4.62861	3.68129e-06	0.000582386	XP_018317336.1	4107	58	47	9	100	63	47	16	76	22	3971	49	23	14	474
TRINITY_DN50154_c0_g1_i3	58.5395	4.57122	0.987903	4.6272	3.70646e-06	0.000583493	NA	307	11	17	39	51	31	10	36	15	90	68	3	17	40	73
TRINITY_DN58305_c1_g1_i9	251.98	7.61526	1.65404	4.60404	4.14381e-06	0.000647915	XP_018367254.1	1422	2	73	119	161	0	0	173	3	505	512	5	56	153	146
TRINITY_DN23561_c0_g1_i1	22.9543	6.89735	1.49843	4.60306	4.16322e-06	0.000649482	NA	155	1	5	2	5	2	0	1	1	2	89	1	2	7	5
TRINITY_DN59737_c1_g1_i5	140.526	4.91263	1.06766	4.60131	4.19833e-06	0.000653483	XP_011644703.1	1171	35	18	19	22	40	24	14	20	40	214	7	15	18	40
TRINITY_DN59479_c2_g2_i1	72.833	4.37648	0.952077	4.59677	4.29086e-06	0.00066489	NA	352	17	7	24	79	24	12	21	37	55	193	9	20	19	140
TRINITY_DN60094_c0_g1_i5	1154.48	9.26989	2.02318	4.58185	4.60873e-06	0.000703112	XP_018404272.1	334	0	1746	6101	0	1830	0	65	2781	0	0	0	1521	3790	0
TRINITY_DN60042_c1_g1_i2	133.02	5.50442	1.20317	4.57492	4.76411e-06	0.000722035	XP_011883296.1	1177	17	34	12	15	12	7	29	8	27	162	14	8	16	37
TRINITY_DN53111_c1_g1_i6	52.0394	3.99813	0.876009	4.56402	5.01823e-06	0.000758504	XP_011699345.1	151	21	37	32	1	128	6	14	42	3	195	12	17	41	0
TRINITY_DN49328_c0_g1_i6	449.218	10.6477	2.33315	4.56367	5.0267e-06	0.000758504	XP_011696460.1	2847	0	0	0	14	901	0	9	5	0	1676	0	0	0	0
TRINITY_DN60498_c1_g1_i5	274.248	8.8986	1.95147	4.55996	5.11641e-06	0.00077036	XP_011860963.1	909	0	158	347	322	0	0	311	0	304	236	0	370	354	709
TRINITY_DN56456_c0_g2_i3	25.6111	7.66122	1.68134	4.55662	5.19832e-06	0.000780991	XP_018317751.1	75	0	8	28	58	44	0	31	5	37	46	0	19	8	0
TRINITY_DN60510_c0_g1_i3	3147.74	4.17425	0.917665	4.54878	5.39588e-06	0.000807163	XP_011869448.1	4293	865	575	623	3	25378	1045	304	2200	11	7332	594	275	1007	2
TRINITY_DN58233_c0_g1_i4	93.9436	8.32876	1.8338	4.54179	5.57777e-06	0.000827209	XP_018312427.1	275	0	57	78	204	5	0	120	0	332	48	0	12	109	194
TRINITY_DN55522_c0_g1_i3	54.0797	9.06865	1.99924	4.53605	5.73182e-06	0.000844619	XP_018051644.1	507	0	0	0	2	10	0	3	0	4	73	0	2	14	17
TRINITY_DN46748_c0_g1_i2	99.579	3.76324	0.830628	4.5306	5.88174e-06	0.000859381	XP_011645766.1	234	63	21	53	2	474	31	18	40	3	374	11	21	13	2
TRINITY_DN59772_c0_g2_i2	52.8909	7.39987	1.63387	4.52904	5.92516e-06	0.000860269	XP_011632116.1	0	0	90	112	57	48	0	77	34	70	102	0	53	90	70
TRINITY_DN51532_c0_g1_i11	335.733	11.0006	2.43034	4.52634	6.00133e-06	0.000867682	XP_011688440.1	1356	0	0	0	4	2549	0	0	0	0	493	0	0	0	0
TRINITY_DN53843_c2_g1_i14	51.2477	6.04332	1.33565	4.52462	6.05049e-06	0.000872963	XP_003088200.1	310	7	0	5	2	8	1	8	3	8	255	2	2	11	5
TRINITY_DN54479_c0_g1_i5	40.7059	6.09947	1.35008	4.51785	6.24693e-06	0.000891995	XP_011169100.1	25	0	14	38	129	16	1	44	17	212	42	0	8	48	70
TRINITY_DN57867_c1_g1_i19	47.3627	8.68014	1.9237	4.51221	6.41551e-06	0.000908556	XP_011685299.1	37	0	4	11	51	318	0	11	51	6	166	0	16	0	0
TRINITY_DN60043_c1_g1_i1	45.9277	7.0097	1.55588	4.5053	6.6278e-06	0.000934791	NA	56	0	4	1	15	6	2	9	13	159	250	0	10	1	172
TRINITY_DN43755_c2_g1_i1	401.679	9.67133	2.1481	4.50228	6.7229e-06	0.000944348	XP_011634876.1	1352	3	0	0	0	2835	0	0	0	0	1093	0	0	2	0
TRINITY_DN60695_c0_g1_i2	696.749	8.4169	1.87004	4.50091	6.76638e-06	0.000948529	NA	769	0	974	1320	1314	1	0	1530	1	1726	6	0	626	1114	1512
TRINITY_DN52859_c3_g1_i7	105.113	10.4441	2.32575	4.49062	7.10154e-06	0.0009875	NA	265	0	0	0	0	730	0	0	0	0	399	0	1	0	0
TRINITY_DN52295_c0_g1_i6	199.65	8.28135	1.84487	4.48885	7.1608e-06	0.000993741	XP_011059506.1	343	0	129	427	529	7	0	179	0	443	22	0	152	280	722
TRINITY_DN59923_c0_g2_i3	74.3033	8.91861	1.98746	4.48745	7.20823e-06	0.000998318	XP_011054187.1	335	0	11	62	32	0	0	34	0	17	301	0	8	18	209
TRINITY_DN59732_c0_g1_i1	354.849	4.8713	1.08635	4.48408	7.32292e-06	0.00101015	XP_011164630.1	421	35	210	1310	466	552	0	289	323	523	192	12	308	586	324
TRINITY_DN55539_c0_g1_i12	34.5093	6.49343	1.45124	4.47441	7.66237e-06	0.00105278	NA	77	0	43	47	48	4	0	46	6	28	34	1	41	38	101
TRINITY_DN45517_c1_g2_i4	21.9418	7.56745	1.69156	4.47366	7.68934e-06	0.00105439	XP_002435918.1	159	0	0	2	0	4	0	2	1	5	82	1	1	3	3
TRINITY_DN60211_c0_g1_i3	63.8342	8.77008	1.96317	4.46731	7.92089e-06	0.00107971	XP_011864224.1	415	0	12	46	12	0	0	25	0	65	103	0	23	26	116
TRINITY_DN48913_c0_g2_i6	95.7954	7.10333	1.59132	4.46378	8.05252e-06	0.00109392	XP_022199427.1	714	0	0	8	17	13	2	19	0	6	340	5	3	5	11
TRINITY_DN60666_c0_g1_i3	246.793	8.64569	1.93718	4.46303	8.08094e-06	0.00109392	NA	608	0	147	321	506	0	0	310	0	407	229	0	273	350	578
TRINITY_DN60832_c3_g1_i1	211.103	8.68989	1.94711	4.46297	8.08309e-06	0.00109392	XP_011688600.1	664	0	101	210	349	0	0	230	0	473	147	0	127	324	587
TRINITY_DN53668_c0_g1_i5	3881.12	6.67417	1.49657	4.45964	8.2097e-06	0.00110815	XP_011879152.1	1297	89	129	221	17436	18148	63	195	3	1536	30	7	100	174	28755
TRINITY_DN38418_c0_g1_i2	119.438	5.95081	1.33472	4.45847	8.25453e-06	0.00111203	XP_011701421.1	14	9	2	0	0	1188	7	9	9	1	427	10	2	4	1
TRINITY_DN43921_c0_g1_i1	14.2299	7.79445	1.75435	4.44292	8.87442e-06	0.001184	XP_017118408.1	72	0	1	0	2	2	0	3	0	4	86	0	1	0	5
TRINITY_DN60540_c1_g1_i8	130.145	8.74349	1.9695	4.43944	9.01949e-06	0.00119873	XP_011882911.1	291	0	28	73	55	0	0	173	0	362	467	0	96	186	152
TRINITY_DN47086_c1_g1_i2	49.3784	6.16653	1.38926	4.43873	9.049e-06	0.00120034	XP_013304453.1	349	0	4	4	9	11	1	8	3	8	178	7	0	6	9
TRINITY_DN48285_c1_g2_i1	45.862	4.77182	1.07584	4.43544	9.1883e-06	0.00121648	XP_011862944.1	68	12	7	3	1	354	6	15	29	0	117	5	3	25	0
TRINITY_DN57388_c0_g1_i12	959.577	8.83	1.99461	4.42692	9.55873e-06	0.00126069	XP_011171492.1	3165	0	1014	1515	1380	197	0	1078	0	1599	0	0	958	1163	1989
TRINITY_DN52529_c0_g1_i11	47.7409	3.2381	0.731573	4.42621	9.59038e-06	0.00126246	XP_011868373.1	50	7	47	30	51	109	8	77	23	99	23	10	61	23	107
TRINITY_DN49358_c1_g1_i4	771.356	3.31716	0.749968	4.42306	9.73116e-06	0.00127613	XP_011691772.1	3047	212	238	410	203	2248	316	1027	667	225	576	287	401	582	325
TRINITY_DN59277_c2_g2_i1	17.4488	6.60522	1.49432	4.42022	9.86006e-06	0.00128558	XP_002435918.1	92	0	1	1	1	6	2	5	1	8	92	0	2	4	2
TRINITY_DN60717_c2_g4_i2	40.0719	8.71403	1.97165	4.41966	9.88541e-06	0.00128558	NA	275	0	2	5	1	0	0	0	6	15	166	0	0	9	6
TRINITY_DN52730_c0_g1_i2	475.004	4.2977	0.972447	4.41947	9.89424e-06	0.00128558	NA	2634	147	6	23	21	312	159	39	68	45	2338	65	16	18	26
TRINITY_DN50435_c0_g1_i1	927.522	4.33661	0.98135	4.41902	9.91484e-06	0.00128558	XP_012534786.1	1462	258	86	397	289	350	145	218	395	1293	6727	141	100	428	601
TRINITY_DN50448_c1_g1_i1	191.978	8.08715	1.83187	4.4147	1.01148e-05	0.00130906	XP_011688755.1	0	0	0	4	3	1452	3	0	0	3	1163	3	2	6	6
TRINITY_DN59997_c2_g1_i2	734.591	3.3708	0.763748	4.4135	1.01714e-05	0.00131391	XP_011645022.1	1414	147	83	475	1393	1800	211	620	624	1735	460	122	265	807	1323
TRINITY_DN49205_c0_g1_i4	86.2074	3.01502	0.683421	4.41166	1.02583e-05	0.00132021	XP_011859754.1	86	11	53	59	141	115	35	64	55	182	203	22	22	74	229
TRINITY_DN35473_c0_g1_i1	19.4434	7.40018	1.67844	4.40896	1.03869e-05	0.0013318	XP_018014193.1	154	0	0	1	3	2	1	6	1	3	53	0	2	4	2
TRINITY_DN50446_c2_g1_i1	39.9405	4.13095	0.937121	4.40813	1.04266e-05	0.00133223	XP_011868515.1	199	11	5	32	35	53	12	21	10	16	87	4	4	13	43
TRINITY_DN40419_c0_g1_i1	18.3334	8.01263	1.8241	4.39265	1.11979e-05	0.0014252	NA	107	0	1	3	0	1	0	4	0	3	99	0	1	2	2
TRINITY_DN59526_c2_g1_i11	327.7	10.0782	2.29491	4.39156	1.12539e-05	0.00142971	XP_011170850.1	2926	0	1	1	0	0	0	2	267	0	643	0	0	1	5
TRINITY_DN60221_c0_g1_i4	67.7422	7.92672	1.80701	4.38664	1.15113e-05	0.00145704	XP_012054406.1	541	0	0	3	8	3	2	7	30	19	181	0	7	7	0
TRINITY_DN58245_c0_g1_i2	1787.37	7.78313	1.77581	4.38285	1.17136e-05	0.00147993	XP_012523604.1	288	0	1892	4763	3998	101	0	4393	0	3976	26	0	2149	4342	2964
TRINITY_DN57175_c2_g2_i2	369.237	8.60689	1.96643	4.3769	1.20378e-05	0.00151261	XP_011697656.1	1180	0	392	853	483	0	0	225	234	433	0	0	382	582	717
TRINITY_DN48615_c1_g1_i9	142.324	10.2062	2.33457	4.37176	1.23251e-05	0.00154304	XP_018300277.1	902	0	0	0	26	626	0	0	0	1	215	0	0	0	0
TRINITY_DN60496_c1_g1_i5	1491.86	3.67512	0.840725	4.37137	1.2347e-05	0.00154304	XP_011161244.1	7733	369	379	951	872	1261	310	642	501	920	3662	695	191	729	630
TRINITY_DN45141_c0_g1_i3	12.6233	7.44819	1.70552	4.36711	1.25902e-05	0.00157059	XP_011696255.1	59	0	2	3	6	0	0	7	3	6	67	0	3	1	3
TRINITY_DN55528_c0_g4_i1	2970.19	2.53979	0.581778	4.36556	1.26797e-05	0.00157891	XP_014615792.1	8330	1777	605	1915	1904	4294	1607	1236	1620	1879	10755	2255	628	1758	1525
TRINITY_DN56353_c0_g1_i3	70.2349	8.31307	1.90536	4.36299	1.28298e-05	0.00159473	XP_011169176.1	340	0	39	80	70	3	0	120	4	91	0	0	73	83	71
TRINITY_DN58642_c0_g1_i1	55.709	8.57729	1.96683	4.36097	1.29488e-05	0.00160564	XP_018318377.1	372	0	20	0	74	0	0	15	6	65	69	0	17	51	30
TRINITY_DN49627_c1_g1_i1	1831.03	6.01781	1.38001	4.36071	1.29641e-05	0.00160564	XP_018396071.1	1874	25	38	54	10558	4615	44	9	71	11025	461	36	25	32	6
TRINITY_DN52373_c0_g1_i3	152.932	5.00192	1.14728	4.35982	1.30167e-05	0.00160927	XP_011641407.1	43	4	176	312	127	56	0	345	73	88	19	0	410	366	356
TRINITY_DN55075_c2_g1_i10	44.5661	7.56685	1.73831	4.353	1.3429e-05	0.00165138	NA	341	1	0	6	2	0	1	7	1	6	146	0	2	18	2
TRINITY_DN52847_c0_g1_i2	377.1	8.51576	1.95963	4.3456	1.38894e-05	0.00170194	NA	849	0	111	309	1154	0	0	247	0	1650	78	0	163	395	1062
TRINITY_DN60717_c2_g4_i3	60.2155	9.00073	2.07298	4.34194	1.41231e-05	0.00172447	XP_020804091.1	429	0	0	7	0	1	0	14	0	16	238	0	3	6	8
TRINITY_DN50570_c0_g1_i2	16.0723	7.83453	1.80731	4.3349	1.45825e-05	0.00177117	XP_012534600.1	51	0	1	2	0	20	0	8	0	0	112	0	4	7	0
TRINITY_DN49893_c0_g1_i3	129.249	8.27334	1.90887	4.33415	1.46326e-05	0.00177414	XP_011865433.1	0	0	279	188	319	105	0	1	16	174	363	0	87	136	262
TRINITY_DN60047_c1_g4_i1	57.6141	7.56546	1.74573	4.33368	1.46636e-05	0.00177478	XP_018341709.1	132	0	22	53	106	33	0	54	5	188	0	0	52	76	189
TRINITY_DN58810_c1_g1_i4	99.0954	9.76713	2.255	4.33132	1.48216e-05	0.00179077	XP_011700423.1	1044	0	0	0	0	0	0	5	0	3	59	0	2	2	2
TRINITY_DN39213_c0_g1_i1	21.5115	6.44595	1.48868	4.32997	1.49132e-05	0.00179319	NA	152	1	0	3	2	1	1	0	1	1	89	1	1	2	3
TRINITY_DN5416_c0_g1_i1	13.4398	7.68838	1.77582	4.32949	1.49454e-05	0.00179319	XP_018028724.1	80	0	1	1	0	2	0	3	2	3	69	0	1	1	0
TRINITY_DN53669_c0_g1_i2	26.9028	5.4992	1.27034	4.32893	1.49836e-05	0.00179466	NA	11	3	3	3	1	244	1	15	9	2	59	3	6	29	0
TRINITY_DN54847_c0_g2_i5	65.2465	9.70839	2.24341	4.32751	1.50806e-05	0.00180248	XP_012536986.1	412	0	0	0	16	208	0	0	0	6	163	0	0	0	0
TRINITY_DN60175_c3_g1_i1	605.921	2.03248	0.470399	4.32076	1.55495e-05	0.00184011	XP_018404282.1	1185	471	310	474	474	1083	421	315	310	575	1539	416	218	391	823
TRINITY_DN60408_c1_g1_i1	1831.74	7.61366	1.76281	4.31905	1.567e-05	0.0018512	XP_018303432.1	255	0	1820	3295	4669	77	0	4832	37	4517	0	0	1129	4626	5352
TRINITY_DN59277_c3_g1_i1	10.6985	7.43157	1.72113	4.31784	1.57566e-05	0.00185343	NA	97	0	1	2	1	3	0	2	4	0	12	0	1	3	0
TRINITY_DN48596_c0_g1_i1	189.683	6.95513	1.6108	4.3178	1.57592e-05	0.00185343	XP_011645108.1	186	2	3	2	2179	69	0	1	0	163	47	0	0	0	546
TRINITY_DN48615_c1_g2_i1	827.836	9.68277	2.24842	4.30648	1.65875e-05	0.00192991	XP_012534498.1	5123	3	0	4	335	3747	0	0	0	0	1158	0	0	0	1
TRINITY_DN57516_c0_g1_i9	59.0077	7.08277	1.64811	4.2975	1.72735e-05	0.00199294	XP_012526467.1	88	0	40	47	124	13	0	103	4	227	3	0	65	115	91
TRINITY_DN40340_c0_g1_i1	95.4278	7.7766	1.80984	4.29685	1.73244e-05	0.00199548	XP_017098058.1	33	1	10	1	8	463	0	2	0	39	10	0	3	6	1200
TRINITY_DN59822_c0_g1_i7	148.933	8.91808	2.07825	4.29115	1.77753e-05	0.00204401	XP_011687562.1	219	0	0	181	321	226	0	5	0	383	714	0	11	89	0
TRINITY_DN50841_c0_g2_i1	16.9998	6.55204	1.52919	4.28466	1.83021e-05	0.00209761	NA	104	1	1	1	2	2	1	5	0	3	79	0	2	5	2
TRINITY_DN51876_c0_g1_i2	24.9395	8.36347	1.95318	4.28197	1.85245e-05	0.00211474	NA	126	0	0	1	0	192	0	1	0	1	1	0	0	2	1
TRINITY_DN57399_c0_g1_i13	298.186	7.05634	1.64801	4.28174	1.85434e-05	0.00211474	XP_018316564.1	412	0	155	1126	325	42	0	241	176	277	0	2	992	444	247
TRINITY_DN60829_c2_g2_i1	85.7813	4.9286	1.15258	4.27614	1.90161e-05	0.00216152	XP_011690975.1	124	4	21	24	14	181	16	19	434	24	331	5	3	37	46
TRINITY_DN51919_c5_g1_i6	466.522	7.73784	1.8107	4.27339	1.92526e-05	0.00218122	XP_012541604.1	44	0	772	950	752	7	0	857	0	555	265	0	662	1018	1576
TRINITY_DN44225_c0_g1_i1	41.269	8.82909	2.0663	4.27289	1.92954e-05	0.00218235	NA	189	0	0	0	1	312	0	0	2	0	32	0	2	0	0
TRINITY_DN39176_c0_g1_i2	23.8386	6.92327	1.62056	4.27214	1.93603e-05	0.00218269	NA	177	1	1	2	2	0	0	1	3	3	87	1	0	5	2
TRINITY_DN59636_c0_g1_i8	549.477	8.27905	1.93954	4.26857	1.96734e-05	0.00220719	XP_018057783.1	320	0	619	877	862	0	0	1733	0	573	721	0	653	1090	1041
TRINITY_DN50706_c1_g1_i1	137.229	8.68056	2.03615	4.26321	2.01507e-05	0.00224978	XP_011171023.1	0	0	76	11	112	25	0	8	0	897	705	0	4	10	241
TRINITY_DN57459_c1_g1_i3	36.1179	7.40529	1.73974	4.25654	2.07617e-05	0.00230605	XP_011159165.1	122	0	34	99	43	0	0	46	34	58	15	0	22	33	16
TRINITY_DN58769_c0_g1_i6	624.391	3.71675	0.873245	4.25625	2.07881e-05	0.00230605	XP_018358922.1	286	83	257	316	252	3415	219	434	365	379	2154	239	227	250	129
TRINITY_DN48310_c1_g1_i1	31.5782	5.73743	1.34847	4.25478	2.09255e-05	0.00231016	NA	197	3	3	3	6	79	4	2	4	0	88	1	0	0	1
TRINITY_DN60508_c1_g1_i3	272.181	8.32852	1.95791	4.25378	2.10191e-05	0.0023168	XP_012521448.1	454	0	165	555	929	0	0	406	0	123	340	0	386	358	394
TRINITY_DN45509_c2_g2_i2	491.037	7.22099	1.69788	4.25294	2.10986e-05	0.00231816	XP_011706421.1	2518	27	5	0	0	2342	3	10	11	0	1290	6	0	0	0
TRINITY_DN58859_c0_g2_i1	14.576	5.69885	1.34072	4.25058	2.13221e-05	0.00233776	NA	35	2	0	1	0	92	1	0	2	0	60	1	0	1	0
TRINITY_DN43755_c2_g1_i7	3579	4.511	1.06133	4.25034	2.13447e-05	0.00233776	XP_011867528.1	12920	652	38	57	6	21007	917	235	1880	14	8739	729	166	468	38
TRINITY_DN49329_c0_g1_i2	16.6642	5.6302	1.32576	4.24678	2.16864e-05	0.00236769	XP_011635118.1	30	0	3	14	11	53	3	16	18	0	57	0	4	20	13
TRINITY_DN52927_c1_g1_i10	26.0143	6.98861	1.64603	4.24573	2.17885e-05	0.00237509	NA	103	0	1	2	3	0	1	0	3	8	195	1	1	6	2
TRINITY_DN38721_c0_g1_i1	214.031	7.20118	1.69716	4.24308	2.20471e-05	0.00239949	XP_011877225.1	303	0	157	379	448	2	0	416	1	575	11	1	206	429	471
TRINITY_DN58140_c4_g2_i2	904.606	5.4973	1.29603	4.24165	2.21886e-05	0.00240731	XP_011871696.1	5730	61	74	192	10	3218	113	658	368	29	777	77	21	199	0
TRINITY_DN56896_c1_g1_i5	403.604	8.49334	2.00332	4.23962	2.23899e-05	0.00242477	XP_011171739.1	918	0	622	966	722	0	0	41	0	592	602	0	196	971	262
TRINITY_DN58851_c0_g2_i1	46.2925	8.41667	1.98637	4.23722	2.26304e-05	0.00244373	XP_011863865.1	370	0	17	48	14	0	0	39	0	23	17	0	11	12	26
TRINITY_DN51857_c2_g1_i5	824.168	10.928	2.58054	4.23478	2.2878e-05	0.00246662	XP_012522226.1	1418	0	0	0	0	9748	0	0	0	0	328	0	0	0	0
TRINITY_DN54618_c0_g1_i5	80.7139	4.43377	1.04768	4.23199	2.31636e-05	0.00248192	XP_011693005.1	531	13	20	5	4	127	22	128	19	5	85	12	33	2	8
TRINITY_DN57138_c0_g1_i1	7243.79	2.37963	0.56238	4.23135	2.32291e-05	0.00248509	XP_012061807.1	22189	4312	2352	5814	5865	11062	4278	4241	3880	6646	15825	4873	2096	6001	5076
TRINITY_DN49204_c1_g2_i2	26.6913	6.20219	1.46761	4.22605	2.37833e-05	0.00254044	XP_022778715.1	182	3	4	0	3	5	1	16	6	12	85	0	3	1	6
TRINITY_DN60416_c1_g1_i12	153.843	5.87634	1.39087	4.22494	2.39004e-05	0.00254901	XP_018045617.1	36	0	142	214	444	242	5	89	5	719	47	0	51	226	277
TRINITY_DN57682_c0_g2_i13	234.937	8.11832	1.92535	4.21655	2.48071e-05	0.00262545	XP_018307876.1	274	0	115	262	676	0	0	120	0	701	219	0	300	253	849
TRINITY_DN52537_c0_g1_i4	84.4443	8.78745	2.08874	4.20706	2.58718e-05	0.00270499	NA	522	0	12	0	107	0	0	20	0	235	151	0	8	21	27
TRINITY_DN59529_c3_g3_i1	61.887	4.3614	1.03719	4.20502	2.61059e-05	0.00272124	NA	336	8	18	26	66	30	10	33	43	139	35	9	11	42	52
TRINITY_DN46321_c0_g1_i3	22.0116	6.62667	1.57602	4.20468	2.61454e-05	0.00272125	XP_011261582.1	0	0	21	23	39	26	0	30	20	50	50	0	17	10	60
TRINITY_DN62693_c0_g1_i1	10.2662	7.3976	1.76008	4.20298	2.63419e-05	0.00273512	XP_003738676.1	52	0	0	1	2	4	0	1	1	1	62	0	0	3	0
TRINITY_DN58787_c0_g2_i1	1509.81	3.52662	0.839103	4.20285	2.63578e-05	0.00273512	XP_011691544.1	9681	545	355	608	512	1166	476	457	475	565	2824	677	207	428	411
TRINITY_DN54847_c0_g1_i4	112.997	8.55278	2.03534	4.20213	2.64414e-05	0.00273967	XP_012536987.1	56	0	0	2	0	1247	2	3	0	4	276	0	0	0	0
TRINITY_DN58995_c1_g1_i7	337.77	8.14416	1.94056	4.1968	2.70712e-05	0.00279898	XP_011876150.1	409	0	735	565	623	0	0	232	0	569	282	0	356	587	671
TRINITY_DN46936_c0_g1_i4	1176.96	10.8684	2.5899	4.19644	2.71138e-05	0.00279898	NA	10736	0	0	0	0	2953	0	0	0	0	135	0	0	0	0
TRINITY_DN45829_c0_g1_i3	53.3337	6.20629	1.479	4.19627	2.71352e-05	0.00279898	XP_011175535.1	339	3	2	0	3	100	2	0	5	0	190	4	0	0	3
TRINITY_DN41596_c0_g1_i1	41.27	6.53008	1.55662	4.19504	2.72828e-05	0.00281	NA	304	0	2	2	4	1	3	4	3	10	152	2	1	4	0
TRINITY_DN55968_c1_g1_i1	61.3236	8.12727	1.93989	4.18955	2.7951e-05	0.00287028	NA	276	0	32	62	91	0	0	60	0	123	34	0	38	31	129
TRINITY_DN58579_c1_g1_i11	235.244	6.75733	1.61415	4.18631	2.83528e-05	0.00289578	XP_011696081.1	19	0	294	449	459	83	0	469	249	348	0	0	498	542	263
TRINITY_DN58341_c0_g1_i4	357.02	7.51173	1.79459	4.18576	2.84219e-05	0.00289711	XP_012537033.1	167	0	384	491	769	17	0	679	0	482	21	0	465	692	1770
TRINITY_DN59611_c1_g2_i8	76.9555	7.97362	1.90652	4.1823	2.88581e-05	0.00293291	XP_011881360.1	0	0	124	46	86	209	0	123	0	47	122	0	110	81	206
TRINITY_DN45910_c0_g1_i1	34.0027	6.90395	1.65352	4.17531	2.97582e-05	0.00301995	NA	34	0	0	11	190	8	0	1	2	209	46	0	6	7	29
TRINITY_DN53669_c0_g2_i4	334.097	4.23941	1.0159	4.17305	3.00543e-05	0.00304553	NA	2041	75	34	76	0	650	113	122	283	0	694	57	16	126	0
TRINITY_DN52170_c0_g1_i5	180.019	7.60627	1.82455	4.16884	3.06158e-05	0.00309336	XP_011874116.1	189	0	243	385	499	14	0	226	9	419	0	0	194	302	333
TRINITY_DN49375_c0_g3_i1	15.9798	6.45901	1.55077	4.16502	3.11325e-05	0.00313639	XP_011567212.1	115	1	1	0	2	6	1	1	4	0	51	0	4	4	3
TRINITY_DN39617_c1_g2_i1	44.2939	4.09521	0.983399	4.16434	3.12252e-05	0.00313735	NA	172	12	10	8	38	17	5	35	4	77	141	9	13	16	57
TRINITY_DN53778_c1_g1_i3	4397.73	7.0698	1.70136	4.15538	3.24748e-05	0.00324326	XP_018368622.1	136	0	19765	8207	3432	1	0	7284	30	4505	53	0	7564	5627	3920
TRINITY_DN42274_c0_g2_i1	27.8001	8.28818	1.99558	4.15327	3.27764e-05	0.00326141	NA	185	0	1	2	0	1	0	5	0	5	129	0	1	4	0
TRINITY_DN54374_c0_g3_i3	1739.96	3.74463	0.901831	4.15225	3.29223e-05	0.00326905	XP_011862496.1	4603	501	123	295	1862	10726	775	204	276	1420	2447	416	260	442	172
TRINITY_DN53396_c0_g1_i5	33.4352	6.51685	1.57238	4.14459	3.40424e-05	0.00336096	XP_018302310.1	225	0	22	5	15	54	3	0	34	11	11	0	13	24	8
TRINITY_DN54988_c1_g1_i10	310.194	2.44883	0.590962	4.1438	3.41596e-05	0.00336601	XP_011876945.1	768	149	135	185	486	403	192	173	294	546	464	94	138	249	365
TRINITY_DN57629_c0_g1_i2	79.5111	7.13443	1.72267	4.14149	3.45058e-05	0.00339175	XP_012543178.1	94	0	172	17	63	2	0	306	6	314	20	0	31	90	53
TRINITY_DN24823_c0_g1_i1	137.592	3.87513	0.935819	4.1409	3.45951e-05	0.00339175	NA	698	30	33	55	120	40	31	80	46	200	226	32	45	99	162
TRINITY_DN52139_c0_g1_i1	258.363	2.88958	0.698783	4.13516	3.54709e-05	0.00346185	XP_015432182.1	957	133	98	145	150	318	98	111	125	126	826	167	52	149	85
TRINITY_DN42975_c0_g1_i1	36.5858	5.94175	1.43714	4.13443	3.55832e-05	0.00346185	NA	255	0	1	1	2	47	3	1	25	1	96	4	4	1	10
TRINITY_DN57952_c0_g2_i4	11.6557	6.96392	1.68527	4.13224	3.59251e-05	0.00348217	XP_018306229.1	54	0	12	0	4	6	0	8	6	10	27	0	9	0	16
TRINITY_DN29864_c0_g1_i1	16.4198	6.4688	1.56786	4.12587	3.69334e-05	0.00356988	XP_013303966.1	112	2	0	2	1	4	0	3	4	4	62	0	0	4	3
TRINITY_DN56233_c0_g1_i1	59.7152	4.03044	0.977182	4.12455	3.71454e-05	0.00357377	NA	332	13	11	11	27	27	14	26	18	44	136	15	8	47	75
TRINITY_DN54535_c0_g1_i1	35.6156	6.64764	1.61177	4.12442	3.71669e-05	0.00357377	XP_011158626.1	26	0	33	60	31	55	0	92	33	45	0	0	66	18	92
TRINITY_DN48285_c1_g1_i3	64.9251	9.72805	2.35872	4.12429	3.71882e-05	0.00357377	NA	204	0	0	0	0	237	0	0	0	0	389	0	0	2	0
TRINITY_DN53239_c1_g1_i1	29.7846	4.83062	1.17256	4.11971	3.79347e-05	0.00362109	XP_012531553.1	31	4	48	10	6	124	2	7	0	22	100	4	20	7	19
TRINITY_DN56957_c0_g1_i13	303.571	8.22658	1.99839	4.1166	3.84505e-05	0.00365518	XP_018342471.1	913	0	164	694	512	0	0	323	0	524	20	0	313	399	766
TRINITY_DN60772_c0_g1_i2	44.0837	5.56479	1.35235	4.11492	3.87318e-05	0.00367014	NA	76	0	98	54	28	14	0	161	19	24	6	2	44	88	14
TRINITY_DN53955_c0_g1_i3	28.8922	7.68214	1.86756	4.11347	3.89758e-05	0.00368484	XP_011701472.1	1	0	28	56	8	43	0	6	7	30	174	0	27	0	26
TRINITY_DN60663_c0_g1_i2	172.533	8.45806	2.05701	4.11182	3.92548e-05	0.00369614	XP_011861535.1	0	0	99	8	19	1050	0	572	263	24	0	0	262	276	3
TRINITY_DN53494_c0_g1_i5	75.3654	9.59985	2.3347	4.11182	3.92558e-05	0.00369614	XP_012528948.1	100	0	0	0	0	25	0	0	0	0	829	0	2	3	0
TRINITY_DN50494_c1_g2_i8	117.09	3.37986	0.822219	4.11066	3.94537e-05	0.0037053	XP_018303172.1	380	43	13	37	127	93	30	5	60	166	417	45	6	25	246
TRINITY_DN28489_c0_g1_i1	11.5973	7.43706	1.80923	4.11062	3.94603e-05	0.0037053	XP_001899674.1	81	0	1	0	0	1	0	1	2	3	45	0	2	2	1
TRINITY_DN39329_c0_g1_i1	25.119	7.51492	1.82877	4.10926	3.96922e-05	0.00371691	NA	186	0	0	1	45	22	1	0	0	7	45	0	0	0	5
TRINITY_DN54530_c2_g1_i7	162.408	7.38156	1.7964	4.10907	3.97251e-05	0.00371691	XP_011647240.1	0	0	98	297	651	28	0	176	5	422	153	0	62	166	718
TRINITY_DN57513_c0_g1_i3	23.7188	6.46852	1.57425	4.10896	3.97453e-05	0.00371691	XP_011638676.1	0	0	24	28	83	33	0	21	17	33	36	0	13	35	58
TRINITY_DN51429_c0_g1_i7	52.1217	5.31588	1.29437	4.10692	4.00974e-05	0.00373972	XP_011702889.1	78	0	133	49	0	77	0	48	47	3	79	6	73	106	9
TRINITY_DN51582_c0_g1_i10	6784.08	3.10911	0.757184	4.10615	4.02316e-05	0.00374718	XP_011642119.1	31858	3262	1128	1521	2180	7628	2545	1090	2801	2647	24509	4584	615	1389	1781
TRINITY_DN43255_c0_g1_i1	1929.87	7.12503	1.73679	4.10241	4.08873e-05	0.00380026	NA	4439	0	1672	2894	3518	6	12	2568	5	3176	11	8	2067	3944	5661
TRINITY_DN71505_c0_g1_i1	14.1433	5.57718	1.35961	4.10206	4.09489e-05	0.00380026	XP_016996158.1	79	1	1	0	1	4	2	1	2	1	77	1	0	2	2
TRINITY_DN52057_c0_g1_i1	846.55	2.17851	0.531091	4.10196	4.09665e-05	0.00380026	XP_011687615.1	1089	240	386	563	1725	1163	333	588	866	2330	572	298	418	1077	1905
TRINITY_DN56130_c0_g2_i6	124.327	6.80925	1.66073	4.10014	4.12892e-05	0.00382506	XP_011882275.1	1	0	242	217	219	2	0	181	88	175	97	0	176	274	265
TRINITY_DN60605_c2_g1_i10	24.6397	7.22637	1.76278	4.09942	4.14181e-05	0.00383187	NA	201	0	9	3	8	3	0	0	3	17	23	1	7	0	28
TRINITY_DN54706_c2_g1_i5	144.854	7.97834	1.94677	4.09823	4.16313e-05	0.00384644	XP_011160436.1	339	0	99	231	312	0	0	159	0	432	44	0	112	148	363
TRINITY_DN58104_c1_g1_i7	46.567	7.94708	1.94151	4.09325	4.25371e-05	0.00391184	XP_018304911.1	258	0	6	128	37	3	0	50	4	13	0	0	36	36	88
TRINITY_DN57118_c0_g3_i2	245.127	7.73109	1.88881	4.09309	4.25655e-05	0.00391184	NA	0	6	1	0	1	1735	0	0	2	2	1601	4	4	1	0
TRINITY_DN57405_c0_g1_i1	168.276	8.04102	1.9656	4.09087	4.2975e-05	0.00393899	NA	446	0	77	337	276	0	0	241	0	319	40	0	226	294	287
TRINITY_DN56552_c0_g1_i2	23.0844	6.00238	1.4678	4.08937	4.32555e-05	0.00395945	XP_011869562.1	5	0	30	40	52	3	0	25	21	21	35	0	26	44	65
TRINITY_DN52040_c0_g1_i1	65.0442	7.56056	1.85099	4.08461	4.41504e-05	0.00403603	NA	50	2	3	1	4	1	1	0	0	13	758	0	0	0	3
TRINITY_DN56473_c2_g1_i9	229.613	6.90414	1.69099	4.08289	4.44788e-05	0.00406067	XP_003402440.1	388	4	271	526	198	0	0	276	5	352	339	0	310	482	226
TRINITY_DN48000_c0_g1_i1	578.41	4.21144	1.03277	4.07781	4.54614e-05	0.00412856	NA	1387	109	408	540	957	1168	93	25	129	1639	1072	50	144	211	439
TRINITY_DN59480_c0_g1_i7	77.3303	8.05251	1.97632	4.0745	4.61131e-05	0.00418225	XP_018397177.1	321	0	75	61	73	0	0	106	0	59	19	0	77	124	192
TRINITY_DN50332_c0_g2_i1	42.6945	4.94479	1.21451	4.07141	4.67298e-05	0.00422709	NA	163	6	6	22	97	12	2	12	14	157	15	0	15	20	104
TRINITY_DN60151_c0_g1_i3	539.473	7.36179	1.80872	4.07016	4.698e-05	0.00423858	XP_018393470.1	202	0	772	1290	646	0	0	1692	30	737	7	0	996	1232	727
TRINITY_DN51799_c0_g1_i3	86.5994	7.85031	1.92889	4.06986	4.70408e-05	0.00423858	NA	161	0	0	1	0	991	0	2	2	0	44	3	0	0	0
TRINITY_DN54204_c1_g1_i4	13.6278	6.85204	1.68414	4.06858	4.73001e-05	0.00425639	XP_011251016.1	57	0	4	6	37	6	0	0	3	45	16	0	0	3	20
TRINITY_DN55331_c1_g1_i2	10.5308	6.61383	1.62612	4.06724	4.75737e-05	0.00427544	NA	40	0	1	0	3	3	1	4	0	4	72	0	1	2	3
TRINITY_DN54511_c0_g4_i1	277.822	4.39422	1.08161	4.06267	4.85146e-05	0.00434307	XP_011634333.1	214	43	5	9	1743	1018	26	4	17	860	180	10	4	1	276
TRINITY_DN54329_c0_g1_i1	31.6669	4.85169	1.19494	4.0602	4.90302e-05	0.00438354	NA	226	7	6	9	7	15	6	6	28	11	63	1	3	2	6
TRINITY_DN58641_c1_g1_i3	22510.3	2.60777	0.642326	4.05989	4.90961e-05	0.00438376	XP_018313770.1	97312	14565	4902	12679	14435	32559	13862	11497	14101	16190	39593	12098	6192	10717	13231
TRINITY_DN51962_c0_g1_i1	31.8927	5.50598	1.35767	4.05547	5.0034e-05	0.00445599	NA	66	2	0	13	0	296	6	2	3	1	29	1	11	13	3
TRINITY_DN60671_c2_g2_i2	64.9718	4.63986	1.14445	4.05424	5.02977e-05	0.00446796	XP_018364468.1	554	6	5	27	19	18	17	8	13	19	69	12	4	5	14
TRINITY_DN55845_c3_g1_i1	1194.37	2.83901	0.701019	4.04983	5.12547e-05	0.00454713	NA	1194	486	431	1576	514	4810	446	1665	828	1007	2003	506	496	1172	942
TRINITY_DN59628_c0_g1_i14	32.4491	7.61604	1.88094	4.04907	5.14226e-05	0.00455352	XP_011874827.1	132	0	10	0	46	60	0	5	27	76	0	0	16	9	100
TRINITY_DN55637_c0_g1_i1	233.388	7.15431	1.76698	4.0489	5.14585e-05	0.00455352	XP_011692456.1	97	0	233	441	351	0	0	738	12	296	38	0	374	459	708
TRINITY_DN58099_c0_g2_i1	61.165	3.77153	0.932533	4.04439	5.24588e-05	0.00463018	NA	112	10	5	7	233	103	7	4	2	301	68	10	10	12	57
TRINITY_DN47487_c0_g1_i1	7868.66	2.75901	0.682554	4.04218	5.29564e-05	0.00466813	XP_011258954.1	34437	4220	2178	4723	4509	9451	4097	2784	4153	5032	18615	4963	1347	4316	3246
TRINITY_DN57021_c1_g2_i3	49.419	7.70423	1.90891	4.03594	5.43849e-05	0.00476972	NA	203	0	27	56	89	1	0	65	0	158	4	0	14	20	86
TRINITY_DN51500_c0_g1_i2	68.9766	8.26539	2.04945	4.03299	5.50718e-05	0.00481165	XP_011859018.1	458	0	30	46	8	5	0	59	0	127	0	0	34	80	68
TRINITY_DN42957_c0_g1_i9	913.252	8.74815	2.17044	4.03058	5.56384e-05	0.0048367	XP_011867927.1	2130	12	0	0	0	6023	0	0	6	0	3909	0	9	40	0
TRINITY_DN59996_c0_g1_i9	369.001	7.83321	1.94391	4.02963	5.58657e-05	0.00484426	XP_011630439.1	88	0	285	955	727	0	0	444	0	744	522	0	516	683	948
TRINITY_DN60697_c0_g1_i6	338.813	7.95872	1.97534	4.02903	5.60075e-05	0.00484981	XP_011875246.1	692	0	484	346	138	0	0	495	69	707	0	0	519	840	807
TRINITY_DN60623_c4_g2_i15	147.694	7.96464	1.97705	4.02854	5.61243e-05	0.00484981	XP_011880002.1	49	0	304	274	182	0	0	250	193	73	458	0	0	57	409
TRINITY_DN58734_c2_g1_i1	219.888	7.84679	1.94846	4.02717	5.64534e-05	0.00485962	XP_011697015.1	429	0	215	496	400	0	0	227	1	470	2	0	302	381	449
TRINITY_DN58145_c3_g1_i1	91.3522	7.94581	1.97308	4.02712	5.64647e-05	0.00485962	NA	760	1	0	0	0	125	0	0	2	0	184	2	0	0	0
TRINITY_DN58480_c1_g1_i3	583.06	7.58988	1.88493	4.02662	5.65838e-05	0.00486382	NA	47	6	0	0	6	2724	13	0	34	0	4990	9	0	2	0
TRINITY_DN55950_c0_g1_i5	19.4973	6.98355	1.73528	4.02445	5.71075e-05	0.00489104	XP_018371384.1	66	0	5	41	26	5	0	12	0	29	27	0	34	12	17
TRINITY_DN58749_c3_g1_i1	21.7818	4.44918	1.10554	4.02443	5.71128e-05	0.00489104	NA	116	3	2	4	1	95	7	1	17	1	28	4	3	1	1
TRINITY_DN51327_c0_g2_i2	58.6454	7.28546	1.81077	4.02341	5.73619e-05	0.00490629	NA	398	1	0	0	0	242	2	0	0	0	78	1	0	0	0
TRINITY_DN56517_c1_g1_i1	37.272	5.14324	1.27904	4.02117	5.79094e-05	0.004947	NA	287	3	7	3	13	10	6	8	16	6	67	4	0	7	26
TRINITY_DN46376_c0_g1_i8	721.147	6.88593	1.7131	4.01957	5.83049e-05	0.0049685	XP_015596585.1	64	0	1979	870	2549	268	5	1664	0	778	741	0	211	1221	376
TRINITY_DN51582_c0_g1_i5	193.896	3.24957	0.808729	4.01811	5.86656e-05	0.00499308	XP_019698231.1	711	71	62	76	33	278	96	137	136	115	692	79	26	68	56
TRINITY_DN54953_c0_g1_i4	235.193	7.79827	1.94182	4.01597	5.92024e-05	0.00502837	XP_011705168.1	364	0	316	515	304	61	0	401	0	429	0	0	356	363	450
TRINITY_DN50744_c0_g1_i3	112.864	7.83397	1.95075	4.01587	5.92258e-05	0.00502837	XP_011874712.1	94	0	142	298	53	0	0	123	0	184	252	0	172	259	93
TRINITY_DN58491_c0_g1_i3	87.898	9.08378	2.26321	4.01367	5.97826e-05	0.0050632	XP_011693889.1	847	0	3	0	13	96	0	53	0	2	0	0	9	0	0
TRINITY_DN60152_c0_g1_i6	547.149	4.62957	1.15424	4.01091	6.04842e-05	0.00511636	NA	2142	51	1407	306	11	1354	73	264	472	4	369	70	193	237	0
TRINITY_DN56154_c0_g1_i16	33.9644	4.6722	1.16546	4.00889	6.10039e-05	0.00515401	XP_011686476.1	164	8	59	22	16	32	1	15	13	3	21	2	36	21	23
TRINITY_DN51901_c0_g1_i3	23.7849	6.83267	1.70521	4.00694	6.15111e-05	0.00518355	NA	59	0	12	16	50	4	0	11	0	12	22	0	16	12	176
TRINITY_DN60862_c0_g1_i5	222.242	8.42344	2.10353	4.00444	6.21654e-05	0.0052139	XP_011155716.1	257	0	1287	1	120	0	0	561	0	1	336	0	108	0	2
TRINITY_DN55815_c0_g2_i1	222.512	3.58598	0.895673	4.00367	6.23682e-05	0.00521824	XP_011699988.1	1198	63	28	66	208	165	71	116	62	251	198	54	48	66	560
TRINITY_DN24111_c0_g1_i1	15.5462	7.10974	1.77621	4.00277	6.2605e-05	0.00523132	NA	132	1	1	0	1	2	0	3	0	2	38	0	0	1	1
TRINITY_DN55248_c1_g1_i2	111.073	6.46494	1.61532	4.00228	6.27362e-05	0.00523132	XP_011057706.1	25	0	125	309	322	0	0	104	62	196	45	0	111	159	376
TRINITY_DN60190_c0_g2_i4	96.4605	6.93557	1.73358	4.00073	6.31462e-05	0.00524642	XP_012540192.1	17	0	194	171	149	10	0	177	0	203	87	0	137	160	156
TRINITY_DN52079_c0_g1_i3	9.15307	5.79391	1.44922	3.99796	6.38916e-05	0.00529893	XP_018363327.1	19	0	4	18	26	10	0	9	4	17	4	0	4	16	11
TRINITY_DN54093_c2_g1_i4	194.424	8.67636	2.17031	3.99776	6.39461e-05	0.00529893	NA	1244	0	0	0	8	922	1	0	0	0	19	1	0	0	375
TRINITY_DN56280_c0_g1_i3	69.5411	5.99242	1.50107	3.9921	6.54908e-05	0.00541432	XP_011693631.1	2	4	5	8	107	48	0	6	0	186	373	2	16	3	357
TRINITY_DN44397_c0_g1_i1	1569.87	4.2485	1.0645	3.99108	6.57741e-05	0.00542104	XP_018404239.1	165	16	68	34	17002	456	16	67	47	7562	319	26	30	39	304
TRINITY_DN59717_c0_g1_i4	161.166	7.52862	1.88656	3.99066	6.58903e-05	0.00542104	XP_011706458.1	218	0	101	639	148	4	0	197	8	224	0	0	281	260	495
TRINITY_DN51550_c1_g1_i5	3603.13	2.79651	0.700904	3.98986	6.61126e-05	0.00543287	XP_018393480.1	12430	1610	1133	2281	3471	3001	1417	1145	1665	4687	10010	2167	897	1861	3251
TRINITY_DN53242_c0_g1_i4	67.8484	5.84814	1.46675	3.98714	6.68749e-05	0.00548247	NA	64	1	49	133	36	71	1	77	0	48	250	4	93	140	2
TRINITY_DN32624_c0_g1_i1	145.905	3.29821	0.827868	3.98397	6.77726e-05	0.00553601	NA	668	44	26	31	163	73	64	60	61	201	320	48	29	45	207
TRINITY_DN52997_c1_g1_i1	265.276	7.38612	1.85408	3.98371	6.78484e-05	0.00553601	XP_011873608.1	201	0	430	697	638	5	0	409	9	595	0	0	327	403	386
TRINITY_DN58675_c0_g1_i3	43.3944	3.55399	0.892576	3.98172	6.84186e-05	0.0055563	XP_018374810.1	78	3	40	78	51	28	14	60	19	32	62	3	68	46	52
TRINITY_DN46297_c0_g1_i1	12.943	5.36328	1.34768	3.97965	6.90182e-05	0.00559841	XP_008545419.1	90	0	0	5	2	32	2	2	1	0	18	2	3	3	1
TRINITY_DN35712_c0_g1_i1	8.72389	7.1581	1.79949	3.97785	6.95401e-05	0.00563413	XP_018028454.1	68	0	0	0	1	2	0	1	1	1	27	0	0	2	1
TRINITY_DN47650_c1_g1_i8	47.219	7.44666	1.87331	3.97513	7.03401e-05	0.00569228	XP_018396483.1	0	0	82	71	0	127	0	53	49	52	76	0	57	71	66
TRINITY_DN44182_c0_g1_i1	24.7369	8.20345	2.06481	3.97299	7.0977e-05	0.00573152	XP_012529562.1	175	0	0	1	0	9	0	0	0	2	105	0	0	0	2
TRINITY_DN53252_c2_g4_i1	4118.91	2.82726	0.711629	3.97294	7.09908e-05	0.00573152	XP_012272955.1	19090	1885	1195	2533	2910	4887	2275	1824	2199	3186	7610	2289	859	1848	1995
TRINITY_DN51649_c0_g2_i3	310.002	7.65378	1.92803	3.96974	7.19508e-05	0.00577529	XP_018309019.1	144	0	407	807	469	0	0	409	0	369	281	0	532	566	873
TRINITY_DN58495_c0_g2_i5	250.896	4.52182	1.14111	3.96265	7.41235e-05	0.00589518	XP_011863360.1	206	8	337	576	375	32	4	665	22	461	29	3	282	411	513
TRINITY_DN57254_c0_g1_i7	102.804	5.21713	1.31658	3.96264	7.4127e-05	0.00589518	XP_011878097.1	905	3	3	6	43	25	5	6	24	47	97	25	0	10	48
TRINITY_DN50810_c0_g1_i2	134.662	3.58213	0.905313	3.95678	7.59657e-05	0.00600685	XP_011864977.1	220	16	43	208	186	112	28	171	262	319	137	10	76	268	34
TRINITY_DN26030_c0_g1_i1	14.8681	6.62341	1.67625	3.95134	7.77164e-05	0.00613126	NA	31	0	1	1	1	4	1	33	9	3	98	0	2	17	2
TRINITY_DN54571_c0_g1_i1	194.084	7.61285	1.92853	3.94748	7.8979e-05	0.00619591	XP_011175922.1	301	0	103	196	283	0	0	129	714	334	0	0	258	461	336
TRINITY_DN59874_c0_g1_i3	56.0707	4.75275	1.204	3.94746	7.89842e-05	0.00619591	XP_011174714.1	391	5	6	16	35	13	12	41	8	97	39	5	10	23	30
TRINITY_DN56003_c0_g2_i6	40.2166	6.99632	1.77465	3.94236	8.06829e-05	0.00632199	XP_011870620.1	0	0	28	126	37	28	0	79	22	45	94	0	74	70	2
TRINITY_DN59293_c1_g1_i5	115.559	6.64742	1.68649	3.94157	8.09496e-05	0.0063357	XP_018376063.1	50	0	146	246	303	36	0	91	15	248	0	0	125	133	517
TRINITY_DN60044_c1_g1_i7	273.239	7.48767	1.89987	3.94116	8.10894e-05	0.00633947	XP_011060860.1	0	0	730	601	213	343	0	575	446	189	0	0	244	576	226
TRINITY_DN47264_c0_g1_i3	31.6804	6.98766	1.7739	3.93916	8.17682e-05	0.0063781	NA	225	0	0	2	1	2	1	15	3	10	111	1	0	13	1
TRINITY_DN42644_c0_g1_i2	16.51	7.05409	1.79151	3.93751	8.23328e-05	0.00640768	NA	126	0	1	1	3	0	0	0	1	2	55	1	2	3	1
TRINITY_DN55609_c0_g1_i2	66.9426	7.66275	1.9468	3.93607	8.28263e-05	0.0064316	XP_011704590.1	146	0	53	202	26	0	0	127	0	70	88	0	121	87	41
TRINITY_DN60716_c4_g3_i6	58.9787	9.15393	2.32624	3.93508	8.31697e-05	0.00645102	XP_011707099.1	536	0	0	0	1	0	0	1	0	0	132	0	3	0	6
TRINITY_DN59470_c0_g1_i2	214.117	7.90269	2.01149	3.92878	8.53772e-05	0.00660002	NA	623	0	224	432	358	5	0	277	0	374	0	0	199	306	389
TRINITY_DN45572_c0_g1_i3	105.806	3.46368	0.882084	3.9267	8.61199e-05	0.00664607	NA	552	47	34	70	67	53	41	54	56	78	187	17	27	43	119
TRINITY_DN60817_c1_g3_i1	3900.72	9.64025	2.45513	3.92657	8.61653e-05	0.00664607	XP_018393503.1	34536	0	0	0	3602	0	0	0	0	966	6793	0	0	0	87
TRINITY_DN55137_c1_g1_i1	18.3728	7.21486	1.83828	3.92479	8.68037e-05	0.00668785	NA	132	0	1	0	1	1	0	1	0	1	75	1	0	4	2
TRINITY_DN28294_c0_g1_i2	26.0717	6.10519	1.55591	3.92387	8.7137e-05	0.00669859	XP_017081699.1	150	0	0	4	2	7	0	4	5	8	132	4	0	2	4
TRINITY_DN58594_c0_g2_i1	116.23	4.67593	1.19198	3.92285	8.75091e-05	0.00671181	XP_011878699.1	693	9	112	50	71	18	13	144	35	181	72	18	24	26	44
TRINITY_DN41388_c0_g1_i1	22.2478	6.82075	1.73881	3.92266	8.75779e-05	0.00671181	XP_018337722.1	30	0	3	2	0	258	2	1	7	0	8	0	0	4	0
TRINITY_DN59145_c1_g2_i4	116.185	5.0832	1.2959	3.92253	8.76236e-05	0.00671181	XP_011164399.1	151	7	5	16	375	16	7	61	5	621	394	5	1	7	95
TRINITY_DN46137_c0_g1_i1	16.6207	4.52631	1.154	3.92227	8.7717e-05	0.00671181	XP_011158435.1	51	2	0	3	1	130	5	7	4	0	14	3	3	4	2
TRINITY_DN38904_c0_g1_i2	95.0447	3.92951	1.0025	3.91973	8.86495e-05	0.00676222	XP_011878825.1	343	25	18	30	24	236	23	60	153	20	225	21	15	134	1
TRINITY_DN53717_c0_g4_i1	96.1275	2.71778	0.693473	3.91909	8.88856e-05	0.00677275	XP_012219513.1	153	37	44	74	55	201	51	62	88	101	296	46	39	135	26
TRINITY_DN58306_c1_g1_i2	28.5193	5.84394	1.49172	3.91758	8.94424e-05	0.00680767	XP_011706608.1	26	0	34	56	47	40	0	34	67	0	14	1	41	48	27
TRINITY_DN51174_c1_g1_i7	133.102	7.56169	1.93061	3.91674	8.97549e-05	0.00682394	XP_011703223.1	77	0	229	107	185	0	0	126	15	275	170	0	199	0	701
TRINITY_DN57486_c1_g1_i13	81.9995	7.64688	1.95276	3.91593	9.00578e-05	0.00683944	XP_011051025.1	197	0	61	175	67	0	0	76	0	167	48	0	113	203	125
TRINITY_DN56979_c0_g2_i9	89.1597	3.01629	0.77109	3.91172	9.16422e-05	0.00695213	XP_011639078.1	364	29	27	24	55	100	48	53	87	71	198	40	42	40	54
TRINITY_DN48787_c1_g2_i1	10639.1	2.16841	0.554444	3.91097	9.1928e-05	0.00696617	XP_011700188.1	30093	7499	2629	8125	7203	16855	7741	7899	7774	9334	24282	7406	3656	7133	6953
TRINITY_DN40404_c0_g1_i1	42.9619	4.39884	1.12483	3.91068	9.20385e-05	0.0069669	NA	158	8	2	9	82	4	8	10	7	80	122	2	12	14	107
TRINITY_DN47221_c0_g1_i2	48.917	6.57397	1.68132	3.91001	9.22935e-05	0.00697856	NA	135	1	32	40	97	0	0	67	3	128	15	0	41	97	83
TRINITY_DN54497_c0_g3_i5	35.1819	7.1823	1.83894	3.90567	9.39636e-05	0.00708933	NA	283	0	0	3	10	4	0	0	3	2	107	2	0	0	1
TRINITY_DN46851_c2_g1_i2	13.6593	6.26134	1.60366	3.9044	9.44613e-05	0.00711135	NA	54	2	0	0	3	7	0	2	2	3	97	0	0	1	1
TRINITY_DN51790_c0_g1_i4	388.394	7.64991	1.96015	3.90272	9.5116e-05	0.00715285	XP_018344646.1	472	0	370	454	770	0	0	949	0	1356	47	0	303	776	597
TRINITY_DN52927_c1_g1_i1	77.7683	6.27936	1.60951	3.9014	9.5636e-05	0.00717761	NA	467	2	8	12	3	2	0	15	0	21	388	8	5	13	2
TRINITY_DN47296_c1_g3_i1	14456.3	2.69842	0.691661	3.90136	9.5653e-05	0.00717761	XP_018393148.1	60925	6029	4274	9630	9241	18046	8843	6910	9828	10469	29161	9135	2754	9494	6531
TRINITY_DN51788_c0_g1_i3	230.312	9.79426	2.51091	3.90069	9.59198e-05	0.00718982	XP_011701445.1	318	0	0	0	0	167	0	0	12	0	2443	0	0	0	0
TRINITY_DN58140_c4_g2_i8	2129.06	5.81871	1.49256	3.89847	9.68026e-05	0.00724813	XP_011686768.1	15146	132	35	53	4	6235	187	309	493	61	3238	148	0	122	3
TRINITY_DN52191_c1_g1_i2	61.4125	7.49784	1.92364	3.89773	9.70968e-05	0.00725523	NA	0	0	47	65	256	54	0	94	62	35	166	0	0	49	161
TRINITY_DN39423_c0_g1_i1	14.713	6.27404	1.60968	3.89771	9.71073e-05	0.00725523	NA	86	0	2	3	1	0	1	1	3	1	75	1	0	5	2
TRINITY_DN56376_c0_g3_i1	48.4515	3.50295	0.899124	3.89596	9.7809e-05	0.00729976	NA	219	20	17	27	53	27	11	39	23	73	70	9	23	27	33
TRINITY_DN58995_c1_g2_i1	322.639	7.3237	1.88145	3.89258	9.91852e-05	0.00737857	XP_011252026.1	0	0	391	793	494	306	0	590	594	753	0	0	317	436	541
TRINITY_DN56410_c1_g1_i7	229.487	3.2948	0.846691	3.89139	9.96732e-05	0.0074069	XP_011867685.1	865	81	21	77	287	203	78	39	66	184	917	119	38	18	139
TRINITY_DN47809_c2_g1_i9	371.94	9.423	2.42173	3.89102	9.98221e-05	0.00741	XP_011865806.1	414	0	0	0	0	4659	0	0	0	0	177	2	0	0	0
TRINITY_DN51823_c1_g1_i1	23470.2	2.49274	0.640869	3.88962	0.000100403	0.00744513	XP_018407720.1	61272	14475	6886	12258	15355	25814	14467	8276	15502	15596	95906	16747	4403	12821	12492
TRINITY_DN1443_c0_g1_i1	7.82774	6.86833	1.76597	3.88926	0.00010055	0.00744804	XP_001621441.1	46	0	0	2	2	4	0	4	4	0	31	0	0	5	1
TRINITY_DN51615_c0_g2_i2	11.4704	6.25083	1.60768	3.8881	0.000101033	0.00747579	NA	34	0	6	16	17	17	0	19	5	14	0	0	9	10	25
TRINITY_DN52469_c1_g2_i7	17.3024	4.33768	1.11584	3.88737	0.000101335	0.00748209	XP_011865698.1	10	0	16	18	30	12	0	15	10	56	32	3	16	12	38
TRINITY_DN59403_c1_g1_i1	118.114	2.88588	0.742815	3.88506	0.000102307	0.00754579	NA	130	33	38	40	399	46	25	43	30	300	195	13	43	72	541
TRINITY_DN44726_c0_g1_i2	12.2509	6.59511	1.69773	3.88467	0.000102471	0.00754985	NA	91	0	0	1	2	16	0	12	0	3	12	1	6	0	8
TRINITY_DN50113_c2_g2_i3	15.9558	6.30185	1.6239	3.88069	0.000104161	0.00764993	XP_012526418.1	33	0	30	23	31	8	0	17	0	21	13	0	22	4	23
TRINITY_DN48788_c0_g1_i1	4655.91	2.60029	0.670565	3.87776	0.000105423	0.00772618	XP_018356490.1	14937	2208	2102	4239	4479	4844	2262	2875	2445	4950	10411	2649	1274	3735	3288
TRINITY_DN59062_c0_g1_i1	110.008	7.67396	1.97943	3.87685	0.000105816	0.0077386	XP_011870772.1	100	0	0	47	592	32	0	66	0	704	125	0	26	1	57
TRINITY_DN51248_c0_g1_i2	17.3606	4.61154	1.18975	3.87605	0.000106166	0.00774773	NA	107	3	0	1	10	18	1	9	2	14	29	4	9	1	18
TRINITY_DN11320_c0_g1_i1	9.00896	7.06413	1.82375	3.87341	0.000107321	0.00779477	XP_019859944.1	75	0	1	1	1	3	0	5	0	2	16	0	0	0	4
TRINITY_DN59206_c0_g1_i19	53.7605	7.7385	1.99791	3.87329	0.000107374	0.00779477	XP_011702831.1	243	0	77	23	88	9	0	42	0	22	0	0	42	79	127
TRINITY_DN47876_c2_g1_i3	57.1232	4.96679	1.28263	3.87235	0.000107792	0.00780646	XP_011696169.1	207	13	0	7	4	146	9	3	68	0	276	2	8	8	2
TRINITY_DN47415_c0_g2_i1	2280.77	2.59671	0.671069	3.8695	0.000109057	0.00787556	XP_018396793.1	8583	1331	877	1637	1898	2525	1169	992	1163	2084	5210	1381	521	1191	1482
TRINITY_DN59931_c1_g1_i9	42.7236	6.33917	1.63926	3.86709	0.000110143	0.00794571	XP_012522053.1	388	0	5	12	13	19	5	14	12	12	0	0	8	7	24
TRINITY_DN60784_c1_g2_i1	105.524	7.34367	1.90028	3.86451	0.000111313	0.00801335	XP_018367081.1	122	0	0	281	265	63	0	141	128	290	0	0	33	243	204
TRINITY_DN59765_c1_g1_i1	66.7412	8.34357	2.15969	3.86331	0.00011186	0.00803503	XP_011697267.1	453	0	0	7	0	0	0	4	4	40	170	0	65	33	52
TRINITY_DN53401_c0_g1_i1	96.3223	4.70105	1.21693	3.86303	0.000111991	0.00803503	XP_011864023.1	191	2	37	24	3	739	39	47	80	0	103	5	44	32	0
TRINITY_DN56583_c0_g2_i2	38.2405	9.16588	2.37349	3.86176	0.000112571	0.00805445	NA	37	0	1	0	0	376	0	0	0	0	115	0	0	0	0
TRINITY_DN47295_c0_g1_i1	179.425	3.13508	0.811831	3.86174	0.000112583	0.00805445	XP_011871627.1	709	105	26	44	83	115	84	40	93	45	841	78	22	42	76
TRINITY_DN49427_c0_g1_i1	240.158	9.97559	2.58509	3.85889	0.000113904	0.00813215	NA	748	0	0	0	0	2448	0	0	0	0	57	0	0	0	0
TRINITY_DN58794_c0_g1_i1	102.478	6.75889	1.75336	3.85482	0.000115814	0.00821759	XP_012541246.1	21	0	136	307	124	0	0	117	10	161	79	0	138	419	115
TRINITY_DN46048_c0_g1_i2	203.625	7.53409	1.9551	3.85356	0.000116412	0.00824939	NA	327	0	141	369	371	0	0	425	1	548	1	0	230	366	415
TRINITY_DN58725_c1_g2_i4	16.3939	6.66634	1.73073	3.85176	0.000117272	0.00828695	XP_018352605.1	9	0	5	19	35	0	0	7	9	30	73	0	26	16	11
TRINITY_DN59248_c0_g1_i1	52.6985	5.03378	1.30744	3.8501	0.000118072	0.00832774	XP_011168767.1	273	3	25	43	77	11	3	88	3	82	12	5	10	37	66
TRINITY_DN59611_c1_g2_i2	213.46	6.00368	1.56048	3.84732	0.000119417	0.00841276	NA	295	0	196	315	591	8	0	337	8	784	9	4	119	380	324
TRINITY_DN60307_c0_g3_i1	2981.88	2.83827	0.738125	3.84524	0.000120432	0.00846702	XP_011871017.1	12246	1363	788	1937	1836	2997	1260	1490	1528	2021	8348	2042	554	1341	1186
TRINITY_DN58634_c1_g2_i10	726.498	5.06952	1.31914	3.84306	0.000121508	0.00851945	XP_011688021.1	4595	128	46	77	30	2743	112	192	0	66	693	44	90	250	186
TRINITY_DN51532_c0_g1_i16	186.487	7.91061	2.05845	3.84298	0.000121548	0.00851945	XP_011688440.1	439	0	0	0	0	1816	2	0	0	0	275	4	0	6	0
TRINITY_DN54581_c1_g2_i5	121.586	7.46799	1.94412	3.84131	0.000122377	0.0085689	XP_020297604.1	74	0	263	219	231	0	0	50	0	188	186	0	125	227	273
TRINITY_DN5786_c0_g1_i1	11.1637	7.29622	1.90014	3.83984	0.000123116	0.00859206	NA	81	0	0	2	0	1	0	5	1	1	41	0	0	1	1
TRINITY_DN32407_c0_g1_i1	15.9223	5.92256	1.54447	3.8347	0.000125719	0.00872331	XP_018014186.1	99	0	1	2	1	2	3	4	2	10	68	0	1	2	1
TRINITY_DN58087_c0_g2_i1	74.7259	4.00747	1.04551	3.83303	0.000126573	0.00876496	XP_011698916.1	141	11	5	36	79	65	16	56	25	39	171	4	22	56	507
TRINITY_DN57763_c0_g3_i1	44.8265	7.58543	1.97914	3.8327	0.000126745	0.00876812	XP_018402470.1	172	0	19	61	2	0	0	49	0	3	31	0	178	56	7
TRINITY_DN58889_c0_g1_i1	149.923	3.11972	0.814064	3.83227	0.000126965	0.00877454	NA	759	63	23	39	80	101	83	35	79	128	374	60	42	44	113
TRINITY_DN55468_c2_g2_i1	261.301	7.95265	2.07655	3.82974	0.000128278	0.00885646	XP_011637398.1	1062	0	191	688	127	0	0	391	0	206	1	0	478	294	177
TRINITY_DN45257_c1_g2_i1	4560.97	3.28141	0.857546	3.82651	0.000129973	0.00895565	NA	16961	1341	2981	5001	5940	2515	1104	3389	1290	5993	6967	1421	1674	4000	4173
TRINITY_DN59236_c0_g1_i18	571.566	7.07341	1.84853	3.82651	0.000129974	0.00895565	XP_018399171.1	190	0	1007	1631	1150	0	0	1396	7	1190	12	0	243	1515	789
TRINITY_DN31337_c0_g1_i1	12.5757	6.74829	1.76395	3.82566	0.000130421	0.00897126	NA	62	0	0	1	2	2	0	4	3	0	77	1	1	3	0
TRINITY_DN56962_c0_g1_i5	545.119	8.2112	2.14639	3.82559	0.00013046	0.00897126	XP_011329400.1	4777	3	80	102	886	0	0	32	0	482	0	0	58	78	230
TRINITY_DN60823_c5_g1_i3	99.0574	6.39771	1.67274	3.82469	0.000130935	0.0089771	XP_011162154.1	417	3	1	11	3	835	2	16	0	16	0	7	3	5	1
TRINITY_DN59610_c1_g2_i1	117.084	4.98828	1.30485	3.82289	0.000131897	0.0090143	XP_012528381.1	434	14	93	145	134	10	0	198	17	127	113	7	118	141	86
TRINITY_DN54290_c0_g1_i8	79.8858	7.54253	1.97309	3.8227	0.000131999	0.0090143	XP_011164368.1	227	0	72	71	175	0	0	118	8	214	0	0	74	99	131
TRINITY_DN56156_c0_g2_i3	165.156	7.3743	1.93113	3.81865	0.000134186	0.00914558	XP_011636769.1	54	0	190	372	268	0	0	240	0	168	209	0	247	369	508
TRINITY_DN28860_c0_g1_i1	13.3595	7.46148	1.95433	3.81792	0.000134581	0.00916345	XP_017094399.1	92	0	2	0	0	3	0	0	2	3	55	0	0	2	1
TRINITY_DN60614_c2_g1_i6	170.592	7.52539	1.97207	3.81598	0.000135642	0.0091924	XP_011863791.1	13	0	236	294	202	0	0	299	0	116	358	0	295	255	572
TRINITY_DN54788_c1_g1_i10	168.886	3.49655	0.916744	3.81409	0.000136685	0.00924298	XP_011688058.1	520	96	52	127	262	105	22	115	64	269	431	13	59	127	174
TRINITY_DN14206_c0_g1_i1	102.337	4.6923	1.2305	3.81333	0.000137109	0.00926256	NA	676	25	7	34	1	79	12	22	71	0	297	15	0	44	0
TRINITY_DN55250_c1_g3_i8	46.6148	3.88497	1.01908	3.81223	0.00013772	0.00928566	XP_012539347.1	146	2	38	40	41	35	10	23	21	98	99	13	15	58	19
TRINITY_DN54863_c0_g1_i7	360.332	3.22639	0.846435	3.81174	0.000137993	0.00929502	XP_011879565.1	1205	146	63	38	11	1031	194	150	119	6	1517	198	11	129	11
TRINITY_DN55489_c0_g2_i3	225.88	4.054	1.0639	3.8105	0.000138685	0.00932346	XP_011690126.1	957	64	49	60	90	222	41	36	420	58	864	56	37	52	10
TRINITY_DN49366_c1_g1_i3	117.729	7.32981	1.92416	3.80935	0.000139334	0.00935796	XP_011636922.1	185	0	171	138	231	1	0	186	2	216	0	0	89	142	510
TRINITY_DN58474_c2_g1_i3	164.785	7.17366	1.88347	3.80874	0.000139676	0.00937188	NA	161	0	132	460	166	1	0	455	1	256	1	0	282	363	311
TRINITY_DN54888_c0_g2_i4	214.23	7.21182	1.89584	3.80402	0.000142367	0.00954318	XP_011051397.1	192	0	203	385	442	0	0	379	3	545	2	0	261	517	503
TRINITY_DN60487_c6_g2_i1	3569.48	2.60591	0.685119	3.80359	0.000142615	0.00955054	XP_011264777.1	14378	2026	1366	2443	2402	3802	1790	1420	1962	2608	8162	2403	887	2134	1799
TRINITY_DN60517_c0_g1_i3	1388.12	4.59953	1.2094	3.80316	0.000142863	0.00955787	NA	7906	264	25	34	5	3743	341	69	1138	31	3812	198	27	95	2
TRINITY_DN53880_c0_g1_i1	98.4939	3.66692	0.964676	3.8012	0.000143998	0.00961909	NA	196	11	41	108	248	19	8	81	44	339	48	10	71	151	165
TRINITY_DN50860_c1_g1_i6	136.699	7.566	1.99048	3.8011	0.000144057	0.00961909	XP_011643727.1	328	0	157	276	269	0	0	120	6	244	0	0	126	157	419
TRINITY_DN48787_c1_g3_i1	737.414	3.08013	0.810465	3.80045	0.000144435	0.00962688	NA	4399	447	132	379	271	788	288	296	293	407	1067	339	131	252	261
TRINITY_DN58140_c4_g2_i6	523.968	5.17674	1.36248	3.7995	0.000144987	0.00965014	XP_011871696.1	3284	73	11	6	1	1849	33	59	225	0	913	83	6	29	17
TRINITY_DN52151_c0_g1_i4	175.351	8.2806	2.18216	3.79468	0.000147834	0.00981445	XP_011163229.1	1351	0	131	132	0	0	0	77	13	214	120	0	60	28	0
TRINITY_DN54964_c0_g2_i1	58.3587	6.30185	1.66084	3.79438	0.000148015	0.009817	XP_018367940.1	110	0	29	142	101	0	0	81	5	88	18	1	117	96	99
TRINITY_DN45135_c0_g1_i2	41.9637	4.72654	1.24603	3.79328	0.000148673	0.00984173	XP_018360386.1	243	8	1	6	0	68	11	2	4	4	168	4	2	0	0
TRINITY_DN58313_c1_g3_i1	57.9976	3.75237	0.989786	3.79109	0.000149986	0.00991914	NA	299	8	20	26	8	118	34	38	84	8	41	6	49	25	10
TRINITY_DN50570_c0_g1_i1	47.1305	8.15605	2.15231	3.78944	0.000150987	0.00995825	XP_012541568.1	161	0	2	0	0	204	1	0	0	0	237	0	0	0	0
TRINITY_DN45998_c1_g1_i2	16062.6	2.1315	0.562488	3.7894	0.000151009	0.00995825	XP_011883544.1	47751	13000	3977	9545	8740	24229	11655	6670	12351	10103	47052	13974	3227	10475	7057
TRINITY_DN55089_c0_g1_i5	131.946	7.39059	1.95081	3.78847	0.000151579	0.0099768	XP_011873892.1	234	0	117	312	243	1	0	185	0	219	1	0	217	225	271
TRINITY_DN47343_c2_g1_i2	22.9401	6.90797	1.82496	3.78528	0.000153538	0.0100961	NA	79	0	2	14	0	27	1	1	0	0	82	0	7	110	2
TRINITY_DN55066_c0_g1_i4	67.7459	5.58372	1.47555	3.78415	0.000154234	0.0101183	XP_011693826.1	307	2	75	125	66	2	3	43	13	87	1	2	62	82	71
TRINITY_DN51455_c0_g1_i2	237.219	4.40044	1.1629	3.78402	0.000154314	0.0101183	XP_012525257.1	103	54	58	73	85	30	32	61	31	81	2296	51	62	101	94
TRINITY_DN53402_c1_g1_i1	116.559	3.97118	1.05059	3.77996	0.000156855	0.0102556	NA	181	42	7	11	24	64	35	37	51	22	1015	26	7	14	20
TRINITY_DN49634_c0_g2_i3	6796.28	2.72942	0.722358	3.77848	0.000157786	0.0102971	XP_012522307.1	27441	3424	3111	5427	5777	6762	3866	3076	2788	7285	12250	2931	2182	4392	4466
TRINITY_DN38257_c0_g1_i1	229.155	3.12769	0.828127	3.77683	0.000158837	0.0103559	NA	830	84	55	73	241	131	93	208	161	259	653	85	56	94	205
TRINITY_DN59608_c1_g1_i1	27.7959	6.27846	1.6626	3.77629	0.000159184	0.0103637	XP_011702462.1	44	0	26	34	83	12	0	45	10	71	0	0	16	58	35
TRINITY_DN52075_c0_g2_i1	26.6539	3.70571	0.981341	3.77617	0.000159257	0.0103637	XP_011867553.1	88	5	1	0	61	51	8	1	12	45	46	6	1	6	67
TRINITY_DN54174_c0_g1_i7	38.2898	6.27961	1.66319	3.77566	0.000159587	0.01037	XP_018316312.1	0	0	62	54	73	12	0	48	25	54	52	0	25	163	38
TRINITY_DN53565_c3_g1_i1	51.6087	6.50853	1.72386	3.77555	0.000159654	0.01037	NA	66	0	25	77	113	4	0	64	20	97	0	0	54	109	231
TRINITY_DN51245_c0_g1_i6	39.4072	7.9406	2.10372	3.77454	0.000160301	0.0103899	XP_011703777.1	0	0	0	22	37	25	0	33	14	0	347	0	12	41	27
TRINITY_DN54281_c0_g1_i3	102.822	5.93902	1.57351	3.77437	0.000160412	0.0103899	XP_012523572.1	145	3	194	291	151	31	0	240	0	91	44	0	54	172	129
TRINITY_DN54942_c0_g1_i2	40.9999	5.31227	1.40822	3.77234	0.000161722	0.010465	XP_011689909.1	16	4	1	2	5	508	9	0	0	2	29	1	1	5	13
TRINITY_DN37552_c0_g1_i1	116.156	3.45899	0.917267	3.77097	0.000162611	0.0105029	NA	280	23	49	69	113	63	24	151	83	354	279	30	21	62	108
TRINITY_DN55439_c0_g1_i8	32.3852	7.23214	1.91871	3.76926	0.000163729	0.0105357	XP_011698499.1	131	0	23	51	34	13	0	62	21	0	0	0	57	43	10
TRINITY_DN60582_c1_g3_i1	2154.18	1.75943	0.46714	3.76639	0.000165627	0.0106146	XP_017798240.1	3448	1771	818	1747	2117	4039	1724	1030	1787	1762	5902	1990	756	1873	1465
TRINITY_DN57258_c0_g1_i8	72.436	6.66903	1.77074	3.76625	0.000165721	0.0106146	XP_011870169.1	0	0	0	86	35	193	0	26	225	21	354	3	56	55	33
TRINITY_DN60222_c2_g2_i2	12.7736	6.70056	1.77912	3.76623	0.000165731	0.0106146	XP_011684787.1	74	0	13	13	13	2	0	4	18	8	0	0	7	10	9
TRINITY_DN38435_c0_g1_i1	8.66393	7.03432	1.86786	3.76598	0.000165895	0.0106146	XP_018025908.1	38	0	1	1	0	0	0	1	1	1	61	0	1	2	0
TRINITY_DN58946_c1_g4_i1	2182.82	2.87031	0.762256	3.76555	0.000166184	0.0106146	XP_011164801.1	10386	1147	1051	1114	1133	2268	1077	848	1034	1176	4748	1204	346	970	948
TRINITY_DN58011_c0_g1_i3	258.367	7.62475	2.02503	3.76526	0.000166376	0.010617	XP_011867463.1	612	0	370	518	617	0	0	162	6	620	0	0	183	555	214
TRINITY_DN60067_c0_g1_i3	74.8239	4.09336	1.08754	3.76386	0.000167308	0.0106667	XP_011641986.1	422	25	17	13	15	34	7	15	20	155	153	16	7	31	70
TRINITY_DN53574_c0_g1_i9	127.42	7.15195	1.90146	3.76129	0.000169042	0.0107501	XP_011868936.1	0	0	142	161	208	201	0	246	97	355	0	0	76	190	432
TRINITY_DN44356_c0_g1_i1	18.2662	6.95021	1.8483	3.76032	0.000169694	0.0107726	NA	97	0	2	0	2	5	0	0	2	14	95	1	5	2	0
TRINITY_DN45000_c0_g1_i1	60.4501	3.14016	0.835095	3.76024	0.000169749	0.0107726	NA	223	16	26	49	84	43	18	29	22	90	52	18	23	32	179
TRINITY_DN58595_c0_g1_i4	1873.91	9.59906	2.55343	3.75928	0.000170403	0.0107943	NA	285	0	0	0	0	9305	0	0	0	0	15471	0	0	0	142
TRINITY_DN60068_c0_g1_i5	322.96	3.25548	0.866843	3.75556	0.000172954	0.0109358	XP_012537599.1	1729	93	171	112	194	209	117	239	201	194	459	150	73	139	265
TRINITY_DN44785_c1_g1_i1	1012.69	6.94131	1.84951	3.75306	0.000174688	0.0110152	NA	1197	2	788	2829	1599	4	2	851	1	2705	0	0	1590	2343	2167
TRINITY_DN51314_c0_g1_i4	430.745	7.33718	1.95527	3.75251	0.000175074	0.0110195	XP_011860335.1	374	0	489	1288	719	0	0	562	0	698	39	0	755	753	1107
TRINITY_DN49811_c0_g3_i1	4464.61	2.35376	0.627472	3.75119	0.000176001	0.0110476	XP_001602465.1	14319	2703	1514	3036	3736	5505	2459	2217	2615	3820	11343	3509	1075	3279	2558
TRINITY_DN59555_c0_g1_i3	121.846	7.76504	2.07032	3.75064	0.000176382	0.0110564	XP_011155663.1	537	0	58	272	100	0	0	47	0	127	1	0	236	113	222
TRINITY_DN58863_c1_g2_i3	64.5148	7.69314	2.0516	3.74983	0.000176955	0.0110622	XP_011866369.1	30	0	12	87	78	0	0	14	0	158	329	0	117	96	5
TRINITY_DN52404_c1_g1_i1	288.19	5.90615	1.57507	3.74978	0.000176992	0.0110622	XP_012541811.1	147	23	316	489	5	2582	9	59	46	0	5	6	278	134	0
TRINITY_DN54918_c0_g1_i9	516.117	7.304	1.94788	3.74972	0.000177033	0.0110622	XP_011707233.1	361	0	324	1133	882	0	0	761	0	929	58	0	894	1017	2137
TRINITY_DN49375_c0_g2_i1	7.97424	6.96754	1.85864	3.74873	0.000177729	0.0110864	NA	27	0	0	1	1	3	0	1	0	0	64	0	0	2	2
TRINITY_DN12437_c0_g1_i1	7.62555	6.87893	1.83515	3.74844	0.00017794	0.0110864	NA	18	0	0	1	0	26	0	0	1	0	47	0	1	1	7
TRINITY_DN58500_c2_g3_i1	501.065	3.12374	0.833391	3.74823	0.000178086	0.0110864	XP_012055133.1	1218	136	730	109	860	229	93	793	106	914	880	145	166	109	650
TRINITY_DN59883_c1_g1_i1	47.8872	4.82075	1.28623	3.74797	0.000178275	0.0110864	XP_018374117.1	248	0	14	16	54	59	0	31	42	20	68	15	14	23	45
TRINITY_DN46631_c0_g1_i1	78.3081	2.43256	0.649039	3.74795	0.000178289	0.0110864	NA	227	83	13	25	26	141	52	28	32	33	296	39	38	25	31
TRINITY_DN50379_c0_g3_i1	375.32	6.93987	1.85196	3.74732	0.000178733	0.0110981	XP_014614789.1	385	1	360	717	893	1	0	525	2	1385	0	0	341	363	1050
TRINITY_DN60738_c2_g1_i5	92.3048	6.24893	1.66788	3.74663	0.000179229	0.011119	XP_011686485.1	48	0	219	103	124	0	0	141	21	163	9	0	144	101	349
TRINITY_DN57126_c0_g3_i1	10.0587	6.27843	1.67615	3.74574	0.000179861	0.0111481	XP_011883540.1	16	0	4	6	3	94	1	8	3	2	0	0	2	1	4
TRINITY_DN60798_c1_g1_i2	113.71	3.89545	1.04023	3.7448	0.000180537	0.01117	XP_011881568.1	729	36	56	30	89	41	19	103	11	80	138	30	30	8	62
TRINITY_DN40485_c0_g1_i1	15285.4	2.06894	0.552998	3.7413	0.000183068	0.0112963	XP_011266720.1	29617	10830	4735	10648	13125	23719	9885	6426	9582	12409	53331	14519	3910	10825	9991
TRINITY_DN56425_c0_g1_i11	264.486	6.29797	1.68378	3.74038	0.000183744	0.0113022	XP_011861685.1	18	0	370	400	645	57	0	323	24	770	0	0	265	474	1032
TRINITY_DN60227_c0_g3_i5	271.946	8.03594	2.1486	3.74008	0.000183964	0.0113022	XP_018308103.1	0	1	0	0	16	3317	1	0	4	30	517	4	0	0	0
TRINITY_DN54361_c4_g1_i3	73.4582	7.50755	2.00746	3.73983	0.000184145	0.0113022	XP_012058283.1	244	0	35	125	94	0	0	94	0	107	3	0	67	97	264
TRINITY_DN55196_c0_g2_i1	59.3167	3.74998	1.00283	3.73938	0.000184471	0.0113122	NA	325	11	21	22	68	95	24	20	56	52	21	11	24	31	23
TRINITY_DN60156_c0_g1_i6	376.908	2.90993	0.778765	3.7366	0.000186526	0.0113857	XP_011702386.1	1280	92	89	315	340	257	187	257	218	229	937	189	218	219	585
TRINITY_DN55438_c2_g1_i3	35.6176	3.5262	0.943738	3.73642	0.000186659	0.0113857	NA	122	6	8	14	14	31	16	13	20	14	153	14	4	6	62
TRINITY_DN54740_c1_g1_i1	84.736	7.42806	1.98837	3.73576	0.000187148	0.0113954	XP_011864780.1	232	0	74	186	114	0	0	86	9	57	0	0	170	100	230
TRINITY_DN54421_c1_g1_i12	9.67775	6.83269	1.82925	3.73523	0.000187544	0.0113991	XP_011872871.1	68	0	0	2	19	2	0	1	0	3	14	0	2	8	6
TRINITY_DN57939_c1_g3_i4	177.446	3.69755	0.989913	3.73522	0.00018755	0.0113991	XP_015609940.1	906	14	16	48	119	193	108	63	236	161	319	33	30	84	103
TRINITY_DN56904_c5_g1_i8	67.4841	6.56055	1.7566	3.7348	0.000187864	0.0113991	XP_012533096.1	73	0	85	123	113	3	0	210	21	120	0	0	52	128	133
TRINITY_DN51663_c0_g1_i4	157.234	7.45897	1.99716	3.7348	0.000187868	0.0113991	XP_011155361.1	335	0	178	411	282	5	0	239	0	307	0	0	174	222	215
TRINITY_DN48367_c0_g1_i2	105.398	7.66566	2.05291	3.73405	0.000188425	0.0114128	XP_011875578.1	412	0	17	403	93	7	0	32	0	64	0	0	166	99	278
TRINITY_DN58860_c1_g2_i1	118.858	3.56608	0.95514	3.73357	0.000188788	0.0114248	NA	225	23	62	78	159	25	21	236	36	314	279	17	42	87	178
TRINITY_DN21722_c0_g1_i1	16.9117	7.63463	2.04567	3.73209	0.000189897	0.0114718	NA	112	0	0	0	0	8	0	1	0	3	73	0	0	5	3
TRINITY_DN59911_c0_g1_i5	45.2607	5.82521	1.56157	3.73034	0.000191219	0.0115416	XP_018059248.1	30	0	55	86	70	5	0	100	7	42	3	0	72	98	157
TRINITY_DN57971_c0_g1_i1	182.802	3.07529	0.8246	3.72943	0.00019191	0.0115732	NA	165	20	26	57	541	60	27	76	40	1043	297	37	21	80	491
TRINITY_DN51009_c0_g1_i1	449.451	2.67216	0.716606	3.72892	0.000192303	0.0115868	NA	694	128	276	470	767	194	115	687	277	960	717	115	231	561	742
TRINITY_DN58065_c1_g1_i7	408.556	8.80739	2.3624	3.72815	0.000192888	0.0115917	NA	3194	0	41	0	0	0	0	0	475	2	1136	0	11	51	0
TRINITY_DN48042_c0_g2_i3	1601.02	3.93086	1.05451	3.72768	0.00019325	0.0116031	XP_011872842.1	2326	196	954	132	3725	300	171	788	634	2782	3397	152	96	233	10615
TRINITY_DN59694_c0_g1_i4	139.934	7.2969	1.9576	3.72747	0.000193414	0.0116031	XP_011882286.1	231	0	77	246	206	0	0	245	20	268	0	0	195	404	327
TRINITY_DN55331_c1_g2_i2	67.2325	8.55177	2.29484	3.72652	0.000194139	0.0116167	NA	329	0	0	0	0	13	0	14	12	15	438	0	0	7	0
TRINITY_DN60393_c0_g1_i2	167.639	2.83792	0.761553	3.72649	0.000194163	0.0116167	XP_018059086.1	259	31	33	62	527	77	45	67	65	744	234	37	30	136	315
TRINITY_DN51678_c0_g1_i3	559.764	3.16478	0.849305	3.72632	0.000194292	0.0116167	XP_011872635.1	1969	158	136	243	890	369	218	100	71	1029	1425	215	154	358	668
TRINITY_DN56507_c0_g1_i5	37.6957	6.37554	1.71096	3.7263	0.000194312	0.0116167	XP_012540747.1	49	0	39	56	63	5	0	55	0	86	9	0	32	77	135
TRINITY_DN58363_c0_g2_i1	10.4386	7.16421	1.92384	3.72391	0.000196158	0.0116971	NA	50	0	0	11	0	4	0	0	3	0	61	0	0	2	1
TRINITY_DN55561_c0_g1_i2	29.5984	6.00947	1.61454	3.7221	0.000197572	0.0117405	XP_011300941.1	223	0	4	15	5	9	4	35	0	16	23	0	5	7	32
TRINITY_DN55850_c0_g1_i3	41.9534	6.38424	1.71572	3.72103	0.000198409	0.0117491	XP_018397069.1	244	0	0	56	18	3	3	0	11	89	47	0	8	35	72
TRINITY_DN53252_c2_g3_i1	3118.47	1.92416	0.517109	3.721	0.000198438	0.0117491	XP_011882206.1	5919	2162	1353	2518	3101	5393	2443	1892	2349	2975	8365	2639	988	1870	2112
TRINITY_DN36996_c0_g1_i1	294.853	4.07821	1.09602	3.72094	0.000198482	0.0117491	NA	687	19	31	76	995	38	20	95	47	1882	94	27	47	180	394
TRINITY_DN54233_c1_g2_i1	179.197	5.10063	1.37079	3.72093	0.000198487	0.0117491	NA	165	20	16	7	75	30	16	1	5	493	1564	20	7	4	15
TRINITY_DN57313_c5_g2_i4	49.916	9.03777	2.42907	3.72067	0.000198692	0.0117491	NA	335	0	0	0	0	177	0	0	4	0	96	0	0	0	0
TRINITY_DN58065_c1_g1_i3	418.622	8.53162	2.29307	3.72062	0.000198736	0.0117491	NA	3019	5	0	0	0	1217	0	0	42	0	789	0	0	0	3
TRINITY_DN52011_c0_g1_i2	73.143	6.28965	1.69111	3.71925	0.000199813	0.0118026	XP_011166397.1	51	7	11	10	42	857	0	15	5	0	40	2	4	5	0
TRINITY_DN58948_c2_g1_i1	9416.9	2.60622	0.701128	3.71719	0.000201455	0.0118894	XP_011636761.1	39493	5686	957	3217	2473	15835	5526	3095	7445	3260	25679	7592	1011	6195	2126
TRINITY_DN59696_c0_g2_i6	512.53	3.78242	1.01818	3.71489	0.000203295	0.0119755	XP_018338994.1	153	96	208	242	12	3102	269	191	1030	36	1702	73	126	226	32
TRINITY_DN57838_c0_g1_i3	268.479	7.12012	1.91698	3.71425	0.000203809	0.0119773	XP_011635373.1	93	0	257	505	395	0	0	798	0	335	140	0	454	700	577
TRINITY_DN41684_c0_g1_i1	212.785	3.18146	0.857572	3.70984	0.000207387	0.0121359	NA	840	77	58	84	283	66	68	99	65	400	409	64	110	86	321
TRINITY_DN59632_c2_g1_i7	1228.19	7.23785	1.95307	3.70589	0.00021065	0.0122749	XP_011870192.1	175	0	1459	2509	2355	0	0	2038	0	1790	590	0	1630	5457	1793
TRINITY_DN59527_c1_g1_i1	61.6505	6.5649	1.77214	3.70451	0.000211799	0.0123315	NA	13	0	73	88	54	74	0	149	0	20	7	0	117	146	249
TRINITY_DN46089_c0_g1_i1	20.4134	3.61478	0.975851	3.70423	0.000212033	0.0123317	NA	74	3	12	15	26	8	5	19	9	38	23	4	10	23	26
TRINITY_DN54612_c0_g1_i7	390.749	2.9162	0.787295	3.70408	0.000212161	0.0123317	XP_011639445.1	589	101	217	580	609	229	140	347	101	543	831	67	325	367	959
TRINITY_DN54204_c1_g4_i2	83.7409	6.2257	1.68098	3.70361	0.000212556	0.012334	XP_011313548.1	21	0	92	160	148	31	0	123	0	152	12	0	121	229	281
TRINITY_DN40121_c0_g1_i1	13.8222	7.47178	2.01763	3.70326	0.00021285	0.012335	XP_018028564.1	97	0	0	0	0	4	0	0	2	3	57	0	1	0	1
TRINITY_DN57716_c0_g1_i3	1539.95	3.22131	0.869904	3.70306	0.000213011	0.012335	XP_011171448.1	8333	560	751	741	467	1281	434	2428	818	418	1485	710	614	893	621
TRINITY_DN58908_c1_g1_i4	45.9612	8.2225	2.22053	3.70295	0.000213109	0.012335	XP_011689779.1	434	0	0	19	20	0	0	0	0	18	31	0	8	7	5
TRINITY_DN48768_c0_g1_i7	7.49647	6.75328	1.82501	3.7004	0.000215256	0.0123969	XP_018370639.1	14	0	2	1	0	53	0	12	0	1	19	0	0	0	1
TRINITY_DN52664_c0_g1_i13	86.4748	3.71531	1.00438	3.69911	0.000216355	0.0124395	XP_011882418.1	313	16	40	91	93	35	8	117	19	118	51	18	103	81	144
TRINITY_DN50825_c0_g1_i2	73.1828	7.14445	1.93208	3.69781	0.00021747	0.0124599	NA	98	0	292	90	40	0	0	135	0	15	51	0	89	101	68
TRINITY_DN60703_c2_g1_i1	13.0918	4.61316	1.24759	3.69764	0.00021761	0.0124599	NA	73	1	0	3	4	6	2	0	2	6	58	4	0	4	3
TRINITY_DN57520_c1_g2_i3	44.585	6.53445	1.76928	3.69328	0.000221383	0.0125924	NA	64	0	43	61	54	0	0	132	2	104	10	0	49	57	118
TRINITY_DN55553_c0_g1_i7	28.6229	5.09783	1.38068	3.69226	0.000222266	0.0126219	XP_012534385.1	143	3	8	9	15	0	1	23	2	29	99	4	6	16	18
TRINITY_DN54866_c1_g1_i5	907.981	3.23436	0.876475	3.69019	0.00022409	0.0126873	XP_011880501.1	723	170	149	127	3118	1755	319	1022	380	2443	2212	162	160	177	1155
TRINITY_DN36488_c1_g1_i2	25.7677	5.08819	1.37887	3.69011	0.000224153	0.0126873	NA	48	1	20	46	52	4	0	22	2	76	14	1	14	51	53
TRINITY_DN60369_c4_g1_i9	46.4747	5.66186	1.53502	3.68847	0.000225609	0.0127382	XP_018049122.1	180	1	1	0	0	346	0	3	1	0	67	10	1	4	0
TRINITY_DN63219_c0_g1_i1	7.92752	6.92435	1.87759	3.6879	0.000226115	0.0127382	XP_022835857.1	78	0	0	1	1	2	0	2	1	1	5	0	0	0	1
TRINITY_DN59980_c0_g1_i10	209.583	7.0842	1.92096	3.68785	0.000226158	0.0127382	XP_011866292.1	131	0	344	230	428	0	0	184	0	826	64	0	153	383	597
TRINITY_DN48151_c0_g1_i1	1112.18	7.65418	2.07612	3.68677	0.000227117	0.0127818	NA	9780	30	0	0	0	104	7	0	23	0	2884	10	0	0	0
TRINITY_DN56574_c0_g1_i11	36.2166	7.45835	2.02415	3.68469	0.000228983	0.0128738	NA	194	0	6	58	61	2	0	25	0	72	0	0	25	32	32
TRINITY_DN55211_c0_g1_i2	3085.88	2.69193	0.730603	3.68453	0.000229125	0.0128738	XP_008217856.1	14165	1575	1142	1984	1558	3195	1483	1399	1877	1991	5906	2127	574	1800	1669
TRINITY_DN58559_c0_g1_i2	27.2441	6.97916	1.89595	3.6811	0.00023223	0.0130271	XP_018302443.1	83	0	0	38	53	0	0	16	20	101	33	0	14	43	6
TRINITY_DN53909_c0_g1_i8	35.7093	7.82668	2.12724	3.67926	0.000233908	0.0131106	XP_018307779.1	34	0	6	31	0	317	0	76	24	0	0	0	0	43	1
TRINITY_DN48788_c0_g2_i1	9693.06	2.05117	0.55756	3.67883	0.000234302	0.0131216	XP_018314495.1	16849	6189	4263	8285	10427	14714	6599	5906	7410	9326	29032	7550	2728	7610	6731
TRINITY_DN50386_c1_g1_i2	278.468	3.5938	0.976939	3.67864	0.000234484	0.0131216	NA	1516	67	23	152	297	204	90	55	23	114	788	128	24	36	158
TRINITY_DN58549_c1_g3_i5	15.3236	7.53479	2.04848	3.67824	0.000234851	0.0131315	XP_011690920.1	43	0	3	3	0	85	0	3	0	0	64	0	0	0	0
TRINITY_DN54412_c0_g2_i4	50.0865	3.33354	0.906492	3.6774	0.00023562	0.0131639	XP_011865335.1	77	15	44	40	23	237	27	78	53	24	45	4	27	18	12
TRINITY_DN59211_c2_g1_i1	982.865	6.68969	1.81976	3.67614	0.000236791	0.0131894	XP_018378282.1	136	0	913	2446	2316	10	0	2122	0	2355	8	0	1612	2133	1766
TRINITY_DN60245_c2_g1_i5	116.348	7.17743	1.95251	3.67599	0.000236926	0.0131894	XP_011695667.1	177	0	177	170	204	11	0	222	0	227	0	0	111	184	313
TRINITY_DN59553_c0_g1_i4	168.392	7.90322	2.15006	3.67582	0.000237088	0.0131894	XP_011866691.1	1059	0	74	93	208	0	0	143	0	319	0	0	72	146	146
TRINITY_DN55516_c0_g1_i10	222.444	4.51373	1.228	3.67567	0.000237222	0.0131894	XP_011051225.1	330	20	142	638	105	680	34	62	13	309	126	4	247	579	53
TRINITY_DN41891_c0_g1_i3	34.9021	8.91487	2.42599	3.67474	0.000238096	0.0132167	XP_018358371.1	336	0	0	0	0	21	0	0	1	0	42	0	0	0	0
TRINITY_DN11208_c0_g1_i1	7.48532	6.15107	1.67417	3.67411	0.000238682	0.0132334	XP_018010148.1	65	1	1	1	1	2	0	1	1	1	10	0	1	4	0
TRINITY_DN53344_c2_g2_i3	24.6474	4.9362	1.34364	3.67375	0.000239019	0.0132334	XP_011869617.1	16	2	68	39	5	60	0	46	3	10	18	1	18	63	1
TRINITY_DN42573_c0_g1_i1	14.311	5.54862	1.51039	3.67363	0.000239128	0.0132334	NA	31	1	1	0	39	5	0	2	0	39	13	0	1	1	111
TRINITY_DN59622_c1_g1_i2	96.1948	5.78014	1.57422	3.67175	0.000240895	0.0133186	XP_018370407.1	817	3	0	7	11	10	3	0	8	20	227	14	0	14	0
TRINITY_DN49237_c0_g1_i1	70.3329	3.22862	0.879755	3.66991	0.000242636	0.0133762	NA	292	22	7	19	54	44	23	36	51	70	210	36	11	39	65
TRINITY_DN51857_c2_g1_i10	1122.49	7.73822	2.10865	3.66974	0.000242794	0.0133762	XP_012522226.1	0	27	9	14	2	15099	0	0	0	11	797	3	33	48	241
TRINITY_DN51047_c0_g1_i4	132.399	6.98848	1.90435	3.66974	0.000242799	0.0133762	XP_011696656.1	85	0	0	153	588	60	0	168	33	386	0	0	103	106	588
TRINITY_DN46554_c0_g1_i1	103.166	2.82534	0.770006	3.66924	0.000243271	0.0133762	NA	254	28	48	102	140	65	28	125	46	217	100	29	75	133	171
TRINITY_DN57788_c0_g4_i1	70.7571	3.06804	0.836157	3.66922	0.000243291	0.0133762	NA	305	32	23	15	14	175	52	31	76	17	151	22	18	13	13
TRINITY_DN57355_c1_g1_i13	184.059	4.83681	1.31853	3.66834	0.000244132	0.0134038	XP_011697206.1	121	7	34	61	563	801	13	0	176	526	14	13	15	152	530
TRINITY_DN49716_c0_g1_i1	221.915	7.34074	2.00114	3.66829	0.000244182	0.0134038	XP_011251989.1	370	0	132	612	370	0	0	222	0	414	5	0	280	339	838
TRINITY_DN53111_c1_g1_i8	552.938	3.55138	0.968336	3.66751	0.000244923	0.0134318	XP_011699345.1	1354	169	209	331	19	1785	255	400	471	193	1532	99	235	716	13
TRINITY_DN20518_c0_g1_i1	14.4631	6.24564	1.70304	3.66735	0.000245081	0.0134318	XP_018007991.1	78	1	0	0	2	2	1	3	3	2	83	0	0	0	4
TRINITY_DN18532_c0_g1_i1	29.2979	8.82344	2.407	3.66574	0.000246628	0.0134952	NA	86	0	0	0	0	298	0	0	0	0	13	0	0	0	1
TRINITY_DN47360_c0_g1_i2	114.395	4.89579	1.33636	3.66351	0.000248778	0.0135913	NA	247	3	24	31	267	3	4	24	2	296	20	4	30	61	974
TRINITY_DN52539_c0_g1_i1	135.849	7.92787	2.16533	3.66128	0.000250956	0.0136847	XP_011861507.1	959	0	21	112	115	0	0	100	0	43	0	0	145	58	226
TRINITY_DN53121_c0_g1_i5	178.203	7.31839	1.99893	3.66115	0.000251081	0.0136847	XP_012527508.1	320	0	90	485	309	5	0	204	0	407	0	0	282	275	412
TRINITY_DN57138_c0_g2_i7	5004.17	1.70924	0.466919	3.66067	0.000251555	0.0136889	XP_011145304.1	6234	4136	1861	4034	4185	11076	4246	2883	3805	4239	14045	4732	1612	4661	3831
TRINITY_DN60157_c1_g2_i1	2560.96	3.03578	0.830032	3.65742	0.000254764	0.0138527	XP_019884116.1	11558	969	932	1852	1641	1551	946	1008	1031	2110	6680	1499	522	1366	1129
TRINITY_DN44620_c0_g1_i1	28.2309	5.13753	1.40506	3.65645	0.000255734	0.0138836	NA	46	0	7	10	128	5	2	21	3	122	15	0	3	31	64
TRINITY_DN58511_c2_g2_i1	313.728	6.39798	1.75121	3.65346	0.000258728	0.0139855	XP_011167441.1	52	0	522	445	637	0	0	765	8	452	23	0	510	444	1135
TRINITY_DN49427_c0_g4_i2	228.699	7.53036	2.06121	3.65337	0.000258825	0.0139855	NA	654	0	109	437	388	1	0	135	0	407	0	0	475	291	506
TRINITY_DN31943_c0_g1_i4	14.602	7.52984	2.06153	3.65255	0.000259653	0.0140166	XP_018027393.1	128	0	0	0	1	1	0	0	0	1	36	0	1	1	0
TRINITY_DN55918_c0_g1_i9	96.3962	6.25166	1.71166	3.65239	0.000259806	0.0140166	XP_018375860.1	5	0	146	187	220	24	0	157	0	177	40	0	126	192	268
TRINITY_DN59549_c0_g1_i1	346.625	2.56502	0.702797	3.64973	0.000262513	0.0141509	XP_018374441.1	896	178	161	289	156	973	194	91	264	180	922	267	125	104	81
TRINITY_DN59717_c1_g2_i2	258.776	8.66482	2.37435	3.64934	0.00026291	0.0141509	XP_011872504.1	455	0	0	0	27	2	2	0	2	0	2783	0	0	0	0
TRINITY_DN58947_c1_g1_i1	1005.3	7.02436	1.92584	3.64742	0.000264883	0.0142238	XP_011634856.1	0	0	1318	1381	1615	0	0	3256	80	1686	442	0	1857	2337	1716
TRINITY_DN55043_c0_g1_i8	174.421	7.00121	1.91972	3.64699	0.000265331	0.0142333	XP_018377823.1	91	0	286	345	116	97	0	323	0	456	0	0	207	394	431
TRINITY_DN53756_c1_g1_i4	62.1796	8.16846	2.23989	3.64681	0.000265515	0.0142333	XP_018400195.1	534	0	19	0	9	0	0	30	0	62	69	0	0	13	6
TRINITY_DN59293_c1_g1_i10	336.071	2.17445	0.59631	3.64652	0.000265819	0.0142333	XP_018376063.1	748	126	262	289	411	371	165	455	358	408	276	155	213	306	528
TRINITY_DN46921_c0_g1_i3	132.908	7.50832	2.05913	3.64636	0.000265978	0.0142333	NA	429	0	59	273	227	0	0	22	1	259	0	0	128	215	449
TRINITY_DN37482_c0_g1_i1	146.812	7.22888	1.98259	3.64618	0.000266169	0.0142333	XP_018400202.1	704	2	0	1	40	35	0	4	35	0	943	4	36	1	0
TRINITY_DN52024_c0_g1_i4	712.426	7.14342	1.95922	3.64606	0.000266296	0.0142333	XP_018378171.1	428	0	1331	2123	970	40	0	1647	0	1136	0	0	1026	1164	1010
TRINITY_DN60408_c1_g1_i4	1213.72	8.70312	2.38832	3.64403	0.000268397	0.0143051	XP_018303432.1	2163	0	0	5	0	9239	0	0	5080	6	1294	0	16	0	0
TRINITY_DN58366_c0_g1_i1	152.066	3.66823	1.00666	3.64397	0.000268467	0.0143051	NA	484	36	26	30	291	30	42	75	31	573	370	19	14	27	166
TRINITY_DN54746_c1_g1_i7	1357.65	7.5774	2.08007	3.64286	0.000269629	0.0143449	XP_012535866.1	0	0	21	212	29	14309	8	3602	0	336	922	14	51	552	5
TRINITY_DN58928_c0_g1_i5	213.724	7.21796	1.98209	3.64159	0.000270956	0.014383	XP_018314876.1	639	0	157	821	403	2	1	76	0	452	0	0	198	185	269
TRINITY_DN57869_c0_g2_i2	248.79	2.44342	0.671015	3.64138	0.000271178	0.014383	NA	302	86	131	276	473	152	69	237	111	515	520	94	147	261	488
TRINITY_DN51102_c0_g1_i1	40.3215	3.47304	0.954356	3.63915	0.000273539	0.0144918	NA	80	9	7	17	93	9	3	23	9	102	75	8	18	25	163
TRINITY_DN42182_c0_g2_i1	12.3138	7.32236	2.01216	3.63905	0.000273648	0.0144918	XP_017089416.1	93	0	0	0	0	3	0	0	1	2	42	0	0	1	6
TRINITY_DN53886_c0_g1_i1	57.287	2.83287	0.778667	3.63809	0.000274663	0.0145233	NA	129	17	22	36	101	122	16	22	32	92	21	19	26	59	188
TRINITY_DN60635_c0_g1_i6	83.7485	6.15428	1.69194	3.63742	0.000275384	0.0145503	XP_011876222.1	41	0	27	154	330	15	0	96	11	293	0	0	78	152	200
TRINITY_DN52867_c2_g2_i6	2736.66	2.71184	0.745656	3.63685	0.000275987	0.0145575	XP_018360888.1	11903	1338	765	1321	1484	2474	1289	901	1912	1582	7519	2124	513	984	1272
TRINITY_DN55290_c0_g1_i1	715.73	2.77022	0.761709	3.63685	0.000275997	0.0145575	NA	2644	280	309	578	679	493	338	473	204	786	1277	320	377	592	855
TRINITY_DN56094_c0_g1_i2	265.425	6.82665	1.87715	3.6367	0.000276153	0.0145575	NA	136	0	170	525	566	2	0	360	4	704	0	0	306	612	1085
TRINITY_DN60525_c1_g2_i7	17.0297	7.42234	2.04108	3.63647	0.000276398	0.0145593	XP_012531181.1	160	0	0	0	4	9	0	4	14	4	0	0	2	2	6
TRINITY_DN56989_c1_g2_i1	1086.39	3.21762	0.88533	3.63437	0.000278656	0.0146633	XP_020300882.1	5388	496	72	805	842	865	405	524	268	600	2698	461	191	558	561
TRINITY_DN47191_c0_g1_i2	40.5337	6.87017	1.8906	3.63386	0.000279209	0.0146739	NA	369	0	1	0	11	2	3	2	6	0	73	0	1	0	4
TRINITY_DN51724_c3_g1_i4	844.594	6.77962	1.86585	3.63353	0.000279572	0.0146818	XP_012228010.1	177	0	4049	1346	1038	4	0	1408	6	798	0	0	875	995	983
TRINITY_DN17063_c0_g1_i1	11.6414	6.69936	1.8446	3.63187	0.000281375	0.014754	XP_009017781.1	78	0	0	2	0	4	0	0	0	0	51	1	1	2	1
TRINITY_DN43802_c1_g1_i4	19280.9	2.45512	0.67618	3.63086	0.000282474	0.014778	XP_001601522.1	67315	10201	3739	9716	11119	22279	11143	7074	11249	10679	65537	18443	3138	8590	8222
TRINITY_DN51866_c1_g1_i1	38.2731	5.38219	1.48258	3.63028	0.00028311	0.0147902	NA	59	0	2	27	123	31	0	116	21	93	6	2	34	66	16
TRINITY_DN53444_c0_g1_i10	51.622	6.91966	1.90627	3.62994	0.000283484	0.0147973	XP_018044069.1	37	0	113	107	93	0	0	68	0	72	89	0	37	51	102
TRINITY_DN28947_c0_g1_i1	9.42803	6.96838	1.92073	3.62799	0.000285636	0.0148871	XP_022836264.1	58	0	2	2	0	0	0	2	1	2	43	0	0	1	5
TRINITY_DN58065_c1_g1_i4	150.606	6.43404	1.77384	3.62719	0.000286526	0.0149222	NA	37	0	493	228	9	190	0	576	3	322	0	1	95	133	66
TRINITY_DN53499_c0_g1_i12	205.516	7.14771	1.97079	3.62682	0.000286938	0.0149294	XP_018362049.1	250	0	303	483	288	0	0	385	0	452	9	0	252	408	321
TRINITY_DN60443_c1_g1_i7	42.5176	7.26651	2.00363	3.62667	0.000287103	0.0149294	XP_011864963.1	168	0	19	63	74	0	0	36	2	106	0	0	26	66	70
TRINITY_DN56793_c2_g1_i2	58.0438	7.12402	1.96444	3.62648	0.000287311	0.0149294	NA	146	0	50	36	148	0	0	49	6	194	0	0	54	85	114
TRINITY_DN49328_c0_g1_i7	459.072	8.32453	2.29702	3.62406	0.000290019	0.0150362	XP_011696460.1	0	4	11	0	0	2394	0	0	22	0	3713	0	6	19	43
TRINITY_DN47780_c1_g1_i1	133.076	2.76961	0.764569	3.62245	0.000291825	0.0150846	NA	459	60	42	78	156	81	62	121	75	235	219	41	52	64	195
TRINITY_DN56114_c0_g1_i3	18.9136	8.49307	2.34594	3.62033	0.000294224	0.0151806	NA	44	0	1	0	0	119	0	0	0	0	86	0	0	0	0
TRINITY_DN54968_c0_g1_i1	44.542	6.86539	1.8964	3.62023	0.000294343	0.0151806	NA	103	1	0	0	0	431	3	0	0	0	69	0	0	0	1
TRINITY_DN53269_c0_g1_i7	93.5186	6.82735	1.887	3.61809	0.000296781	0.0152722	NA	105	0	47	100	381	0	0	135	1	294	3	0	121	94	210
TRINITY_DN59816_c2_g2_i1	99.443	4.97689	1.37576	3.61754	0.000297415	0.0152866	XP_011863829.1	648	8	1	1	0	405	16	0	32	1	115	19	0	1	1
TRINITY_DN38904_c0_g1_i3	8.37416	4.71695	1.3042	3.61674	0.000298335	0.0153179	XP_011878825.1	50	0	1	3	2	24	3	2	5	1	11	1	0	6	0
TRINITY_DN48421_c0_g1_i1	14571.1	6.51397	1.80264	3.61357	0.000302004	0.0154604	XP_018305916.1	0	282	278	207	10797	175501	982	254	66	864	185	77	183	251	35151
TRINITY_DN57012_c2_g1_i1	653.124	2.59595	0.718463	3.61319	0.000302448	0.0154716	XP_011689279.1	2754	340	169	405	346	1143	363	128	746	515	925	435	189	434	287
TRINITY_DN55558_c1_g2_i2	56.0499	3.75471	1.03936	3.61252	0.000303233	0.0154784	NA	154	10	16	22	64	8	13	37	23	56	260	18	6	13	97
TRINITY_DN60375_c3_g1_i3	150.227	8.02245	2.22093	3.6122	0.000303615	0.0154784	XP_011872085.1	0	0	41	0	305	280	0	347	0	119	602	0	0	0	718
TRINITY_DN60025_c0_g1_i5	18.6942	7.23333	2.00249	3.61216	0.000303658	0.0154784	XP_011647868.1	146	0	9	16	14	0	0	6	2	8	0	0	18	2	9
TRINITY_DN49116_c1_g4_i1	18.2918	3.92468	1.08663	3.61179	0.000304093	0.0154825	NA	37	5	6	19	44	6	1	5	17	54	26	0	8	23	34
TRINITY_DN55516_c0_g1_i8	11.3961	6.55203	1.81427	3.6114	0.000304552	0.0154876	NA	34	0	0	0	2	10	0	0	10	1	86	1	1	2	0
TRINITY_DN48771_c1_g2_i1	46.6351	7.36946	2.04111	3.61051	0.000305595	0.0155292	XP_012064327.1	396	0	0	1	5	2	2	0	9	4	126	0	0	0	0
TRINITY_DN60504_c1_g2_i5	62.0754	8.67581	2.40341	3.6098	0.000306433	0.0155534	XP_011874482.1	431	0	0	0	0	126	0	0	45	1	157	0	0	0	0
TRINITY_DN57580_c4_g1_i4	82.2156	9.25547	2.56765	3.60465	0.000312575	0.0158184	NA	456	0	0	0	0	69	0	0	0	0	471	0	0	0	0
TRINITY_DN52800_c0_g2_i4	411.952	6.07772	1.68703	3.60261	0.000315032	0.0159268	XP_018368914.1	4	17	62	7	212	0	3	22	23	459	2539	10	21	22	3495
TRINITY_DN14866_c0_g1_i1	10.0679	6.5009	1.80512	3.60136	0.000316559	0.0159806	XP_018014176.1	73	0	0	0	1	2	0	3	1	0	36	1	2	1	0
TRINITY_DN57955_c5_g2_i4	127.767	7.20695	2.00152	3.60074	0.000317309	0.0160067	XP_011702684.1	249	0	226	206	165	3	0	125	0	184	0	0	145	303	329
TRINITY_DN59430_c0_g1_i8	11.6951	6.41255	1.78138	3.59977	0.000318496	0.0160315	XP_011868414.1	24	0	5	29	15	25	0	12	8	28	20	0	0	7	0
TRINITY_DN36085_c0_g1_i1	8.51697	4.25001	1.18113	3.59826	0.000320359	0.0160893	XP_011686522.1	41	0	5	1	3	18	1	5	4	1	18	4	6	1	1
TRINITY_DN53998_c1_g1_i3	32.3154	6.33906	1.76177	3.59813	0.000320518	0.0160893	XP_018300387.1	57	0	16	120	80	3	0	14	1	48	2	0	43	34	98
TRINITY_DN59465_c1_g1_i12	14444.7	2.38453	0.662722	3.59808	0.000320575	0.0160893	XP_018373658.1	44058	8223	5088	9425	10832	15431	7894	7680	8815	12012	43761	11810	2836	8310	9321
TRINITY_DN51348_c1_g1_i8	72.0481	9.20738	2.55917	3.59779	0.000320928	0.0160953	NA	251	0	0	0	0	123	0	0	0	0	529	0	0	0	0
TRINITY_DN53731_c0_g1_i1	65.0219	4.47018	1.24266	3.59727	0.000321578	0.0161162	NA	405	13	7	20	62	9	13	44	9	166	45	2	14	22	43
TRINITY_DN53738_c1_g1_i1	55.589	3.01678	0.83878	3.59663	0.000322362	0.0161412	NA	58	17	13	12	115	24	13	28	27	106	181	14	24	16	239
TRINITY_DN59816_c2_g2_i2	33.5249	5.19594	1.4448	3.5963	0.000322776	0.0161412	XP_018397054.1	34	0	22	30	76	68	3	47	0	73	13	0	19	65	85
TRINITY_DN31566_c0_g1_i2	9.8514	6.38949	1.77692	3.59582	0.000323366	0.0161495	NA	59	1	3	0	2	2	0	1	3	0	45	0	1	3	0
TRINITY_DN51693_c0_g1_i5	195.515	5.87402	1.63386	3.59519	0.000324154	0.0161633	XP_018395867.1	345	1	336	563	224	4	2	395	4	277	0	2	209	283	271
TRINITY_DN60000_c2_g2_i2	121.208	6.18514	1.72114	3.59364	0.000326094	0.016243	XP_011638304.1	48	0	162	263	199	11	0	321	11	150	0	0	167	242	373
TRINITY_DN60664_c0_g1_i7	363.141	6.87633	1.91353	3.59353	0.000326224	0.016243	XP_011865218.1	0	0	359	1094	523	75	0	697	0	757	157	0	626	494	1085
TRINITY_DN54107_c2_g1_i8	101.856	7.19544	2.00367	3.59112	0.000329254	0.0163517	XP_015437863.1	215	0	87	160	312	2	0	84	0	249	0	0	80	130	276
TRINITY_DN59732_c0_g1_i3	331.636	6.84835	1.90716	3.59086	0.00032959	0.0163517	XP_018340119.1	0	0	464	1335	532	228	0	449	83	278	0	0	549	841	522
TRINITY_DN50690_c1_g1_i2	112.346	6.94153	1.93342	3.59029	0.000330316	0.016376	XP_011862812.1	123	0	117	197	156	0	0	323	0	184	18	0	190	158	270
TRINITY_DN32337_c0_g1_i1	15.0548	4.72353	1.31579	3.58989	0.000330813	0.0163889	NA	127	1	2	0	6	7	2	3	1	11	12	4	2	0	5
TRINITY_DN33118_c0_g1_i1	11.1073	7.21998	2.01135	3.58962	0.000331166	0.0163946	NA	100	0	0	0	0	3	0	2	0	2	20	0	1	0	1
TRINITY_DN59485_c1_g2_i1	176.687	7.01845	1.95543	3.58922	0.000331673	0.0164079	NA	7	0	172	222	470	0	0	217	0	437	214	0	174	311	685
TRINITY_DN53293_c0_g1_i6	176.823	7.13535	1.98988	3.58583	0.00033601	0.0165987	XP_011049260.1	255	0	118	415	394	4	0	168	0	354	0	0	201	298	671
TRINITY_DN48547_c0_g1_i1	59.5726	3.07657	0.858485	3.58372	0.000338739	0.0167097	XP_018366524.1	232	26	13	18	51	44	30	44	24	97	113	11	16	10	135
TRINITY_DN58242_c1_g1_i4	251.256	7.0158	1.95878	3.58173	0.000341329	0.0167657	XP_011866770.1	196	0	90	374	291	42	0	1504	0	445	0	0	201	349	561
TRINITY_DN54778_c3_g3_i3	199.074	6.89693	1.92581	3.58131	0.000341873	0.0167804	XP_011863277.1	25	0	625	217	172	0	0	556	0	97	145	0	371	261	389
TRINITY_DN59015_c0_g3_i1	513.743	2.92135	0.816424	3.57823	0.000345936	0.0169329	NA	2242	174	120	274	558	369	236	274	330	762	407	177	167	416	991
TRINITY_DN31342_c0_g1_i1	10.6472	7.17398	2.00635	3.57564	0.000349378	0.0170806	XP_018022598.1	77	0	0	1	0	1	0	0	2	0	42	0	1	3	0
TRINITY_DN54522_c0_g1_i1	242.285	7.2085	2.01604	3.57557	0.000349471	0.0170806	XP_018315794.1	383	0	89	791	269	0	0	439	7	161	0	0	710	312	525
TRINITY_DN41743_c0_g1_i1	54.4531	8.14551	2.27901	3.57415	0.000351363	0.0171315	XP_011700853.1	10	0	0	0	0	710	0	0	0	0	58	1	1	0	0
TRINITY_DN60523_c1_g1_i2	539.635	2.68493	0.75123	3.57405	0.000351505	0.0171315	XP_011879814.1	580	102	349	503	824	1536	272	163	267	932	715	203	122	231	1748
TRINITY_DN58573_c1_g1_i2	446.039	4.07709	1.14093	3.57347	0.000352282	0.0171573	XP_011870152.1	1030	30	500	934	680	32	18	531	73	699	207	51	353	681	946
TRINITY_DN48650_c0_g1_i13	636.55	2.62497	0.734723	3.57273	0.000353277	0.0171705	XP_012532750.1	2532	213	207	338	211	1303	463	387	409	536	854	403	319	490	214
TRINITY_DN57656_c0_g1_i2	13.0901	4.2019	1.17638	3.57191	0.000354392	0.0171874	NA	44	3	3	7	7	28	3	9	2	9	15	0	4	18	46
TRINITY_DN43728_c0_g1_i1	35.2012	3.05204	0.855472	3.56767	0.000360166	0.0173893	NA	116	19	5	18	38	31	17	7	36	36	104	7	18	18	31
TRINITY_DN40851_c0_g1_i1	34.2107	3.25363	0.911998	3.56759	0.000360281	0.0173893	NA	41	4	8	26	98	12	2	19	15	128	17	4	25	43	123
TRINITY_DN21776_c0_g1_i1	8.3773	6.84426	1.91934	3.56595	0.000362547	0.017463	XP_018012775.1	49	0	0	1	0	1	0	2	1	5	41	0	1	2	0
TRINITY_DN58461_c1_g1_i10	24.3552	6.48754	1.81931	3.56594	0.00036255	0.017463	XP_012521500.1	69	2	0	0	53	12	0	1	0	42	147	0	0	0	2
TRINITY_DN56966_c0_g1_i26	33.2147	6.56497	1.84104	3.56591	0.000362601	0.017463	XP_011173195.1	284	0	12	0	0	3	0	3	0	0	73	3	2	2	2
TRINITY_DN51271_c0_g1_i3	37.5957	7.79278	2.1859	3.56503	0.000363821	0.0174852	NA	315	0	7	101	4	0	0	13	0	5	0	0	5	20	2
TRINITY_DN55309_c2_g3_i1	66.0158	3.60755	1.01211	3.56437	0.000364725	0.0175164	XP_018372762.1	258	14	24	30	68	17	13	119	19	90	62	12	43	72	114
TRINITY_DN57073_c0_g1_i2	1716.02	6.90261	1.9375	3.56265	0.000367135	0.0176199	XP_012524063.1	115	0	2208	3587	3496	0	0	3494	0	3492	478	0	2526	3238	5052
TRINITY_DN58065_c1_g1_i6	16.3387	7.6057	2.13556	3.56145	0.000368813	0.0176759	NA	75	0	1	0	1	28	0	0	0	0	97	0	0	0	0
TRINITY_DN60717_c2_g2_i1	308.515	7.13107	2.00274	3.56065	0.000369937	0.0176948	XP_015125549.1	2148	0	0	18	34	43	0	57	22	19	1317	14	0	0	17
TRINITY_DN12252_c0_g1_i1	8.34797	6.94616	1.95102	3.56028	0.000370462	0.0176948	NA	33	0	0	1	1	4	0	1	0	2	62	0	0	0	0
TRINITY_DN53605_c1_g1_i2	3714.08	2.5248	0.709161	3.56026	0.000370488	0.0176948	XP_011865491.1	13195	2027	1643	2562	2916	3365	1814	2177	1822	3002	9556	2630	997	2414	1932
TRINITY_DN57262_c0_g1_i10	142.37	6.90291	1.93912	3.55982	0.000371114	0.0177076	XP_016917701.1	134	0	88	263	304	0	0	210	0	422	21	0	199	352	288
TRINITY_DN38957_c0_g1_i1	54.7045	3.50006	0.983444	3.55899	0.000372287	0.017744	NA	235	24	23	24	42	16	9	22	21	65	84	9	20	24	179
TRINITY_DN50632_c0_g2_i1	57.0318	3.43269	0.964578	3.55875	0.000372624	0.0177478	NA	253	23	14	28	72	17	14	53	28	91	84	10	20	42	56
TRINITY_DN48807_c0_g1_i6	82.7491	6.78831	1.90846	3.55696	0.000375169	0.0178453	XP_011872741.1	106	0	26	314	179	2	0	73	2	151	0	0	82	137	308
TRINITY_DN55516_c0_g1_i4	15.0863	4.73842	1.33216	3.55695	0.000375187	0.0178453	NA	30	1	0	3	23	16	4	0	13	24	90	1	0	2	4
TRINITY_DN60708_c0_g1_i6	107.393	9.22209	2.59336	3.55604	0.000376493	0.0178832	XP_011703811.1	924	0	0	0	0	20	0	0	0	0	298	0	0	0	0
TRINITY_DN54157_c0_g1_i1	88.3357	3.60753	1.01448	3.55603	0.000376501	0.0178832	NA	688	41	12	15	19	31	27	16	22	40	96	28	16	18	36
TRINITY_DN57600_c3_g3_i3	15.6423	6.77216	1.90482	3.55527	0.000377589	0.0179102	NA	24	0	3	4	39	0	0	11	0	20	75	0	18	0	31
TRINITY_DN7208_c0_g1_i1	8.95858	6.8981	1.94232	3.55147	0.000383087	0.018111	XP_018013629.1	82	0	1	1	2	0	0	3	0	1	10	0	3	1	0
TRINITY_DN52535_c1_g2_i6	218.309	3.9299	1.10688	3.55042	0.000384614	0.0181404	XP_011866616.1	707	15	41	119	445	82	22	139	46	816	102	41	17	346	427
TRINITY_DN55502_c0_g1_i6	63.7167	6.06391	1.70803	3.55023	0.00038489	0.0181404	XP_018366606.1	24	0	75	132	113	0	0	153	3	133	29	0	83	84	189
TRINITY_DN54124_c0_g2_i4	157.217	7.08896	1.99679	3.55018	0.000384974	0.0181404	XP_011686734.1	244	0	174	372	252	0	0	200	0	418	3	0	202	293	265
TRINITY_DN49982_c0_g1_i1	69.8039	2.70907	0.763196	3.54964	0.000385756	0.0181605	NA	207	27	15	51	40	85	41	53	60	60	207	39	28	61	17
TRINITY_DN51003_c0_g1_i7	108.199	7.04269	1.98524	3.54752	0.000388879	0.0182616	XP_011150014.1	172	0	109	125	230	14	0	393	0	353	0	0	36	162	64
TRINITY_DN52090_c1_g1_i14	44.628	8.56822	2.41587	3.54664	0.000390182	0.0182654	XP_011172489.1	151	0	3	0	0	0	0	3	0	0	393	0	0	2	0
TRINITY_DN57198_c0_g1_i3	71.8618	7.31705	2.06347	3.54599	0.000391144	0.0182896	XP_018052347.1	42	0	4	94	274	0	0	0	0	282	167	0	2	13	334
TRINITY_DN11073_c0_g1_i1	8.37096	6.2532	1.76506	3.54277	0.000395943	0.0184889	NA	60	0	0	1	2	1	1	3	0	2	29	0	1	0	1
TRINITY_DN50634_c1_g1_i13	282.911	7.30414	2.06189	3.54245	0.000396427	0.018499	XP_011881585.1	638	0	307	470	500	0	0	655	0	649	1	0	90	622	414
TRINITY_DN53422_c1_g1_i2	141.403	4.88367	1.37912	3.54114	0.000398404	0.0185787	XP_018348460.1	546	6	108	277	195	11	8	163	4	256	10	9	92	149	228
TRINITY_DN29792_c0_g1_i1	8.24571	6.26773	1.77133	3.53844	0.000402499	0.018757	NA	57	1	2	1	1	4	0	1	0	0	30	0	0	2	0
TRINITY_DN50175_c1_g1_i2	1557.62	2.90419	0.820822	3.53815	0.000402942	0.018765	XP_022343312.1	8503	715	297	525	598	1547	691	333	765	626	3822	1220	142	393	352
TRINITY_DN59314_c2_g1_i9	212.53	3.61901	1.02301	3.5376	0.000403787	0.0187845	XP_011690341.1	443	62	43	40	503	123	22	241	261	432	373	19	16	129	644
TRINITY_DN42111_c0_g1_i1	197.144	2.55567	0.722693	3.53632	0.000405738	0.0188571	NA	565	81	47	105	298	105	73	101	140	421	289	83	74	137	490
TRINITY_DN55019_c0_g1_i2	129.633	8.55834	2.42164	3.53411	0.000409156	0.0189777	NA	136	1	0	0	0	5	0	0	11	0	1500	0	0	0	0
TRINITY_DN60539_c3_g1_i7	725.604	6.57853	1.86176	3.53349	0.000410109	0.0190091	XP_011874474.1	703	3	805	2060	1479	2	0	774	0	1561	5	0	1076	1208	1812
TRINITY_DN58514_c1_g1_i2	565.553	4.9742	1.40814	3.53246	0.000411708	0.0190705	NA	78	3	810	1606	375	132	0	1122	182	685	0	3	1519	1658	446
TRINITY_DN47809_c2_g1_i1	36.1142	7.6701	2.17287	3.52993	0.000415662	0.0192278	XP_011639960.1	0	0	1	0	0	481	1	1	2	0	31	0	3	0	0
TRINITY_DN54875_c2_g1_i1	71.8808	4.4462	1.26026	3.52801	0.000418704	0.0193348	XP_011645032.1	172	0	24	13	130	98	13	17	8	215	191	12	0	20	158
TRINITY_DN53134_c0_g1_i1	112.555	5.42212	1.53691	3.52794	0.000418814	0.0193348	NA	212	4	77	133	203	1	0	181	9	147	5	1	155	234	426
TRINITY_DN43893_c0_g1_i1	10.8227	3.64245	1.03275	3.52696	0.000420354	0.0193608	NA	28	3	1	10	25	9	2	5	4	25	19	1	1	14	19
TRINITY_DN56301_c2_g1_i1	31.0692	5.66105	1.60512	3.52687	0.000420498	0.0193608	XP_011873842.1	76	0	8	51	49	2	2	55	0	77	36	0	19	33	69
TRINITY_DN54645_c0_g1_i2	44.6945	7.15714	2.02995	3.52577	0.000422261	0.0194032	NA	165	0	25	143	36	0	0	32	3	34	0	0	115	35	32
TRINITY_DN53669_c0_g2_i2	197.851	2.97739	0.844637	3.52506	0.000423393	0.0194423	NA	493	138	39	172	1	766	45	208	89	1	480	105	35	239	1
TRINITY_DN56898_c0_g2_i2	33.8948	5.15522	1.4626	3.5247	0.000423957	0.0194432	NA	210	4	10	6	36	0	4	34	8	49	32	0	10	18	30
TRINITY_DN51076_c0_g1_i1	31.5915	6.28506	1.78346	3.52408	0.000424958	0.0194629	NA	58	0	50	44	46	1	0	46	1	90	1	0	28	57	55
TRINITY_DN60217_c0_g1_i2	13.5143	5.73807	1.62825	3.52407	0.000424967	0.0194629	XP_011866793.1	27	0	9	12	18	8	0	35	7	22	0	0	18	33	16
TRINITY_DN57673_c0_g1_i9	742.959	5.49207	1.55871	3.52346	0.000425945	0.0194847	XP_017299989.1	5014	54	23	34	635	213	103	128	33	699	1072	0	179	0	1699
TRINITY_DN60386_c0_g2_i1	274.37	2.37909	0.675221	3.52342	0.000426008	0.0194847	NA	711	154	100	95	510	225	170	164	108	550	639	114	70	119	319
TRINITY_DN59150_c1_g2_i1	83.629	2.60968	0.741666	3.51868	0.000433704	0.0197974	NA	243	30	72	75	87	91	52	43	84	122	116	25	48	47	71
TRINITY_DN58498_c1_g1_i2	295.653	2.96689	0.843311	3.51814	0.000434575	0.0198031	NA	390	90	79	194	727	81	62	150	165	725	931	92	81	302	489
TRINITY_DN59207_c1_g1_i5	116.854	7.06779	2.00903	3.51801	0.000434804	0.0198031	XP_011647066.1	221	0	81	341	136	0	0	215	0	204	2	0	146	199	282
TRINITY_DN57417_c0_g1_i8	166.567	8.95138	2.54469	3.51767	0.000435355	0.0198074	XP_018055048.1	1346	0	0	0	19	632	0	0	0	0	15	0	0	0	0
TRINITY_DN53242_c0_g2_i7	54.799	5.12136	1.45628	3.51673	0.000436892	0.0198448	XP_011702383.1	134	4	0	38	270	23	2	9	29	223	33	0	31	23	16
TRINITY_DN59495_c1_g2_i2	9346.25	1.92421	0.547269	3.51602	0.000438062	0.0198782	XP_011633347.1	16155	6153	5708	9563	8640	13349	6162	5888	4839	7809	23603	7233	3996	10937	9396
TRINITY_DN54746_c1_g1_i8	586.218	9.25757	2.63407	3.51455	0.000440502	0.0199758	XP_012535866.1	0	0	0	0	0	5355	0	0	0	0	2800	0	0	0	0
TRINITY_DN59429_c0_g1_i2	160.745	6.93445	1.97329	3.51415	0.000441161	0.0199925	XP_018309595.1	189	0	164	396	178	6	0	258	0	287	0	0	276	352	418
TRINITY_DN49715_c0_g1_i4	22.9284	7.16206	2.03899	3.51256	0.000443819	0.0200867	NA	0	0	0	7	5	123	0	4	160	3	54	0	0	2	4
TRINITY_DN51532_c0_g1_i1	33.9479	8.57545	2.44236	3.51114	0.000446196	0.0201546	XP_011688440.1	190	0	0	0	0	205	0	0	4	0	33	0	0	0	0
TRINITY_DN59623_c0_g1_i3	10.7629	6.85144	1.95154	3.51079	0.000446772	0.0201612	XP_011862366.1	0	0	2	0	19	75	0	3	0	13	39	0	0	1	5
TRINITY_DN44735_c0_g1_i1	135.385	3.50854	0.999407	3.51062	0.000447059	0.0201612	NA	923	51	11	26	77	86	64	60	66	85	156	33	11	31	92
TRINITY_DN56962_c0_g1_i17	567.114	9.24533	2.63418	3.50976	0.000448516	0.0201935	XP_011869247.1	4734	0	0	0	0	2068	0	0	0	0	0	0	0	0	0
TRINITY_DN58731_c4_g2_i2	99.6959	6.78681	1.93389	3.50941	0.000449103	0.0201936	NA	308	0	94	144	109	1	1	207	0	206	0	0	73	174	163
TRINITY_DN38611_c0_g1_i2	38.5581	4.96147	1.41392	3.50903	0.000449744	0.0202071	XP_012535497.1	172	0	54	24	4	24	0	84	40	19	6	7	27	50	6
TRINITY_DN22548_c0_g1_i1	9.61425	6.35948	1.81239	3.50889	0.000449989	0.0202071	NA	73	0	0	0	3	1	1	1	0	4	28	0	1	3	1
TRINITY_DN52950_c0_g1_i13	256.428	7.10733	2.02572	3.50854	0.000450573	0.0202141	XP_011708008.1	10	0	950	839	0	185	0	271	0	1	145	0	476	612	99
TRINITY_DN51443_c0_g1_i1	23.6136	4.08671	1.1649	3.50822	0.00045112	0.0202141	NA	98	6	9	10	46	7	2	18	1	56	22	2	6	15	45
TRINITY_DN47379_c4_g3_i2	909.543	5.45635	1.55536	3.5081	0.000451314	0.0202141	XP_011642834.1	383	2	771	2174	2353	3	2	1593	3	2933	6	4	690	2021	2067
TRINITY_DN59723_c0_g1_i1	2256.62	2.83654	0.80906	3.50597	0.000454955	0.0203544	XP_011061640.1	1298	307	1209	457	10977	2572	272	1242	704	11975	1013	312	339	948	2782
TRINITY_DN53344_c2_g2_i2	151.588	4.03874	1.15198	3.50592	0.000455037	0.0203544	XP_011869617.1	67	41	17	25	3	1608	63	42	175	2	124	20	17	24	2
TRINITY_DN27363_c0_g2_i2	12.1798	6.581	1.87803	3.5042	0.000457973	0.0204593	XP_019921092.1	68	0	0	0	1	4	1	5	0	3	63	0	0	4	2
TRINITY_DN42274_c0_g1_i2	14.1102	7.34813	2.09747	3.50332	0.000459493	0.0205099	NA	102	0	0	0	0	2	0	2	1	4	56	0	0	1	0
TRINITY_DN49266_c0_g1_i4	19.1543	8.3878	2.39432	3.5032	0.0004597	0.0205099	NA	158	0	0	0	1	23	0	0	0	0	43	0	0	0	0
TRINITY_DN55184_c1_g1_i14	442.619	6.98109	1.99365	3.50166	0.000462377	0.0205762	XP_012523795.1	377	0	456	1061	982	0	0	477	0	1272	5	0	399	794	1399
TRINITY_DN51850_c0_g1_i3	610.688	6.86282	1.96094	3.49975	0.000465692	0.0206705	XP_011175958.1	310	0	878	2252	1055	0	0	637	0	1066	27	0	777	1166	1643
TRINITY_DN49465_c0_g1_i1	48.1736	4.74412	1.35573	3.49932	0.000466444	0.0206906	XP_011866072.1	65	5	21	9	195	11	2	13	7	76	86	0	2	0	316
TRINITY_DN27710_c0_g2_i1	8.29541	6.85932	1.96035	3.49903	0.000466949	0.0206997	NA	46	0	0	0	1	1	0	2	0	1	47	0	0	3	1
TRINITY_DN58929_c2_g1_i1	130.178	2.85444	0.81668	3.49518	0.000473739	0.0209499	NA	663	66	27	52	53	122	70	111	71	96	175	58	58	60	98
TRINITY_DN60274_c1_g1_i1	91.4247	5.4197	1.55064	3.49514	0.000473806	0.0209499	NA	70	0	147	166	89	41	0	277	23	278	0	2	74	173	57
TRINITY_DN57505_c0_g2_i3	30.1359	5.24026	1.50008	3.49331	0.000477066	0.0210537	NA	75	5	1	0	0	16	5	1	1	0	277	1	0	0	0
TRINITY_DN40419_c0_g2_i1	13.0289	7.28574	2.08608	3.49255	0.000478434	0.0210737	XP_018014187.1	59	0	0	2	1	0	0	0	1	2	94	0	0	0	2
TRINITY_DN53843_c2_g1_i4	16.9743	7.31803	2.09607	3.49131	0.000480654	0.0211445	XP_003089631.1	92	0	0	0	0	3	0	5	0	28	79	0	1	3	3
TRINITY_DN55867_c0_g1_i1	5669.91	2.51618	0.720822	3.49071	0.00048174	0.0211788	XP_018051330.1	20466	3683	807	1671	1817	8701	3682	2195	3735	2270	20446	4792	572	1527	1665
TRINITY_DN50841_c0_g2_i3	9.42703	7.0213	2.01159	3.49042	0.000482266	0.0211819	XP_018009702.1	85	0	0	0	0	3	0	1	0	1	17	0	0	2	1
TRINITY_DN58435_c4_g2_i1	47.6456	2.98507	0.855812	3.488	0.000486652	0.0213269	NA	172	14	15	23	60	22	28	38	30	62	100	12	18	43	46
TRINITY_DN60138_c2_g1_i1	170.235	6.07079	1.74057	3.48781	0.000486992	0.0213283	XP_018392842.1	160	1	157	610	246	0	0	191	0	241	68	1	206	392	470
TRINITY_DN48601_c0_g1_i1	66.7196	8.58002	2.46036	3.48731	0.000487909	0.0213549	NA	663	0	1	0	3	0	0	0	0	0	78	0	0	0	20
TRINITY_DN49750_c0_g1_i1	15.4348	6.83762	1.96119	3.48647	0.000489439	0.0214083	XP_018303870.1	0	0	0	14	10	66	0	9	48	0	58	0	4	14	15
TRINITY_DN49808_c0_g2_i3	10.1826	6.4043	1.8371	3.4861	0.000490122	0.0214163	NA	25	0	0	0	4	11	1	0	0	3	77	0	0	0	16
TRINITY_DN58748_c3_g1_i1	205.894	6.89327	1.9774	3.48603	0.000490242	0.0214163	XP_018393128.1	156	0	258	168	77	46	0	0	36	545	0	0	207	173	1933
TRINITY_DN60055_c2_g1_i2	46.6826	6.76802	1.94246	3.48425	0.000493517	0.0215021	NA	99	0	20	31	102	0	0	94	0	147	6	0	20	59	174
TRINITY_DN54930_c0_g2_i1	36.9941	6.55403	1.88114	3.48407	0.000493843	0.0215021	XP_011175624.1	54	0	23	74	64	0	0	42	0	44	32	0	51	89	112
TRINITY_DN56366_c0_g2_i3	17390.9	2.38272	0.683896	3.48403	0.000493921	0.0215021	XP_012543057.1	44139	9293	19864	11562	8928	26252	10512	7868	14413	10582	44193	10997	7083	9790	8111
TRINITY_DN52440_c2_g2_i4	2180.65	3.43945	0.987446	3.48318	0.000495493	0.0215368	XP_011690770.1	997	725	1841	276	1072	15272	463	2291	1848	1419	1824	744	1097	664	1648
TRINITY_DN56542_c2_g1_i5	72.7967	8.40047	2.41192	3.48289	0.000496029	0.0215466	XP_011691698.1	15	0	0	0	0	570	1	0	0	0	414	0	0	0	0
TRINITY_DN56904_c5_g1_i3	24.4868	4.12443	1.18438	3.48237	0.000496999	0.0215751	XP_012533096.1	171	7	13	27	13	17	3	15	5	5	7	5	7	10	9
TRINITY_DN55516_c0_g1_i15	86.4497	4.754	1.36528	3.48206	0.000497573	0.0215865	NA	156	7	63	217	44	186	7	33	1	141	25	1	103	298	19
TRINITY_DN52640_c0_g1_i4	14.2803	6.97935	2.00499	3.48099	0.000499567	0.0216594	XP_018055751.1	101	0	3	8	0	14	0	0	0	11	5	0	3	14	32
TRINITY_DN49932_c0_g1_i3	88.5983	7.55274	2.17009	3.48038	0.000500703	0.0216835	XP_011706226.1	555	0	22	294	50	0	0	47	0	36	0	0	85	72	20
TRINITY_DN54206_c0_g1_i3	1632.11	6.17256	1.77354	3.48036	0.00050075	0.0216835	XP_011878249.1	1506	163	0	0	9	20	45	0	6	0	19062	56	0	6	7
TRINITY_DN52485_c2_g1_i8	96.3822	3.54801	1.01964	3.47966	0.000502051	0.0217126	NA	372	31	47	33	118	21	8	67	33	168	92	19	83	93	212
TRINITY_DN55516_c0_g1_i5	58.3018	5.80806	1.67033	3.47721	0.000506669	0.0218966	XP_011051225.1	0	0	40	63	344	14	0	28	6	222	32	0	55	57	87
TRINITY_DN52269_c2_g1_i25	46.856	7.70551	2.21617	3.47695	0.000507153	0.0218966	XP_011056400.1	109	0	19	34	56	0	0	0	0	36	335	0	0	18	20
TRINITY_DN52927_c1_g1_i6	17.7209	6.4389	1.85191	3.47689	0.000507257	0.0218966	NA	116	0	0	0	2	7	2	0	0	6	74	0	0	0	11
TRINITY_DN38929_c0_g1_i1	45.8912	3.21919	0.926294	3.47534	0.000510204	0.0219964	NA	186	21	18	16	70	15	11	24	25	79	94	13	9	18	49
TRINITY_DN51985_c2_g1_i1	69.6136	6.54246	1.88264	3.47515	0.000510566	0.0219983	NA	82	1	0	0	13	13	2	0	2	0	773	4	1	0	0
TRINITY_DN44721_c0_g1_i1	34.2254	3.62708	1.04387	3.47466	0.000511508	0.0220221	NA	182	9	13	8	31	18	19	9	1	14	88	5	6	4	51
TRINITY_DN52677_c0_g1_i6	74.2831	7.39296	2.12781	3.47445	0.000511899	0.0220221	XP_011703775.1	385	0	44	127	91	0	0	60	0	113	0	0	49	93	72
TRINITY_DN60142_c2_g1_i7	20.1339	5.38964	1.55126	3.47436	0.000512076	0.0220221	NA	18	0	11	15	63	9	0	36	21	25	0	0	27	30	75
TRINITY_DN58675_c0_g1_i6	68.3943	7.40303	2.13119	3.47366	0.000513404	0.0220524	XP_011684942.1	370	0	52	128	39	0	0	60	0	84	0	0	61	77	57
TRINITY_DN57132_c0_g1_i13	183.22	6.46539	1.86196	3.47236	0.000515912	0.0221457	XP_011162094.1	457	0	123	302	289	0	3	297	0	454	29	0	241	208	356
TRINITY_DN59816_c2_g1_i3	154.664	2.87371	0.827733	3.47178	0.000517012	0.0221792	XP_011863829.1	82	33	102	78	128	620	61	171	133	157	195	58	47	201	371
TRINITY_DN56003_c0_g2_i5	44.5836	6.65293	1.91658	3.47125	0.000518045	0.0222097	XP_011870620.1	90	0	9	40	84	2	0	34	1	317	0	0	38	42	34
TRINITY_DN57505_c0_g3_i1	622.511	5.24888	1.51285	3.46954	0.000521346	0.0223159	NA	3627	84	0	6	12	128	70	0	0	1	3532	64	7	1	8
TRINITY_DN55748_c0_g1_i12	126.306	7.45556	2.14945	3.46858	0.000523213	0.0223758	XP_011162405.1	663	0	146	206	93	0	0	108	0	218	0	0	73	116	78
TRINITY_DN56402_c1_g1_i4	293.208	6.82992	1.97121	3.46483	0.000530568	0.0226483	XP_011881359.1	535	0	338	917	412	0	0	481	0	376	1	1	464	381	525
TRINITY_DN46775_c0_g1_i1	243.611	3.81893	1.10233	3.46441	0.000531395	0.0226696	XP_018341278.1	399	163	15	44	27	1098	30	32	304	6	1036	27	53	196	2
TRINITY_DN48872_c0_g1_i1	564.729	2.7389	0.790683	3.46397	0.00053227	0.0226754	NA	979	187	206	375	1358	186	191	550	298	868	1513	185	171	370	1228
TRINITY_DN60847_c0_g1_i1	41.8166	2.96382	0.855646	3.46384	0.000532517	0.0226754	NA	202	16	5	11	27	99	18	10	35	34	30	25	7	16	54
TRINITY_DN52830_c2_g1_i4	170.943	6.45861	1.86498	3.46311	0.000533976	0.0227144	XP_018358497.1	0	0	164	258	217	111	0	403	126	262	0	0	251	433	604
TRINITY_DN58761_c4_g4_i3	106.204	5.45775	1.57683	3.46121	0.000537762	0.0228565	NA	813	4	12	189	56	7	2	36	3	48	2	13	85	47	29
TRINITY_DN56272_c1_g1_i1	138.66	6.66273	1.92557	3.46014	0.000539904	0.0229053	XP_012524047.1	98	0	146	346	253	24	0	233	0	226	0	0	286	303	243
TRINITY_DN53239_c1_g2_i3	69.9775	4.27681	1.23621	3.45961	0.000540966	0.0229222	XP_011698307.1	365	18	0	18	8	225	15	7	4	31	165	15	23	3	3
TRINITY_DN49474_c1_g1_i2	68.1494	7.3957	2.13803	3.45911	0.000541963	0.0229364	NA	368	0	41	43	15	0	0	112	0	92	0	0	90	92	61
TRINITY_DN60760_c2_g1_i4	55.3032	4.67146	1.35058	3.45885	0.000542487	0.0229445	XP_012061747.1	321	15	24	13	11	28	0	52	66	56	48	4	3	52	61
TRINITY_DN54187_c0_g1_i3	500.355	5.80097	1.67773	3.45764	0.000544937	0.0230263	XP_012055085.1	232	2	1783	945	969	2	1	502	3	691	1	0	647	834	606
TRINITY_DN55233_c0_g1_i1	182.632	5.48551	1.58652	3.45756	0.000545087	0.0230263	NA	229	3	31	109	599	7	0	115	0	499	9	2	80	146	1395
TRINITY_DN40258_c0_g1_i1	8.48812	6.05345	1.75096	3.45722	0.000545789	0.0230418	NA	37	0	0	16	12	2	0	1	8	16	6	0	5	19	1
TRINITY_DN53407_c0_g2_i1	59.369	3.18187	0.921049	3.45461	0.000551082	0.0232227	NA	306	33	12	23	26	27	12	31	32	46	144	29	11	31	36
TRINITY_DN52194_c1_g1_i5	42.3834	8.18216	2.37004	3.45233	0.000555767	0.0234059	XP_018043979.1	147	0	0	0	105	0	0	0	0	11	262	0	0	0	43
TRINITY_DN54593_c0_g1_i9	525.153	5.12413	1.48491	3.4508	0.000558938	0.0235108	XP_011167923.1	24	17	23	0	3263	1621	22	31	42	2779	61	6	5	3	799
TRINITY_DN51129_c1_g3_i1	132.831	2.52432	0.731627	3.45028	0.000560008	0.0235414	XP_011883548.1	191	44	47	114	169	63	50	119	91	231	347	52	52	152	357
TRINITY_DN46105_c0_g1_i1	42.0249	4.31222	1.24999	3.44982	0.00056097	0.0235676	NA	304	6	3	2	9	10	17	1	7	5	134	7	2	0	4
TRINITY_DN48638_c0_g2_i1	1122.91	2.65313	0.769158	3.44939	0.000561846	0.02359	XP_011502658.1	4267	613	426	657	742	1218	490	605	547	750	3259	849	152	484	426
TRINITY_DN54025_c0_g2_i3	54.7135	5.08594	1.47602	3.44571	0.000569566	0.023862	NA	426	14	7	8	0	57	3	0	11	1	66	2	24	49	0
TRINITY_DN56229_c0_g1_i3	192.587	4.33864	1.25917	3.44562	0.000569743	0.023862	XP_011874973.1	826	21	125	279	248	11	18	161	10	289	79	20	182	185	275
TRINITY_DN58041_c3_g2_i1	3420.39	2.17184	0.630347	3.44547	0.000570065	0.023862	XP_018337417.1	7931	2331	1579	2646	2706	4386	1788	1970	1832	2528	11156	3128	849	2265	2237
TRINITY_DN50250_c1_g1_i2	277.253	7.21583	2.09439	3.44531	0.000570395	0.023862	XP_011868299.1	687	0	65	1406	661	0	0	27	0	93	58	0	539	23	694
TRINITY_DN46954_c0_g1_i1	498.767	2.81213	0.81632	3.44489	0.000571292	0.0238851	NA	2204	227	93	173	304	359	249	381	251	433	1221	295	88	167	466
TRINITY_DN34289_c0_g1_i1	9.00851	5.58614	1.62166	3.44471	0.000571664	0.0238861	NA	46	0	0	0	5	11	0	0	1	4	42	2	0	2	1
TRINITY_DN53599_c2_g2_i2	35.7599	6.17542	1.79284	3.44449	0.000572145	0.0238918	NA	100	0	6	53	102	0	1	47	0	81	20	0	18	35	94
TRINITY_DN58850_c0_g1_i2	16.6683	6.90378	2.00449	3.44416	0.00057283	0.023906	NA	28	0	0	18	31	0	0	6	0	6	98	0	4	24	29
TRINITY_DN49373_c0_g1_i10	24.1213	6.24921	1.81552	3.44211	0.000577191	0.0240387	XP_012523240.1	117	0	0	40	30	12	0	5	7	54	0	1	17	5	66
TRINITY_DN57988_c2_g1_i1	51.6062	6.08264	1.7674	3.44158	0.00057833	0.0240478	NA	42	0	34	71	158	0	0	68	1	174	11	0	40	81	171
TRINITY_DN49684_c1_g1_i1	25.7332	3.75504	1.09217	3.43813	0.000585749	0.024313	NA	125	8	0	4	11	10	10	7	3	23	92	5	5	3	43
TRINITY_DN53603_c0_g3_i4	40.7877	7.80088	2.26964	3.43705	0.000588092	0.0243899	XP_011861434.1	0	0	8	0	95	25	0	0	0	36	380	0	0	2	20
TRINITY_DN55798_c0_g1_i11	275.253	5.95802	1.73464	3.43472	0.000593166	0.0245413	XP_011871317.1	39	0	771	668	647	14	0	550	19	225	0	0	339	455	427
TRINITY_DN40205_c0_g1_i1	16.6173	7.50829	2.18611	3.43454	0.000593556	0.0245413	NA	99	0	0	0	2	35	0	0	0	0	66	0	1	0	0
TRINITY_DN56624_c1_g1_i1	130.835	3.98859	1.16134	3.43446	0.000593736	0.0245413	NA	207	39	8	36	340	28	12	55	29	349	670	20	15	51	30
TRINITY_DN48604_c1_g2_i1	4969.26	2.26499	0.659575	3.43402	0.000594707	0.0245637	XP_011701231.1	15074	3191	2622	4302	4257	5876	3024	2665	3500	4381	11732	3494	1197	2951	2886
TRINITY_DN60641_c0_g2_i7	83.0783	7.11607	2.07248	3.4336	0.000595632	0.0245756	XP_011695782.1	233	0	0	260	196	3	0	89	3	263	4	0	0	163	108
TRINITY_DN59729_c0_g1_i2	205.973	4.11384	1.19966	3.42918	0.000605413	0.0249494	NA	817	18	8	300	162	35	20	267	78	375	159	38	205	219	292
TRINITY_DN45171_c1_g1_i1	566.675	6.48509	1.89222	3.42723	0.000609776	0.0251142	XP_011174687.1	701	1	466	1074	1240	0	0	960	0	1467	3	2	638	645	1905
TRINITY_DN43902_c0_g1_i1	211.408	6.91441	2.01768	3.42692	0.000610474	0.025128	XP_011684526.1	583	1	125	694	177	1	0	21	0	601	0	0	290	257	472
TRINITY_DN54055_c0_g1_i2	52.5779	7.31831	2.13622	3.42582	0.000612943	0.0252146	XP_011156517.1	281	0	77	29	11	0	0	113	0	23	0	0	30	72	63
TRINITY_DN55075_c2_g1_i4	8.20886	6.08735	1.7778	3.42409	0.000616872	0.0253611	NA	47	0	1	2	3	2	0	3	0	4	37	1	0	2	0
TRINITY_DN53079_c1_g1_i2	34.1352	6.86939	2.00641	3.42372	0.000617706	0.0253652	XP_018316052.1	245	1	0	32	28	0	0	20	0	5	30	0	17	3	68
TRINITY_DN57727_c1_g3_i2	30.9152	6.76627	1.97667	3.42306	0.000619203	0.0254021	NA	99	0	30	75	16	0	0	49	5	49	8	0	40	69	0
TRINITY_DN60127_c1_g1_i6	51.3022	7.29672	2.13183	3.42276	0.000619897	0.0254099	XP_011060213.1	271	0	30	62	58	0	0	12	0	116	0	0	11	63	113
TRINITY_DN59238_c0_g4_i2	12.7037	4.28409	1.25187	3.42217	0.00062124	0.0254499	NA	2	2	7	34	20	21	0	19	19	22	15	0	12	14	15
TRINITY_DN55598_c0_g1_i8	33.7941	5.14449	1.50373	3.42115	0.000623572	0.0255251	XP_011883015.1	7	4	2	0	81	92	5	3	3	64	211	0	0	0	17
TRINITY_DN44023_c0_g1_i1	35.5575	3.66476	1.07143	3.42043	0.000625229	0.0255488	NA	101	10	6	9	23	10	7	5	21	35	214	16	1	10	15
TRINITY_DN57773_c0_g1_i5	1394.03	2.34768	0.686374	3.42041	0.000625278	0.0255488	XP_012530922.1	5952	889	720	1001	554	2936	1148	653	758	517	1533	918	433	528	846
TRINITY_DN59887_c1_g1_i7	327.457	9.01619	2.6362	3.42015	0.000625874	0.0255488	XP_011691079.1	3268	0	0	0	0	0	0	0	0	0	442	0	0	0	0
TRINITY_DN57205_c0_g1_i10	639.797	6.59464	1.92874	3.41914	0.000628196	0.0256285	XP_011155744.1	200	0	1861	1719	538	1	0	1837	2	893	0	0	710	1260	428
TRINITY_DN59817_c0_g3_i2	39.3347	6.4451	1.88517	3.41884	0.000628885	0.0256414	NA	74	0	51	58	54	1	0	72	0	80	1	0	52	81	69
TRINITY_DN55480_c0_g2_i1	49.7611	5.43422	1.59028	3.41715	0.000632812	0.0257408	NA	23	0	45	115	60	4	0	157	7	69	2	0	60	169	95
TRINITY_DN58305_c0_g1_i2	100.199	2.55452	0.748175	3.41434	0.000639376	0.0259435	XP_011158427.1	150	29	52	57	228	58	12	73	84	319	48	21	41	135	322
TRINITY_DN20473_c0_g2_i1	11.5748	5.44855	1.59599	3.41389	0.000640422	0.0259435	XP_022834936.1	52	1	0	0	1	1	0	1	2	2	77	2	0	2	5
TRINITY_DN53669_c0_g1_i3	598.573	3.12668	0.91633	3.41217	0.000644477	0.0260815	NA	1943	405	84	236	0	2346	119	326	351	2	1656	359	39	365	0
TRINITY_DN58572_c1_g1_i1	398.273	3.56599	1.04509	3.41213	0.000644583	0.0260815	NA	131	91	22	40	32	2920	203	25	240	23	1707	182	19	30	16
TRINITY_DN60788_c3_g2_i1	3679.01	2.21734	0.649997	3.41131	0.000646524	0.0261294	XP_018302563.1	10079	2226	1276	2296	2493	4021	1981	1558	2132	2599	12672	3830	982	1792	2393
TRINITY_DN59825_c0_g1_i9	53.251	5.77981	1.69564	3.40863	0.000652894	0.0263406	XP_011882818.1	177	0	56	153	63	0	3	61	4	111	16	0	57	30	24
TRINITY_DN50423_c1_g2_i1	31.2507	3.26677	0.958601	3.40786	0.000654757	0.0264004	NA	194	10	14	13	11	45	12	17	15	15	13	15	8	13	17
TRINITY_DN56331_c0_g2_i1	411.234	6.81191	1.99902	3.40763	0.000655294	0.0264066	XP_011173711.1	329	0	395	689	789	0	0	850	3	934	0	0	472	1048	1146
TRINITY_DN58296_c1_g1_i8	137.221	6.90062	2.02577	3.40642	0.000658203	0.0264918	XP_011695322.1	227	0	218	394	252	1	0	117	0	220	0	0	193	171	281
TRINITY_DN48093_c0_g1_i1	137.471	4.45978	1.30924	3.40638	0.000658311	0.0264918	XP_011691555.1	1270	13	9	7	24	50	33	21	18	9	110	38	0	4	24
TRINITY_DN60134_c0_g1_i8	25.9593	5.45574	1.60179	3.40602	0.000659183	0.0264918	XP_011686994.1	168	3	2	35	26	0	0	5	4	48	6	1	9	19	28
TRINITY_DN49153_c1_g1_i1	22.3017	4.54996	1.33587	3.40598	0.000659277	0.0264918	NA	35	0	7	32	45	6	1	30	1	66	23	2	12	53	41
TRINITY_DN60582_c1_g1_i4	74.4594	8.85231	2.59925	3.40571	0.000659911	0.0264918	XP_011702076.1	705	0	0	0	0	13	0	0	0	0	133	0	0	0	0
TRINITY_DN60078_c1_g1_i7	2602.9	6.11018	1.79439	3.40516	0.000661257	0.0265232	XP_011874779.1	1181	0	3508	3608	3399	0	0	12183	61	2577	66	9	3484	4794	5920
TRINITY_DN57643_c0_g1_i1	30.4569	7.29687	2.14353	3.40414	0.000663739	0.0265919	XP_011868940.1	209	0	5	40	24	0	0	23	0	16	0	0	40	12	24
TRINITY_DN54369_c0_g1_i13	118.259	6.98655	2.05274	3.40353	0.000665219	0.0266325	XP_011696169.1	261	0	50	516	155	0	0	128	0	202	1	0	232	117	119
TRINITY_DN55611_c0_g1_i4	9.46078	6.01463	1.76725	3.40338	0.000665577	0.0266325	XP_011864737.1	0	0	11	16	8	14	0	7	10	10	38	0	0	21	9
TRINITY_DN56528_c0_g1_i8	15.9999	4.62961	1.36035	3.40324	0.000665909	0.0266325	XP_011873546.1	114	2	5	5	8	6	5	3	10	9	14	0	0	8	21
TRINITY_DN58621_c0_g2_i1	26.8324	5.70258	1.67715	3.40017	0.000673446	0.0268777	NA	117	1	7	41	53	3	1	45	1	46	0	0	23	15	32
TRINITY_DN55864_c0_g1_i14	142.937	6.81732	2.00503	3.40011	0.000673596	0.0268777	XP_011860122.1	192	0	181	376	352	2	0	123	0	353	0	0	189	244	182
TRINITY_DN56354_c0_g1_i5	37.4329	7.22385	2.12573	3.39829	0.000678096	0.0270105	XP_011163085.1	213	0	22	58	29	0	0	18	0	33	0	0	26	30	94
TRINITY_DN58768_c0_g2_i4	125.829	6.69235	1.97006	3.39703	0.000681203	0.0270874	NA	130	0	84	155	311	0	0	170	0	255	3	0	183	165	618
TRINITY_DN59983_c0_g1_i1	918.889	4.28007	1.26012	3.39655	0.00068241	0.0271031	XP_018317104.1	968	33	235	89	227	128	28	260	82	593	168	22	57	216	15036
TRINITY_DN55429_c0_g1_i1	157.598	6.09497	1.79453	3.3964	0.000682774	0.0271031	XP_015119247.1	326	1	119	388	486	0	1	299	4	55	0	1	120	189	509
TRINITY_DN57197_c1_g1_i13	17.3152	6.5772	1.93679	3.39593	0.000683952	0.0271227	NA	78	0	15	25	33	0	0	15	0	6	6	0	12	42	11
TRINITY_DN41550_c0_g1_i1	20.1725	3.33506	0.98238	3.39488	0.000686597	0.027208	NA	48	4	8	33	17	10	3	32	10	19	48	7	5	28	30
TRINITY_DN60062_c2_g1_i5	37.7815	7.27986	2.14482	3.39415	0.000688412	0.0272547	XP_011882673.1	225	0	9	76	42	0	0	14	0	26	13	0	43	0	62
TRINITY_DN54197_c0_g1_i5	74.8502	7.18156	2.116	3.39394	0.000688955	0.0272547	XP_011864896.1	311	0	46	95	101	0	0	63	0	103	0	0	120	66	161
TRINITY_DN55779_c1_g2_i6	174.055	6.75186	1.98939	3.39394	0.00068896	0.0272547	NA	181	0	157	365	381	0	0	327	0	464	2	0	201	246	453
TRINITY_DN59650_c0_g1_i5	699.39	3.47546	1.02423	3.39324	0.000690705	0.0272925	XP_011155445.1	2232	143	239	590	551	1802	180	628	679	1249	221	178	532	761	75
TRINITY_DN54010_c0_g1_i2	263.741	6.65385	1.96175	3.39179	0.000694368	0.0273825	NA	171	0	298	692	296	0	0	594	0	594	8	0	441	605	435
TRINITY_DN45820_c0_g1_i3	108.768	3.49249	1.02969	3.39179	0.000694382	0.0273825	XP_012526136.1	14	25	28	82	4	851	37	37	112	3	192	46	41	152	3
TRINITY_DN59174_c1_g1_i5	189.605	6.83015	2.01377	3.39172	0.000694566	0.0273825	NA	234	0	148	309	380	1	0	449	0	431	0	0	255	340	445
TRINITY_DN59483_c0_g1_i3	9.11508	6.87277	2.02654	3.39138	0.00069541	0.0274001	XP_011059810.1	81	0	0	2	2	2	0	0	0	5	14	0	0	0	2
TRINITY_DN50570_c0_g1_i6	17.3795	7.5337	2.22189	3.39068	0.000697193	0.0274547	XP_012541568.1	6	0	0	1	0	172	0	0	0	0	63	0	0	0	1
TRINITY_DN53065_c0_g4_i1	19.3754	5.26698	1.55355	3.39028	0.000698216	0.0274793	XP_018302659.1	75	0	23	21	12	3	1	18	1	31	1	1	25	35	25
TRINITY_DN47419_c0_g2_i5	11.6424	7.14486	2.10766	3.38995	0.000699053	0.0274966	NA	84	0	0	0	0	48	0	0	0	2	6	0	2	0	1
TRINITY_DN55093_c3_g1_i2	35.1332	7.18071	2.11872	3.38918	0.000701028	0.0275524	NA	193	0	13	41	28	0	0	41	0	70	0	0	26	27	47
TRINITY_DN57950_c2_g1_i8	79.6623	7.1622	2.11341	3.38894	0.000701638	0.0275524	XP_018395298.1	312	0	71	74	76	0	0	153	0	59	0	0	129	112	134
TRINITY_DN55553_c0_g1_i3	136.953	3.36904	0.994177	3.38877	0.000702067	0.0275524	XP_012534385.1	500	40	32	52	50	81	67	96	177	67	565	45	11	27	67
TRINITY_DN19299_c0_g1_i2	12.3205	6.66054	1.96578	3.38824	0.000703436	0.0275716	NA	93	0	0	2	0	5	1	0	0	0	43	0	1	0	1
TRINITY_DN67104_c0_g1_i1	7.43111	6.73958	1.98959	3.38742	0.00070554	0.027626	XP_001620390.1	59	0	0	0	0	2	0	1	0	0	22	0	1	1	2
TRINITY_DN57227_c0_g2_i2	51.0637	4.02004	1.18708	3.38648	0.000707942	0.0276887	XP_018043699.1	410	28	3	10	30	10	10	12	13	12	57	3	8	8	22
TRINITY_DN56510_c4_g1_i10	16.3772	6.31864	1.86636	3.38554	0.000710385	0.0277665	XP_018314933.1	56	0	8	21	20	0	0	18	0	53	8	0	8	22	31
TRINITY_DN57257_c1_g3_i1	10.2526	4.01545	1.18611	3.3854	0.000710736	0.0277665	NA	58	3	4	6	5	5	3	2	4	11	21	1	0	4	10
TRINITY_DN52391_c4_g2_i1	126.7	5.88257	1.73773	3.38519	0.000711279	0.027772	XP_018058184.1	13	0	166	211	216	15	0	124	0	108	24	0	225	374	630
TRINITY_DN56699_c0_g1_i5	165.696	6.68008	1.97404	3.38396	0.000714491	0.0278535	XP_012526053.1	152	0	274	428	179	4	0	303	0	243	0	0	326	357	233
TRINITY_DN49012_c1_g1_i1	53.1479	3.59999	1.06385	3.38393	0.000714575	0.0278535	XP_011352254.1	34	19	7	20	222	87	10	4	3	116	227	7	4	5	34
TRINITY_DN58609_c0_g2_i1	640.84	5.83327	1.7239	3.38376	0.000714993	0.0278541	XP_018358910.1	31	0	684	1154	1342	22	0	2062	20	918	0	0	923	1290	2024
TRINITY_DN59506_c1_g1_i3	344.831	6.44526	1.90511	3.38314	0.000716632	0.0279022	XP_011880297.1	78	0	424	628	679	0	0	561	0	494	52	0	643	737	1286
TRINITY_DN48615_c1_g1_i5	50.1268	8.43418	2.49488	3.38059	0.000723298	0.0281142	XP_011868745.1	316	0	0	0	12	236	0	0	0	0	62	0	0	0	0
TRINITY_DN57647_c0_g1_i3	34.3377	7.16812	2.12062	3.3802	0.000724336	0.0281259	XP_011061625.1	0	0	20	12	24	36	0	43	109	0	189	0	21	0	58
TRINITY_DN43468_c0_g2_i3	30.6153	6.25298	1.85015	3.37972	0.000725597	0.0281561	XP_012538935.1	7	4	0	1	0	54	0	0	1	1	325	0	0	1	13
TRINITY_DN54530_c2_g2_i2	42.4941	3.26259	0.965866	3.37789	0.000730433	0.028312	XP_011161501.1	26	2	19	57	155	18	9	28	7	146	57	3	12	36	123
TRINITY_DN58567_c0_g2_i2	54.0551	3.64508	1.0792	3.37759	0.000731237	0.0283273	XP_022207612.1	28	5	113	19	6	149	3	331	30	10	10	9	38	9	10
TRINITY_DN44790_c1_g1_i1	12.5678	3.32932	0.986537	3.37476	0.000738809	0.0285406	XP_011166270.1	33	4	4	4	22	8	6	3	14	15	39	1	4	12	15
TRINITY_DN60657_c2_g2_i1	197.698	6.58041	1.95007	3.37444	0.00073966	0.0285415	XP_012542024.1	339	1	132	541	392	0	0	283	0	427	1	0	298	331	312
TRINITY_DN56902_c0_g1_i3	8.8602	5.7548	1.70588	3.37351	0.000742167	0.0285958	NA	20	0	1	16	17	18	0	6	10	16	0	0	0	11	29
TRINITY_DN54353_c0_g1_i14	80.836	7.88725	2.33816	3.37327	0.000742816	0.0285958	XP_018057434.1	817	1	0	0	0	2	0	0	0	0	94	1	0	0	0
TRINITY_DN55332_c0_g1_i1	23.5312	4.64629	1.37749	3.37301	0.000743524	0.0285958	NA	159	4	2	9	14	67	6	13	8	6	0	1	6	4	4
TRINITY_DN52927_c1_g1_i9	16.1397	7.33966	2.1764	3.37238	0.000745216	0.0285958	NA	89	0	0	1	0	0	0	1	0	0	95	0	1	10	1
TRINITY_DN48715_c0_g1_i2	14.0397	6.78466	2.01196	3.37216	0.000745817	0.0285958	XP_011878306.1	63	0	0	8	3	0	0	28	0	13	45	0	13	7	5
TRINITY_DN57417_c0_g1_i14	119.257	8.09704	2.40124	3.37203	0.000746165	0.0285958	XP_018055048.1	85	0	4	1	0	1434	0	0	3	0	0	0	0	1	265
TRINITY_DN60359_c0_g1_i5	12961.1	2.31081	0.68544	3.37128	0.000748184	0.0286466	XP_011881548.1	39695	7442	4226	11718	13262	12790	6854	8387	6679	13062	31474	9776	3986	9243	7852
TRINITY_DN58172_c1_g2_i1	26.5905	5.18272	1.53742	3.37106	0.000748802	0.0286543	XP_012531318.1	197	5	0	0	4	3	1	0	2	11	88	3	0	0	8
TRINITY_DN53222_c0_g1_i1	154.112	3.36772	0.999193	3.37044	0.000750486	0.0287029	NA	564	32	95	174	265	49	34	101	52	374	79	30	85	166	139
TRINITY_DN49741_c2_g5_i1	244.389	3.64997	1.08306	3.37005	0.000751535	0.0287271	NA	565	27	159	122	664	30	23	143	111	1338	124	29	64	155	154
TRINITY_DN58650_c1_g2_i2	379.025	3.23783	0.96086	3.36972	0.000752451	0.0287446	NA	1073	78	488	339	304	92	63	732	104	615	169	63	386	352	614
TRINITY_DN50782_c0_g2_i6	7.46606	6.01037	1.78371	3.36958	0.000752825	0.0287446	NA	40	1	0	2	0	34	0	1	0	4	9	0	0	6	1
TRINITY_DN57072_c0_g2_i2	4935.81	2.4034	0.713401	3.36893	0.000754602	0.0287478	XP_011642743.1	20219	3423	1240	2046	1936	5549	3332	1308	3030	2359	15081	4277	645	1420	1785
TRINITY_DN50066_c1_g1_i3	179.543	5.60395	1.66353	3.36871	0.000755215	0.0287478	XP_011688348.1	75	0	161	445	515	1	1	253	3	449	2	0	230	181	637
TRINITY_DN16302_c0_g1_i1	9.06901	6.27438	1.86263	3.36856	0.00075563	0.0287478	XP_018008943.1	59	0	1	2	0	1	0	0	0	1	40	1	2	2	0
TRINITY_DN55138_c0_g1_i1	169.294	7.36914	2.18763	3.36855	0.000755641	0.0287478	XP_012221163.1	863	0	562	254	44	0	0	98	0	85	0	0	48	83	48
TRINITY_DN47500_c0_g1_i7	300.627	5.78058	1.71606	3.36852	0.000755728	0.0287478	XP_011645113.1	24	3	5	3	273	208	0	4	0	125	4	0	3	0	5624
TRINITY_DN55061_c0_g1_i9	54.981	5.07292	1.50599	3.36849	0.00075582	0.0287478	XP_011702383.1	38	2	9	28	0	106	10	23	1	13	485	7	3	11	0
TRINITY_DN52392_c1_g1_i4	143.066	6.78949	2.01571	3.36828	0.000756374	0.028753	XP_011686656.1	198	0	146	383	369	1	0	154	0	327	0	0	144	232	303
TRINITY_DN52138_c0_g1_i1	143.829	7.17284	2.1305	3.36674	0.000760619	0.0288668	XP_011172012.1	534	0	69	208	288	0	0	160	0	336	0	0	91	225	229
TRINITY_DN60620_c1_g2_i9	58.5602	2.69069	0.799355	3.36607	0.000762464	0.0288859	NA	115	24	20	63	81	69	19	136	48	88	69	12	31	23	96
TRINITY_DN49303_c1_g2_i1	9.81464	5.73501	1.70389	3.36583	0.000763149	0.0288859	NA	28	0	7	8	9	0	0	24	1	15	7	0	10	18	18
TRINITY_DN45012_c0_g1_i1	79.9433	2.72707	0.81033	3.36538	0.00076438	0.0289142	NA	399	46	7	30	35	53	51	21	47	47	210	48	9	40	45
TRINITY_DN45942_c0_g2_i1	21.2239	4.17703	1.2413	3.36504	0.000765324	0.0289341	NA	118	3	0	4	19	3	3	5	8	29	48	6	1	2	43
TRINITY_DN56488_c1_g1_i6	29.7445	7.2031	2.14067	3.36487	0.000765791	0.0289359	XP_011867423.1	190	0	2	54	37	0	0	10	0	47	0	0	10	26	34
TRINITY_DN58076_c1_g2_i1	193.889	2.80789	0.834595	3.36438	0.00076716	0.0289718	NA	987	102	41	78	150	232	88	104	141	116	310	122	30	74	61
TRINITY_DN55026_c1_g3_i2	104.876	6.60988	1.965	3.3638	0.000768761	0.0289848	NA	112	0	108	144	246	0	0	142	3	405	0	0	89	118	317
TRINITY_DN27191_c0_g1_i2	11.6008	6.4248	1.91035	3.36316	0.000770554	0.0290365	NA	64	0	1	1	0	0	0	5	4	1	63	1	0	3	0
TRINITY_DN58596_c1_g1_i1	872.578	6.64752	1.97681	3.36274	0.000771723	0.0290489	XP_011159622.1	369	0	1072	2104	1491	11	0	2227	0	1767	0	0	1218	1696	1937
TRINITY_DN23106_c0_g1_i1	17.8655	3.83274	1.14019	3.36149	0.000775225	0.029149	NA	99	6	1	4	1	11	6	6	24	2	59	4	2	3	5
TRINITY_DN43582_c0_g1_i2	29.9666	7.63547	2.27198	3.36072	0.000777406	0.0291833	XP_018364628.1	236	0	0	0	0	15	0	22	7	12	59	0	8	0	0
TRINITY_DN54729_c1_g3_i2	9.14186	5.90846	1.75851	3.35992	0.00077964	0.0292196	NA	37	0	7	17	12	3	0	5	0	17	1	0	5	15	14
TRINITY_DN42510_c0_g1_i1	49.8239	3.32485	0.989835	3.35899	0.000782278	0.0292708	NA	135	7	45	34	81	18	13	101	7	105	54	9	16	32	77
TRINITY_DN45517_c1_g1_i6	166.533	6.07826	1.81017	3.35783	0.000785562	0.0293778	XP_002435918.1	973	0	0	11	0	27	7	22	0	30	898	16	11	19	13
TRINITY_DN60454_c0_g2_i1	225.707	6.57236	1.95842	3.35596	0.000790898	0.0295614	XP_018404949.1	36	0	28	10	724	342	2	0	0	97	238	0	417	436	1522
TRINITY_DN57399_c0_g1_i14	162.515	5.90955	1.76129	3.35524	0.000792959	0.0296224	XP_018358677.1	905	7	151	383	80	12	6	97	2	114	0	0	228	93	39
TRINITY_DN56039_c0_g1_i2	8.53009	3.49552	1.0419	3.35496	0.000793764	0.0296364	NA	33	2	0	4	6	18	3	4	13	6	17	3	0	7	6
TRINITY_DN58646_c2_g1_i7	272.522	6.37873	1.90137	3.35481	0.000794191	0.0296364	XP_011691581.1	42	0	332	488	590	0	0	405	0	445	72	0	522	558	935
TRINITY_DN59463_c0_g2_i1	112.092	2.62941	0.784307	3.35253	0.000800772	0.0298497	XP_011687239.1	286	70	21	84	72	127	87	77	33	114	435	37	44	50	52
TRINITY_DN53353_c0_g1_i9	62.2752	7.15766	2.13533	3.35202	0.00080225	0.0298637	XP_011866594.1	299	0	26	148	41	0	0	102	0	83	0	0	66	66	35
TRINITY_DN53783_c0_g2_i3	12.6225	7.1685	2.1386	3.35195	0.000802444	0.0298637	XP_018300430.1	103	0	0	0	0	24	0	0	0	1	17	0	1	5	0
TRINITY_DN53700_c0_g3_i1	390.617	6.57359	1.96122	3.35179	0.000802902	0.0298647	NA	435	1	405	656	622	0	0	1061	1	815	0	0	474	879	783
TRINITY_DN54406_c1_g1_i2	57.8963	7.34685	2.19256	3.35082	0.000805739	0.0299414	XP_011878704.1	378	0	62	29	3	0	0	120	0	81	0	0	15	43	6
TRINITY_DN57183_c0_g1_i1	25.5874	6.11317	1.8244	3.35078	0.000805831	0.0299414	NA	52	0	25	64	37	2	0	38	2	85	0	0	31	20	28
TRINITY_DN59275_c0_g1_i2	74.9759	5.83227	1.7407	3.35052	0.000806591	0.0299484	XP_011868086.1	31	0	114	72	16	2	0	491	0	18	10	0	204	95	20
TRINITY_DN44474_c0_g1_i3	252.129	6.43359	1.92048	3.34998	0.000808163	0.0299484	XP_014485484.1	113	0	442	484	670	1	0	437	0	930	2	0	121	494	279
TRINITY_DN53747_c5_g1_i3	61.1591	7.37072	2.20024	3.34996	0.00080822	0.0299484	XP_018375530.1	427	0	5	153	30	0	0	3	0	24	0	0	59	40	69
TRINITY_DN48254_c1_g1_i3	125.257	4.67157	1.39462	3.34971	0.000808955	0.0299484	NA	168	43	0	7	0	1329	17	5	76	0	120	7	2	11	0
TRINITY_DN55331_c1_g1_i1	32.5133	7.82533	2.33618	3.34962	0.000809218	0.0299484	NA	246	0	0	3	0	0	0	4	5	2	124	0	0	0	0
TRINITY_DN52614_c1_g1_i4	5993.67	1.99798	0.596495	3.34953	0.000809486	0.0299484	XP_020297695.1	16892	4427	2778	4106	5040	8170	4121	3541	3761	5951	13612	5241	1570	3576	3944
TRINITY_DN57709_c0_g1_i21	77.8862	2.60912	0.779031	3.34918	0.000810505	0.029954	XP_011701678.1	162	18	43	70	127	35	26	83	26	130	150	36	61	52	148
TRINITY_DN50755_c0_g1_i3	59.8485	6.71914	2.00641	3.34884	0.000811507	0.029975	XP_012522136.1	118	0	31	183	122	0	0	48	0	110	2	0	101	74	140
TRINITY_DN54605_c0_g1_i5	96.0254	3.98074	1.18881	3.34852	0.000812439	0.0299934	XP_018372460.1	220	5	26	41	109	89	52	32	133	137	375	0	21	44	111
TRINITY_DN49811_c0_g1_i1	4285.27	1.85634	0.554447	3.34809	0.000813695	0.0300145	XP_011634439.1	7997	3198	1656	2581	3927	6465	3067	2166	3034	3747	13280	4379	1181	3625	2964
TRINITY_DN31651_c0_g1_i1	7.96619	6.22265	1.8586	3.34803	0.000813879	0.0300145	NA	55	0	0	0	1	29	1	0	1	0	10	0	0	0	2
TRINITY_DN52567_c0_g1_i1	47.9992	2.75474	0.822942	3.34744	0.000815627	0.0300524	NA	121	16	27	34	66	31	16	40	52	102	98	20	20	29	29
TRINITY_DN55075_c2_g1_i1	20.3417	5.48557	1.63876	3.34739	0.000815777	0.0300524	XP_022710967.1	167	3	3	10	0	15	0	0	9	0	32	2	0	4	0
TRINITY_DN42768_c0_g1_i1	28.6673	6.77002	2.02286	3.34675	0.000817645	0.0301052	XP_018014185.1	213	0	1	0	0	4	2	6	0	4	107	0	0	3	0
TRINITY_DN51109_c0_g1_i3	43.4713	6.29367	1.88071	3.34643	0.000818579	0.0301235	XP_018313503.1	268	0	16	53	76	2	0	28	0	47	0	2	28	27	38
TRINITY_DN54308_c0_g1_i1	4015.71	5.25509	1.57076	3.34558	0.000821117	0.0301851	NA	1167	15	2650	6621	10664	7	7	7499	6	9795	9	7	4992	6233	18079
TRINITY_DN60832_c2_g1_i2	204.748	6.79831	2.03274	3.34441	0.000824581	0.0302911	XP_011686988.1	272	0	349	905	298	0	0	36	4	452	0	0	228	329	262
TRINITY_DN49557_c1_g1_i2	540.61	3.01049	0.900263	3.34402	0.000825752	0.0302911	NA	545	57	382	530	1440	86	51	476	71	1384	240	46	370	481	2892
TRINITY_DN55078_c0_g2_i3	38.7137	6.09788	1.82364	3.34379	0.000826428	0.0302911	NA	51	0	47	64	95	3	0	53	0	118	1	0	34	68	70
TRINITY_DN58369_c0_g1_i1	1715.99	2.42731	0.725931	3.34372	0.00082664	0.0302911	XP_011641427.1	3836	706	600	1583	1291	1186	634	1680	1528	1116	5350	1329	712	2081	1554
TRINITY_DN55823_c0_g1_i17	10.0174	6.76014	2.02186	3.34352	0.000827226	0.0302966	NA	0	0	2	0	5	8	0	5	0	1	98	0	2	0	18
TRINITY_DN52501_c0_g1_i5	119.245	5.87416	1.75747	3.3424	0.000830582	0.0304034	XP_011882144.1	4	0	209	313	289	0	0	327	11	163	48	0	145	217	122
TRINITY_DN56978_c0_g1_i9	19.8828	6.35375	1.90112	3.34212	0.000831418	0.0304179	XP_018350067.1	5	0	19	35	20	0	0	21	0	28	73	0	28	48	19
TRINITY_DN43755_c2_g1_i6	2070.34	3.98253	1.19194	3.34123	0.00083409	0.0304833	XP_011867528.1	5271	541	5	7	4	13621	938	6	1573	3	5755	405	13	377	2
TRINITY_DN58458_c1_g2_i5	30.4152	2.24239	0.671274	3.3405	0.00083629	0.0305453	XP_011157392.1	68	23	5	17	13	72	29	17	34	15	98	18	7	13	12
TRINITY_DN51336_c1_g1_i3	26.6077	6.85756	2.05339	3.33964	0.000838875	0.0305761	NA	124	0	0	0	0	124	1	0	0	0	88	1	0	0	0
TRINITY_DN14715_c0_g1_i1	7.74979	6.66291	1.99529	3.33932	0.000839834	0.03058	XP_022710880.1	54	0	0	1	0	0	0	0	2	1	29	0	2	4	1
TRINITY_DN59405_c1_g1_i6	241.295	5.62305	1.68439	3.33833	0.000842825	0.0306574	XP_018307684.1	142	0	217	503	388	1	1	661	1	510	1	1	399	520	483
TRINITY_DN45008_c0_g1_i1	516.807	2.46865	0.739618	3.33773	0.000844659	0.0307047	NA	2354	383	146	271	198	440	353	222	316	384	1125	302	137	231	244
TRINITY_DN59535_c0_g1_i15	45.1692	4.43273	1.32812	3.33761	0.000845034	0.0307047	XP_018377389.1	171	0	12	40	31	21	0	8	49	42	116	16	30	62	35
TRINITY_DN54474_c2_g1_i4	378.45	5.59441	1.67675	3.33647	0.000848502	0.0308145	NA	54	0	775	334	1222	1	1	764	1	886	35	0	520	1015	147
TRINITY_DN41048_c0_g1_i1	57.6918	3.76716	1.12978	3.3344	0.000854825	0.0309998	NA	170	13	26	59	110	4	6	39	9	173	54	4	27	45	138
TRINITY_DN53332_c0_g1_i1	26.0808	7.08061	2.12353	3.33436	0.000854951	0.0309998	XP_018311311.1	164	0	11	55	25	0	0	14	0	25	0	0	7	17	40
TRINITY_DN41946_c1_g1_i3	30.2436	7.22354	2.16653	3.33414	0.000855621	0.0310078	XP_001862696.1	210	0	4	59	14	0	0	9	0	12	0	0	34	15	41
TRINITY_DN56164_c0_g2_i9	43.2645	7.1096	2.13359	3.33222	0.000861551	0.03119	XP_011685916.1	219	0	44	63	56	0	0	27	0	48	0	0	64	7	48
TRINITY_DN59199_c1_g1_i4	2030.93	3.95714	1.1876	3.33206	0.000862049	0.0311917	XP_017883463.1	772	34	2340	4579	5393	66	28	3872	55	6092	210	26	1532	4116	3749
TRINITY_DN44867_c0_g2_i1	14530	2.32421	0.6977	3.33124	0.000864589	0.0312215	XP_017793543.1	43915	7163	4525	9191	10052	14552	8130	6107	6806	10650	49880	14921	2969	7824	8503
TRINITY_DN59654_c2_g2_i1	53.9342	2.43585	0.731318	3.33077	0.000866057	0.0312549	XP_018337179.1	17	13	37	36	99	70	20	35	72	124	105	14	30	60	132
TRINITY_DN51144_c3_g1_i5	6762.27	2.15176	0.646272	3.32949	0.000870038	0.0313698	XP_011646259.1	17105	3620	2702	5436	5192	7267	3547	4331	4905	6436	18847	6448	1692	5573	5468
TRINITY_DN48121_c0_g1_i1	15.7816	6.04936	1.817	3.32931	0.000870603	0.0313698	NA	21	0	11	19	20	0	0	51	0	27	32	0	8	12	42
TRINITY_DN60835_c1_g1_i2	3003.64	3.19524	0.959825	3.32898	0.000871644	0.031391	XP_011880231.1	21439	1222	528	1036	477	1501	1535	1103	1859	838	2570	1313	891	1686	592
TRINITY_DN59746_c1_g1_i18	573.345	6.52354	1.95976	3.32874	0.000872409	0.0314022	XP_011874557.1	228	0	746	959	1078	0	0	1815	10	1213	0	0	526	1315	1328
TRINITY_DN59076_c2_g1_i2	17.4925	4.38668	1.31822	3.32772	0.0008756	0.0314692	XP_011861989.1	55	5	2	1	10	132	2	0	0	0	19	4	3	1	5
TRINITY_DN52960_c2_g1_i2	1000.58	6.15713	1.85031	3.32762	0.000875908	0.0314692	XP_011163575.1	503	3	1431	2613	2317	5	0	1176	0	2324	2	0	1065	1052	3785
TRINITY_DN57854_c0_g1_i3	309.328	5.40556	1.62455	3.32742	0.000876549	0.0314693	XP_018315273.1	244	7	642	237	216	2	0	1881	2	430	90	0	198	379	234
TRINITY_DN59611_c1_g2_i5	484.289	6.1048	1.83518	3.32653	0.000879337	0.0315366	XP_011881360.1	67	0	741	606	1722	2	0	767	0	1282	8	0	416	1067	1167
TRINITY_DN58675_c0_g1_i11	214.091	6.4334	1.93411	3.32628	0.000880128	0.0315437	XP_018049557.1	105	0	322	291	269	0	0	405	0	510	11	0	473	470	429
TRINITY_DN51116_c1_g1_i3	55.4657	3.59028	1.0794	3.32618	0.000880449	0.0315437	XP_020290077.1	155	10	15	24	52	12	13	36	7	63	86	6	10	30	385
TRINITY_DN57761_c0_g1_i1	27.7226	4.74209	1.42622	3.32494	0.000884375	0.0316679	XP_011693576.1	1	0	62	13	28	5	1	17	20	45	78	2	42	62	24
TRINITY_DN53995_c2_g1_i1	10.538	6.32148	1.90156	3.32436	0.000886202	0.0317145	XP_011641419.1	15	0	3	16	3	0	0	26	0	5	55	0	3	8	20
TRINITY_DN57729_c1_g3_i3	27.5413	4.04593	1.2171	3.32424	0.000886592	0.0317145	XP_011684786.1	20	0	16	22	31	7	7	32	15	72	66	0	29	42	72
TRINITY_DN55471_c0_g1_i10	112.772	2.49349	0.75014	3.32403	0.000887272	0.0317224	XP_011875703.1	474	43	37	59	41	151	79	53	123	58	192	86	32	54	105
TRINITY_DN42920_c0_g1_i2	34.6506	6.28864	1.89253	3.32287	0.000890963	0.0317955	XP_011631451.1	0	0	12	21	49	45	0	87	0	66	37	0	20	93	159
TRINITY_DN52459_c0_g1_i6	358.137	7.21732	2.17219	3.3226	0.000891832	0.0318031	XP_011688193.1	1580	0	296	662	351	0	0	449	0	278	0	0	486	349	550
TRINITY_DN51532_c0_g1_i14	43.7772	8.57441	2.58195	3.3209	0.00089727	0.0319476	XP_011688440.1	143	0	0	0	0	429	0	0	0	0	18	0	0	0	0
TRINITY_DN57284_c0_g1_i2	279.242	6.36246	1.9162	3.32035	0.000899037	0.031993	NA	1231	2	109	107	670	0	0	419	2	585	0	6	138	275	524
TRINITY_DN45962_c0_g1_i1	65.7064	7.45761	2.24612	3.32022	0.00089947	0.031993	NA	427	0	5	269	2	0	0	2	0	1	0	0	83	79	3
TRINITY_DN55557_c0_g1_i1	19.0154	3.48926	1.05109	3.31964	0.000901332	0.0320427	NA	101	2	3	23	6	37	11	11	16	10	8	5	3	12	17
TRINITY_DN46136_c1_g3_i3	63.2129	6.4641	1.94748	3.31921	0.000902729	0.0320594	NA	82	0	57	84	162	0	0	114	0	183	4	0	62	109	142
TRINITY_DN55078_c0_g1_i3	58.5016	7.09774	2.13878	3.31859	0.000904737	0.0321142	XP_011860123.1	277	0	32	55	152	0	0	109	0	15	0	0	31	78	85
TRINITY_DN39449_c0_g1_i1	98.594	4.71069	1.42013	3.31709	0.000909595	0.0322584	NA	25	2	144	121	383	9	0	232	1	256	22	0	94	92	169
TRINITY_DN43295_c0_g2_i1	252.941	6.1027	1.84006	3.31658	0.000911259	0.032296	NA	172	1	513	579	469	1	0	293	0	624	1	0	410	368	393
TRINITY_DN49302_c0_g1_i18	185.356	5.69004	1.71625	3.3154	0.000915119	0.0324058	NA	94	0	208	290	377	1	0	272	1	651	1	1	188	266	692
TRINITY_DN49204_c1_g2_i1	13.2348	7.08278	2.13645	3.3152	0.000915765	0.0324058	XP_022778715.1	95	0	0	0	4	4	0	4	0	4	45	0	0	4	0
TRINITY_DN44025_c0_g1_i1	52.231	4.47106	1.34886	3.31469	0.000917445	0.0324432	NA	123	2	19	80	122	3	6	59	20	209	14	0	27	85	37
TRINITY_DN57662_c0_g1_i1	627.814	3.99646	1.20573	3.31456	0.000917861	0.0324432	XP_018306677.1	1040	34	843	954	1045	42	26	730	35	1358	87	37	752	972	1715
TRINITY_DN58500_c2_g2_i1	7478.99	2.20856	0.666574	3.3133	0.000922006	0.0325101	XP_018345372.1	12484	5027	3232	5086	7574	9223	3598	3749	4369	6948	29154	6434	1685	5212	5524
TRINITY_DN54897_c0_g4_i2	103.891	3.13462	0.946271	3.3126	0.000924323	0.032542	NA	616	40	15	36	63	78	40	60	89	91	81	47	27	64	61
TRINITY_DN52614_c1_g1_i5	10113.3	1.71459	0.51766	3.3122	0.000925667	0.0325554	XP_020297695.1	22253	9299	2233	6322	6028	19684	9980	2570	9239	5137	31169	11846	1732	4435	6781
TRINITY_DN60264_c0_g1_i8	17.3568	6.99748	2.11282	3.31192	0.000926581	0.0325554	XP_011641525.1	17	0	2	10	4	0	0	3	0	35	142	0	13	8	0
TRINITY_DN57733_c0_g2_i5	134.284	6.66363	2.01201	3.31192	0.000926588	0.0325554	NA	169	0	208	327	214	0	0	232	0	246	1	0	174	306	168
TRINITY_DN53778_c1_g1_i9	184.086	5.81669	1.75644	3.31163	0.000927549	0.0325682	XP_018368622.1	0	6	644	147	2	99	2	218	0	162	703	2	249	72	102
TRINITY_DN56524_c0_g1_i10	8.3086	5.98789	1.8082	3.31152	0.000927893	0.0325682	NA	0	0	6	6	1	53	0	4	39	5	3	0	2	4	8
TRINITY_DN29172_c0_g1_i2	159.287	2.98112	0.900674	3.30988	0.000933364	0.0327269	XP_011878825.1	455	59	40	83	37	541	69	110	161	94	335	93	29	147	7
TRINITY_DN57825_c2_g2_i3	191.796	6.30553	1.90519	3.30966	0.000934083	0.0327355	XP_011869365.1	61	0	335	349	417	0	0	267	0	311	31	0	255	376	667
TRINITY_DN58410_c0_g1_i1	378.244	3.61356	1.09189	3.30945	0.000934785	0.0327435	XP_011333259.1	645	133	41	35	30	3707	210	45	150	31	94	88	45	47	159
TRINITY_DN58675_c0_g1_i7	47.216	6.30889	1.90658	3.309	0.000936301	0.03278	XP_018049557.1	40	0	23	36	58	0	0	128	0	150	35	0	46	139	105
TRINITY_DN60517_c0_g1_i6	227.255	4.3627	1.31938	3.30664	0.000944235	0.0329983	NA	290	11	244	430	25	139	18	594	49	318	118	3	270	929	3
TRINITY_DN54043_c1_g1_i3	37.7352	6.22928	1.88514	3.30441	0.000951756	0.0331452	XP_018310319.1	43	0	29	98	72	0	0	38	0	35	24	0	60	106	92
TRINITY_DN54374_c0_g3_i5	102.681	5.59403	1.69294	3.30434	0.000952009	0.0331452	XP_011862498.1	929	11	0	1	4	245	11	0	6	2	4	4	0	0	0
TRINITY_DN60553_c2_g1_i6	96.2429	6.05353	1.83321	3.30214	0.000959493	0.0333554	NA	50	0	131	225	162	6	0	260	0	196	1	0	149	99	226
TRINITY_DN59236_c0_g2_i6	50.7772	6.04053	1.82994	3.30095	0.000963594	0.0334811	XP_011698444.1	47	0	36	182	106	0	0	111	1	48	7	0	63	79	141
TRINITY_DN51761_c1_g2_i1	181.08	6.50431	1.97091	3.30016	0.000966305	0.0335584	NA	133	0	192	418	466	3	0	298	0	365	0	0	171	234	690
TRINITY_DN60750_c2_g1_i1	183.158	6.99838	2.12116	3.29932	0.000969208	0.0336086	XP_011701808.1	515	0	220	130	354	0	0	224	0	395	0	0	203	261	411
TRINITY_DN60257_c0_g1_i6	38.4054	5.49642	1.66605	3.29908	0.000970012	0.0336196	XP_011883084.1	9	0	29	9	146	173	3	3	14	155	0	0	14	21	23
TRINITY_DN60508_c1_g1_i8	194.189	7.05378	2.1383	3.29878	0.000971055	0.0336389	XP_012521448.1	647	0	289	211	200	0	0	429	0	176	0	0	163	387	281
TRINITY_DN60345_c0_g1_i2	58.5727	6.9473	2.10629	3.29836	0.000972527	0.0336562	NA	212	0	37	64	56	0	0	149	0	113	0	0	58	63	100
TRINITY_DN59717_c0_g1_i3	1011.25	5.93927	1.80118	3.29743	0.000975749	0.033715	XP_011706457.1	650	0	544	2875	1637	3	3	1319	0	1270	4	3	1771	1668	5262
TRINITY_DN59786_c0_g1_i3	34.7068	7.0315	2.13251	3.29728	0.000976261	0.033715	XP_017890466.1	182	0	6	26	42	0	0	85	0	23	0	0	26	43	56
TRINITY_DN56398_c1_g1_i12	115.685	7.00354	2.12412	3.29715	0.0009767	0.033715	XP_011875223.1	393	0	108	280	188	0	0	111	0	178	0	0	74	172	219
TRINITY_DN56029_c2_g1_i6	60.6398	5.86292	1.77819	3.29713	0.000976771	0.033715	NA	161	10	1	0	0	21	0	0	0	0	565	2	1	1	0
TRINITY_DN58027_c0_g2_i2	78.4548	7.03877	2.13489	3.29702	0.000977154	0.033715	XP_011861678.1	325	0	44	173	95	0	0	143	0	162	0	0	32	106	55
TRINITY_DN57358_c0_g1_i9	135.383	6.98455	2.11905	3.29607	0.00098046	0.0338122	XP_011875993.1	416	0	185	233	184	0	0	205	0	155	0	0	146	179	268
TRINITY_DN54555_c0_g2_i2	28.8989	5.7577	1.74706	3.29566	0.000981909	0.0338284	XP_011866785.1	35	0	37	65	55	0	0	32	3	24	4	0	51	62	82
TRINITY_DN60151_c0_g1_i11	36.1372	6.99702	2.1234	3.29519	0.000983546	0.0338648	XP_018353951.1	176	0	51	58	29	0	0	46	0	15	0	0	19	71	29
TRINITY_DN52910_c0_g1_i5	41.5563	6.74148	2.04619	3.29464	0.000985475	0.0338648	XP_018395274.1	111	0	28	13	162	3	0	13	0	199	3	0	0	80	25
TRINITY_DN40023_c0_g1_i1	98.7568	6.29611	1.91113	3.29444	0.000986183	0.0338648	NA	74	0	142	166	182	0	0	262	1	250	1	0	97	185	189
TRINITY_DN59930_c0_g2_i4	134.606	6.41737	1.94796	3.2944	0.000986304	0.0338648	XP_011877954.1	0	0	111	298	361	11	0	290	0	501	106	0	49	251	235
TRINITY_DN53013_c1_g1_i1	69.8731	6.94278	2.10746	3.29437	0.000986411	0.0338648	XP_008559279.1	242	0	64	121	103	0	0	61	0	110	0	0	79	90	157
TRINITY_DN59324_c3_g1_i2	2481.87	3.37473	1.02442	3.29429	0.000986703	0.0338648	XP_018400616.1	3020	65	1659	2704	6789	1206	35	2500	920	5479	940	532	1852	3430	9296
TRINITY_DN57610_c1_g1_i7	78.6907	5.71177	1.73387	3.29424	0.000986885	0.0338648	XP_011865136.1	80	0	83	203	161	0	1	159	1	196	6	0	64	134	166
TRINITY_DN54172_c1_g1_i2	205.671	4.93985	1.49983	3.2936	0.000989136	0.0339252	XP_012062133.1	479	24	9	1	139	1940	37	8	69	0	118	21	4	6	28
TRINITY_DN60118_c0_g2_i4	15.5526	5.45981	1.65785	3.29331	0.000990154	0.0339403	NA	0	0	3	16	33	3	0	10	15	42	29	0	16	46	47
TRINITY_DN45522_c0_g2_i4	57.7174	6.69563	2.03326	3.29306	0.00099105	0.0339403	XP_008557947.1	128	0	29	197	64	0	0	102	0	70	1	0	89	54	160
TRINITY_DN59779_c1_g1_i6	98.0644	6.77031	2.05606	3.29285	0.000991757	0.0339477	NA	439	1	53	175	149	0	0	136	0	218	0	0	61	117	38
TRINITY_DN30681_c0_g1_i1	13.4387	6.61618	2.00939	3.29263	0.000992559	0.0339583	NA	93	1	1	3	0	0	0	1	3	0	58	0	0	0	1
TRINITY_DN7117_c0_g1_i1	7.67153	6.70731	2.03727	3.2923	0.000993698	0.0339804	XP_009167047.1	66	0	0	1	0	2	0	1	0	2	17	0	0	1	0
TRINITY_DN48139_c1_g1_i1	86.8751	3.5652	1.08318	3.29141	0.000996862	0.0340718	NA	115	7	4	8	621	23	17	3	3	388	94	3	1	2	103
TRINITY_DN51985_c2_g1_i2	436.043	5.08059	1.54373	3.29111	0.000997918	0.034091	XP_011053231.1	20	46	16	20	64	77	0	18	58	984	2363	24	13	19	3684
TRINITY_DN56165_c0_g1_i3	27.7714	4.52269	1.37453	3.29036	0.00100059	0.0341486	XP_011866362.1	98	3	0	7	10	3	9	0	4	36	183	3	0	2	6
TRINITY_DN52161_c0_g1_i2	269.943	4.83047	1.46813	3.29022	0.00100109	0.0341488	NA	382	9	169	353	510	11	8	930	5	720	28	0	210	478	430
TRINITY_DN56146_c0_g1_i2	366.274	7.07925	2.15176	3.28998	0.00100196	0.0341614	XP_020290424.1	1138	0	215	391	960	0	0	241	0	1146	0	0	219	343	955
TRINITY_DN42088_c0_g1_i1	35.3734	4.96807	1.5104	3.28925	0.00100455	0.0342256	NA	92	1	0	3	0	237	12	13	39	1	85	1	1	3	0
TRINITY_DN17095_c0_g1_i1	7.58071	6.66378	2.026	3.28913	0.00100498	0.0342256	XP_018011059.1	49	0	1	0	1	4	0	0	0	1	32	0	0	4	0
TRINITY_DN57066_c0_g1_i3	14.5255	4.15937	1.26469	3.28883	0.00100604	0.0342331	XP_011868472.1	9	3	10	12	15	9	3	23	2	25	72	0	3	2	27
TRINITY_DN59368_c0_g1_i25	28.9383	8.40161	2.55509	3.28818	0.00100837	0.0342953	XP_011880911.1	130	0	0	0	0	137	0	0	0	0	101	0	0	0	0
TRINITY_DN58755_c3_g4_i2	649.368	5.7825	1.75872	3.2879	0.00100938	0.034313	NA	506	1	648	1440	1217	1	2	1760	2	1866	0	3	664	1530	588
TRINITY_DN50175_c1_g2_i1	3226.14	2.14986	0.65393	3.2876	0.00101047	0.034333	XP_011861461.1	7926	1701	1111	2145	2888	4062	1895	1501	1817	2809	10484	3427	714	2096	1962
TRINITY_DN58640_c8_g1_i1	38.146	2.72366	0.828605	3.28704	0.00101247	0.0343842	NA	129	16	5	19	28	21	31	16	20	40	135	15	10	21	34
TRINITY_DN54057_c0_g1_i9	180.353	7.02643	2.13814	3.28623	0.00101538	0.0344597	XP_012525928.1	609	0	112	220	228	0	0	312	0	303	0	0	258	371	209
TRINITY_DN59795_c0_g1_i9	12.329	5.76292	1.7537	3.28614	0.00101569	0.0344597	XP_011691880.1	31	0	0	27	14	3	0	40	3	24	4	0	10	21	12
TRINITY_DN22255_c0_g1_i1	8.17455	6.64871	2.02379	3.28527	0.00101883	0.0345493	XP_008188424.1	40	0	1	1	0	0	0	6	1	1	48	0	0	4	0
TRINITY_DN53178_c0_g3_i1	16.1342	3.72512	1.13424	3.28425	0.00102255	0.0346413	NA	78	7	9	0	8	6	4	19	2	13	42	2	4	4	17
TRINITY_DN54892_c1_g1_i5	132.213	3.71885	1.13239	3.28408	0.00102315	0.0346447	XP_018392243.1	507	42	17	37	10	166	37	99	101	27	448	32	12	28	306
TRINITY_DN9865_c0_g1_i1	10.4935	5.76949	1.757	3.28371	0.00102449	0.034673	NA	72	0	0	0	3	1	1	1	1	1	43	1	0	3	0
TRINITY_DN56542_c2_g1_i9	140.493	8.14849	2.48204	3.28299	0.00102714	0.0347053	XP_011691698.1	97	0	0	0	0	1324	0	0	32	0	474	0	24	0	0
TRINITY_DN56182_c3_g1_i2	12.0359	4.85212	1.47797	3.28296	0.00102722	0.0347053	NA	16	0	4	10	16	4	1	22	3	41	12	0	11	33	16
TRINITY_DN55913_c1_g1_i10	13.8414	5.49373	1.67346	3.28286	0.00102759	0.0347053	XP_018370136.1	0	0	15	2	36	33	0	45	8	25	3	0	17	14	15
TRINITY_DN58508_c1_g1_i4	53.9167	7.24442	2.20682	3.28274	0.00102804	0.0347053	XP_011689732.1	64	0	0	0	5	233	0	0	385	12	0	0	6	158	20
TRINITY_DN56301_c2_g1_i5	27.3061	3.56814	1.08718	3.28201	0.00103072	0.0347647	XP_011694964.1	109	3	7	7	27	12	8	43	16	69	15	5	23	18	29
TRINITY_DN54791_c0_g1_i3	52.6592	6.52133	1.9876	3.28101	0.00103438	0.0348422	NA	92	0	61	96	50	2	0	181	0	106	0	0	41	35	150
TRINITY_DN59100_c0_g1_i7	33.307	4.26188	1.29897	3.28096	0.00103453	0.0348422	XP_011640412.1	183	12	8	27	10	13	0	41	14	59	30	3	8	26	21
TRINITY_DN51582_c0_g1_i9	11951.8	2.1821	0.665663	3.27808	0.00104516	0.0351319	XP_011642119.1	26598	6489	7730	11202	13374	11536	6436	8344	5657	14078	31324	8618	4352	9034	9563
TRINITY_DN57763_c0_g1_i3	36.8716	6.99591	2.13463	3.27734	0.00104791	0.0352073	NA	157	0	47	50	3	0	0	151	0	6	0	0	45	28	2
TRINITY_DN60397_c2_g2_i3	28.8905	3.83083	1.16926	3.27629	0.00105181	0.0353039	XP_018364220.1	131	5	19	12	19	13	2	51	11	50	6	7	10	26	50
TRINITY_DN58158_c0_g3_i2	47.3747	5.19319	1.58551	3.2754	0.00105513	0.035381	NA	69	2	24	65	146	0	0	51	3	143	12	0	49	60	135
TRINITY_DN60389_c0_g1_i5	46.9781	6.57892	2.00909	3.27459	0.00105817	0.0354141	NA	0	0	28	129	61	131	0	2	27	96	0	0	69	191	22
TRINITY_DN49302_c0_g1_i5	125.332	5.42486	1.65724	3.27343	0.0010625	0.0355246	NA	23	0	125	104	321	9	0	216	9	458	0	0	131	207	481
TRINITY_DN57840_c0_g1_i2	211.06	6.41485	1.96033	3.27234	0.00106662	0.0356452	NA	120	0	474	309	230	0	0	574	0	141	5	0	359	462	528
TRINITY_DN54225_c0_g1_i2	84.6221	3.82828	1.17005	3.2719	0.00106828	0.0356694	XP_011858230.1	188	8	91	139	43	16	2	216	25	101	12	10	113	197	95
TRINITY_DN53829_c2_g1_i4	246.855	3.25366	0.994447	3.27183	0.00106856	0.0356694	XP_011869987.1	118	86	112	122	205	138	78	113	87	406	1625	89	98	131	115
TRINITY_DN53095_c0_g1_i3	33.8362	7.00991	2.14287	3.27127	0.00107067	0.0357115	NA	178	0	27	32	22	0	0	106	0	53	0	0	9	19	11
TRINITY_DN56354_c0_g1_i4	37.6498	6.96803	2.13044	3.27071	0.00107279	0.0357591	XP_011708214.1	185	0	12	78	34	0	0	27	0	17	0	0	40	71	78
TRINITY_DN53281_c2_g2_i1	16.4195	5.58962	1.70904	3.27062	0.00107313	0.0357591	NA	52	3	3	0	0	87	1	0	3	0	65	0	0	1	0
TRINITY_DN54120_c0_g1_i2	32.6246	6.23497	1.90679	3.26989	0.00107591	0.0358342	XP_012530974.1	0	0	20	48	59	84	0	14	132	9	0	0	33	51	98
TRINITY_DN59430_c0_g1_i1	20.5527	5.36593	1.64126	3.2694	0.00107775	0.035861	XP_011265987.1	125	1	6	18	45	7	0	1	3	18	0	2	20	7	23
TRINITY_DN60819_c1_g1_i4	302.335	6.42949	1.96775	3.26743	0.00108527	0.0360595	XP_018375024.1	69	0	59	1182	632	0	0	692	0	76	103	0	465	1222	547
TRINITY_DN60616_c1_g2_i2	11.4555	4.88683	1.49562	3.26743	0.00108528	0.0360595	NA	5	1	3	0	0	67	3	6	1	0	69	1	0	0	1
TRINITY_DN13846_c0_g1_i1	21.2494	6.51533	1.9947	3.26632	0.00108955	0.036184	NA	205	0	0	1	4	2	2	0	0	1	27	0	2	0	0
TRINITY_DN12730_c0_g1_i1	10.5669	7.01037	2.1469	3.26534	0.00109334	0.0362888	XP_003387469.1	63	0	0	0	1	1	0	0	0	0	60	0	1	0	1
TRINITY_DN51667_c0_g1_i3	2714.6	2.43162	0.744794	3.26483	0.00109531	0.036323	XP_011708320.1	11996	1973	741	1447	1340	2816	1493	1046	1622	1350	6758	2267	406	1099	806
TRINITY_DN60507_c1_g2_i1	141.172	6.89258	2.11224	3.26316	0.00110178	0.0365023	NA	347	0	82	85	330	0	0	88	0	466	0	0	112	214	511
TRINITY_DN52536_c0_g1_i2	84.3629	6.88971	2.1119	3.26233	0.00110501	0.0365231	XP_011865776.1	269	0	86	192	107	0	0	122	0	100	0	0	104	92	162
TRINITY_DN60679_c0_g4_i1	117.644	2.39178	0.73318	3.2622	0.00110549	0.0365231	NA	221	42	43	104	227	45	44	99	97	335	164	33	52	117	209
TRINITY_DN58909_c1_g2_i4	85.1874	6.54559	2.00676	3.26177	0.00110718	0.0365505	XP_011883063.1	119	0	126	189	120	1	0	187	0	192	0	0	120	135	87
TRINITY_DN52919_c0_g1_i5	21.7637	7.86573	2.41164	3.26156	0.00110799	0.0365505	XP_011703544.1	81	0	0	0	0	1	0	0	0	2	180	0	4	0	0
TRINITY_DN54498_c1_g1_i12	12.472	5.72708	1.75602	3.26139	0.00110867	0.0365554	NA	109	2	2	3	4	6	0	3	0	14	0	0	2	1	7
TRINITY_DN60827_c6_g2_i1	512.719	4.66184	1.42963	3.26086	0.00111074	0.0366061	NA	4146	68	0	4	1	961	93	6	177	3	620	112	3	6	0
TRINITY_DN48249_c0_g1_i3	19.0645	6.09769	1.87008	3.26066	0.00111152	0.0366121	XP_017885054.1	44	0	62	29	11	4	0	51	0	0	7	0	13	24	12
TRINITY_DN51309_c0_g1_i1	2144.5	2.55286	0.782988	3.26041	0.00111253	0.0366128	NA	10092	1292	532	745	1354	2256	1304	2002	1418	947	3233	1273	640	1454	1117
TRINITY_DN59071_c2_g2_i1	15.4484	3.62528	1.11234	3.25914	0.00111752	0.0367419	NA	36	9	3	3	2	21	5	9	15	4	95	2	2	1	2
TRINITY_DN57348_c1_g1_i13	168.365	6.94981	2.13254	3.25893	0.00111834	0.0367516	XP_011176026.1	528	0	157	424	215	0	0	220	0	263	0	0	175	236	267
TRINITY_DN59136_c0_g1_i3	19.6496	6.94791	2.13234	3.25834	0.00112065	0.0368099	XP_018344367.1	136	0	7	23	13	1	0	18	0	39	6	0	0	0	15
TRINITY_DN57121_c0_g1_i2	27.0385	6.84228	2.10003	3.25818	0.00112131	0.0368141	XP_018392777.1	132	0	7	28	50	0	0	21	0	36	0	0	27	22	66
TRINITY_DN50007_c0_g3_i1	66.0153	4.96126	1.52291	3.25774	0.00112303	0.0368357	NA	29	9	1	0	34	6	5	0	0	174	504	4	6	2	211
TRINITY_DN58000_c0_g4_i2	50.2575	6.86938	2.10878	3.25751	0.00112394	0.036837	XP_011176120.1	188	0	33	100	66	0	0	58	0	112	0	0	52	51	69
TRINITY_DN53603_c0_g1_i3	19.9912	5.92585	1.81917	3.25744	0.00112424	0.036837	XP_018309585.1	0	0	9	1	140	14	0	0	4	71	37	0	4	2	44
TRINITY_DN54749_c2_g1_i17	220.773	5.35746	1.6448	3.25722	0.00112509	0.036837	XP_011705412.1	2223	53	13	0	17	13	0	18	14	41	103	9	9	21	12
TRINITY_DN60447_c1_g1_i1	24.6929	3.01487	0.925692	3.25688	0.00112643	0.036837	NA	115	12	4	9	11	24	14	7	29	4	73	11	2	7	14
TRINITY_DN57952_c0_g1_i1	32.6588	6.87058	2.10958	3.25685	0.00112657	0.036837	NA	147	0	10	33	46	0	0	34	0	45	0	0	36	51	72
TRINITY_DN51689_c2_g2_i5	20.1183	8.09214	2.4847	3.25679	0.0011268	0.036837	NA	164	0	0	0	0	1	0	0	0	1	68	0	0	0	0
TRINITY_DN51999_c0_g1_i1	2704.41	1.78049	0.547057	3.25466	0.00113526	0.036982	NA	3014	2364	819	1568	1771	6080	2254	1810	2480	1701	9098	2572	792	2164	2190
TRINITY_DN57966_c0_g1_i2	73.2839	6.3559	1.95287	3.25464	0.00113536	0.036982	XP_011690738.1	78	0	84	219	162	5	0	106	0	140	0	0	90	128	140
TRINITY_DN60849_c6_g1_i1	2821.32	3.25292	0.999484	3.2546	0.00113552	0.036982	XP_011863239.1	19365	1503	158	681	174	5309	1033	447	280	143	3999	1625	50	260	875
TRINITY_DN47809_c2_g2_i1	44.9118	8.45255	2.59731	3.25434	0.00113655	0.0369981	XP_012524724.1	289	0	0	0	0	270	0	0	0	0	5	0	0	0	0
TRINITY_DN54142_c0_g1_i8	63.7366	3.61038	1.10947	3.25415	0.00113731	0.0370054	XP_011882635.1	194	5	16	30	216	7	13	45	57	144	67	12	10	91	57
TRINITY_DN52655_c0_g1_i3	32.1273	5.34543	1.64307	3.25333	0.00114061	0.0370952	XP_011688889.1	231	3	3	60	0	5	3	11	0	0	71	2	6	4	0
TRINITY_DN57793_c0_g2_i5	14.8235	5.82212	1.78988	3.2528	0.00114272	0.0371342	NA	13	0	15	16	15	0	0	19	0	24	31	0	27	17	48
TRINITY_DN60806_c0_g1_i3	202.064	5.60844	1.72436	3.25248	0.00114402	0.0371342	XP_011862533.1	487	0	7	19	1892	94	11	50	12	429	0	0	7	13	143
TRINITY_DN52642_c0_g2_i1	23.0106	3.09842	0.952775	3.25199	0.001146	0.0371342	NA	42	5	7	17	23	9	4	13	16	50	23	3	25	21	114
TRINITY_DN50675_c1_g1_i8	23.2575	7.10642	2.18554	3.25156	0.00114772	0.0371342	NA	127	0	0	13	14	0	0	37	18	0	58	0	17	19	0
TRINITY_DN53551_c0_g1_i1	44.5957	6.15001	1.89149	3.25142	0.00114832	0.0371342	XP_018056193.1	26	0	79	38	47	0	0	73	0	22	40	0	82	84	205
TRINITY_DN57859_c0_g1_i5	204.094	6.44529	1.98234	3.25135	0.00114858	0.0371342	NA	143	0	214	335	521	2	0	362	0	327	0	0	205	470	785
TRINITY_DN56064_c0_g1_i4	211.908	6.32236	1.94455	3.25132	0.00114872	0.0371342	NA	283	0	167	447	473	0	0	83	1	577	0	1	271	401	720
TRINITY_DN53059_c0_g1_i2	35.4407	6.19016	1.9039	3.2513	0.00114879	0.0371342	XP_011175272.1	9	0	31	106	83	0	0	31	0	49	62	0	24	110	69
TRINITY_DN60840_c2_g1_i11	20.1929	7.25353	2.23129	3.25083	0.00115069	0.0371509	XP_011871250.1	0	0	0	0	2	23	0	5	21	1	209	0	1	0	14
TRINITY_DN56459_c0_g1_i2	514.711	7.15619	2.20135	3.25082	0.00115071	0.0371509	XP_011871952.1	2605	0	275	1061	637	0	0	340	0	692	0	0	520	653	333
TRINITY_DN54036_c0_g1_i3	23.7553	6.3378	1.94963	3.25077	0.00115092	0.0371509	XP_011869460.1	72	0	52	43	21	0	0	34	3	36	0	0	15	41	17
TRINITY_DN46991_c0_g1_i1	24.8516	2.75057	0.846364	3.24987	0.00115458	0.0372344	NA	104	8	12	22	15	20	14	11	25	14	29	11	8	36	28
TRINITY_DN51817_c1_g2_i7	230.265	7.07019	2.17579	3.24949	0.00115614	0.0372503	XP_011872986.1	986	0	70	814	238	0	0	106	0	218	0	0	299	287	316
TRINITY_DN41501_c0_g1_i1	20.3697	7.0086	2.15684	3.24948	0.00115616	0.0372503	NA	18	0	3	1	0	1	1	0	1	0	235	0	0	0	0
TRINITY_DN10049_c0_g1_i1	10.1602	6.41975	1.97582	3.24917	0.00115744	0.037257	NA	69	0	1	0	0	2	0	0	1	0	46	1	0	1	0
TRINITY_DN58071_c0_g1_i3	41.4585	8.42423	2.5933	3.24847	0.00116029	0.0373314	XP_011638362.1	123	0	0	0	0	9	0	0	0	0	384	0	0	0	0
TRINITY_DN47532_c0_g1_i2	78.1126	2.37876	0.732334	3.24819	0.0011614	0.0373496	NA	157	51	9	64	36	108	43	53	45	38	315	59	45	45	57
TRINITY_DN51537_c1_g1_i4	17.0236	4.70497	1.44907	3.24689	0.00116672	0.0374684	NA	77	1	0	0	2	91	8	0	3	2	33	0	0	6	2
TRINITY_DN55964_c0_g2_i1	26.8204	5.58952	1.72169	3.24652	0.00116824	0.0374823	XP_011877011.1	31	0	0	24	35	0	2	32	13	113	93	0	18	7	40
TRINITY_DN56583_c0_g1_i1	1140.66	3.27077	1.00801	3.24477	0.00117547	0.0376795	NA	708	265	58	60	7600	2795	204	44	306	3528	1607	185	27	62	591
TRINITY_DN58513_c0_g1_i2	11.132	4.28268	1.32175	3.24015	0.00119465	0.0382233	XP_011870520.1	35	0	6	10	11	4	3	7	8	22	8	0	2	28	28
TRINITY_DN57445_c1_g2_i3	147.759	6.5007	2.00652	3.23979	0.00119616	0.0382458	XP_018404119.1	147	0	153	664	159	2	0	230	0	265	0	0	266	278	111
TRINITY_DN54398_c0_g1_i12	17.3251	7.02326	2.16794	3.2396	0.00119697	0.0382458	XP_011865673.1	76	0	0	2	36	0	0	7	0	16	80	0	0	0	14
TRINITY_DN47238_c0_g3_i1	23.3627	6.22046	1.92032	3.23927	0.00119834	0.0382514	NA	185	0	3	0	2	78	3	0	2	0	8	0	0	2	0
TRINITY_DN43382_c0_g1_i2	38.69	7.12557	2.19983	3.23914	0.00119889	0.0382514	XP_018395906.1	304	0	0	0	1	103	0	1	70	3	0	1	0	0	2
TRINITY_DN60157_c0_g1_i4	204.186	5.82533	1.79851	3.23898	0.00119956	0.0382514	XP_011257200.1	116	0	309	365	438	2	1	180	0	348	1	0	391	424	649
TRINITY_DN55529_c0_g1_i6	110.326	6.8986	2.12993	3.23889	0.00119996	0.0382514	XP_011866116.1	361	0	46	199	102	0	0	121	0	126	0	0	234	191	241
TRINITY_DN60624_c1_g1_i4	253.223	6.25513	1.93148	3.23851	0.00120157	0.0382851	XP_011862704.1	87	0	264	481	338	0	0	716	0	302	20	0	327	1137	433
TRINITY_DN57833_c0_g2_i6	25.9738	8.28313	2.55796	3.23818	0.00120296	0.038298	XP_018371561.1	70	0	0	0	0	109	0	0	0	0	157	0	0	0	0
TRINITY_DN57183_c0_g1_i2	64.9825	6.81271	2.10391	3.23812	0.00120319	0.038298	NA	204	0	65	89	105	0	0	92	0	164	0	0	62	93	74
TRINITY_DN48402_c1_g1_i2	17.402	6.185	1.91012	3.23802	0.00120364	0.038298	XP_011646850.1	147	0	1	0	2	0	0	3	2	2	44	2	0	0	1
TRINITY_DN56604_c0_g1_i2	62.7503	6.50409	2.00889	3.23766	0.00120514	0.0383282	XP_011165879.1	102	0	36	160	90	0	0	98	0	121	1	0	96	93	199
TRINITY_DN59126_c0_g2_i8	68.6242	3.96292	1.22423	3.23707	0.00120762	0.0383567	NA	212	21	0	3	136	182	8	1	8	309	72	8	4	0	39
TRINITY_DN60800_c3_g1_i6	42.7401	7.64575	2.36199	3.237	0.00120794	0.0383567	XP_018301677.1	423	0	0	12	4	23	0	0	0	0	0	0	22	3	6
TRINITY_DN58998_c1_g2_i5	423.67	7.15979	2.21191	3.23692	0.00120826	0.0383567	NA	2164	0	248	559	532	0	0	0	0	963	19	0	292	330	900
TRINITY_DN58028_c0_g4_i1	80.9946	2.02243	0.624833	3.23675	0.00120898	0.038362	XP_014605900.1	68	30	22	67	180	70	41	68	99	221	138	24	28	92	158
TRINITY_DN49826_c0_g1_i1	28.0109	6.89201	2.12941	3.23658	0.0012097	0.0383673	XP_018301902.1	148	0	7	69	28	0	0	7	0	49	0	0	19	33	38
TRINITY_DN58016_c0_g3_i6	29.0317	6.13955	1.89758	3.23547	0.00121444	0.0384822	XP_012528347.1	0	0	10	32	128	20	0	17	0	22	50	0	79	24	67
TRINITY_DN54281_c0_g2_i2	74.3553	6.16714	1.90637	3.23501	0.00121637	0.0385036	XP_011689673.1	64	0	146	179	118	1	0	141	1	177	0	0	67	110	141
TRINITY_DN47979_c2_g1_i1	212.689	6.87275	2.12455	3.23492	0.00121678	0.0385036	XP_012542561.1	525	0	0	0	0	1417	7	0	14	0	855	8	0	0	0
TRINITY_DN51129_c1_g2_i3	18.1562	5.33063	1.64797	3.23467	0.00121784	0.0385193	XP_011883548.1	138	4	1	7	9	1	0	9	0	12	18	0	7	11	13
TRINITY_DN56990_c1_g1_i18	46.0137	6.18814	1.91323	3.2344	0.00121899	0.0385193	NA	57	0	69	23	45	0	0	79	0	207	8	0	58	71	80
TRINITY_DN54041_c0_g1_i1	101.461	6.41219	1.98257	3.23428	0.00121951	0.0385193	NA	101	0	99	165	224	0	0	350	0	250	2	0	102	151	138
TRINITY_DN54381_c2_g3_i2	14.0799	5.81632	1.79847	3.23404	0.00122054	0.0385344	NA	76	1	8	13	9	0	0	16	0	9	4	0	13	14	32
TRINITY_DN58403_c3_g1_i5	115.512	6.89435	2.132	3.23375	0.00122177	0.0385387	XP_011700406.1	379	0	50	331	128	0	0	121	0	137	0	0	163	151	276
TRINITY_DN55319_c1_g2_i5	153.57	6.69486	2.07031	3.23374	0.0012218	0.0385387	XP_011685867.1	530	1	40	469	212	0	0	133	0	216	0	0	238	190	247
TRINITY_DN58471_c1_g1_i4	124.443	6.82763	2.1116	3.23339	0.00122332	0.0385515	NA	324	0	134	135	223	0	0	262	0	278	0	0	142	188	142
TRINITY_DN45809_c0_g1_i2	88.9901	6.19036	1.91473	3.23301	0.00122492	0.0385641	XP_018337860.1	181	1	74	264	124	0	0	76	0	213	1	0	85	136	245
TRINITY_DN53923_c1_g1_i1	92.014	3.06905	0.949357	3.23276	0.001226	0.0385641	NA	349	34	34	30	92	28	36	73	63	184	187	26	15	74	92
TRINITY_DN49032_c0_g1_i1	48.011	6.32533	1.95671	3.23264	0.00122651	0.0385641	NA	73	0	56	59	68	0	0	136	0	73	3	0	53	132	88
TRINITY_DN59368_c0_g1_i28	472.975	6.38144	1.97427	3.23231	0.00122793	0.0385737	XP_011880911.1	193	0	573	746	1277	0	0	1035	0	932	3	0	648	822	1374
TRINITY_DN74490_c0_g1_i1	8.63959	6.171	1.90943	3.23186	0.00122989	0.0386176	NA	71	1	2	0	1	0	0	1	0	1	22	0	1	1	0
TRINITY_DN29607_c0_g1_i1	9.87839	5.73938	1.77612	3.23141	0.00123179	0.0386599	XP_017118117.1	52	0	1	1	0	1	1	0	1	0	61	1	0	0	2
TRINITY_DN53677_c0_g1_i9	29.4804	4.92637	1.5246	3.23126	0.00123245	0.0386631	XP_011875296.1	72	3	34	30	33	0	0	43	5	61	16	0	25	37	87
TRINITY_DN56166_c0_g1_i6	224.124	6.19327	1.91688	3.23091	0.00123397	0.038671	XP_012534565.1	18	0	276	451	518	0	0	326	0	236	81	0	389	428	944
TRINITY_DN53482_c0_g1_i10	74.8995	5.95761	1.84396	3.23088	0.00123409	0.038671	XP_016842990.1	119	0	155	176	110	5	1	98	0	129	0	0	84	125	109
TRINITY_DN59539_c2_g1_i5	23.3066	6.47991	2.00566	3.23081	0.00123438	0.038671	XP_011697990.1	86	0	11	61	57	0	0	37	1	33	0	0	9	30	21
TRINITY_DN49279_c1_g3_i4	31.5375	7.07907	2.19172	3.22992	0.00123825	0.0387571	NA	200	0	3	102	8	0	0	20	0	2	0	0	49	19	11
TRINITY_DN54747_c0_g1_i13	64.8024	6.80366	2.1069	3.22923	0.00124124	0.0388331	XP_011875883.1	205	0	41	72	113	0	0	153	0	135	0	0	49	107	89
TRINITY_DN48329_c0_g1_i5	53.9093	4.59754	1.42398	3.22866	0.0012437	0.0388817	XP_018407568.1	136	2	78	53	32	77	0	42	0	68	92	11	34	103	25
TRINITY_DN55539_c1_g4_i1	289.907	2.66644	0.825877	3.22861	0.00124392	0.0388817	NA	1231	140	149	116	80	383	146	470	345	102	233	134	130	258	143
TRINITY_DN58845_c1_g2_i2	68.472	5.4178	1.67824	3.22826	0.00124546	0.0388947	XP_018306458.1	14	0	93	188	165	20	0	96	6	75	0	0	74	203	188
TRINITY_DN59904_c0_g2_i2	227.04	1.76104	0.545566	3.22791	0.00124699	0.0389214	NA	370	175	78	105	393	308	142	157	142	396	320	102	53	111	785
TRINITY_DN40873_c0_g4_i1	8.107	6.06391	1.87865	3.2278	0.00124745	0.0389214	NA	64	0	1	1	1	0	1	1	0	1	21	0	1	5	0
TRINITY_DN55864_c0_g1_i16	79.9706	6.09243	1.8876	3.22761	0.00124827	0.0389296	XP_011860122.1	155	1	94	195	159	0	0	75	2	192	0	0	109	130	90
TRINITY_DN56441_c0_g2_i5	755.824	1.75369	0.543404	3.22724	0.00124991	0.038963	XP_018403441.1	2135	611	283	567	596	1043	579	360	506	671	1545	811	226	490	649
TRINITY_DN55812_c2_g2_i3	126.473	4.12803	1.27938	3.22659	0.00125276	0.0390064	NA	112	16	34	295	461	46	1	146	15	439	88	0	61	162	173
TRINITY_DN58883_c0_g1_i7	194.607	4.48827	1.39105	3.22653	0.00125299	0.0390064	XP_018301275.1	1528	9	38	70	11	211	0	94	59	18	132	87	12	135	7
TRINITY_DN52632_c0_g4_i1	94.1397	4.73127	1.46663	3.22595	0.00125557	0.0390515	NA	110	1	4	2	845	147	3	11	0	351	5	6	7	2	3
TRINITY_DN56947_c0_g1_i1	35.5753	6.97199	2.16184	3.22502	0.00125965	0.0391255	NA	199	0	5	55	15	0	0	11	0	34	0	0	77	25	58
TRINITY_DN53812_c0_g1_i2	261.604	6.14062	1.9052	3.22308	0.0012682	0.0393559	XP_018397026.1	212	1	253	556	776	2	0	222	0	940	0	0	240	322	718
TRINITY_DN41891_c0_g1_i1	9.01563	7.65223	2.37431	3.22293	0.00126886	0.0393587	XP_018358371.1	41	0	0	1	0	53	0	0	0	0	21	0	0	0	0
TRINITY_DN60610_c2_g1_i6	131.355	3.13127	0.971657	3.2226	0.00127031	0.0393859	XP_011250785.2	460	29	52	79	219	26	24	140	49	324	121	45	55	104	212
TRINITY_DN56385_c0_g1_i2	226.627	6.21448	1.9298	3.22027	0.00128071	0.0395841	XP_018392085.1	83	0	287	694	434	0	0	273	0	402	15	0	517	360	469
TRINITY_DN53246_c1_g1_i2	31.8622	3.87471	1.2037	3.21901	0.00128635	0.0397405	XP_011060730.1	8	6	36	15	4	114	5	80	3	10	124	8	2	23	19
TRINITY_DN60042_c1_g1_i9	171.468	6.89856	2.14461	3.21669	0.00129677	0.0399375	XP_018400627.1	524	0	82	105	490	0	0	278	0	559	0	0	86	311	145
TRINITY_DN51056_c0_g1_i3	72.968	6.17115	1.91867	3.21636	0.00129826	0.0399515	XP_011873278.1	181	0	42	207	90	1	0	45	0	173	0	1	106	104	170
TRINITY_DN46798_c1_g1_i1	257.435	3.62007	1.12554	3.21631	0.00129852	0.0399515	NA	1366	133	172	32	98	660	35	37	150	268	209	70	16	94	66
TRINITY_DN52313_c2_g1_i2	333.178	5.59725	1.74035	3.21616	0.00129918	0.0399515	NA	94	1	369	568	737	1	0	804	1	1327	1	0	234	566	719
TRINITY_DN37198_c0_g1_i1	21.4957	3.98138	1.23796	3.21608	0.00129954	0.0399515	NA	137	4	0	2	0	38	10	3	1	0	65	6	1	0	0
TRINITY_DN54119_c1_g1_i2	16.5508	6.88225	2.14013	3.21581	0.00130076	0.0399712	XP_011646756.1	133	0	5	8	2	0	0	18	0	3	0	0	3	22	18
TRINITY_DN56972_c2_g2_i4	174.703	6.22148	1.93504	3.21516	0.0013037	0.0400265	XP_011174533.1	81	0	471	269	286	9	0	305	0	329	0	0	239	372	243
TRINITY_DN6352_c0_g1_i1	8.22401	6.68902	2.08116	3.21409	0.0013086	0.0401231	NA	55	0	1	0	2	1	0	0	1	0	36	0	0	3	0
TRINITY_DN55075_c2_g1_i5	774.646	6.6207	2.0604	3.21331	0.00131217	0.0402146	XP_022710967.1	5251	23	0	0	74	66	0	0	0	203	3448	35	0	154	72
TRINITY_DN47741_c0_g1_i1	64.8096	4.75995	1.48142	3.2131	0.00131309	0.040225	NA	167	5	0	0	0	95	11	1	30	0	507	15	0	7	2
TRINITY_DN59712_c1_g2_i2	71.7398	3.80931	1.18596	3.21202	0.00131807	0.040324	XP_018375951.1	56	5	31	179	66	12	8	112	17	64	73	0	196	174	105
TRINITY_DN57555_c1_g1_i9	132.289	4.41692	1.3754	3.21137	0.00132101	0.0403782	XP_012058740.1	0	7	12	16	366	131	2	34	3	119	100	2	13	14	1735
TRINITY_DN57287_c0_g1_i2	132.502	5.56709	1.73379	3.21095	0.00132298	0.0403808	XP_011860692.1	570	0	53	132	166	0	7	152	0	243	151	6	77	148	173
TRINITY_DN53998_c1_g1_i2	5442.2	2.47901	0.772073	3.21085	0.00132343	0.0403808	XP_011168736.1	22686	3298	2137	3248	3505	4292	2891	2592	2391	3619	14072	4345	1022	2398	2310
TRINITY_DN56593_c0_g2_i2	27.9435	6.71878	2.09299	3.21013	0.00132673	0.0404457	XP_018053199.1	120	0	18	37	31	0	0	51	0	30	0	0	30	27	55
TRINITY_DN47276_c1_g1_i3	191.246	6.16327	1.92039	3.20938	0.00133023	0.0405304	XP_018401750.1	69	0	181	308	574	0	0	159	0	672	11	0	112	288	878
TRINITY_DN6381_c0_g1_i1	10.7135	6.8886	2.14646	3.20928	0.00133068	0.0405304	NA	64	0	1	0	1	0	0	0	1	3	57	0	0	3	0
TRINITY_DN45985_c0_g1_i2	35.9173	6.73238	2.0979	3.2091	0.00133149	0.0405373	NA	128	0	8	27	78	0	0	45	0	103	0	0	21	36	104
TRINITY_DN58740_c0_g1_i2	45.106	6.76628	2.10895	3.20836	0.00133492	0.0406091	NA	153	0	11	30	84	0	0	63	0	182	0	0	29	53	75
TRINITY_DN41602_c0_g1_i2	15.0234	7.89587	2.46104	3.20834	0.00133503	0.0406091	NA	150	0	0	0	1	5	0	0	0	0	15	0	0	0	0
TRINITY_DN51830_c0_g1_i6	507.409	4.13388	1.28872	3.20775	0.00133778	0.0406749	XP_018045716.1	2104	115	2	48	43	854	119	0	160	13	2706	157	24	23	208
TRINITY_DN60329_c3_g1_i4	233.405	6.88737	2.14803	3.20636	0.00134425	0.0408355	XP_011685293.1	718	0	137	454	251	0	0	603	0	263	0	0	272	479	279
TRINITY_DN51307_c0_g2_i1	26.6372	6.88467	2.14755	3.20583	0.00134673	0.0408752	NA	152	0	3	66	25	0	0	16	0	29	0	0	24	11	46
TRINITY_DN57942_c2_g2_i2	71.8518	6.00172	1.87232	3.2055	0.00134827	0.0409039	NA	53	0	147	167	182	2	0	101	1	161	0	0	72	97	119
TRINITY_DN12726_c0_g1_i1	12.138	5.87355	1.833	3.20434	0.00135371	0.0410128	XP_017110394.1	73	2	3	2	0	2	0	1	0	2	60	0	0	2	0
TRINITY_DN48771_c1_g1_i1	8.04904	6.4731	2.02017	3.20423	0.00135424	0.0410128	XP_011635958.1	0	0	0	2	5	32	0	1	9	7	56	0	0	2	0
TRINITY_DN57940_c0_g1_i6	49.6732	6.03821	1.88474	3.20373	0.00135657	0.0410382	XP_018045871.1	141	0	43	106	66	0	0	81	1	97	0	1	50	64	94
TRINITY_DN51481_c3_g6_i3	7.61648	4.60358	1.43697	3.20367	0.00135686	0.0410382	XP_011062982.1	35	0	5	5	10	6	2	8	5	16	1	0	3	4	7
TRINITY_DN45517_c1_g1_i2	11.6832	6.95075	2.17024	3.20276	0.00136118	0.0410868	NA	79	0	0	0	0	0	0	2	1	4	52	0	1	1	0
TRINITY_DN49375_c0_g1_i2	95.5346	7.98738	2.49409	3.20253	0.00136227	0.0410868	XP_022778559.1	555	0	0	0	0	12	0	0	0	33	545	0	0	12	0
TRINITY_DN47557_c0_g2_i2	21.3776	6.12903	1.91384	3.20248	0.0013625	0.0410868	XP_017886229.1	29	3	0	0	0	3	0	1	0	2	232	0	2	0	1
TRINITY_DN50899_c0_g1_i5	116.374	2.33271	0.72851	3.20203	0.00136465	0.0411119	XP_011173373.1	96	32	83	116	201	43	29	107	59	202	214	36	102	118	421
TRINITY_DN53747_c5_g1_i2	20.2811	6.94312	2.16883	3.20132	0.00136801	0.0411954	XP_011055221.1	151	0	4	29	9	0	0	1	0	10	0	0	22	13	21
TRINITY_DN46750_c0_g1_i2	85.7807	3.82003	1.19349	3.20072	0.00137087	0.0412096	NA	629	36	12	50	50	15	12	14	10	74	44	19	32	25	94
TRINITY_DN48060_c0_g1_i2	26.5053	6.75422	2.11049	3.20031	0.00137281	0.0412344	NA	124	0	6	11	36	0	0	12	0	79	0	0	13	48	63
TRINITY_DN59217_c0_g1_i7	30.2574	6.71686	2.09883	3.20029	0.00137289	0.0412344	XP_011696522.1	121	0	22	36	61	0	0	9	0	74	0	0	15	20	94
TRINITY_DN57390_c0_g1_i1	102.287	2.93141	0.91611	3.19985	0.001375	0.041262	NA	385	39	20	43	75	83	51	75	83	125	309	52	19	32	26
TRINITY_DN50213_c0_g1_i1	441.142	2.32895	0.72813	3.19854	0.00138126	0.041414	XP_018373225.1	1250	212	322	350	428	224	245	403	349	624	736	188	187	396	566
TRINITY_DN47623_c1_g1_i3	124.223	4.83473	1.51212	3.19732	0.00138709	0.0415138	XP_018051341.1	182	1	66	306	256	7	3	152	8	314	0	3	147	160	399
TRINITY_DN52717_c0_g2_i1	50.0149	6.37093	1.99302	3.19662	0.00139048	0.0415791	NA	216	1	31	72	82	0	0	55	0	94	0	0	34	49	89
TRINITY_DN54782_c2_g1_i7	67.6811	6.23755	1.95147	3.19633	0.0013919	0.0415791	XP_018345841.1	69	0	49	183	159	0	0	60	0	163	4	0	71	120	234
TRINITY_DN58686_c0_g2_i1	432.091	3.40971	1.06694	3.19578	0.00139452	0.0416308	NA	2525	250	18	27	81	238	161	52	221	107	1574	152	8	28	81
TRINITY_DN56185_c0_g1_i3	194.084	2.73869	0.857009	3.19563	0.00139524	0.0416343	NA	350	50	159	170	100	81	49	781	71	177	280	51	164	241	121
TRINITY_DN58595_c0_g1_i1	111.436	8.4336	2.63976	3.19484	0.0013991	0.0416956	NA	439	0	0	0	0	1046	0	0	0	0	0	0	0	0	0
TRINITY_DN25302_c0_g1_i1	9.19157	6.77686	2.12184	3.19387	0.0014038	0.0417995	XP_018015206.1	78	0	0	0	1	0	0	3	0	1	23	0	0	1	1
TRINITY_DN55558_c1_g2_i1	31.1916	3.93588	1.23249	3.19345	0.00140583	0.0418419	NA	9	0	14	11	96	10	2	21	5	105	9	0	22	42	201
TRINITY_DN56593_c0_g1_i3	8.35342	4.6624	1.46022	3.19294	0.00140834	0.0418847	XP_018053199.1	13	0	13	9	7	8	2	17	2	2	27	0	4	12	0
TRINITY_DN60650_c4_g2_i6	35.126	6.73979	2.1109	3.19285	0.00140874	0.0418847	XP_018349049.1	138	0	42	30	77	0	0	56	0	43	0	0	11	55	55
TRINITY_DN59440_c0_g1_i10	79.3216	6.2361	1.95319	3.19278	0.00140909	0.0418847	XP_011684504.1	71	0	120	163	148	0	0	294	0	101	4	0	81	106	132
TRINITY_DN55295_c2_g1_i3	144.204	6.82514	2.13806	3.19221	0.00141186	0.0419362	XP_011062740.1	392	0	339	49	72	0	0	242	0	193	0	0	284	298	72
TRINITY_DN54088_c0_g2_i1	24.3725	6.71225	2.10275	3.19212	0.00141233	0.0419362	NA	118	0	16	32	47	0	0	7	0	46	0	0	22	18	36
TRINITY_DN55295_c2_g1_i6	13078.1	2.49765	0.782723	3.19097	0.00141795	0.0420758	XP_011062740.1	58135	7593	4142	10644	9377	13783	7369	11226	7237	11660	12696	6989	4970	11147	7244
TRINITY_DN54512_c0_g1_i2	60.7425	2.2773	0.713766	3.19054	0.00142006	0.0421022	NA	129	27	34	59	60	52	23	81	91	104	85	28	22	62	64
TRINITY_DN57644_c1_g2_i3	35.3379	6.78074	2.12573	3.18983	0.00142354	0.0421874	XP_011859754.1	153	0	45	102	41	0	0	25	0	40	0	0	31	28	23
TRINITY_DN51141_c0_g4_i1	10551.8	2.40666	0.754512	3.18969	0.00142425	0.0421902	XP_006614025.1	14440	4180	4579	9278	11135	7410	7393	6040	6320	11387	46534	6224	3194	8449	8542
TRINITY_DN55464_c0_g2_i2	357.557	2.1734	0.681485	3.18921	0.00142662	0.0422135	NA	331	75	168	286	1226	140	73	187	102	1436	333	103	131	165	1085
TRINITY_DN58633_c4_g1_i2	420.513	2.51122	0.787425	3.18915	0.00142692	0.0422135	XP_011868493.1	708	128	41	260	232	649	231	123	457	345	1985	420	54	300	158
TRINITY_DN53453_c1_g3_i6	75.6565	6.68582	2.0966	3.18888	0.00142824	0.0422136	NA	193	0	53	121	119	0	0	107	0	170	0	0	106	87	192
TRINITY_DN59336_c0_g2_i2	71.399	6.78833	2.12881	3.18879	0.0014287	0.0422136	XP_011061382.1	240	0	9	119	131	0	0	92	0	86	0	0	79	111	237
TRINITY_DN60670_c2_g1_i2	37.462	5.93295	1.86104	3.18797	0.00143273	0.0422965	XP_011863434.1	25	0	55	92	42	0	0	54	0	46	28	0	62	120	51
TRINITY_DN42246_c0_g1_i1	222.918	3.11802	0.978236	3.18739	0.00143563	0.0423458	NA	1679	143	11	22	19	177	124	24	68	49	301	94	30	33	20
TRINITY_DN53341_c1_g2_i3	66.9438	6.6965	2.10127	3.18689	0.00143813	0.0424014	NA	187	0	37	112	102	0	0	110	0	149	0	0	98	87	118
TRINITY_DN45517_c1_g2_i3	18.4427	7.31288	2.29507	3.18634	0.00144084	0.0424633	NA	126	0	1	0	1	0	0	0	0	0	86	0	0	5	1
TRINITY_DN52262_c0_g1_i1	50.9339	6.87839	2.15958	3.18506	0.00144725	0.0425978	XP_011865973.1	199	0	12	243	5	0	0	87	0	11	0	0	87	75	7
TRINITY_DN49373_c0_g1_i7	513.13	5.27376	1.65664	3.18341	0.00145553	0.0428051	XP_012523240.1	447	0	685	1293	976	94	0	663	120	1139	0	11	607	823	1259
TRINITY_DN58068_c2_g2_i2	280.247	3.68914	1.15904	3.18294	0.0014579	0.0428225	XP_011169446.1	235	150	15	5	5	245	55	18	107	14	2739	102	11	19	15
TRINITY_DN58311_c0_g1_i6	122.142	6.23493	1.9589	3.18288	0.00145819	0.0428225	XP_018371392.1	5	0	287	386	227	0	0	165	0	202	95	0	116	202	191
TRINITY_DN56180_c0_g1_i3	182.59	2.42004	0.760378	3.18268	0.00145919	0.0428225	XP_011168944.1	564	82	66	92	280	86	104	85	123	370	288	72	63	161	286
TRINITY_DN57961_c2_g2_i7	49.7027	6.68363	2.10013	3.18248	0.00146017	0.0428284	XP_011165242.1	154	0	69	34	98	0	0	54	0	78	0	0	44	100	98
TRINITY_DN18844_c0_g1_i1	7.55386	6.04463	1.8994	3.18239	0.00146067	0.0428284	NA	61	0	0	0	1	2	0	1	0	4	19	1	0	0	1
TRINITY_DN53976_c0_g1_i4	252.297	2.64449	0.831473	3.18049	0.00147027	0.0430093	XP_012529097.1	928	125	62	112	189	284	187	26	390	64	701	124	57	172	145
TRINITY_DN55746_c1_g1_i4	198.265	6.73756	2.11851	3.18032	0.00147111	0.0430093	XP_012533546.1	430	0	123	202	437	0	0	346	0	542	0	0	159	314	566
TRINITY_DN51799_c0_g1_i2	101.924	7.19758	2.26317	3.18031	0.00147119	0.0430093	NA	0	1	0	0	4	1257	3	0	8	0	185	0	1	0	0
TRINITY_DN52789_c0_g2_i1	113.824	6.07295	1.90989	3.17973	0.0014741	0.0430617	NA	171	1	122	149	194	1	0	322	0	292	0	0	102	236	168
TRINITY_DN55754_c0_g1_i1	356.329	6.21302	1.95433	3.1791	0.00147734	0.0431343	XP_011689701.1	5	0	499	810	681	0	0	474	0	480	145	0	752	715	1105
TRINITY_DN57299_c0_g1_i1	321.322	5.93037	1.86564	3.17873	0.00147922	0.0431709	XP_011162351.1	248	0	337	840	522	0	2	597	0	563	13	0	501	775	702
TRINITY_DN59282_c0_g2_i1	2058.1	2.71935	0.85567	3.17803	0.00148279	0.0432386	XP_018345482.1	9075	1139	714	1185	1275	1132	745	903	610	1358	5934	1570	316	1057	968
TRINITY_DN60223_c2_g1_i1	37.8056	4.98612	1.5694	3.17708	0.00148764	0.0433534	XP_012529140.1	217	1	14	43	26	0	0	66	3	16	33	7	31	24	17
TRINITY_DN54840_c0_g2_i2	2115.13	3.37953	1.06374	3.17702	0.00148798	0.0433534	XP_011869203.1	2684	597	2591	624	163	691	558	4106	1407	399	9679	477	503	5091	443
TRINITY_DN59397_c0_g2_i1	194.931	5.90968	1.86053	3.17635	0.00149141	0.0434169	XP_011707063.1	317	2	230	256	269	1	1	434	0	396	0	0	238	359	512
TRINITY_DN56647_c2_g1_i2	377.021	2.44754	0.770647	3.17596	0.00149342	0.043457	NA	1947	338	46	145	160	505	287	130	196	205	663	212	46	154	97
TRINITY_DN56880_c0_g1_i3	6738.84	2.03939	0.642159	3.17584	0.00149406	0.0434572	XP_018396125.1	13791	4443	2428	6126	6053	7247	3452	4059	4188	5830	21990	6624	1960	5724	5012
TRINITY_DN51540_c1_g1_i1	408.979	2.90784	0.915668	3.17566	0.00149498	0.0434658	NA	239	35	598	612	586	76	18	1032	83	978	82	21	502	865	624
TRINITY_DN55075_c2_g1_i3	13.6246	7.07784	2.22889	3.1755	0.00149577	0.0434705	XP_012248356.1	78	0	0	0	0	21	0	0	6	0	57	0	0	8	0
TRINITY_DN58815_c1_g1_i2	150.822	6.46217	2.03516	3.17526	0.001497	0.0434768	NA	158	0	24	383	491	0	0	43	3	665	0	0	257	41	365
TRINITY_DN58211_c0_g1_i4	10.8294	6.28213	1.97873	3.17483	0.00149923	0.0434768	XP_011252183.1	45	0	0	7	25	0	0	0	0	16	20	0	1	2	48
TRINITY_DN60274_c4_g1_i5	865.377	7.09446	2.23468	3.17471	0.00149988	0.0434768	XP_011256679.1	3630	0	1115	1510	42	0	0	493	0	96	0	0	1535	3326	69
TRINITY_DN60397_c0_g1_i2	123.334	6.16894	1.94316	3.1747	0.00149992	0.0434768	XP_012535138.1	71	0	346	175	153	0	0	220	0	245	5	0	200	196	196
TRINITY_DN53447_c2_g1_i1	77.6549	5.98123	1.88408	3.17461	0.00150036	0.0434768	XP_011862806.1	226	2	71	172	155	0	0	106	2	129	0	0	61	98	145
TRINITY_DN60313_c0_g1_i9	102.122	8.38002	2.63977	3.17453	0.00150078	0.0434768	NA	1000	0	0	0	0	0	0	0	0	0	160	0	0	0	0
TRINITY_DN58326_c0_g2_i3	62.9814	4.06998	1.28209	3.17449	0.00150102	0.0434768	NA	69	4	60	82	115	1	2	134	6	199	24	1	55	107	135
TRINITY_DN45572_c0_g1_i2	110.376	3.62613	1.14243	3.17404	0.00150335	0.043526	NA	88	16	55	58	169	20	12	45	4	492	402	23	57	69	161
TRINITY_DN60070_c0_g2_i3	26.9506	6.66517	2.1001	3.17374	0.00150487	0.0435517	NA	112	0	9	9	10	0	0	28	0	58	0	0	70	7	74
TRINITY_DN52918_c0_g2_i10	227.723	6.33832	1.99755	3.17304	0.00150851	0.0436387	XP_018303445.1	148	0	192	499	584	0	0	311	0	566	1	0	250	381	830
TRINITY_DN59447_c0_g1_i2	80.2171	5.99014	1.88838	3.17211	0.00151336	0.0437608	XP_011862505.1	17	0	120	127	164	0	0	193	0	76	44	0	109	139	296
TRINITY_DN56323_c0_g1_i3	2823.34	5.48395	1.72895	3.17184	0.00151479	0.0437701	XP_018051265.1	251	0	9301	3536	2915	3	0	9177	3	4569	2	3	5068	3132	2157
TRINITY_DN56391_c0_g1_i6	62.5996	6.66252	2.10071	3.17156	0.00151622	0.0437701	XP_011695492.1	175	0	54	119	106	0	0	97	0	147	0	0	72	79	76
TRINITY_DN54323_c3_g1_i6	54.3648	6.68505	2.10794	3.17136	0.00151727	0.0437822	XP_011161463.1	166	0	71	77	27	0	0	83	0	71	0	0	63	44	209
TRINITY_DN53999_c0_g1_i4	239.785	2.62065	0.826407	3.17114	0.00151844	0.0437977	XP_011686628.1	890	166	46	91	334	397	78	67	152	449	106	80	60	220	451
TRINITY_DN49034_c0_g1_i2	799.98	6.2053	1.95759	3.16988	0.00152504	0.0439401	XP_011138775.1	922	0	685	1565	1618	0	0	984	0	1184	27	4	1306	1839	2694
TRINITY_DN53723_c1_g1_i2	44.8381	6.32474	1.99682	3.1674	0.00153807	0.0442715	NA	79	0	27	122	73	0	0	64	0	84	1	0	63	78	115
TRINITY_DN56377_c0_g1_i3	531.786	3.89731	1.2305	3.16726	0.00153882	0.0442746	XP_011875212.1	1401	174	4	158	24	4215	229	8	12	16	754	100	117	56	88
TRINITY_DN55560_c2_g1_i8	10.4393	6.50958	2.05568	3.16663	0.00154217	0.0443526	NA	34	0	5	0	8	0	0	1	0	4	58	0	7	18	2
TRINITY_DN58352_c1_g1_i5	130.227	6.73867	2.12814	3.16647	0.00154303	0.044359	XP_011166443.1	353	0	56	412	223	0	0	139	0	247	0	0	149	138	284
TRINITY_DN52706_c0_g1_i3	1572.41	2.94805	0.931097	3.16621	0.00154437	0.0443789	XP_011631572.1	5414	537	174	225	47	6828	1023	957	2330	87	2526	956	232	577	70
TRINITY_DN60219_c0_g2_i4	700.851	3.02488	0.955656	3.16524	0.00154955	0.0445031	XP_011876517.1	2865	153	1050	721	526	331	214	452	401	717	550	289	407	485	359
TRINITY_DN59795_c1_g1_i5	302.321	6.8334	2.15902	3.16504	0.00155062	0.0445031	XP_011864241.1	944	0	177	749	295	0	0	508	0	545	0	0	300	493	529
TRINITY_DN52139_c0_g2_i1	101.627	3.02518	0.955985	3.16447	0.00155367	0.0445722	XP_020297444.1	474	54	0	55	84	236	49	11	72	41	172	46	18	53	36
TRINITY_DN49422_c1_g1_i2	116.214	6.6774	2.11038	3.16407	0.00155578	0.0446141	NA	267	0	63	144	222	0	0	167	0	448	0	0	108	183	187
TRINITY_DN59962_c0_g1_i7	34.3738	6.52149	2.06141	3.16361	0.00155825	0.044648	NA	101	0	1	98	54	0	0	71	4	65	0	0	4	66	86
TRINITY_DN52139_c0_g2_i3	733.549	2.21165	0.699132	3.16343	0.00155922	0.044657	XP_011158784.1	1777	497	404	589	625	746	344	432	350	486	2462	656	237	475	379
TRINITY_DN52934_c0_g1_i1	55.4537	6.76256	2.13794	3.16311	0.00156093	0.0446875	XP_018059283.1	200	0	5	73	105	0	0	35	0	81	0	0	96	28	217
TRINITY_DN44184_c0_g1_i1	34.6995	3.24291	1.02559	3.162	0.00156692	0.0447849	NA	174	16	11	22	17	28	17	33	3	27	57	6	5	23	39
TRINITY_DN53108_c0_g1_i13	1492.3	5.66432	1.79164	3.16153	0.00156945	0.0448201	XP_018914036.1	289	0	1711	3494	4411	6	3	2170	5	5309	0	0	1221	1864	4030
TRINITY_DN51363_c1_g1_i5	135.377	6.67863	2.11265	3.16126	0.00157088	0.0448423	XP_011696698.1	311	0	120	299	298	0	0	176	0	212	0	0	188	164	283
TRINITY_DN60553_c3_g1_i7	24.4825	5.47377	1.73186	3.16064	0.00157424	0.0449198	NA	26	0	99	8	19	5	0	72	4	17	0	0	9	27	63
TRINITY_DN59705_c2_g1_i2	90.2245	6.70027	2.12051	3.15975	0.00157905	0.0450013	XP_011704079.1	253	0	146	216	116	0	0	92	0	222	0	0	75	93	91
TRINITY_DN60320_c2_g3_i1	7287.5	2.18615	0.692018	3.1591	0.00158259	0.0450278	XP_018044874.1	22900	5133	2808	4790	5343	8096	4043	3585	3629	5587	21282	7025	1672	3961	3089
TRINITY_DN49643_c0_g2_i1	324.586	6.59213	2.08699	3.15868	0.00158487	0.0450555	XP_011159786.1	998	2	266	602	687	0	0	470	0	573	0	0	335	274	605
TRINITY_DN47876_c2_g1_i1	32.7614	2.77451	0.878645	3.15772	0.0015901	0.0451486	XP_011696169.1	24	4	25	68	67	23	5	51	9	80	25	5	18	61	61
TRINITY_DN49634_c0_g2_i4	6757.68	2.0049	0.635051	3.15707	0.0015936	0.0452296	XP_011876237.1	20469	5099	3184	4319	5043	8172	4774	2765	4588	5097	17364	6460	1632	3679	3982
TRINITY_DN51646_c0_g1_i1	127.746	6.69184	2.12024	3.15617	0.00159855	0.0453514	XP_012538354.1	313	0	63	303	296	0	0	77	0	284	0	0	168	170	300
TRINITY_DN15525_c0_g1_i1	11.2286	6.96334	2.20645	3.15589	0.00160007	0.0453758	XP_018028301.1	108	0	0	0	0	1	0	1	0	2	16	0	0	0	1
TRINITY_DN60273_c0_g2_i1	17.5634	3.6563	1.15876	3.15535	0.00160305	0.0454417	NA	105	3	3	11	8	2	5	9	16	19	22	6	5	14	8
TRINITY_DN59876_c0_g2_i2	188.859	4.18787	1.32738	3.15499	0.00160501	0.04546	XP_018048246.1	549	12	91	256	160	6	19	457	14	69	54	12	293	186	683
TRINITY_DN49554_c0_g1_i1	19.6631	6.5747	2.08407	3.15473	0.00160644	0.0454819	NA	100	0	5	12	14	0	0	33	0	51	0	0	17	12	32
TRINITY_DN49847_c1_g1_i4	2188.64	6.25017	1.98166	3.15401	0.00161042	0.0455757	XP_011871781.1	2324	7	59	436	14890	5	0	23	0	1162	0	8	16	76	21505
TRINITY_DN58036_c2_g2_i1	82.2428	6.06393	1.92289	3.15355	0.00161296	0.0456291	XP_011167050.1	0	0	95	154	204	27	0	130	0	23	47	0	178	176	281
TRINITY_DN56366_c0_g2_i1	127.755	1.72799	0.548065	3.1529	0.00161659	0.0456944	XP_014361429.1	154	59	98	120	182	221	83	98	152	230	82	50	94	162	217
TRINITY_DN44012_c0_g1_i1	222.599	2.72865	0.865518	3.15262	0.00161813	0.0457006	NA	790	97	60	115	200	98	115	190	197	337	529	95	58	162	134
TRINITY_DN52600_c0_g2_i7	10.2835	6.02684	1.91203	3.15207	0.00162118	0.0457263	NA	0	0	1	37	3	53	0	4	0	18	11	0	7	20	9
TRINITY_DN16870_c0_g1_i1	9.82565	6.29475	1.99711	3.15192	0.001622	0.0457263	XP_022205848.1	53	0	0	0	0	3	0	2	1	2	58	1	0	0	0
TRINITY_DN60317_c2_g2_i6	92.7686	8.32008	2.63977	3.15182	0.00162257	0.0457263	XP_011860088.1	605	0	0	0	0	0	0	0	0	0	496	0	0	0	0
TRINITY_DN60682_c1_g4_i2	77.7147	2.3902	0.758372	3.15175	0.00162295	0.0457263	NA	112	38	39	52	31	156	75	43	154	41	268	28	18	43	54
TRINITY_DN55449_c0_g1_i2	65.3452	6.6024	2.0949	3.15165	0.0016235	0.0457263	NA	162	0	43	96	158	0	0	94	0	193	0	0	43	93	126
TRINITY_DN51637_c0_g1_i5	126.021	5.27743	1.67451	3.15162	0.00162368	0.0457263	XP_018405180.1	401	11	79	234	184	27	0	161	0	235	30	0	103	200	216
TRINITY_DN54932_c0_g1_i10	183.373	6.72407	2.13412	3.15074	0.00162858	0.0458271	XP_018044159.1	469	0	188	396	193	0	0	287	0	551	0	0	190	232	216
TRINITY_DN60849_c4_g1_i1	72.7891	3.18721	1.0117	3.15035	0.00163073	0.0458689	NA	105	8	37	70	210	17	5	95	23	174	8	7	67	79	281
TRINITY_DN59123_c1_g1_i1	4496.49	6.27763	1.99283	3.15011	0.00163208	0.0458881	XP_012532890.1	934	0	5452	6682	8395	0	0	18355	0	6581	144	0	3322	11221	12410
TRINITY_DN59466_c2_g1_i6	53.7218	6.63187	2.10552	3.14975	0.00163411	0.0459249	XP_011685270.1	157	0	50	86	107	0	0	65	0	169	0	0	19	76	82
TRINITY_DN58075_c0_g1_i17	364.399	6.22089	1.97511	3.14964	0.00163471	0.0459249	XP_011172895.1	144	0	505	980	468	3	0	1108	0	337	0	0	748	848	465
TRINITY_DN66201_c0_g1_i1	7.28926	6.4369	2.04428	3.14875	0.00163973	0.0460469	XP_015125398.1	19	0	1	0	2	0	0	2	2	4	61	0	0	3	0
TRINITY_DN48793_c0_g1_i6	52.4027	6.21373	1.97419	3.14749	0.00164681	0.0462043	XP_011863258.1	70	0	60	148	109	0	0	43	0	98	2	0	61	122	113
TRINITY_DN52115_c1_g1_i1	73.9146	4.12594	1.31089	3.14744	0.00164709	0.0462043	XP_011871981.1	44	3	11	5	304	31	1	6	2	605	0	1	6	7	228
TRINITY_DN51789_c0_g1_i6	14.6223	4.14785	1.31836	3.14622	0.00165394	0.0463105	XP_011863353.1	87	1	6	27	7	7	3	3	11	16	3	3	11	7	3
TRINITY_DN49710_c0_g1_i5	214.161	6.7135	2.13389	3.14613	0.00165444	0.0463105	XP_018356084.1	530	0	204	567	304	0	0	278	0	353	0	0	251	371	378
TRINITY_DN51247_c0_g1_i1	8269.3	2.17983	0.692888	3.146	0.00165517	0.0463113	XP_011157441.1	22532	4552	3346	7417	7157	8405	4283	5109	4785	7982	23036	7855	2100	5568	5109
TRINITY_DN57327_c0_g2_i1	61.9477	5.91689	1.88113	3.14539	0.00165868	0.0463739	XP_012525688.1	410	3	5	149	3	20	0	20	0	16	0	2	117	17	30
TRINITY_DN60069_c1_g1_i7	30.32	7.34611	2.33553	3.14537	0.00165875	0.0463739	NA	152	0	3	0	0	0	0	16	34	6	165	0	4	0	0
TRINITY_DN54612_c0_g1_i5	188.128	5.03911	1.60247	3.14459	0.00166321	0.0464798	XP_012214783.1	411	5	160	384	334	13	9	225	0	314	18	0	192	216	667
TRINITY_DN54992_c0_g1_i4	139.337	6.69439	2.12919	3.1441	0.00166596	0.0465355	XP_011874728.1	359	0	138	303	223	0	0	255	0	416	0	0	69	189	144
TRINITY_DN50441_c0_g3_i2	23.1113	6.632	2.1095	3.14388	0.00166723	0.0465355	NA	112	0	8	58	25	0	0	31	0	18	0	0	24	28	21
TRINITY_DN39210_c0_g1_i1	105.371	2.88551	0.917825	3.14386	0.00166737	0.0465355	NA	555	63	69	41	65	41	42	79	60	59	142	41	30	62	71
TRINITY_DN55192_c0_g1_i11	36.9419	4.70734	1.49741	3.14366	0.00166848	0.0465355	XP_012535017.1	45	1	53	39	99	7	1	81	7	106	0	0	18	61	56
TRINITY_DN29260_c0_g1_i1	22.7261	3.13004	0.99567	3.14365	0.00166857	0.0465355	NA	111	6	3	10	24	5	12	6	14	17	57	10	5	8	25
TRINITY_DN58753_c1_g1_i1	27.6744	5.9969	1.90825	3.14261	0.00167449	0.0466604	NA	53	0	11	27	90	0	0	44	3	77	0	0	15	44	83
TRINITY_DN55137_c0_g1_i1	15.1766	7.21435	2.29592	3.14225	0.00167657	0.0466645	NA	117	0	0	0	1	2	0	0	0	1	57	0	0	0	0
TRINITY_DN20816_c0_g1_i2	11.2987	6.91709	2.20142	3.14211	0.00167737	0.046668	XP_006572519.1	101	0	0	2	0	2	0	0	0	2	22	0	0	3	0
TRINITY_DN37067_c0_g1_i1	14.395	4.59033	1.46149	3.14086	0.00168451	0.04681	NA	72	2	2	24	8	1	1	2	5	17	10	1	27	5	19
TRINITY_DN51560_c0_g2_i1	181.615	6.62908	2.11088	3.14043	0.00168701	0.0468607	NA	341	0	107	313	432	0	0	222	0	437	0	0	156	165	766
TRINITY_DN56637_c1_g2_i4	196.105	6.37235	2.02927	3.14022	0.00168824	0.0468758	XP_018348695.1	374	1	215	267	412	0	0	388	0	467	0	0	228	265	361
TRINITY_DN50728_c0_g2_i1	28.8952	6.22704	1.98365	3.13918	0.00169422	0.0470042	XP_011694655.1	0	0	0	2	12	40	3	8	0	4	307	0	0	4	8
TRINITY_DN55703_c1_g1_i2	28.6774	6.66939	2.1247	3.13898	0.00169538	0.0470177	XP_011157965.1	126	0	23	11	22	0	0	62	0	47	0	0	15	71	32
TRINITY_DN60846_c6_g2_i5	368.786	6.79566	2.16557	3.13804	0.00170079	0.0470865	XP_011162209.1	1068	0	249	830	831	0	0	166	0	555	0	0	166	494	1499
TRINITY_DN54344_c0_g1_i8	25.7759	6.6181	2.10914	3.13783	0.00170206	0.0470865	NA	0	0	8	8	67	0	0	13	0	80	128	0	25	35	23
TRINITY_DN58543_c2_g2_i1	2662	2.05236	0.654085	3.13775	0.0017025	0.0470865	NA	7050	1400	1362	2927	3411	2134	1940	2667	1631	3365	3299	1112	1538	2303	3727
TRINITY_DN52403_c1_g1_i1	261.777	6.67993	2.12891	3.13773	0.00170263	0.0470865	NA	550	0	490	266	360	0	0	615	0	463	0	0	282	419	367
TRINITY_DN57802_c0_g1_i6	73.5122	6.93202	2.20973	3.13704	0.00170663	0.0471591	XP_011690025.1	410	0	37	99	80	0	0	7	0	2	0	0	117	68	192
TRINITY_DN51541_c0_g2_i3	10.6361	5.59862	1.78512	3.13626	0.00171115	0.0472581	XP_011880229.1	0	0	10	11	5	2	0	2	5	14	36	0	10	23	55
TRINITY_DN55896_c0_g1_i3	21.3322	6.49225	2.07013	3.13616	0.00171175	0.0472581	XP_018045989.1	0	0	52	12	16	66	0	8	0	46	49	0	0	28	37
TRINITY_DN48891_c0_g2_i6	86.8631	8.27853	2.63978	3.13607	0.00171226	0.0472581	XP_018344301.1	0	0	0	0	0	968	0	0	0	0	260	0	0	0	0
TRINITY_DN47333_c0_g1_i3	95.4887	2.60011	0.829243	3.13552	0.00171549	0.0473284	XP_011690027.1	418	52	39	47	62	51	60	41	88	81	195	48	28	69	46
TRINITY_DN53663_c0_g1_i1	61.5955	3.91639	1.24919	3.13513	0.00171777	0.0473724	NA	51	23	10	6	212	8	3	6	9	147	341	6	7	37	46
TRINITY_DN55238_c0_g1_i1	60.6293	4.8308	1.54118	3.13448	0.00172158	0.0474395	XP_011862365.1	257	5	29	57	18	10	0	101	78	75	0	5	74	124	26
TRINITY_DN56993_c0_g1_i9	85.9046	6.6778	2.1306	3.13424	0.001723	0.0474599	XP_011635823.1	228	0	75	96	133	0	0	94	0	351	6	0	0	95	271
TRINITY_DN53175_c0_g1_i4	20.4076	5.07895	1.62063	3.13394	0.00172475	0.0474891	NA	129	4	0	0	0	85	1	1	24	0	13	2	1	2	0
TRINITY_DN47613_c0_g1_i3	67.2891	6.61158	2.10997	3.13349	0.00172739	0.047531	NA	184	0	51	137	34	0	0	153	0	113	0	0	86	132	117
TRINITY_DN45559_c0_g1_i1	19.2399	6.02172	1.92175	3.13345	0.00172765	0.047531	NA	122	3	0	0	1	109	0	0	0	0	5	0	1	0	2
TRINITY_DN51323_c0_g1_i1	93.2483	2.70471	0.86322	3.13328	0.00172862	0.0475388	NA	58	15	77	65	209	19	15	90	24	186	96	7	47	96	579
TRINITY_DN59737_c1_g1_i6	14.0269	3.79593	1.21157	3.13306	0.00172992	0.0475555	XP_011166076.1	63	0	8	15	14	6	3	14	14	24	5	4	6	10	13
TRINITY_DN55988_c0_g1_i3	17.9588	5.82663	1.85983	3.13288	0.001731	0.0475663	NA	93	0	4	28	32	1	0	11	0	24	0	1	11	16	37
TRINITY_DN24719_c0_g1_i1	13.9349	5.54793	1.77103	3.1326	0.00173264	0.0475736	NA	31	0	8	11	22	1	0	27	2	38	0	0	7	22	55
TRINITY_DN49310_c0_g1_i1	118.799	4.32412	1.38083	3.13154	0.00173891	0.0477078	XP_011862721.1	506	35	0	5	0	380	10	0	3	0	542	38	0	0	0
TRINITY_DN35710_c0_g1_i3	9.42517	6.81986	2.1784	3.13068	0.00174402	0.047785	NA	40	0	1	0	0	68	0	2	0	0	12	0	0	0	0
TRINITY_DN46140_c0_g2_i1	93.9796	4.13823	1.32199	3.1303	0.00174631	0.047785	XP_011880708.1	62	17	16	5	40	2	24	14	14	115	873	21	16	33	27
TRINITY_DN43432_c0_g1_i2	102.423	7.70569	2.46177	3.13014	0.00174721	0.047785	XP_011348661.1	1014	0	0	8	0	120	0	12	0	0	0	0	6	0	32
TRINITY_DN51333_c1_g1_i3	12.1938	5.61675	1.79441	3.13014	0.00174725	0.047785	NA	0	0	22	21	6	29	0	21	0	10	13	0	15	35	11
TRINITY_DN52113_c0_g1_i2	302.238	6.73058	2.15066	3.12954	0.00175079	0.0478439	XP_011868161.1	762	0	508	344	245	0	0	1008	0	429	0	0	219	556	306
TRINITY_DN43582_c0_g1_i6	62.2308	4.31004	1.37758	3.12869	0.00175586	0.0479348	XP_018364628.1	90	14	0	3	4	292	19	8	20	0	374	10	0	12	0
TRINITY_DN59928_c2_g2_i10	163.36	6.18466	1.97689	3.12848	0.00175715	0.0479348	XP_011692077.1	98	0	266	326	385	0	0	410	0	466	2	0	99	197	329
TRINITY_DN59378_c0_g1_i8	174.264	6.33275	2.02426	3.12843	0.00175743	0.0479348	NA	328	1	74	177	356	0	0	255	0	634	0	0	107	220	687
TRINITY_DN50580_c0_g1_i3	42.8511	3.17762	1.01584	3.12805	0.00175968	0.047954	XP_011161433.1	51	5	18	19	2	131	16	222	24	4	34	9	30	68	5
TRINITY_DN57072_c0_g2_i1	1001.19	3.83385	1.22571	3.12786	0.00176087	0.0479675	XP_011642743.1	305	11	1404	2368	2549	25	14	1814	15	2832	106	14	854	1647	2130
TRINITY_DN44887_c0_g1_i1	30.2321	2.90058	0.927464	3.12744	0.00176338	0.0480075	NA	126	18	3	9	29	13	17	9	28	24	84	8	5	13	43
TRINITY_DN16786_c0_g1_i2	8.31076	6.60355	2.11155	3.12736	0.00176387	0.0480075	NA	70	0	0	0	1	0	0	2	1	5	18	0	0	0	2
TRINITY_DN55331_c1_g3_i1	7.93316	6.60093	2.11089	3.12707	0.00176555	0.0480075	NA	59	0	0	0	2	0	0	1	1	0	29	0	0	2	1
TRINITY_DN53763_c0_g1_i9	301.38	5.88443	1.88182	3.12699	0.00176609	0.0480075	XP_018362633.1	62	0	354	557	636	2	0	705	0	643	1	0	285	600	1163
TRINITY_DN58508_c1_g1_i8	137.461	6.14138	1.96409	3.12684	0.00176698	0.0480075	XP_011160342.1	86	0	94	394	278	0	0	219	3	369	0	0	190	284	318
TRINITY_DN50712_c0_g2_i1	87.0685	6.24948	1.99869	3.12678	0.00176729	0.0480075	XP_018343583.1	90	0	134	226	170	0	0	113	0	190	1	0	143	139	116
TRINITY_DN49765_c0_g1_i3	105.16	4.68712	1.49918	3.12645	0.00176928	0.0480075	NA	46	2	189	119	246	5	0	205	3	255	4	0	82	281	234
TRINITY_DN60341_c4_g1_i7	33.413	2.59872	0.831514	3.12529	0.00177633	0.0481609	XP_011860831.1	59	10	11	29	53	14	12	11	32	90	31	3	11	36	149
TRINITY_DN53092_c0_g1_i9	21.5246	6.00294	1.92093	3.12502	0.00177794	0.0481759	XP_012233088.1	50	0	15	86	23	0	0	28	0	33	4	0	26	23	41
TRINITY_DN59163_c0_g1_i1	180.578	5.28647	1.69169	3.12496	0.00177828	0.0481759	XP_012534605.1	366	2	125	352	333	2	1	235	1	357	0	5	246	291	499
TRINITY_DN59961_c0_g1_i1	40.5099	2.73119	0.874082	3.12464	0.00178022	0.0481876	NA	90	14	33	29	53	30	14	10	38	75	59	10	50	54	32
TRINITY_DN59490_c1_g1_i4	58.48	6.71343	2.14857	3.12461	0.0017804	0.0481876	XP_011341943.1	195	0	43	23	16	0	0	64	0	99	10	0	0	91	414
TRINITY_DN47532_c0_g1_i1	64.8443	2.66378	0.852535	3.12455	0.0017808	0.0481876	NA	213	31	22	37	43	44	28	95	59	42	150	32	15	85	36
TRINITY_DN47900_c0_g1_i5	20.7893	7.60622	2.43469	3.1241	0.00178351	0.04821	XP_017030358.1	159	0	0	0	0	1	0	5	0	4	76	0	0	0	0
TRINITY_DN59924_c1_g1_i2	2182.32	5.59987	1.7925	3.12406	0.00178372	0.04821	XP_011156574.1	30	0	12792	2336	1476	0	0	4786	17	922	32	0	1376	4852	426
TRINITY_DN50625_c0_g2_i10	21.0558	6.61801	2.11856	3.12383	0.00178515	0.0482298	XP_011157127.1	110	0	39	6	20	0	0	11	30	17	0	0	14	27	0
TRINITY_DN57574_c0_g1_i3	188.334	6.23544	1.99734	3.12186	0.0017971	0.0485146	XP_011176200.1	126	0	158	466	324	0	0	378	1	334	0	0	287	393	591
TRINITY_DN48777_c0_g1_i8	9.45588	6.13896	1.96653	3.12172	0.00179801	0.0485202	XP_018313394.1	0	0	1	6	1	74	0	8	14	1	0	0	14	20	6
TRINITY_DN45003_c0_g1_i1	134.255	2.71945	0.871679	3.11979	0.00180982	0.0487709	NA	602	72	12	71	86	73	94	69	51	126	319	54	45	95	98
TRINITY_DN50110_c0_g1_i2	16.1085	6.48173	2.07766	3.11972	0.00181021	0.0487709	XP_011876242.1	90	0	4	10	10	0	0	27	0	39	0	0	7	7	32
TRINITY_DN48427_c0_g3_i1	13.1873	4.83362	1.54953	3.1194	0.00181218	0.0487709	NA	76	1	16	2	2	26	3	12	0	8	0	0	7	2	15
TRINITY_DN47315_c1_g1_i1	30.5148	7.17557	2.30048	3.11916	0.00181365	0.0487709	NA	146	0	13	16	0	37	0	0	0	26	109	0	0	0	59
TRINITY_DN48399_c0_g1_i5	41.5261	3.42453	1.09795	3.11903	0.00181445	0.0487734	XP_012233531.1	236	22	10	19	20	7	10	43	14	21	70	9	12	47	15
TRINITY_DN45384_c0_g1_i2	100.209	6.54566	2.09903	3.11842	0.00181825	0.0488377	NA	209	0	107	194	148	0	0	134	0	233	0	0	106	164	248
TRINITY_DN58336_c1_g1_i7	80.6684	8.23064	2.63978	3.11793	0.00182128	0.048881	XP_011164627.1	702	0	0	0	0	0	0	0	0	0	228	0	0	0	0
TRINITY_DN59589_c1_g1_i10	190.213	6.62721	2.12662	3.11632	0.00183125	0.0490723	XP_018345857.1	417	0	146	399	353	0	0	161	0	322	0	0	361	218	518
TRINITY_DN45444_c1_g4_i1	8.31684	6.66594	2.13992	3.11504	0.00183922	0.0492246	XP_002435918.1	44	0	0	0	1	3	0	1	0	0	50	0	0	3	0
TRINITY_DN56818_c0_g2_i4	63.3521	6.12009	1.96482	3.11483	0.00184049	0.0492246	XP_011176124.1	65	0	68	187	77	3	0	103	0	72	0	0	93	106	247
TRINITY_DN59987_c0_g1_i3	32.5623	7.6029	2.44129	3.11429	0.00184386	0.0492957	XP_011693249.1	178	0	9	0	0	116	0	0	0	0	89	0	0	16	0
TRINITY_DN58863_c1_g1_i2	184.871	5.39484	1.73266	3.11362	0.00184808	0.0493894	NA	254	1	192	194	331	1	4	371	1	736	1	0	283	353	53
TRINITY_DN58323_c2_g1_i3	19.5142	5.90489	1.89715	3.11251	0.00185506	0.0495375	XP_018057531.1	48	0	7	59	12	0	0	9	18	30	0	0	34	34	53
TRINITY_DN53432_c0_g3_i3	313.658	6.6714	2.14378	3.11199	0.00185833	0.0495671	XP_011644907.1	741	0	264	612	664	0	0	506	0	712	0	0	305	428	538
TRINITY_DN54363_c0_g1_i13	121.814	6.09456	1.95843	3.11196	0.00185849	0.0495671	XP_011703732.1	74	0	179	328	297	0	0	184	0	238	3	0	138	163	338
TRINITY_DN52664_c0_g1_i3	207.272	6.59069	2.11819	3.11147	0.00186161	0.0495974	XP_011882418.1	401	0	147	362	340	0	0	307	0	493	0	0	272	290	635
TRINITY_DN55122_c1_g1_i19	211.427	5.81856	1.87014	3.11129	0.00186271	0.0495978	XP_011173283.1	212	0	164	624	248	11	2	826	0	366	0	0	280	338	213
TRINITY_DN58579_c1_g1_i8	58.1858	6.59381	2.11935	3.11124	0.00186306	0.0495978	XP_011876680.1	174	0	60	158	66	0	0	67	0	124	0	0	96	51	33
TRINITY_DN55797_c2_g1_i19	98.7591	6.54091	2.10245	3.11109	0.00186401	0.0496041	XP_011704985.1	210	0	122	210	208	0	0	87	0	149	0	0	132	125	259
TRINITY_DN53197_c0_g1_i1	95.6754	2.58631	0.831481	3.11049	0.00186778	0.0496362	NA	376	46	44	36	79	66	55	66	97	124	142	41	24	95	78
TRINITY_DN58573_c1_g1_i1	110.883	6.1848	1.9887	3.10997	0.00187108	0.0496578	XP_011870152.1	89	0	123	252	292	0	0	132	0	293	1	0	117	175	314
TRINITY_DN21586_c0_g1_i1	195.412	2.8083	0.903037	3.10984	0.00187187	0.0496578	NA	725	94	86	124	74	96	78	150	195	391	354	69	60	91	211
TRINITY_DN45683_c0_g1_i1	64.3329	3.21248	1.03304	3.10972	0.00187265	0.0496578	NA	42	20	18	29	113	13	20	38	35	130	360	18	17	45	54
TRINITY_DN59915_c1_g1_i13	111.148	3.24295	1.04293	3.10946	0.00187429	0.0496672	XP_011637126.1	419	48	13	14	10	298	73	88	230	7	253	18	31	26	12
TRINITY_DN57276_c0_g1_i2	12.8633	4.19902	1.35068	3.10881	0.00187839	0.0497569	NA	98	2	3	0	1	27	5	1	8	1	4	2	2	2	5
TRINITY_DN41392_c1_g1_i1	10.5292	5.70447	1.83567	3.10756	0.00188637	0.0498585	XP_011701420.1	0	2	2	0	0	59	0	2	0	1	74	0	1	2	1
TRINITY_DN60221_c0_g1_i1	113.019	4.16319	1.33971	3.10753	0.00188656	0.0498585	XP_018307891.1	328	20	5	15	60	26	37	0	49	352	538	5	24	23	103
TRINITY_DN59024_c0_g3_i2	130.368	4.78275	1.53952	3.10666	0.00189215	0.04995	XP_011706564.1	774	4	13	3	1	316	47	73	206	5	228	4	8	2	0
TRINITY_DN57663_c1_g2_i1	43.4695	6.49415	2.0904	3.10665	0.00189219	0.04995	NA	118	0	44	41	64	0	0	83	0	49	0	0	57	86	109
TRINITY_DN54588_c0_g1_i2	71.1456	6.43358	2.07111	3.10634	0.00189421	0.0499811	XP_011858498.1	663	0	0	0	16	17	6	0	17	10	92	0	6	1	0
TRINITY_DN55225_c0_g1_i1	52.7385	5.2143	1.67873	3.1061	0.00189573	0.0499811	XP_011869209.1	151	4	33	124	84	0	0	42	2	105	12	0	57	70	115
TRINITY_DN60598_c1_g1_i2	15.147	4.3672	1.40607	3.10596	0.00189661	0.0499811	XP_011173221.1	81	0	7	4	18	4	1	7	7	16	22	5	0	20	16
TRINITY_DN53720_c0_g3_i3	132.216	5.1886	1.67056	3.1059	0.00189698	0.0499811	XP_011879488.1	53	0	242	314	226	7	0	206	3	201	0	1	206	375	223

## Sheet: Larvae compared to Pupae
ID	Base.Mean	Log.Fold.Change	lfcSE	stat	p.value	adjusted.p.value	blast.hit	read.count.Output_Tam_396_larvae	read.count.Output_Tam_396_male	read.count.Output_Tam_396_queen	read.count.Output_Tam_396_worker	read.count.Output_Tam_396_worker_pupae	read.count.Output_Tam_482_larvae	read.count.Output_Tam_482_male	read.count.Output_Tam_482_queen	read.count.Output_Tam_482_worker	read.count.Output_Tam_482_worker_pupae	read.count.Output_Tam_695_larvae	read.count.Output_Tam_695_male	read.count.Output_Tam_695_queen	read.count.Output_Tam_695_worker	read.count.Output_Tam_695_worker_pupae
TRINITY_DN10049_c0_g1_i1	10.1602	7.20553	1.97582	3.64686	0.000265463	0.00532852	NA	69	0	1	0	0	2	0	0	1	0	46	1	0	1	0
TRINITY_DN10067_c0_g1_i1	7.24638	6.00691	1.88358	3.18909	0.00142719	0.0172425	XP_018022603.1	50	0	1	0	0	2	1	0	0	1	29	1	0	2	0
TRINITY_DN10192_c0_g1_i1	9.04347	5.99767	2.09896	2.85745	0.00427058	0.0377043	XP_008189289.1	67	0	0	4	0	1	1	1	0	1	33	0	0	0	0
TRINITY_DN10197_c0_g1_i1	6.38888	7.01854	2.46302	2.84956	0.00437793	0.0383829	XP_017090965.1	57	0	0	0	0	3	0	0	0	0	13	1	0	0	0
TRINITY_DN1034_c0_g1_i1	25.4905	6.12418	2.15634	2.84009	0.00451015	0.0391926	XP_011870220.1	46	57	0	0	0	14	143	0	67	0	18	79	0	0	0
TRINITY_DN10449_c0_g1_i1	9.28513	5.55511	1.97466	2.8132	0.00490513	0.0416498	XP_011418341.1	74	0	2	0	0	0	0	2	1	0	26	1	0	2	2
TRINITY_DN10610_c0_g1_i1	5.87842	6.14125	2.20908	2.78	0.00543589	0.0448426	NA	41	0	0	1	0	0	0	1	1	0	25	0	1	0	0
TRINITY_DN10786_c0_g1_i1	6.94369	5.26429	1.74626	3.0146	0.00257315	0.0262603	NA	20	0	2	0	0	2	0	2	0	1	56	0	1	3	1
TRINITY_DN11073_c0_g1_i1	8.37096	4.38447	1.59907	2.74189	0.00610865	0.0487331	NA	60	0	0	1	2	1	1	3	0	2	29	0	1	0	1
TRINITY_DN11208_c0_g1_i1	7.48532	5.37806	1.58098	3.40173	0.000669601	0.0100825	XP_018010148.1	65	1	1	1	1	2	0	1	1	1	10	0	1	4	0
TRINITY_DN11497_c0_g1_i1	5.69053	6.82219	2.48739	2.74271	0.00609348	0.0486523	XP_018007105.1	43	0	0	1	0	1	0	0	0	0	22	0	0	0	0
TRINITY_DN11711_c0_g1_i4	21.4439	3.18342	1.06662	2.98459	0.00283955	0.0281332	NA	39	16	6	8	12	21	31	22	17	8	88	26	7	9	0
TRINITY_DN11744_c0_g1_i1	6.15381	6.53567	1.9654	3.32536	0.00088305	0.0122722	XP_016947577.1	41	0	0	0	0	2	0	2	1	0	26	0	1	1	0
TRINITY_DN11800_c0_g1_i1	3.76752	5.14776	1.88512	2.73073	0.00631939	0.0499168	XP_018015203.1	16	0	1	0	0	1	1	1	0	1	25	0	0	1	0
TRINITY_DN12052_c0_g1_i1	4.58013	5.84027	2.12	2.75485	0.00587198	0.0473602	XP_018008626.1	26	0	0	1	0	0	0	1	0	0	23	2	2	1	0
TRINITY_DN12112_c0_g1_i1	53.7798	3.93536	1.22272	3.21854	0.00128844	0.016004	NA	203	91	7	13	12	79	76	5	96	7	106	64	4	0	14
TRINITY_DN12122_c0_g1_i1	2.89846	5.18098	1.78204	2.90733	0.00364523	0.0336656	NA	17	1	1	0	0	4	5	2	0	0	1	4	1	3	0
TRINITY_DN12517_c0_g1_i1	4.88311	6.02691	1.72308	3.49776	0.000469191	0.00786302	NA	21	1	3	2	0	0	1	7	1	0	20	0	4	2	0
TRINITY_DN12693_c0_g1_i1	29.786	3.03466	0.81769	3.71127	0.000206226	0.00449613	NA	83	56	7	11	11	29	34	20	39	8	66	28	18	15	12
TRINITY_DN12726_c0_g1_i1	12.138	5.80442	1.82642	3.17802	0.00148283	0.0177065	XP_017110394.1	73	2	3	2	0	2	0	1	0	2	60	0	0	2	0
TRINITY_DN12913_c0_g1_i1	8.17861	6.65846	1.94158	3.42941	0.000604905	0.00937533	NA	11	11	0	0	0	66	7	0	5	0	15	4	0	0	0
TRINITY_DN12991_c0_g1_i1	15.327	6.47286	2.11225	3.06444	0.00218081	0.0233633	NA	33	28	0	0	0	34	46	0	47	0	32	17	0	0	0
TRINITY_DN13165_c0_g1_i1	5.01668	5.49334	1.96836	2.79083	0.00525732	0.043801	XP_015125173.1	33	0	0	0	0	2	0	2	1	0	21	1	0	0	1
TRINITY_DN13402_c0_g1_i1	14.1548	6.52064	2.19177	2.97505	0.00292939	0.028777	NA	31	0	0	0	1	91	3	0	0	0	63	0	0	0	0
TRINITY_DN13429_c0_g1_i1	4.2621	5.98026	1.91795	3.11806	0.00182048	0.0204975	NA	6	2	0	0	0	10	3	0	3	0	32	2	0	0	0
TRINITY_DN13442_c0_g1_i1	5.3238	6.05367	2.11494	2.86233	0.00420538	0.0373007	NA	13	2	0	0	0	24	3	0	4	0	26	0	0	0	0
TRINITY_DN13611_c0_g1_i1	5.8678	5.06571	1.75904	2.87981	0.00397914	0.0358616	NA	55	0	0	0	1	1	0	1	2	0	5	1	1	1	1
TRINITY_DN13846_c0_g1_i1	21.2494	5.36876	1.94277	2.76346	0.00571918	0.0464947	NA	205	0	0	1	4	2	2	0	0	1	27	0	2	0	0
TRINITY_DN13950_c0_g1_i2	5.64144	5.49109	1.89948	2.89084	0.00384219	0.0349805	NA	8	10	0	2	0	25	9	0	17	0	3	15	0	0	0
TRINITY_DN1407_c0_g1_i1	7.78126	6.42234	2.22525	2.88612	0.0039002	0.0353512	NA	47	0	1	0	0	0	0	2	1	0	41	0	0	2	0
TRINITY_DN14206_c0_g1_i1	102.337	9.47836	1.49836	6.32582	2.51894e-10	3.09661e-07	NA	676	25	7	34	1	79	12	22	71	0	297	15	0	44	0
TRINITY_DN1443_c0_g1_i1	7.82774	4.88075	1.64271	2.97116	0.00296673	0.0290414	XP_001621441.1	46	0	0	2	2	4	0	4	4	0	31	0	0	5	1
TRINITY_DN14625_c0_g1_i1	5.90655	5.71277	1.90819	2.99381	0.00275516	0.0275228	XP_018028565.1	50	0	1	0	0	1	0	2	1	1	12	0	1	0	0
TRINITY_DN14667_c0_g1_i1	13.6114	6.51668	1.881	3.46448	0.000531263	0.00856687	NA	58	5	0	0	1	22	7	0	12	0	62	12	0	0	0
TRINITY_DN14778_c0_g1_i1	5.57807	6.10471	2.19849	2.77677	0.00549014	0.0451351	XP_011565566.1	38	0	0	1	0	0	0	1	1	0	25	0	0	1	0
TRINITY_DN14842_c0_g1_i1	73.3433	7.85795	2.12959	3.68989	0.000224352	0.0047469	NA	14	189	1	0	0	174	220	0	186	0	207	198	0	0	0
TRINITY_DN14859_c0_g1_i1	6.95734	6.07629	1.74908	3.47399	0.000512783	0.00836279	XP_020804146.1	36	0	0	2	1	4	0	0	2	0	38	1	0	3	0
TRINITY_DN14866_c0_g1_i1	10.0679	6.49066	1.79729	3.61137	0.000304586	0.00585695	XP_018014176.1	73	0	0	0	1	2	0	3	1	0	36	1	2	1	0
TRINITY_DN14911_c0_g1_i1	6.3745	6.56419	1.99111	3.29675	0.00097812	0.013187	XP_008188645.1	36	0	0	1	0	1	0	1	1	0	36	0	0	2	0
TRINITY_DN16123_c0_g1_i1	14.2117	5.36706	1.79732	2.98614	0.00282521	0.0280237	YP_004021064.1	12	32	0	0	1	16	39	0	37	0	38	35	8	8	0
TRINITY_DN16141_c0_g1_i1	5.179	6.75522	2.46462	2.74088	0.00612745	0.0488404	XP_018010063.1	44	0	1	0	0	3	0	0	0	0	12	0	0	0	0
TRINITY_DN16257_c0_g1_i1	94.506	7.56329	1.96242	3.85407	0.000116169	0.00304729	XP_012524949.1	530	135	0	0	2	70	156	1	124	0	211	54	0	0	0
TRINITY_DN16295_c0_g1_i1	6.41432	5.81464	1.96957	2.95224	0.00315482	0.03032	XP_013304967.1	48	0	1	1	1	2	0	0	0	0	22	0	0	1	0
TRINITY_DN16302_c0_g1_i1	9.06901	6.26135	1.8552	3.37503	0.000738082	0.0108137	XP_018008943.1	59	0	1	2	0	1	0	0	0	1	40	1	2	2	0
TRINITY_DN16581_c0_g1_i1	4.78125	5.90643	2.09909	2.81381	0.00489587	0.0416025	NA	31	1	0	0	0	1	0	5	1	0	18	0	0	2	0
TRINITY_DN1663_c0_g1_i1	5.39357	4.84277	1.76639	2.74162	0.00611366	0.048751	NA	30	0	0	0	1	1	1	2	1	1	28	0	0	2	0
TRINITY_DN16870_c0_g1_i1	9.82565	5.53747	1.93946	2.85516	0.00430148	0.0379073	XP_022205848.1	53	0	0	0	0	3	0	2	1	2	58	1	0	0	0
TRINITY_DN17063_c0_g1_i1	11.6414	6.73343	1.83956	3.66035	0.000251868	0.0051439	XP_009017781.1	78	0	0	2	0	4	0	0	0	0	51	1	1	2	1
TRINITY_DN17131_c0_g1_i1	7.82414	5.76245	1.71092	3.36804	0.000757053	0.0110101	NA	10	23	0	0	0	23	23	0	8	0	5	32	1	1	0
TRINITY_DN17489_c0_g1_i1	14.5954	5.30295	1.39004	3.81496	0.000136207	0.00340438	NA	62	10	0	2	2	10	15	1	20	1	68	3	0	1	1
TRINITY_DN1765_c0_g1_i1	7.25499	6.48753	2.10476	3.08231	0.00205401	0.0224034	XP_018028280.1	61	1	0	1	0	1	0	4	0	0	16	0	0	2	0
TRINITY_DN18393_c0_g1_i1	577.465	7.54602	1.9518	3.86618	0.000110553	0.00294174	NA	1320	433	1	0	11	937	540	2	1354	1	2644	1028	0	0	0
TRINITY_DN18517_c0_g1_i1	7.21429	4.75568	1.68614	2.82046	0.00479549	0.0409851	XP_016986938.1	16	2	1	1	1	1	0	1	0	2	66	0	1	0	0
TRINITY_DN18532_c0_g1_i1	29.2979	7.44448	2.407	3.09284	0.0019825	0.0218055	NA	86	0	0	0	0	298	0	0	0	0	13	0	0	0	1
TRINITY_DN18675_c0_g1_i2	14.7091	7.63036	1.7977	4.24452	2.19062e-05	0.00100157	NA	34	10	0	0	0	48	23	0	0	0	72	17	0	0	0
TRINITY_DN18764_c0_g1_i1	7.41155	5.85215	2.1247	2.75435	0.0058809	0.0474107	NA	42	0	1	0	0	2	0	0	0	0	42	0	0	2	1
TRINITY_DN18772_c0_g1_i1	5.80188	6.41286	1.98474	3.23109	0.00123318	0.0155082	XP_003087115.1	43	1	0	1	0	3	0	1	3	0	18	0	0	0	0
TRINITY_DN18787_c0_g1_i1	6.15771	6.40382	1.7855	3.58656	0.000335066	0.00625476	NA	1	6	2	0	0	4	5	1	1	0	57	7	0	1	0
TRINITY_DN18971_c0_g1_i1	42.5756	7.66894	2.00234	3.82999	0.000128146	0.00326646	XP_003370196.1	17	76	0	0	0	162	78	4	149	0	85	108	0	2	0
TRINITY_DN18990_c0_g1_i1	6.99263	4.73527	1.70537	2.77668	0.00549172	0.0451422	XP_015125586.1	43	0	1	3	1	0	0	3	1	1	31	0	0	1	1
TRINITY_DN19228_c0_g1_i1	6.40414	6.14771	2.241	2.74329	0.00608265	0.0485922	XP_001617579.1	55	0	0	0	0	0	0	3	1	0	14	0	1	1	0
TRINITY_DN19275_c0_g1_i1	7.78385	6.85235	1.98091	3.45919	0.000541811	0.00868666	XP_006823926.1	61	0	0	1	0	2	0	1	0	0	25	1	0	1	0
TRINITY_DN19299_c0_g1_i2	12.3205	6.69711	1.96124	3.41473	0.000638454	0.00974554	NA	93	0	0	2	0	5	1	0	0	0	43	0	1	0	1
TRINITY_DN20084_c0_g1_i1	22.245	4.12651	1.4081	2.93056	0.0033835	0.03188	XP_011870471.1	47	76	0	0	3	39	66	0	25	3	37	50	0	1	2
TRINITY_DN20473_c0_g2_i1	11.5748	4.33997	1.52986	2.83684	0.00455624	0.0394795	XP_022834936.1	52	1	0	0	1	1	0	1	2	2	77	2	0	2	5
TRINITY_DN20518_c0_g1_i1	14.4631	4.58363	1.59772	2.86886	0.00411955	0.0367567	XP_018007991.1	78	1	0	0	2	2	1	3	3	2	83	0	0	0	4
TRINITY_DN20675_c0_g1_i1	17.8182	3.75897	1.16973	3.21354	0.00131109	0.0162078	NA	87	8	1	7	3	6	15	12	1	7	68	6	6	1	6
TRINITY_DN20936_c0_g1_i2	8.11515	6.25608	2.2908	2.73095	0.00631512	0.0498911	XP_018013429.1	65	2	0	3	0	0	0	3	0	0	22	0	0	2	0
TRINITY_DN20942_c0_g1_i1	39.2226	6.87079	1.93266	3.5551	0.000377835	0.006767	NA	55	73	0	0	1	77	136	0	39	0	118	109	0	0	0
TRINITY_DN21045_c0_g1_i1	434.754	8.77956	1.94472	4.51457	6.34441e-06	0.000457553	XP_011865182.1	1196	521	1	0	2	1	579	3	593	1	2612	546	0	1	0
TRINITY_DN21059_c0_g1_i1	26.0969	4.03611	1.17847	3.42487	0.000615084	0.00948542	NA	170	13	5	3	9	19	16	8	28	4	43	12	1	2	6
TRINITY_DN2111_c0_g1_i1	7.96083	6.0766	2.10471	2.88714	0.00388757	0.035255	XP_018567992.1	34	11	0	0	0	7	8	0	24	0	23	5	0	0	0
TRINITY_DN21215_c0_g1_i1	7.04831	4.79874	1.71421	2.79939	0.00511986	0.0429661	XP_001617862.1	53	0	2	0	0	2	0	1	1	2	21	0	0	1	1
TRINITY_DN21299_c0_g1_i1	5.6277	5.34601	1.89676	2.8185	0.0048248	0.0411569	NA	4	19	0	0	0	36	2	0	0	0	16	6	0	0	1
TRINITY_DN21470_c0_g1_i1	9.72685	6.54085	2.04332	3.20109	0.00136908	0.016717	NA	58	2	0	0	0	19	7	0	30	0	9	5	1	0	0
TRINITY_DN21567_c0_g1_i1	85.4791	7.48293	2.18713	3.42135	0.000623117	0.00957548	NA	98	322	0	0	0	82	284	0	215	0	141	264	0	0	0
TRINITY_DN21643_c0_g1_i1	282.43	2.21347	0.730925	3.02831	0.00245925	0.0254371	NA	882	392	66	154	162	191	373	93	260	167	587	470	76	95	200
TRINITY_DN21697_c0_g1_i1	9.6182	6.48754	2.35977	2.74923	0.0059736	0.0479603	NA	83	0	2	0	0	1	0	0	0	0	24	0	0	1	0
TRINITY_DN22001_c0_g2_i1	3.34685	5.27331	1.89849	2.77764	0.0054756	0.0450617	NA	9	6	0	0	0	2	6	1	5	0	16	3	0	0	0
TRINITY_DN22194_c0_g1_i1	4.2681	6.09325	1.89203	3.22049	0.0012797	0.0159243	NA	28	1	0	0	0	4	2	0	1	0	14	3	0	0	0
TRINITY_DN22216_c0_g1_i1	8.0428	6.38006	1.97747	3.22638	0.00125368	0.0156862	NA	44	16	0	0	0	11	9	0	7	0	13	10	0	0	0
TRINITY_DN22255_c0_g1_i1	8.17455	5.84682	2.01397	2.90314	0.00369445	0.0339905	XP_008188424.1	40	0	1	1	0	0	0	6	1	1	48	0	0	4	0
TRINITY_DN22368_c0_g1_i1	289.208	7.27609	2.08656	3.48713	0.000488242	0.00808278	XP_012528390.1	1276	417	4	0	7	172	178	0	191	0	1290	323	0	0	0
TRINITY_DN22399_c0_g1_i1	27090.1	8.14354	1.78951	4.55072	5.34624e-06	0.00041134	YP_009115382.1	22228	49707	49	36	252	49848	50373	141	85435	42	96071	68357	91	13	0
TRINITY_DN22399_c0_g1_i2	962.583	8.85588	2.24495	3.94479	7.98691e-05	0.00237382	YP_004021064.1	2051	1267	0	0	0	1256	990	0	2054	0	4326	2032	0	0	0
TRINITY_DN22708_c0_g1_i2	4.07586	6.00758	1.90732	3.14975	0.00163413	0.0189772	XP_018028563.1	19	1	0	1	0	1	0	0	0	0	25	1	1	2	0
TRINITY_DN22763_c0_g1_i1	2.70087	5.07512	1.83897	2.75977	0.00578427	0.0468652	NA	14	4	0	1	0	4	5	0	4	0	3	3	0	0	0
TRINITY_DN23075_c0_g1_i1	11.1925	5.91674	2.10778	2.80709	0.00499913	0.0422129	XP_011697552.1	0	17	0	0	0	64	43	0	19	0	7	30	2	1	0
TRINITY_DN23106_c0_g1_i1	17.8655	4.84073	1.18367	4.08959	4.32131e-05	0.00158406	NA	99	6	1	4	1	11	6	6	24	2	59	4	2	3	5
TRINITY_DN23134_c0_g1_i1	6.50103	5.95118	2.11443	2.81455	0.00488461	0.0415343	NA	5	2	0	0	0	25	4	0	23	0	33	3	0	0	0
TRINITY_DN23432_c0_g1_i1	23.0483	7.01149	1.93111	3.6308	0.000282541	0.00556733	NA	32	84	1	0	0	50	43	0	86	0	46	24	0	1	0
TRINITY_DN23457_c0_g1_i1	18.2676	6.84501	1.89168	3.61847	0.000296346	0.00575088	NA	72	9	0	0	1	29	16	0	16	0	91	8	0	0	0
TRINITY_DN23561_c0_g1_i1	22.9543	4.71229	1.34883	3.49361	0.000476535	0.00793844	NA	155	1	5	2	5	2	0	1	1	2	89	1	2	7	5
TRINITY_DN23754_c0_g1_i1	9.35989	6.11	2.21487	2.75862	0.00580453	0.0469818	XP_012148636.1	1	17	0	0	0	86	12	0	20	0	5	5	0	0	0
TRINITY_DN23777_c0_g1_i1	9397.4	7.28071	2.04164	3.56611	0.000362314	0.00657915	YP_004021071.1	6135	14389	17	11	127	15186	17448	30	31664	0	37209	24206	37	0	0
TRINITY_DN23994_c0_g1_i1	1391.21	8.17898	1.82763	4.47517	7.63495e-06	0.000516185	NA	2664	1057	1	0	20	1523	1274	6	2237	3	8625	2133	2	1	0
TRINITY_DN24101_c0_g1_i1	3.5538	5.33058	1.77415	3.00458	0.0026595	0.0268452	XP_011169776.1	10	5	0	2	0	4	3	1	12	0	12	3	0	0	0
TRINITY_DN24111_c0_g1_i1	15.5462	5.55105	1.63104	3.40338	0.000665575	0.0100369	NA	132	1	1	0	1	2	0	3	0	2	38	0	0	1	1
TRINITY_DN24126_c0_g1_i3	19.4488	7.43265	2.10853	3.52503	0.00042343	0.00732477	NA	148	23	0	0	0	16	11	0	18	0	22	9	0	0	0
TRINITY_DN24439_c0_g1_i1	5.7494	5.54994	2.02775	2.73699	0.00620041	0.0492686	NA	34	0	1	1	0	1	0	0	0	1	29	0	2	0	0
TRINITY_DN24476_c0_g1_i1	5.8499	6.54582	1.79372	3.64931	0.000262946	0.00529365	NA	32	4	0	0	0	10	2	0	1	0	20	6	0	0	0
TRINITY_DN25144_c0_g1_i1	11.0634	6.60133	2.37274	2.78215	0.00539995	0.0446323	XP_022230077.1	83	0	0	0	0	0	0	1	2	0	43	0	0	2	0
TRINITY_DN25156_c1_g1_i1	4.67336	6.15665	1.99516	3.08579	0.00203012	0.0221983	XP_018028496.1	32	0	1	1	0	1	0	0	1	0	19	0	0	1	0
TRINITY_DN25449_c0_g1_i1	22.8416	7.09279	2.15762	3.28733	0.00101143	0.013497	NA	105	31	0	0	0	38	30	0	70	0	25	29	0	0	0
TRINITY_DN25512_c1_g1_i1	16.5481	6.27239	2.0027	3.13197	0.0017364	0.0198192	NA	59	26	0	0	0	15	17	0	45	0	57	16	0	0	1
TRINITY_DN25531_c0_g1_i2	9.17802	6.63991	2.23407	2.97211	0.00295759	0.0289769	NA	90	2	0	0	0	0	2	0	1	0	10	1	0	0	0
TRINITY_DN25794_c0_g1_i1	7.31373	5.95864	2.02479	2.94285	0.00325206	0.0309835	NA	12	26	0	0	0	7	12	0	9	0	36	7	0	0	0
TRINITY_DN25882_c0_g1_i1	4.85694	5.77401	1.89587	3.04558	0.00232231	0.0244043	NA	3	1	0	1	0	29	3	1	15	0	13	7	0	0	0
TRINITY_DN25986_c0_g1_i1	140.028	2.99843	1.0723	2.79625	0.00516988	0.0432667	NA	809	151	14	72	38	91	140	69	84	71	144	91	47	6	82
TRINITY_DN26030_c0_g1_i1	14.8681	4.60873	1.49237	3.08819	0.00201377	0.0220572	NA	31	0	1	1	1	4	1	33	9	3	98	0	2	17	2
TRINITY_DN26155_c0_g1_i1	30.6241	2.60475	0.881748	2.95408	0.00313603	0.0301925	NA	120	36	6	12	12	41	36	19	45	17	25	35	13	13	15
TRINITY_DN26175_c0_g1_i1	10.6653	6.61863	1.92656	3.43546	0.000591539	0.00922711	NA	52	30	0	0	0	12	21	0	5	0	14	18	0	0	0
TRINITY_DN26242_c0_g1_i1	15.529	5.06001	1.3113	3.85877	0.000113957	0.00300032	NA	103	8	2	1	1	7	13	3	10	4	33	10	1	3	0
TRINITY_DN26473_c0_g1_i2	5400.15	9.35211	1.75859	5.31796	1.04934e-07	3.30812e-05	YP_009115372.1	4346	6040	6	4	21	9243	6870	27	13511	8	28742	11710	8	2	0
TRINITY_DN26525_c0_g1_i1	7.08885	6.11804	2.03124	3.01197	0.00259559	0.0264047	NA	20	9	0	0	0	11	5	0	13	0	31	11	0	0	0
TRINITY_DN26541_c0_g1_i1	46.7432	7.18638	1.96406	3.65895	0.000253252	0.00516282	NA	218	70	0	0	1	88	75	0	130	0	38	52	1	0	0
TRINITY_DN26631_c1_g1_i1	13.8635	6.05669	2.05008	2.95437	0.00313307	0.0301755	XP_018349703.1	15	46	0	0	0	17	29	0	21	0	33	60	0	0	0
TRINITY_DN26785_c0_g1_i1	9.23721	4.63069	1.61972	2.85894	0.00425056	0.0375922	XP_011635155.1	51	21	0	0	1	13	12	1	13	1	5	11	0	0	1
TRINITY_DN26887_c0_g1_i1	15.8243	7.03836	2.09431	3.3607	0.000777455	0.0112051	NA	79	11	0	0	0	20	16	0	29	0	41	19	0	0	0
TRINITY_DN26941_c0_g1_i1	25.0905	7.46532	2.54177	2.93705	0.00331349	0.0313964	XP_012151347.1	0	0	0	0	0	72	9	0	0	0	251	3	0	0	0
TRINITY_DN26958_c0_g1_i1	25.3157	7.28384	1.96888	3.69949	0.000216034	0.0046332	NA	222	2	0	0	1	7	4	0	2	0	30	35	0	0	0
TRINITY_DN27059_c0_g1_i1	4.21141	5.50518	1.93958	2.83834	0.00453484	0.0393456	NA	15	9	0	0	0	16	5	0	9	0	4	2	1	0	0
TRINITY_DN27066_c0_g1_i1	313.266	6.42565	1.63558	3.92867	8.5417e-05	0.00248038	XP_011156027.1	724	322	1	1	24	529	384	2	623	1	1439	435	1	4	0
TRINITY_DN27067_c0_g1_i1	4.73138	5.44042	1.90667	2.85336	0.00432592	0.0380484	NA	22	0	0	0	0	1	0	1	0	0	30	1	1	2	1
TRINITY_DN27071_c0_g1_i1	50.7533	7.91167	1.40812	5.6186	1.92515e-08	9.70755e-06	NA	231	54	1	2	1	57	14	0	25	0	213	65	1	4	1
TRINITY_DN27191_c0_g1_i2	11.6008	6.43012	1.90834	3.36949	0.000753086	0.0109716	NA	64	0	1	1	0	0	0	5	4	1	63	1	0	3	0
TRINITY_DN27209_c0_g1_i1	58.4787	3.05682	0.936102	3.26547	0.00109281	0.014257	NA	285	33	9	22	21	82	49	4	26	27	154	29	0	11	43
TRINITY_DN27303_c0_g1_i1	93.9092	3.09946	1.05711	2.93201	0.00336778	0.0317787	NA	567	57	29	19	32	24	50	27	89	59	136	70	28	26	28
TRINITY_DN27334_c0_g1_i2	92.2187	8.79841	2.19538	4.0077	6.13135e-05	0.00200399	XP_011629723.1	239	34	0	0	0	464	85	0	206	0	209	82	0	0	0
TRINITY_DN27518_c0_g1_i1	5.35346	5.34848	1.80159	2.96876	0.00299006	0.0292131	XP_012258548.1	10	21	0	4	0	7	26	0	3	0	11	1	2	0	0
TRINITY_DN27694_c0_g1_i1	32.7022	7.58994	2.08306	3.64365	0.000268801	0.00537656	XP_011633756.1	53	24	0	0	0	48	37	0	97	0	146	77	1	0	0
TRINITY_DN27833_c0_g1_i1	3.2417	5.5769	1.80096	3.09662	0.00195742	0.0216009	NA	10	2	0	0	0	9	4	0	1	0	12	7	0	0	0
TRINITY_DN27851_c0_g1_i1	3.18244	5.33245	1.91118	2.79013	0.00526872	0.0438582	NA	9	5	0	1	0	20	7	0	3	0	1	1	0	0	0
TRINITY_DN27871_c0_g1_i1	18.9686	6.54379	1.95222	3.35197	0.000802375	0.0114696	XP_011257988.1	111	47	0	0	1	3	22	0	9	0	43	20	0	0	0
TRINITY_DN27891_c0_g1_i1	97.5729	2.97019	1.0774	2.75681	0.00583679	0.0471595	NA	501	75	13	28	39	52	82	81	182	55	102	73	17	44	21
TRINITY_DN27932_c0_g1_i2	3.97341	4.93608	1.65603	2.98067	0.0028762	0.0283778	NA	18	0	1	2	0	10	2	0	9	0	5	2	3	1	1
TRINITY_DN27936_c0_g1_i1	2.86091	4.77233	1.56993	3.03983	0.00236714	0.0247519	NA	15	3	0	1	1	5	1	2	1	0	7	1	0	1	0
TRINITY_DN27993_c0_g1_i2	5.9953	5.58705	1.97146	2.83397	0.00459741	0.0397252	XP_001633389.1	41	0	2	1	0	0	0	1	2	1	23	0	0	1	0
TRINITY_DN28294_c0_g1_i2	26.0717	4.58022	1.49654	3.06055	0.00220934	0.0235618	XP_017081699.1	150	0	0	4	2	7	0	4	5	8	132	4	0	2	4
TRINITY_DN28396_c0_g1_i1	26.0469	3.27134	1.14126	2.86643	0.00415127	0.0369504	NA	181	14	2	5	8	9	16	5	9	6	40	19	0	4	22
TRINITY_DN28489_c0_g1_i1	11.5973	5.08403	1.66813	3.04774	0.00230569	0.0242695	XP_001899674.1	81	0	1	0	0	1	0	1	2	3	45	0	2	2	1
TRINITY_DN28546_c0_g1_i2	3.28004	5.35425	1.95295	2.74162	0.0061137	0.048751	NA	10	4	0	0	0	6	4	0	5	0	14	3	0	0	0
TRINITY_DN28711_c0_g1_i1	9.01653	5.80613	1.99829	2.90555	0.00366608	0.0338016	NA	0	21	0	3	0	21	30	2	17	0	32	19	0	0	0
TRINITY_DN28729_c0_g1_i1	14.393	6.93139	2.15229	3.22047	0.00127983	0.0159245	NA	104	9	0	0	0	25	7	0	26	0	5	11	0	0	0
TRINITY_DN28791_c0_g1_i1	12.1675	7.32916	1.93466	3.78834	0.000151658	0.00365724	NA	100	2	0	2	0	9	6	0	3	0	22	0	2	0	0
TRINITY_DN28811_c0_g1_i1	5.59107	4.75926	1.42403	3.3421	0.000831479	0.0117527	NA	24	8	0	1	1	15	8	2	4	0	8	7	0	0	1
TRINITY_DN28853_c0_g1_i1	35.7733	8.1035	2.13907	3.78834	0.00015166	0.00365724	NA	234	18	0	0	0	27	20	0	43	0	92	23	0	0	0
TRINITY_DN28860_c0_g1_i1	13.3595	5.17128	1.84187	2.80763	0.00499073	0.042155	XP_017094399.1	92	0	2	0	0	3	0	0	2	3	55	0	0	2	1
TRINITY_DN28903_c0_g1_i2	15.1295	7.04392	2.13059	3.30609	0.000946073	0.0128733	NA	103	11	0	0	0	24	16	0	25	0	16	3	0	0	0
TRINITY_DN28952_c0_g2_i1	6.01308	6.29055	2.07896	3.02581	0.00247966	0.025581	NA	43	0	0	1	0	1	0	1	5	0	21	1	0	0	0
TRINITY_DN29172_c0_g1_i2	159.287	3.56818	0.902886	3.95198	7.75088e-05	0.00232889	XP_011878825.1	455	59	40	83	37	541	69	110	161	94	335	93	29	147	7
TRINITY_DN29196_c0_g1_i1	11.5297	5.99788	1.73038	3.46621	0.000527841	0.00853392	XP_012220694.1	38	22	0	1	0	30	24	0	15	1	18	21	0	0	0
TRINITY_DN29207_c0_g1_i2	88.6363	6.06703	1.82201	3.32986	0.000868893	0.012121	XP_019700658.1	303	92	5	0	7	188	116	0	220	0	266	60	0	2	1
TRINITY_DN29263_c0_g1_i1	9.83809	5.79597	1.80587	3.20951	0.00132959	0.0163702	XP_018396670.1	33	16	5	0	1	15	5	0	15	0	34	11	0	1	0
TRINITY_DN29354_c0_g2_i2	60.2576	4.92966	1.64884	2.98977	0.00279183	0.0277895	XP_018317979.1	36	461	4	44	1	2	185	3	4	0	1	298	8	2	0
TRINITY_DN29443_c0_g1_i1	6.97147	5.32858	1.84036	2.8954	0.0037867	0.0346114	NA	2	8	0	1	1	9	3	2	15	0	48	13	0	0	0
TRINITY_DN29607_c0_g1_i1	9.87839	5.88768	1.78864	3.2917	0.000995837	0.0133659	XP_017118117.1	52	0	1	1	0	1	1	0	1	0	61	1	0	0	2
TRINITY_DN29667_c0_g1_i1	6.37228	5.77878	2.09022	2.76467	0.00569804	0.0463877	XP_011636984.1	3	9	0	0	0	20	4	0	13	0	31	15	0	0	0
TRINITY_DN29792_c0_g1_i1	8.24571	6.26253	1.76439	3.5494	0.000386107	0.00686138	NA	57	1	2	1	1	4	0	1	0	0	30	0	0	2	0
TRINITY_DN29842_c0_g1_i1	2.7028	4.72523	1.67345	2.82365	0.00474802	0.040699	NA	9	1	0	0	0	7	1	0	2	1	12	2	1	0	0
TRINITY_DN29864_c0_g1_i1	16.4198	4.76407	1.44141	3.30515	0.000949255	0.0129075	XP_013303966.1	112	2	0	2	1	4	0	3	4	4	62	0	0	4	3
TRINITY_DN30050_c0_g1_i1	27.6364	2.86411	0.978984	2.92559	0.00343806	0.0322457	NA	72	36	18	18	9	55	32	7	44	11	11	70	13	11	5
TRINITY_DN30129_c1_g1_i1	9.44988	5.93973	2.1263	2.79346	0.00521477	0.0435495	NA	3	23	0	0	0	27	20	0	27	0	37	11	0	0	0
TRINITY_DN30155_c1_g1_i1	16.2203	6.3061	2.09693	3.00731	0.00263575	0.0266922	YP_004021387.1	23	9	0	0	0	21	30	0	66	0	44	57	2	0	0
TRINITY_DN30188_c0_g1_i3	3.53336	5.44492	1.85833	2.93001	0.00338951	0.0319101	NA	16	5	0	0	0	3	12	0	1	0	9	4	0	0	0
TRINITY_DN30367_c0_g1_i1	5.42193	6.00335	2.15334	2.78792	0.00530479	0.0440714	NA	28	0	0	2	0	3	1	0	8	0	27	0	0	0	0
TRINITY_DN30481_c0_g1_i1	17.7749	6.14216	1.71427	3.58295	0.000339733	0.00630498	NA	99	15	0	0	1	20	18	1	20	0	40	23	0	0	1
TRINITY_DN30534_c0_g1_i1	6.43265	6.45062	1.80753	3.56875	0.000358685	0.00653257	NA	37	3	1	0	0	4	5	3	5	0	20	5	0	0	0
TRINITY_DN30560_c0_g1_i1	8.86349	6.42434	1.73862	3.69507	0.000219824	0.0046852	NA	13	15	2	2	0	20	17	4	22	0	32	6	0	0	0
TRINITY_DN30605_c0_g1_i1	6.29517	6.11964	2.03928	3.00089	0.00269194	0.0270786	NA	37	5	0	0	0	12	6	0	11	0	10	3	0	0	0
TRINITY_DN30612_c0_g1_i1	6.14564	5.42621	1.89455	2.86412	0.00418171	0.0371542	XP_011693602.1	18	2	18	8	0	14	9	0	6	0	1	3	3	0	0
TRINITY_DN30681_c0_g1_i1	13.4387	6.68029	2.00784	3.32711	0.000877516	0.0122087	NA	93	1	1	3	0	0	0	1	3	0	58	0	0	0	1
TRINITY_DN30755_c0_g1_i1	30.0697	7.38903	2.11946	3.48629	0.000489778	0.0081054	NA	117	17	0	0	0	67	57	2	136	0	34	13	0	0	0
TRINITY_DN30860_c0_g1_i1	35.471	7.45072	2.11191	3.52795	0.000418794	0.00726158	NA	35	72	0	0	0	81	127	0	50	0	116	74	0	0	0
TRINITY_DN30887_c0_g2_i1	8.40009	4.97773	1.74613	2.85071	0.00436212	0.0382859	NA	62	3	0	0	0	3	5	0	10	0	17	1	1	1	3
TRINITY_DN30967_c0_g1_i1	44.0762	7.92692	2.03526	3.89479	9.82844e-05	0.00272488	NA	84	63	0	0	0	98	157	1	72	0	121	79	0	0	0
TRINITY_DN31014_c0_g1_i1	83.6891	8.67954	2.17606	3.98864	6.64518e-05	0.00211334	XP_012224936.1	227	93	0	0	0	175	90	0	158	0	348	96	0	0	0
TRINITY_DN31052_c0_g1_i1	7.59019	4.94742	1.38148	3.58126	0.000341946	0.00632954	NA	32	11	1	1	1	13	7	0	13	1	12	7	3	5	0
TRINITY_DN31106_c0_g1_i1	16.1106	5.53012	2.00405	2.75947	0.00578957	0.0468943	NA	0	16	3	1	0	42	46	0	148	0	6	12	1	3	0
TRINITY_DN31113_c0_g1_i1	3.43663	4.35878	1.5959	2.73124	0.00630966	0.0498604	NA	3	14	0	1	1	10	7	0	1	0	9	8	0	0	0
TRINITY_DN31246_c0_g1_i2	7.29187	6.30825	2.24369	2.81155	0.0049304	0.0417997	XP_018028292.1	65	0	1	0	0	0	0	1	2	0	14	0	0	2	0
TRINITY_DN31337_c0_g1_i1	12.5757	6.00557	1.68072	3.57322	0.000352624	0.00645591	NA	62	0	0	1	2	2	0	4	3	0	77	1	1	3	0
TRINITY_DN31342_c0_g1_i1	10.6472	7.18934	2.00635	3.58329	0.000339296	0.00629869	XP_018022598.1	77	0	0	1	0	1	0	0	2	0	42	0	1	3	0
TRINITY_DN31399_c0_g1_i1	3.33665	5.72042	1.90418	3.00413	0.0026634	0.0268759	NA	21	0	0	2	0	1	0	1	0	0	13	1	1	1	0
TRINITY_DN31566_c0_g1_i2	9.8514	5.63884	1.69437	3.32798	0.000874784	0.0121811	NA	59	1	3	0	2	2	0	1	3	0	45	0	1	3	0
TRINITY_DN31602_c0_g1_i2	8.48168	6.41973	2.20087	2.91691	0.00353521	0.0329013	XP_011863829.1	42	0	0	0	0	47	8	0	5	0	7	4	0	0	0
TRINITY_DN31651_c0_g1_i1	7.96619	5.10247	1.765	2.89092	0.00384121	0.0349732	NA	55	0	0	0	1	29	1	0	1	0	10	0	0	0	2
TRINITY_DN31733_c0_g1_i1	10.9118	6.83523	2.25601	3.02979	0.00244724	0.0253484	NA	113	0	0	1	0	1	0	1	0	0	6	2	0	0	0
TRINITY_DN31810_c0_g1_i2	9.23982	6.09895	2.08994	2.91824	0.00352016	0.0327882	NA	17	20	0	0	0	4	18	0	17	0	46	15	0	0	0
TRINITY_DN31849_c0_g1_i1	9.23329	5.21688	1.61267	3.23494	0.00121668	0.0153659	NA	57	31	4	4	0	7	10	1	3	0	2	4	0	2	2
TRINITY_DN31873_c0_g1_i2	44.224	7.99378	2.06361	3.87368	0.000107203	0.0028807	NA	245	103	0	0	0	46	137	0	19	0	7	76	2	0	0
TRINITY_DN31910_c0_g1_i2	16.7864	5.62549	1.83461	3.06632	0.00216714	0.023261	NA	74	33	0	0	0	10	37	1	22	0	26	39	0	0	2
TRINITY_DN31943_c0_g1_i4	14.602	6.02822	2.01079	2.99794	0.00271809	0.027257	XP_018027393.1	128	0	0	0	1	1	0	0	0	1	36	0	1	1	0
TRINITY_DN31944_c0_g1_i2	8.5424	6.48293	1.93465	3.35097	0.000805304	0.0114976	NA	27	14	0	0	0	16	20	0	7	0	31	7	0	0	0
TRINITY_DN32018_c0_g1_i1	72.2964	8.62534	1.9723	4.37324	1.22416e-05	0.000690702	XP_012059269.1	109	105	0	0	0	324	138	0	148	0	88	202	1	1	0
TRINITY_DN32099_c0_g1_i1	99.8499	7.87674	2.1395	3.68158	0.000231791	0.00485886	XP_018912058.1	29	297	0	0	0	360	365	0	302	0	95	218	1	0	0
TRINITY_DN32169_c0_g1_i1	7.7406	5.8381	2.09236	2.7902	0.0052676	0.0438535	XP_018009760.1	61	1	0	0	0	0	1	0	1	1	25	0	0	2	0
TRINITY_DN32225_c0_g1_i1	11.8964	5.21075	1.87387	2.78075	0.0054234	0.0447664	XP_011870670.1	36	31	1	0	1	11	41	0	45	0	9	11	1	0	0
TRINITY_DN32230_c0_g1_i1	7.94746	5.09865	1.72848	2.94979	0.00317986	0.0304907	NA	0	0	1	1	0	41	7	5	4	2	46	4	1	1	0
TRINITY_DN32324_c0_g1_i1	11.0649	6.73437	1.98136	3.39886	0.00067668	0.0101589	NA	20	11	0	0	0	49	19	0	12	0	33	18	0	0	0
TRINITY_DN32335_c0_g1_i1	45.4494	6.952	2.01575	3.44884	0.000563006	0.00892001	NA	32	227	0	1	0	0	195	0	0	0	90	215	1	0	0
TRINITY_DN32335_c0_g1_i2	125.977	2.83472	1.01374	2.7963	0.00516919	0.0432629	NA	48	307	18	52	26	285	206	35	559	36	178	233	25	37	26
TRINITY_DN32345_c0_g1_i1	158.586	4.56758	1.13609	4.02045	5.80868e-05	0.00193061	XP_011867595.1	202	267	4	15	16	394	372	18	465	16	300	359	31	26	12
TRINITY_DN32407_c0_g1_i1	15.9223	4.04835	1.44651	2.79869	0.00513103	0.0430355	XP_018014186.1	99	0	1	2	1	2	3	4	2	10	68	0	1	2	1
TRINITY_DN32572_c0_g1_i1	5.81866	6.059	1.93943	3.12411	0.00178345	0.0202157	NA	35	4	0	0	0	7	14	0	3	0	7	9	0	0	0
TRINITY_DN32584_c0_g1_i1	16.0138	6.74883	1.84938	3.64924	0.000263018	0.0052944	NA	0	32	1	5	0	63	30	1	62	0	38	24	0	2	0
TRINITY_DN32611_c0_g1_i1	7.60651	6.03353	2.15914	2.79441	0.00519946	0.0434481	NA	49	6	0	0	0	11	2	0	19	0	4	11	0	0	0
TRINITY_DN32615_c0_g1_i1	8.77277	5.93934	2.04868	2.89911	0.00374222	0.0343109	NA	7	24	0	0	0	29	32	0	15	0	24	8	0	0	0
TRINITY_DN32619_c0_g1_i1	7.68449	6.44011	1.78194	3.6141	0.000301394	0.00581567	NA	21	7	0	0	0	24	12	0	13	0	19	14	0	2	0
TRINITY_DN32638_c0_g1_i2	416.893	11.307	1.87706	6.02377	1.70401e-09	1.40295e-06	NA	1588	177	1	3	0	2272	308	11	1231	0	225	92	1	3	0
TRINITY_DN32640_c0_g1_i1	19.9814	6.56924	2.0982	3.13089	0.00174278	0.0198702	NA	37	104	0	0	0	31	21	0	33	0	37	51	0	0	0
TRINITY_DN32711_c0_g1_i1	6.04407	6.35058	1.79456	3.5388	0.000401956	0.00705237	NA	21	9	0	0	0	19	3	1	10	0	19	1	0	1	0
TRINITY_DN32781_c0_g1_i1	4.14448	6.21997	1.58702	3.91927	8.88159e-05	0.00254409	NA	21	1	1	1	0	9	2	2	2	0	13	0	1	0	0
TRINITY_DN32821_c0_g1_i1	7.64314	6.03213	1.99682	3.02086	0.00252056	0.0258886	NA	15	15	0	0	0	20	18	0	13	0	23	11	0	0	0
TRINITY_DN32908_c0_g1_i1	6.64286	5.97242	1.85592	3.21803	0.00129072	0.0160199	NA	52	0	0	1	1	2	0	1	1	0	20	0	0	1	0
TRINITY_DN32911_c0_g1_i2	41.1183	8.38848	1.75429	4.78171	1.73813e-06	0.000196776	NA	78	104	1	2	0	61	4	1	81	0	168	98	3	2	0
TRINITY_DN33003_c0_g1_i1	9.30342	4.38515	1.2892	3.40145	0.000670291	0.0100875	NA	53	8	2	1	1	6	5	1	9	2	22	10	0	1	2
TRINITY_DN33037_c0_g1_i1	22.5593	7.25176	2.34009	3.09892	0.0019423	0.0214814	XP_011175908.1	183	5	0	0	0	60	6	0	16	0	0	9	0	0	0
TRINITY_DN33049_c0_g1_i2	171.089	9.64074	1.76631	5.45813	4.81185e-08	1.98806e-05	XP_011688438.1	1120	0	1	0	0	876	0	1	0	1	129	0	0	0	1
TRINITY_DN33052_c0_g1_i1	23.3271	7.6933	1.94045	3.96471	7.34857e-05	0.00225096	XP_011258244.1	126	37	0	0	0	45	34	0	30	0	24	26	0	1	0
TRINITY_DN33071_c0_g1_i1	42.547	2.89354	0.823192	3.51502	0.000439717	0.00751898	NA	45	153	9	35	10	40	120	16	55	3	66	87	21	12	16
TRINITY_DN33094_c0_g1_i1	22.598	5.60979	1.36801	4.10068	4.11941e-05	0.00153554	XP_016664593.1	168	1	1	4	2	6	0	3	0	3	76	1	1	3	1
TRINITY_DN33118_c0_g1_i1	11.1073	5.29992	1.93124	2.74431	0.00606381	0.048488	NA	100	0	0	0	0	3	0	2	0	2	20	0	1	0	1
TRINITY_DN33264_c0_g1_i1	29.7658	6.9068	1.95089	3.54033	0.00039963	0.00703081	XP_011874664.1	113	45	0	0	1	43	40	0	40	0	86	53	0	0	0
TRINITY_DN33284_c0_g1_i1	60.4249	2.45024	0.75425	3.24858	0.00115981	0.0148505	NA	198	60	29	27	28	58	68	44	84	35	105	53	23	30	33
TRINITY_DN33299_c0_g1_i1	3.84901	5.19524	1.66048	3.12876	0.00175546	0.0199809	NA	29	1	1	2	0	3	2	2	0	0	5	1	0	1	1
TRINITY_DN33332_c0_g1_i1	6.79599	6.23159	1.66603	3.74038	0.00018374	0.00416695	NA	8	13	1	1	0	24	18	0	12	0	21	1	2	2	0
TRINITY_DN33404_c0_g1_i1	22.4263	6.79323	2.14862	3.16167	0.0015687	0.0184599	NA	74	53	0	0	0	35	44	0	70	0	24	41	0	0	0
TRINITY_DN33405_c0_g1_i1	3.60375	5.01768	1.52166	3.29751	0.000975472	0.0131624	NA	8	2	2	2	1	8	0	3	2	0	18	1	0	2	0
TRINITY_DN33425_c0_g1_i1	48.4679	8.24281	2.1155	3.8964	9.76344e-05	0.00271417	NA	272	98	0	0	0	24	101	0	28	0	92	52	0	0	0
TRINITY_DN33465_c0_g1_i1	21.8281	4.00455	1.39072	2.87947	0.00398343	0.0358847	XP_011161648.1	1	43	0	3	1	63	50	0	74	3	41	53	2	24	3
TRINITY_DN33497_c0_g1_i1	93.0748	8.37686	2.19612	3.81438	0.000136523	0.00340701	NA	387	159	0	0	0	169	205	0	214	0	119	105	0	0	0
TRINITY_DN33513_c0_g1_i3	10.3528	4.76877	1.44584	3.29826	0.000972846	0.0131418	NA	53	7	0	0	1	18	22	0	6	0	16	15	0	3	3
TRINITY_DN33640_c0_g1_i1	15.8576	4.22204	1.25543	3.36303	0.000770919	0.0111399	XP_015108703.1	37	37	1	1	3	30	21	2	32	0	50	13	1	3	5
TRINITY_DN33784_c0_g1_i1	6.79279	4.56341	1.53545	2.97204	0.00295824	0.0289819	NA	34	7	0	0	0	11	7	0	8	2	18	3	0	1	1
TRINITY_DN33807_c0_g1_i1	14.8565	5.43957	1.98489	2.74049	0.00613468	0.0488858	NA	112	0	0	0	1	1	2	7	0	2	51	0	0	1	0
TRINITY_DN33828_c0_g1_i1	22.9247	6.7264	1.96885	3.41641	0.000634523	0.00970264	XP_018044954.1	151	42	0	0	1	23	19	0	21	0	20	29	0	0	0
TRINITY_DN33847_c0_g1_i1	7.94863	5.47507	1.85873	2.9456	0.00322331	0.0307844	NA	35	7	0	0	1	14	8	0	11	0	15	16	3	0	0
TRINITY_DN33942_c0_g1_i2	21.6987	5.55492	1.94282	2.8592	0.00424711	0.0375806	NA	89	49	0	0	2	35	67	0	29	0	17	35	0	0	0
TRINITY_DN33973_c0_g1_i1	9.22702	5.86921	2.11962	2.76898	0.00562315	0.0459297	NA	18	22	0	0	0	11	12	0	38	0	30	10	0	0	0
TRINITY_DN33996_c0_g1_i1	33.6823	7.62492	2.14746	3.55067	0.000384257	0.0068387	NA	126	38	0	0	0	50	54	0	80	0	90	44	0	0	0
TRINITY_DN34028_c0_g1_i2	5.83833	6.42753	1.59357	4.03342	5.49706e-05	0.00186427	NA	27	1	2	1	0	14	9	2	5	0	12	3	2	0	0
TRINITY_DN34030_c0_g1_i1	14.7867	4.54595	1.49059	3.04976	0.00229025	0.024156	XP_022183171.1	46	6	4	1	4	6	36	0	1	0	55	38	1	12	1
TRINITY_DN34036_c0_g1_i1	106.374	3.89036	0.984688	3.95085	7.78733e-05	0.00233482	NA	237	294	8	20	15	132	316	13	142	20	185	251	5	7	14
TRINITY_DN34072_c0_g1_i2	67.3483	6.96797	2.24982	3.09713	0.00195406	0.0215766	NA	7	198	0	0	0	259	214	0	252	0	36	170	0	0	0
TRINITY_DN34086_c0_g1_i1	1319.5	11.4116	1.42562	8.00466	1.198e-15	1.09599e-11	XP_011873945.1	8225	24	0	0	1	5065	15	1	30	1	2918	19	9	6	3
TRINITY_DN34155_c0_g1_i1	4.7909	5.93396	2.01731	2.94153	0.003266	0.0310809	NA	16	4	0	0	0	11	3	0	5	0	24	0	1	0	0
TRINITY_DN34269_c0_g1_i1	12.5074	6.10928	2.11386	2.89011	0.00385107	0.0350322	NA	12	28	0	0	0	31	28	0	45	0	33	21	0	0	0
TRINITY_DN34349_c0_g1_i1	17.1949	7.40082	2.04573	3.6177	0.000297237	0.00575886	NA	101	24	0	0	0	23	8	0	14	0	46	8	0	0	0
TRINITY_DN34374_c0_g1_i2	231.327	6.43201	2.06924	3.10839	0.0018811	0.0209723	XP_018371764.1	31	999	11	0	6	201	561	1	274	0	1145	425	0	0	0
TRINITY_DN34542_c0_g1_i1	18.0334	6.65596	1.78269	3.73367	0.000188709	0.0042398	XP_012264384.1	85	25	1	1	0	18	26	0	34	1	50	8	0	0	0
TRINITY_DN34637_c0_g1_i3	12.0067	6.33666	2.13038	2.97442	0.00293542	0.02882	NA	11	15	0	0	0	21	11	0	38	0	59	25	0	0	0
TRINITY_DN34764_c0_g1_i1	41.2713	6.98827	2.00275	3.48934	0.00048422	0.008028	NA	13	94	1	0	0	109	169	0	168	0	30	115	0	1	0
TRINITY_DN34896_c0_g1_i1	6.73562	6.09604	2.02436	3.01134	0.002601	0.026442	NA	12	4	0	0	0	17	12	0	12	0	33	7	0	0	0
TRINITY_DN34971_c0_g1_i3	31.3513	5.56247	1.47046	3.78282	0.000155059	0.00371443	NA	187	38	0	24	6	25	33	0	29	0	60	14	1	3	0
TRINITY_DN35015_c0_g1_i1	2.94164	5.22521	1.72275	3.03306	0.00242091	0.0251583	NA	11	4	0	3	0	1	6	0	1	0	10	5	0	1	0
TRINITY_DN35021_c0_g1_i1	24.8194	6.99579	1.97957	3.53399	0.000409331	0.00714615	NA	116	10	0	0	1	19	15	0	35	0	116	13	0	0	0
TRINITY_DN35024_c0_g1_i1	20.8655	3.48528	1.21134	2.8772	0.00401215	0.0360698	XP_011638491.1	47	62	12	16	3	10	31	8	34	0	30	55	3	2	8
TRINITY_DN35094_c0_g1_i1	52.0896	3.58222	1.14327	3.13331	0.00172845	0.0197554	NA	283	51	5	15	17	19	57	29	77	20	81	40	6	11	5
TRINITY_DN35195_c1_g1_i1	35.2518	7.91978	2.3291	3.40036	0.000672973	0.0101143	NA	0	15	0	0	0	452	8	0	5	0	32	2	0	0	0
TRINITY_DN35206_c0_g1_i1	7.02555	6.22601	2.1874	2.8463	0.00442306	0.0386575	NA	44	6	0	0	0	10	3	0	5	0	21	0	0	0	0
TRINITY_DN35208_c0_g1_i1	8.54699	5.93808	1.9027	3.12087	0.00180317	0.0203622	NA	19	21	0	0	0	17	17	0	26	0	13	19	0	1	0
TRINITY_DN35307_c0_g1_i1	24.872	7.53655	1.91164	3.94245	8.06522e-05	0.00238896	NA	60	50	0	1	0	78	46	0	35	0	43	61	0	0	0
TRINITY_DN35323_c0_g1_i2	39.9558	5.28699	1.67126	3.16348	0.00155896	0.018379	XP_018393644.1	191	47	0	17	1	65	59	0	59	6	54	56	6	0	0
TRINITY_DN35380_c0_g1_i1	13.7495	6.35795	2.11403	3.0075	0.00263403	0.026679	NA	46	29	0	0	0	11	23	0	36	0	28	32	0	0	0
TRINITY_DN35462_c0_g1_i1	11.2906	6.0701	1.86029	3.26299	0.00110244	0.0143466	NA	56	13	1	0	0	4	8	0	12	1	39	17	0	0	0
TRINITY_DN35473_c0_g1_i1	19.4434	4.95768	1.46713	3.37916	0.000727071	0.0106956	XP_018014193.1	154	0	0	1	3	2	1	6	1	3	53	0	2	4	2
TRINITY_DN35499_c0_g1_i1	37.799	8.19389	2.03102	4.03438	5.47469e-05	0.00185963	NA	88	14	0	0	0	12	30	0	4	0	228	147	0	0	0
TRINITY_DN35568_c0_g1_i1	84.5858	4.95799	1.12838	4.39388	1.11346e-05	0.000652581	NA	260	58	8	28	2	233	86	43	222	18	82	95	32	79	1
TRINITY_DN35605_c0_g1_i1	19.152	5.12275	1.43124	3.57923	0.000344603	0.00635974	XP_011881214.1	13	51	0	2	0	50	71	0	36	1	38	43	2	2	2
TRINITY_DN35710_c0_g1_i3	9.42517	6.83448	2.1784	3.13739	0.00170458	0.0195687	NA	40	0	1	0	0	68	0	2	0	0	12	0	0	0	0
TRINITY_DN35712_c0_g1_i1	8.72389	5.15792	1.68785	3.05592	0.00224371	0.0238181	XP_018028454.1	68	0	0	0	1	2	0	1	1	1	27	0	0	2	1
TRINITY_DN35728_c0_g1_i3	38.7307	5.76779	1.74668	3.30215	0.000959455	0.0130057	XP_018358478.1	36	128	0	0	4	65	86	0	20	0	183	66	0	1	0
TRINITY_DN3579_c0_g1_i1	26.4911	6.42841	2.03523	3.15856	0.00158548	0.01859	XP_011171613.1	27	29	0	0	1	168	59	0	77	0	23	29	0	0	0
TRINITY_DN35805_c0_g1_i3	18.0063	6.75531	2.15034	3.14151	0.00168082	0.0193746	XP_018361568.1	53	66	0	2	0	56	0	0	20	0	21	49	0	0	0
TRINITY_DN35847_c0_g1_i1	16.5183	7.49593	1.89032	3.96544	7.32611e-05	0.00224623	NA	97	11	0	0	0	18	8	0	15	0	43	13	6	2	0
TRINITY_DN35912_c0_g1_i4	18.5651	7.19727	2.35237	3.05958	0.00221649	0.0236087	NA	134	0	0	0	0	38	0	0	6	0	44	3	0	0	0
TRINITY_DN35972_c0_g1_i1	13.419	7.32062	1.74727	4.18976	2.79256e-05	0.00118548	NA	67	17	0	3	0	24	18	2	17	0	28	8	0	0	0
TRINITY_DN36016_c0_g1_i7	19.7547	6.87173	2.1177	3.24491	0.00117488	0.014988	NA	77	57	0	0	0	45	30	0	34	0	11	39	0	0	0
TRINITY_DN36071_c0_g1_i1	6.38106	6.13141	1.7623	3.47921	0.000502896	0.00825141	NA	34	11	1	0	0	7	8	3	11	0	6	7	0	1	0
TRINITY_DN36072_c0_g1_i1	20.7132	6.69903	1.79731	3.72725	0.00019358	0.00430744	NA	77	25	0	1	1	28	31	0	27	0	56	49	0	0	0
TRINITY_DN36085_c0_g1_i1	8.51697	4.2823	1.18242	3.62164	0.000292742	0.00570167	XP_011686522.1	41	0	5	1	3	18	1	5	4	1	18	4	6	1	1
TRINITY_DN36100_c0_g1_i1	219.368	2.27317	0.821231	2.76801	0.00564003	0.0460336	NA	916	282	87	151	102	188	262	127	190	135	136	230	110	98	149
TRINITY_DN36152_c0_g2_i1	12.0589	6.36113	2.10043	3.02849	0.00245783	0.0254265	XP_011340100.1	43	19	0	0	0	11	25	0	31	0	29	19	0	0	0
TRINITY_DN36156_c0_g1_i1	3.3771	5.68251	1.846	3.07828	0.00208196	0.0226197	NA	6	2	0	0	0	28	3	0	4	0	4	1	0	1	0
TRINITY_DN36199_c0_g1_i1	102.679	4.37871	1.21905	3.59189	0.000328292	0.00616592	NA	627	112	23	4	11	63	109	77	98	18	142	38	13	6	25
TRINITY_DN36216_c0_g1_i1	18.1849	7.48973	1.94999	3.84091	0.000122578	0.00316272	NA	83	17	0	0	0	24	24	0	8	0	57	34	0	0	0
TRINITY_DN36293_c0_g1_i2	14.4298	7.02947	1.98011	3.55004	0.000385178	0.00685058	NA	35	11	0	0	0	66	16	1	34	0	31	16	0	0	0
TRINITY_DN36295_c0_g1_i1	26.6283	6.21925	1.66324	3.73925	0.000184573	0.00417864	NA	188	17	1	1	0	15	13	1	35	1	25	48	0	0	2
TRINITY_DN36311_c0_g1_i2	8.2103	5.9933	2.09138	2.86571	0.00416075	0.0370125	XP_022182833.1	35	22	0	0	0	18	13	0	19	0	7	6	0	0	0
TRINITY_DN36314_c0_g1_i2	45.4352	4.11258	1.09186	3.76658	0.000165501	0.00387991	NA	324	27	11	26	12	26	27	5	24	15	43	10	5	27	3
TRINITY_DN36351_c0_g1_i2	18.273	6.5486	2.04059	3.20918	0.00133116	0.0163831	NA	35	52	0	0	0	50	33	0	63	0	15	40	1	0	0
TRINITY_DN36352_c0_g1_i2	8.51308	6.68198	1.91824	3.48338	0.00049512	0.00816287	NA	34	17	0	0	0	17	7	0	5	0	32	4	0	0	0
TRINITY_DN36375_c0_g1_i2	11.3399	6.9532	2.03838	3.41114	0.000646913	0.00983468	NA	63	7	0	0	0	14	8	0	13	0	39	3	0	0	0
TRINITY_DN36390_c0_g1_i1	18.0836	5.01623	1.49526	3.35476	0.000794353	0.0113845	XP_018009702.1	100	0	4	0	2	1	0	4	3	3	97	0	2	3	2
TRINITY_DN36512_c0_g1_i3	12.5912	6.87761	1.81754	3.78403	0.00015431	0.00370203	NA	40	47	3	0	0	23	26	0	0	0	26	20	0	0	0
TRINITY_DN36515_c0_g1_i1	13.1521	5.94021	1.96712	3.01975	0.00252985	0.0259549	XP_018355780.1	86	11	0	0	1	16	15	3	27	0	4	15	0	0	0
TRINITY_DN36521_c0_g1_i3	14.0979	7.11565	2.24639	3.16759	0.00153707	0.0181924	XP_001618977.1	114	0	1	0	0	1	0	3	0	0	43	3	0	0	0
TRINITY_DN36557_c0_g1_i1	13.6152	6.23426	2.12958	2.92746	0.00341746	0.0320993	NA	17	10	0	0	0	29	36	0	46	0	39	35	0	0	0
TRINITY_DN36558_c0_g1_i1	1032.48	1.79348	0.493845	3.63165	0.00028161	0.00555639	NA	1190	1274	441	803	632	2394	1550	766	1189	393	1575	1248	463	1136	1115
TRINITY_DN36571_c0_g1_i2	59.2723	7.56582	1.89292	3.9969	6.41784e-05	0.00206591	NA	245	143	0	0	1	38	105	0	15	0	84	233	0	0	0
TRINITY_DN36572_c0_g1_i1	33.2639	6.58128	1.84603	3.5651	0.000363719	0.00659406	XP_012526852.1	0	6	1	4	1	218	49	4	64	0	14	8	53	97	0
TRINITY_DN36620_c0_g1_i1	6.54579	6.45928	1.61887	3.99	6.60738e-05	0.0021041	NA	25	5	6	2	0	9	3	1	6	0	22	7	0	1	0
TRINITY_DN36653_c0_g1_i2	93.018	9.91697	1.91958	5.16622	2.38882e-07	5.72241e-05	NA	201	14	2	0	0	611	28	0	14	0	372	14	0	0	0
TRINITY_DN36700_c0_g1_i1	5.4633	6.04001	1.81814	3.32208	0.000893497	0.012362	NA	25	2	1	0	0	22	8	0	10	0	1	3	2	2	0
TRINITY_DN36744_c0_g1_i1	60.9917	7.06469	1.76458	4.0036	6.23851e-05	0.00202592	NA	0	240	2	5	1	174	166	1	168	0	111	142	1	3	0
TRINITY_DN36760_c0_g1_i2	5.01901	6.33198	1.8351	3.45049	0.000559572	0.00888098	NA	19	3	0	0	0	4	3	0	1	0	32	3	0	0	0
TRINITY_DN36905_c0_g1_i1	127.42	3.49624	1.26623	2.76113	0.00576017	0.0467291	XP_018375646.1	0	104	151	102	9	341	207	144	432	12	71	131	101	195	20
TRINITY_DN37057_c0_g1_i1	80.5816	8.15563	2.18735	3.72855	0.000192587	0.00429229	NA	214	169	0	0	0	222	155	0	203	0	105	157	0	0	0
TRINITY_DN37078_c0_g1_i1	18.8305	7.70079	1.91879	4.01335	5.98638e-05	0.00197338	NA	103	15	0	1	0	15	15	0	21	0	67	9	0	0	0
TRINITY_DN37085_c0_g1_i1	9.39028	6.08342	1.86655	3.25918	0.00111737	0.014482	NA	53	6	0	0	0	13	7	0	9	1	29	4	0	0	0
TRINITY_DN37136_c0_g1_i1	29.6589	4.58359	1.29989	3.52614	0.000421668	0.00729955	XP_011257988.1	2	149	14	18	2	30	72	7	50	1	60	72	8	2	1
TRINITY_DN37198_c0_g1_i1	21.4957	8.55038	1.55022	5.51558	3.47627e-08	1.54133e-05	NA	137	4	0	2	0	38	10	3	1	0	65	6	1	0	0
TRINITY_DN37202_c0_g1_i3	5.0834	5.68787	2.02569	2.80787	0.00498704	0.0421349	NA	13	3	0	0	0	14	13	0	10	0	17	4	0	0	0
TRINITY_DN37209_c0_g1_i2	20.0117	6.39514	2.23833	2.8571	0.00427525	0.0377323	NA	0	17	0	1	0	36	55	0	58	0	87	62	0	0	0
TRINITY_DN37279_c0_g1_i1	11.1707	5.29169	1.83824	2.87866	0.00399366	0.0359493	XP_013304650.1	94	0	5	0	0	1	1	0	4	1	21	1	1	0	2
TRINITY_DN37297_c0_g1_i1	27.094	7.62764	1.78685	4.26876	1.96564e-05	0.000937762	XP_011867093.1	238	39	0	1	1	6	5	0	2	0	32	3	0	1	0
TRINITY_DN37398_c0_g1_i3	54.9664	6.89366	1.93688	3.55915	0.000372058	0.00669722	NA	312	36	0	0	0	78	118	14	109	0	15	86	0	3	2
TRINITY_DN37416_c0_g1_i2	42.7462	8.02657	2.13917	3.75219	0.000175295	0.00403903	NA	138	56	0	0	0	62	70	0	72	0	170	37	0	0	0
TRINITY_DN37434_c0_g1_i2	3314.1	12.2754	1.13539	10.8117	3.03131e-27	2.65164e-22	XP_011636528.1	22644	24	1	2	3	11712	10	8	2	4	6066	6	15	9	1
TRINITY_DN3745_c0_g1_i1	5.94522	5.79268	1.8155	3.19068	0.00141937	0.0171804	NA	37	0	1	2	0	1	0	1	0	0	26	0	2	1	1
TRINITY_DN37506_c0_g1_i1	13.0356	7.22611	1.94438	3.71641	0.000202075	0.00443026	NA	65	9	2	0	0	57	12	0	10	0	16	3	0	0	0
TRINITY_DN37608_c0_g1_i1	6.84029	6.11318	2.23516	2.73501	0.00623786	0.0494759	NA	21	0	0	0	0	58	3	0	6	0	3	4	0	0	0
TRINITY_DN37624_c0_g1_i1	6.08356	3.63272	1.26681	2.86761	0.0041358	0.0368537	NA	40	4	1	0	1	6	5	1	1	3	9	6	0	0	2
TRINITY_DN37678_c0_g1_i1	149.181	5.56823	1.31149	4.24572	2.17893e-05	0.000998602	NA	957	192	3	12	7	127	189	7	164	18	148	173	1	2	5
TRINITY_DN37688_c0_g1_i1	13.819	6.12324	2.20984	2.7709	0.00559016	0.04574	NA	1	61	0	0	0	32	3	0	19	0	56	44	0	0	0
TRINITY_DN37726_c0_g1_i2	8.6604	6.40499	1.80189	3.5546	0.000378554	0.00677258	NA	37	22	0	9	0	18	10	0	8	0	6	16	0	0	0
TRINITY_DN37766_c0_g1_i4	95.9611	8.60353	2.19394	3.9215	8.80003e-05	0.00252789	XP_016906040.1	287	82	0	0	0	120	182	0	202	0	391	108	0	0	0
TRINITY_DN37798_c0_g1_i1	18.3145	6.3004	2.20489	2.85747	0.00427032	0.0377043	XP_001866950.1	7	76	0	0	0	9	41	0	57	0	86	16	0	0	0
TRINITY_DN37830_c0_g2_i1	34.1214	3.65773	1.21437	3.01203	0.00259508	0.0264047	NA	95	47	3	7	10	54	65	10	69	5	71	58	7	0	7
TRINITY_DN37837_c0_g1_i1	3.09369	5.50859	1.89119	2.91275	0.00358256	0.0332373	NA	8	3	0	0	0	4	1	0	2	0	20	0	2	1	0
TRINITY_DN37857_c1_g1_i3	12.3325	6.11482	2.06069	2.96736	0.00300366	0.0292944	NA	1	29	0	0	0	51	42	0	7	0	21	49	0	0	0
TRINITY_DN37882_c0_g1_i2	4.32917	5.77651	1.95624	2.95287	0.00314836	0.0302778	NA	15	7	0	0	0	10	6	0	4	0	17	1	0	0	0
TRINITY_DN37882_c1_g1_i1	154.055	2.7616	0.927343	2.97797	0.00290167	0.0285734	NA	746	82	51	51	70	103	86	171	182	103	224	80	40	79	51
TRINITY_DN37883_c0_g1_i1	154.413	8.26256	2.2328	3.70054	0.000215137	0.00462016	NA	373	81	0	0	0	211	179	0	821	0	501	140	0	0	0
TRINITY_DN37906_c0_g1_i2	7.89346	6.4792	1.80526	3.58906	0.000331872	0.00621371	XP_018378200.1	48	8	0	1	0	14	8	1	20	0	1	6	0	2	0
TRINITY_DN37920_c0_g1_i1	16.5908	7.25736	2.04062	3.55646	0.000375892	0.00674431	NA	96	22	0	0	0	18	18	0	15	0	37	15	0	0	0
TRINITY_DN37921_c0_g1_i1	38.6509	8.38696	2.06892	4.05378	5.03968e-05	0.00176392	XP_011341744.1	230	19	0	0	0	74	25	0	27	0	97	26	0	0	0
TRINITY_DN37921_c0_g1_i5	908.158	7.90698	1.84226	4.29199	1.7708e-05	0.000875279	XP_011341744.1	2782	897	0	1	3	2037	1581	3	2793	8	468	3250	0	2	0
TRINITY_DN37921_c0_g1_i6	35.2128	7.21015	2.06002	3.50005	0.000465172	0.00781397	XP_018377384.1	4	35	1	0	0	130	120	0	92	0	64	125	1	0	0
TRINITY_DN37946_c0_g1_i1	44.7262	7.11103	2.02247	3.51601	0.00043808	0.00749803	XP_018056174.1	141	58	0	0	0	85	63	0	129	1	132	39	0	0	0
TRINITY_DN37966_c0_g1_i4	3025.02	2.5227	0.826621	3.05182	0.00227456	0.0240274	XP_011632841.1	10345	1930	3405	1684	1415	2591	1939	1712	3237	2047	5159	2791	1335	1448	957
TRINITY_DN38018_c0_g1_i1	71.2037	6.10612	2.10877	2.89558	0.00378453	0.034597	NA	1	231	0	0	0	253	328	2	223	1	15	172	0	0	0
TRINITY_DN38041_c0_g2_i1	15.4253	6.331	2.11917	2.98749	0.0028128	0.0279402	NA	22	33	0	0	0	24	32	0	52	0	44	34	0	0	0
TRINITY_DN38084_c0_g1_i2	33.4451	6.67358	2.14614	3.10957	0.00187359	0.0209147	NA	0	130	0	0	0	84	125	1	84	0	61	76	0	1	0
TRINITY_DN38137_c0_g1_i1	12.5884	6.63214	2.05119	3.23332	0.00122361	0.0154221	NA	43	12	0	0	0	23	27	0	21	0	32	24	0	0	0
TRINITY_DN38184_c0_g1_i3	10.4463	6.2359	2.01811	3.08998	0.00200172	0.0219554	XP_018376243.1	40	0	0	2	0	7	14	4	36	0	23	18	5	0	0
TRINITY_DN38230_c0_g1_i1	4.28627	3.97265	1.26795	3.13311	0.00172962	0.0197617	NA	12	7	1	2	0	10	9	4	5	1	4	4	2	2	1
TRINITY_DN38278_c0_g1_i1	6.48703	6.71122	1.85817	3.61173	0.000304162	0.00585114	NA	25	1	1	0	0	2	1	2	0	0	48	0	0	1	0
TRINITY_DN38278_c0_g1_i2	30.9093	4.91783	1.35785	3.62176	0.000292601	0.0057005	NA	215	0	2	2	7	8	0	3	1	4	124	0	0	2	3
TRINITY_DN38285_c0_g1_i1	46.2337	7.21007	2.04864	3.51945	0.000432444	0.0074334	NA	50	148	0	1	0	102	148	0	155	0	30	133	0	0	0
TRINITY_DN38290_c0_g1_i1	14.0733	6.61108	1.95125	3.38813	0.0007037	0.0104483	NA	117	5	0	0	0	4	2	0	6	1	28	6	0	0	0
TRINITY_DN38293_c0_g1_i5	26.0771	7.11075	2.46775	2.88147	0.00395821	0.0357303	NA	123	0	0	0	0	0	41	0	0	0	153	13	3	0	0
TRINITY_DN38302_c0_g1_i1	23.9512	7.5437	2.17738	3.46457	0.000531071	0.00856593	NA	195	15	0	0	0	7	9	0	28	0	25	20	0	0	0
TRINITY_DN38306_c0_g1_i1	35.6366	4.96034	1.41926	3.49502	0.000474031	0.00791763	NA	258	0	1	4	4	2	0	7	1	7	131	2	1	6	4
TRINITY_DN38321_c0_g1_i1	15.1866	6.44097	2.03917	3.15863	0.00158512	0.0185872	XP_011882869.1	28	68	0	0	0	10	26	0	15	0	46	42	0	0	0
TRINITY_DN38346_c0_g1_i2	8.54492	5.88795	2.14282	2.74775	0.00600052	0.048106	NA	28	11	0	0	0	5	7	0	37	0	26	11	0	0	0
TRINITY_DN38355_c0_g1_i2	28.472	7.18932	2.10779	3.41083	0.00064766	0.00984008	XP_018406596.1	30	54	0	0	0	24	84	0	34	0	125	87	0	0	0
TRINITY_DN38395_c1_g1_i6	14.2748	3.71695	1.18593	3.13422	0.0017231	0.0197153	NA	47	18	3	7	4	16	23	3	30	0	33	16	0	4	6
TRINITY_DN38397_c0_g1_i1	289.472	4.56817	1.13164	4.03677	5.41924e-05	0.00184828	XP_011873886.1	10	251	209	343	5	672	444	84	643	31	387	275	295	964	13
TRINITY_DN38415_c0_g1_i2	9.48889	6.87816	2.03088	3.38679	0.000707145	0.0104827	NA	85	6	0	0	0	11	5	0	3	0	3	2	0	0	0
TRINITY_DN38418_c0_g1_i2	119.438	9.2231	1.49909	6.15248	7.62813e-10	7.55417e-07	XP_011701421.1	14	9	2	0	0	1188	7	9	9	1	427	10	2	4	1
TRINITY_DN38435_c0_g1_i1	8.66393	6.23407	1.8609	3.35004	0.000808007	0.0115193	XP_018025908.1	38	0	1	1	0	0	0	1	1	1	61	0	1	2	0
TRINITY_DN38483_c0_g1_i1	18.7252	7.38271	2.06276	3.57904	0.000344858	0.00636261	NA	63	9	0	0	0	38	23	0	25	0	82	17	0	0	0
TRINITY_DN38532_c0_g1_i1	25.501	3.60308	0.960325	3.75193	0.000175477	0.00404129	NA	113	35	5	7	10	34	23	8	30	7	50	22	2	5	5
TRINITY_DN38547_c0_g1_i1	18.0584	7.86631	1.93294	4.06961	4.70923e-05	0.00168226	NA	168	3	0	1	0	22	14	0	2	0	3	3	0	0	0
TRINITY_DN38563_c0_g1_i2	31.1114	6.70691	2.10479	3.1865	0.00144004	0.0173671	XP_012055790.1	54	138	0	0	0	30	69	0	44	0	35	132	0	0	0
TRINITY_DN38570_c0_g1_i4	114.216	4.97201	1.28769	3.86118	0.000112842	0.00298056	XP_015125549.1	753	5	5	16	4	10	2	10	17	35	488	0	5	30	9
TRINITY_DN38594_c0_g1_i1	52.441	7.61939	1.70953	4.45701	8.31126e-06	0.000543673	XP_014232017.1	14	25	1	36	0	152	39	132	26	1	247	53	0	55	0
TRINITY_DN38594_c0_g2_i1	11.7955	6.76834	1.63454	4.14082	3.46063e-05	0.00137281	NA	12	9	1	11	0	38	9	30	12	0	32	13	0	11	0
TRINITY_DN38621_c0_g1_i1	10.1478	5.53265	1.77764	3.11235	0.00185601	0.0207698	NA	25	0	0	0	0	36	1	0	28	1	45	2	0	2	1
TRINITY_DN38625_c0_g1_i1	36.2738	7.44583	2.18885	3.40171	0.000669663	0.0100827	NA	123	46	0	0	0	31	51	0	136	0	101	43	0	0	0
TRINITY_DN38646_c0_g2_i1	5.66916	5.87731	2.06169	2.85072	0.00436207	0.0382859	NA	34	6	0	0	0	2	8	0	0	0	10	16	0	0	0
TRINITY_DN38653_c0_g1_i1	16.7403	6.16593	2.0568	2.99783	0.00271911	0.0272619	XP_003368986.1	14	55	0	0	0	51	69	0	21	0	11	56	0	0	0
TRINITY_DN38665_c0_g1_i3	27.7752	6.04457	2.00722	3.01141	0.00260035	0.0264369	XP_011696380.1	40	109	0	0	1	64	30	0	79	0	43	75	0	0	0
TRINITY_DN38667_c0_g1_i1	2.49101	5.37173	1.8364	2.92514	0.00344299	0.0322744	NA	7	2	0	0	0	8	3	0	1	0	12	1	0	0	0
TRINITY_DN38688_c0_g1_i1	348.705	4.80946	1.72095	2.79466	0.0051954	0.0434236	XP_018046276.1	113	529	1	5	3	62	1478	11	2076	2	9	1856	1	1	0
TRINITY_DN38695_c0_g1_i2	29.6792	6.82789	2.41686	2.82511	0.00472641	0.0405553	NA	76	7	0	0	0	239	40	0	69	0	0	2	0	0	0
TRINITY_DN38721_c0_g1_i2	263.71	7.94526	1.92775	4.12151	3.76393e-05	0.0014506	NA	1773	196	0	0	4	321	254	1	333	1	355	205	0	0	0
TRINITY_DN38724_c0_g1_i4	12.4476	6.34823	2.1348	2.97369	0.00294245	0.0288669	NA	16	17	0	0	0	6	26	0	30	0	68	23	0	0	0
TRINITY_DN38724_c0_g2_i2	13.3674	5.7352	1.97774	2.89988	0.00373308	0.0342418	NA	19	19	0	0	1	10	28	0	30	0	67	26	0	0	0
TRINITY_DN38749_c0_g1_i1	9.50225	6.37439	2.08469	3.05772	0.00223031	0.0237112	NA	50	7	0	0	0	14	12	0	21	0	15	12	0	0	0
TRINITY_DN38864_c0_g1_i1	14.3819	7.64333	2.57411	2.96931	0.00298471	0.0291669	NA	86	0	0	0	0	72	0	0	0	0	22	0	0	0	0
TRINITY_DN38891_c0_g1_i1	134.804	3.14264	0.956491	3.28559	0.00101768	0.0135547	XP_018046063.1	600	161	46	43	35	163	213	15	170	58	148	171	13	35	54
TRINITY_DN38899_c0_g1_i1	10.1689	6.2241	1.86683	3.33405	0.000855922	0.0119958	NA	85	5	0	2	1	8	6	2	6	0	10	0	0	0	0
TRINITY_DN38904_c0_g1_i2	95.0447	4.43324	1.00754	4.40005	1.08225e-05	0.000640249	XP_011878825.1	343	25	18	30	24	236	23	60	153	20	225	21	15	134	1
TRINITY_DN38904_c0_g1_i3	8.37416	5.02128	1.33374	3.7648	0.000166682	0.00389987	XP_011878825.1	50	0	1	3	2	24	3	2	5	1	11	1	0	6	0
TRINITY_DN38937_c0_g1_i1	7.84231	5.84122	2.0765	2.81301	0.00490804	0.041669	NA	10	10	0	0	0	20	15	0	25	0	26	14	0	0	0
TRINITY_DN38942_c0_g1_i1	28.8089	7.93607	1.86234	4.26135	2.03197e-05	0.000957047	NA	137	33	0	0	0	51	54	3	51	0	38	37	0	4	0
TRINITY_DN38954_c0_g1_i1	4.71511	5.44735	1.96125	2.77748	0.00547822	0.0450717	XP_012342240.1	23	3	0	0	0	7	9	0	11	0	2	12	0	1	0
TRINITY_DN38960_c0_g1_i2	11.2454	6.45644	2.08412	3.09793	0.00194878	0.0215294	NA	7	17	0	0	0	19	19	0	19	0	67	19	0	0	0
TRINITY_DN38993_c0_g1_i1	13.6973	6.74868	2.10033	3.21315	0.00131288	0.0162227	XP_012223976.1	38	20	0	0	0	9	15	0	26	0	68	18	0	0	0
TRINITY_DN39010_c0_g1_i2	5.26709	6.09837	1.90911	3.19434	0.00140149	0.017008	XP_011858188.1	8	3	0	0	0	8	9	3	3	0	38	1	0	0	0
TRINITY_DN39020_c0_g1_i3	86.7105	6.2202	1.8219	3.41414	0.000639845	0.00975993	XP_011862715.1	21	77	0	0	0	126	286	1	841	1	18	128	1	24	0
TRINITY_DN39047_c1_g1_i1	10.7092	6.81055	1.96578	3.46455	0.000531116	0.00856593	NA	73	19	0	0	0	4	16	0	3	0	13	14	0	0	0
TRINITY_DN39176_c0_g1_i2	23.8386	5.4198	1.51576	3.57563	0.000349379	0.00642074	NA	177	1	1	2	2	0	0	1	3	3	87	1	0	5	2
TRINITY_DN39213_c0_g1_i1	21.5115	5.62512	1.42609	3.94442	7.99931e-05	0.00237676	NA	152	1	0	3	2	1	1	0	1	1	89	1	1	2	3
TRINITY_DN39240_c0_g1_i1	23.4954	7.91239	2.01537	3.92602	8.63631e-05	0.00249842	NA	155	16	0	0	0	63	10	0	12	0	28	17	0	0	0
TRINITY_DN39248_c0_g1_i3	5.59416	6.26056	1.77084	3.53536	0.000407218	0.00711804	NA	38	6	4	1	0	3	3	0	0	0	9	2	1	3	0
TRINITY_DN39279_c0_g1_i1	9.97533	6.47308	1.78147	3.63357	0.000279531	0.00552616	NA	56	3	0	1	0	6	1	0	6	0	47	4	0	0	1
TRINITY_DN39327_c0_g1_i1	192.714	9.07388	2.07868	4.36522	1.26997e-05	0.000708869	XP_011883866.1	98	372	1	0	0	668	217	0	507	0	581	548	2	0	0
TRINITY_DN39341_c0_g1_i1	12.2582	4.92754	1.63768	3.00884	0.00262243	0.026598	NA	44	19	0	2	3	13	14	2	20	0	40	17	0	0	0
TRINITY_DN39361_c0_g1_i1	7.9563	5.20325	1.66785	3.11973	0.00181016	0.0204124	NA	1	3	1	0	1	6	8	1	5	0	72	11	1	0	1
TRINITY_DN39364_c0_g2_i1	6.11326	6.27859	1.94858	3.22214	0.00127238	0.0158496	XP_011859160.1	27	2	0	0	0	2	7	0	6	0	32	3	1	0	0
TRINITY_DN39364_c0_g2_i2	14.827	7.26961	2.01035	3.61609	0.000299082	0.00578301	XP_011859160.1	94	9	0	0	0	22	10	0	10	0	28	19	0	0	0
TRINITY_DN39376_c0_g1_i2	92.2341	7.74025	1.91176	4.04876	5.14897e-05	0.00178978	NA	150	163	1	0	1	202	253	0	108	0	207	343	0	0	0
TRINITY_DN39400_c0_g1_i1	481.491	8.66949	1.77981	4.87101	1.1103e-06	0.000151606	XP_011883671.1	1616	314	8	3	5	1545	735	7	804	0	1062	767	1	0	0
TRINITY_DN39407_c0_g1_i2	25.4667	4.73153	1.51169	3.12997	0.00174823	0.0199092	NA	41	27	2	1	1	40	38	1	93	3	53	94	1	0	1
TRINITY_DN39408_c0_g1_i1	7.75377	5.56444	1.78673	3.11431	0.00184375	0.0206771	NA	41	11	1	2	0	13	11	0	21	0	3	6	0	0	1
TRINITY_DN39409_c0_g1_i1	15.9297	7.19439	2.03184	3.54082	0.000398886	0.00702029	NA	91	34	0	0	0	8	1	0	2	0	36	40	0	0	0
TRINITY_DN39423_c0_g1_i1	14.713	5.50658	1.5412	3.57291	0.000353031	0.00646004	NA	86	0	2	3	1	0	1	1	3	1	75	1	0	5	2
TRINITY_DN39444_c0_g1_i2	26.9848	6.22473	2.1891	2.84351	0.00446197	0.0388978	NA	4	122	0	0	0	74	83	0	78	0	27	69	0	0	0
TRINITY_DN39468_c0_g1_i1	6.26075	5.54986	1.83508	3.02431	0.00249198	0.0256718	NA	0	14	3	4	0	22	6	2	26	0	16	5	0	1	0
TRINITY_DN39489_c0_g1_i2	18.0749	6.73568	2.17939	3.09062	0.00199736	0.0219225	NA	4	32	0	0	0	128	39	0	41	0	19	23	0	0	0
TRINITY_DN39495_c0_g1_i4	110.603	8.86331	2.22977	3.97499	7.0383e-05	0.00219066	NA	867	101	0	0	0	32	119	0	125	0	106	63	0	0	0
TRINITY_DN39511_c0_g1_i4	30.8688	7.72471	2.27483	3.39573	0.000684446	0.0102466	NA	180	22	0	0	0	48	0	0	11	0	99	32	0	0	0
TRINITY_DN39511_c0_g1_i8	14.7279	6.54806	2.33621	2.80285	0.00506533	0.0426297	NA	5	16	0	0	0	11	0	0	9	0	131	33	0	0	0
TRINITY_DN39542_c1_g1_i2	16.5281	4.82587	1.6708	2.88836	0.00387258	0.0351755	NA	69	16	1	0	3	25	18	1	31	1	28	42	0	0	0
TRINITY_DN39601_c0_g1_i2	38.9528	6.87841	2.02717	3.39311	0.000691049	0.0103133	XP_005183200.1	36	67	0	0	0	225	58	0	102	1	64	48	0	0	0
TRINITY_DN39608_c0_g1_i1	95.2551	2.70621	0.846844	3.19564	0.00139523	0.0169571	XP_011172186.1	44	125	68	78	5	106	153	41	362	10	38	176	87	242	25
TRINITY_DN39625_c0_g1_i4	455.704	2.96071	0.856582	3.45642	0.000547399	0.00874893	XP_011690176.1	668	551	118	134	161	508	640	128	679	183	1765	919	81	109	166
TRINITY_DN39635_c0_g1_i1	68.5348	6.62422	1.58582	4.17716	2.95167e-05	0.00123185	NA	219	134	0	3	4	87	149	5	109	0	177	116	0	7	0
TRINITY_DN39647_c1_g1_i2	21.8409	7.02522	2.02572	3.46801	0.000524334	0.00848935	XP_018402552.1	20	43	0	0	0	37	73	0	48	0	87	31	1	0	0
TRINITY_DN39657_c0_g1_i4	32.2281	7.6034	2.63988	2.8802	0.00397417	0.0358257	NA	0	0	0	0	0	247	0	0	0	0	196	0	0	0	0
TRINITY_DN39666_c0_g1_i2	5.59576	5.71432	2.03425	2.80906	0.00496866	0.0420197	NA	5	7	0	0	0	23	7	0	12	0	20	10	0	0	0
TRINITY_DN39709_c0_g1_i1	5.22645	5.77066	2.09317	2.7569	0.00583527	0.0471532	NA	35	0	0	0	0	5	6	0	9	0	6	6	0	2	0
TRINITY_DN39715_c0_g1_i1	5.37554	4.96899	1.62928	3.04982	0.00228982	0.0241539	NA	17	2	1	1	0	9	6	2	21	1	10	8	0	1	0
TRINITY_DN39720_c0_g1_i2	4.55719	5.88156	2.00392	2.93503	0.00333512	0.0315495	NA	31	4	0	0	0	8	5	0	4	0	6	1	0	0	0
TRINITY_DN39720_c0_g1_i3	4.31938	5.61585	2.00905	2.79527	0.00518561	0.0433663	NA	19	5	0	0	0	11	4	0	9	0	9	3	0	0	0
TRINITY_DN39723_c0_g1_i1	186.95	7.48804	2.06915	3.6189	0.000295857	0.00574458	XP_011707601.1	20	441	0	0	0	547	537	1	841	1	319	401	0	0	0
TRINITY_DN39736_c1_g1_i6	135.045	8.61586	2.0222	4.26063	2.0385e-05	0.000958878	XP_011166184.1	173	540	0	0	0	309	492	0	347	0	100	264	0	7	0
TRINITY_DN39777_c0_g1_i1	12.6199	6.76743	2.01074	3.36564	0.000763669	0.0110737	NA	31	22	4	0	0	14	14	0	13	0	63	16	0	0	0
TRINITY_DN39785_c0_g1_i2	570.862	8.40992	1.89985	4.42663	9.57182e-06	0.000595006	NA	1899	766	1	0	5	931	847	1	1064	1	1891	739	0	0	0
TRINITY_DN39792_c0_g1_i2	7.83101	5.83738	2.07428	2.81417	0.00489034	0.0415647	XP_018370003.1	30	18	0	0	0	7	11	0	18	0	14	17	0	0	0
TRINITY_DN39819_c0_g2_i2	65.2434	3.14297	0.828443	3.79383	0.000148342	0.00360705	NA	179	51	36	81	8	52	64	28	121	28	162	39	10	72	28
TRINITY_DN39881_c0_g2_i1	16.5496	6.79782	2.12929	3.19253	0.00141031	0.0170923	XP_020296541.1	43	25	0	0	0	34	8	0	48	0	53	30	0	0	0
TRINITY_DN39893_c0_g1_i2	12.389	7.41944	1.85248	4.00513	6.19841e-05	0.00201802	NA	38	6	0	0	0	19	14	0	3	0	80	4	0	0	0
TRINITY_DN39913_c0_g1_i1	14.7479	5.47884	1.7851	3.0692	0.00214633	0.023097	NA	4	73	0	0	0	2	44	0	4	1	56	54	0	2	0
TRINITY_DN39915_c0_g1_i3	11545.1	8.87132	1.50656	5.88845	3.89823e-09	2.7333e-06	XP_011639206.1	5303	22	711	41	151	159006	53	42	153	42	79	57	68	36	66
TRINITY_DN39921_c0_g1_i1	6.8862	6.60595	1.94769	3.39169	0.000694635	0.0103502	NA	43	7	0	0	0	8	4	0	0	0	22	3	0	0	0
TRINITY_DN40023_c0_g1_i2	92.1838	8.56308	2.20462	3.88415	0.000102688	0.00280271	NA	505	88	0	0	0	105	129	0	197	0	144	101	0	0	0
TRINITY_DN40057_c0_g1_i1	15.7153	5.91279	1.36915	4.31858	1.57034e-05	0.000810131	NA	99	7	4	2	0	12	13	6	8	0	34	12	1	1	3
TRINITY_DN40061_c0_g1_i1	62.2681	6.95189	1.88233	3.69324	0.000221416	0.00470659	NA	300	60	0	0	2	134	65	0	98	0	141	49	0	0	1
TRINITY_DN40084_c0_g1_i2	27.1346	7.77268	2.16876	3.58392	0.000338478	0.00628837	NA	223	10	0	0	0	17	12	0	38	0	30	6	0	0	0
TRINITY_DN40088_c0_g1_i1	4.35898	5.06981	1.71805	2.9509	0.00316846	0.0304041	NA	18	0	0	0	1	5	6	2	4	0	16	5	1	1	0
TRINITY_DN40109_c0_g1_i1	21.0219	4.09805	0.996661	4.11178	3.92618e-05	0.00148982	NA	30	32	2	8	2	27	43	6	49	4	75	29	2	9	4
TRINITY_DN40115_c0_g1_i2	5.34448	5.76658	2.0023	2.87998	0.00397696	0.0358456	NA	23	11	0	0	0	4	8	0	7	0	16	6	0	0	0
TRINITY_DN40123_c0_g1_i1	19.0835	6.413	2.10702	3.04363	0.00233742	0.0245224	NA	17	58	0	0	0	48	57	0	47	0	34	48	0	0	0
TRINITY_DN40125_c0_g1_i3	12.1066	7.04906	1.99506	3.53326	0.000410462	0.00715516	NA	60	20	0	0	0	42	6	0	9	0	21	5	0	0	0
TRINITY_DN40128_c0_g1_i1	6.54313	6.09793	1.96577	3.10205	0.00192185	0.0213276	NA	24	13	0	0	0	7	9	0	7	0	24	8	0	0	0
TRINITY_DN40155_c0_g1_i1	6.37989	3.94158	1.24776	3.15893	0.00158348	0.0185739	NA	16	14	2	6	0	18	16	1	9	1	3	7	0	4	2
TRINITY_DN40159_c0_g1_i2	10.5486	6.72961	2.06711	3.25557	0.00113167	0.0146043	NA	74	10	0	0	0	15	8	0	13	0	10	7	0	0	0
TRINITY_DN40170_c0_g1_i4	12.1352	6.60469	2.09871	3.14702	0.00164941	0.0191009	NA	26	20	0	0	0	26	6	0	31	0	53	13	0	0	0
TRINITY_DN40182_c0_g1_i1	7.52674	5.14636	1.6007	3.21507	0.00130414	0.0161436	NA	16	7	1	0	0	58	3	0	8	1	2	10	0	3	1
TRINITY_DN40205_c0_g1_i1	16.6173	6.06038	2.14655	2.82331	0.00475299	0.0407299	NA	99	0	0	0	2	35	0	0	0	0	66	0	1	0	0
TRINITY_DN40213_c0_g1_i4	26.1948	7.60532	2.13313	3.56534	0.000363383	0.00659107	NA	158	20	0	0	0	32	20	0	44	0	46	28	0	0	0
TRINITY_DN40226_c0_g1_i2	26.7665	6.17336	2.08652	2.95868	0.00308958	0.0298827	XP_012218888.1	0	2	0	1	1	167	198	0	2	0	10	64	0	0	0
TRINITY_DN40249_c0_g2_i1	44.204	7.74216	2.02547	3.82239	0.000132162	0.00333475	NA	25	117	0	0	0	153	124	0	100	0	94	95	0	1	0
TRINITY_DN40278_c1_g1_i1	4.15301	5.47407	1.97565	2.77077	0.00559243	0.0457527	NA	11	8	0	1	0	2	1	0	10	0	21	5	0	0	0
TRINITY_DN40308_c1_g1_i1	19.3526	4.49948	1.58236	2.84352	0.0044618	0.0388978	NA	60	27	5	0	2	19	32	0	33	0	59	36	1	1	5
TRINITY_DN40360_c0_g1_i2	7.10486	6.11183	2.10064	2.9095	0.00362007	0.0334947	NA	39	6	0	0	0	25	13	0	8	0	1	6	0	0	0
TRINITY_DN40383_c0_g1_i3	70.0506	8.56576	2.10233	4.0744	4.61327e-05	0.00165942	NA	381	84	0	0	0	77	125	3	95	0	105	98	0	0	0
TRINITY_DN40404_c0_g1_i2	14.1635	7.6064	1.93509	3.93077	8.46738e-05	0.00246888	NA	75	3	0	0	0	6	4	0	3	0	82	2	0	0	0
TRINITY_DN40419_c0_g1_i1	18.3334	5.44244	1.67109	3.25682	0.00112669	0.0145636	NA	107	0	1	3	0	1	0	4	0	3	99	0	1	2	2
TRINITY_DN40445_c0_g1_i1	3.58105	5.47202	2.00335	2.73143	0.00630592	0.0498411	NA	18	7	1	0	0	1	1	0	0	0	13	6	0	0	0
TRINITY_DN40450_c0_g1_i1	271.084	9.82353	2.11144	4.65253	3.27889e-06	0.00029916	NA	1419	399	1	0	0	387	343	0	353	0	558	243	0	0	0
TRINITY_DN40485_c0_g1_i1	15285.4	2.065	0.552998	3.7342	0.000188315	0.0042359	XP_011266720.1	29617	10830	4735	10648	13125	23719	9885	6426	9582	12409	53331	14519	3910	10825	9991
TRINITY_DN40504_c0_g1_i1	7.7068	5.3686	1.75841	3.0531	0.00226493	0.0239573	NA	0	6	1	3	1	23	13	2	25	0	37	6	0	1	0
TRINITY_DN40551_c0_g1_i1	14.6587	7.01336	1.91618	3.66006	0.000252154	0.00514676	XP_011860026.1	10	22	0	0	0	49	42	0	22	0	63	14	0	1	0
TRINITY_DN40551_c0_g2_i1	9.36164	6.39309	2.09185	3.05618	0.00224173	0.023801	XP_018405109.1	41	11	0	0	0	38	27	0	10	0	5	2	0	0	0
TRINITY_DN40553_c0_g1_i5	12.2579	5.96484	2.17198	2.74627	0.00602774	0.0482779	NA	60	24	0	1	0	4	14	1	51	0	0	27	0	0	0
TRINITY_DN40565_c0_g1_i3	3.96649	5.55442	1.96563	2.82577	0.00471674	0.0404942	XP_011699461.1	24	6	0	0	0	3	5	0	6	0	7	1	1	0	0
TRINITY_DN40579_c0_g1_i1	25.741	6.91324	1.73332	3.98844	6.65093e-05	0.00211446	NA	99	42	0	1	1	74	33	4	59	0	23	38	0	1	0
TRINITY_DN40587_c0_g1_i2	10.4569	6.24411	1.97102	3.16796	0.00153514	0.018173	NA	43	28	0	0	0	8	21	0	0	0	7	48	0	0	0
TRINITY_DN40588_c0_g1_i3	8.08961	6.23162	2.0428	3.05052	0.00228442	0.024109	NA	42	30	0	0	0	3	18	0	0	0	16	5	0	0	0
TRINITY_DN40635_c0_g1_i3	75.4845	6.93513	2.22474	3.11728	0.00182529	0.0205384	NA	12	277	0	0	0	167	288	0	271	0	81	192	0	0	0
TRINITY_DN40657_c0_g1_i1	7.4841	6.26489	2.03075	3.08501	0.00203545	0.0222427	NA	33	10	0	0	0	16	14	0	10	0	19	2	0	0	0
TRINITY_DN40673_c0_g1_i1	8.88732	5.88542	1.43498	4.1014	4.10664e-05	0.00153316	NA	32	14	0	5	1	19	10	4	13	0	14	11	3	2	0
TRINITY_DN40728_c0_g1_i1	120.121	4.68943	1.12621	4.16389	3.12875e-05	0.00128247	XP_018053682.1	21	73	24	78	22	568	159	53	216	14	324	161	16	122	1
TRINITY_DN40728_c0_g1_i2	22.6827	5.588	1.51245	3.69466	0.000220178	0.00468961	XP_018053682.1	0	29	0	9	3	177	21	3	21	0	45	22	2	14	1
TRINITY_DN40757_c0_g1_i2	198.324	8.46166	2.23549	3.78514	0.000153622	0.00369167	XP_011164893.1	30	351	0	0	0	479	348	0	418	0	1066	325	0	0	0
TRINITY_DN40770_c0_g1_i2	24.7452	7.06113	2.56537	2.75248	0.00591455	0.0476039	YP_009413533.1	182	0	0	0	0	0	0	6	0	0	102	2	0	0	0
TRINITY_DN40776_c0_g1_i1	7.21693	6.28407	1.97557	3.1809	0.0014682	0.017604	NA	43	7	0	0	0	17	17	0	3	0	2	10	0	0	0
TRINITY_DN40822_c0_g1_i2	7.87206	5.68705	1.78251	3.19047	0.00142041	0.0171877	NA	52	17	0	3	1	13	5	0	5	0	0	8	1	1	0
TRINITY_DN40829_c0_g2_i1	50.5002	7.30762	2.17121	3.36569	0.000763538	0.0110726	NA	35	151	0	0	0	90	157	0	128	0	124	134	0	0	0
TRINITY_DN40848_c1_g1_i1	12.7063	5.43551	1.63019	3.33429	0.00085519	0.0119909	XP_011172819.1	0	17	11	9	0	12	39	4	41	0	19	34	2	22	0
TRINITY_DN40860_c0_g1_i1	97.5052	4.79884	1.04702	4.58332	4.57648e-06	0.00037067	NA	225	219	4	7	8	266	290	4	161	9	112	178	5	14	10
TRINITY_DN40867_c0_g2_i1	5.14673	5.43102	1.8839	2.88286	0.00394077	0.0356096	NA	13	11	0	0	0	5	12	1	9	0	13	14	0	0	0
TRINITY_DN40869_c0_g1_i2	11.9627	6.64302	2.09659	3.1685	0.0015323	0.0181454	NA	80	1	0	0	0	2	15	1	27	0	19	6	5	0	0
TRINITY_DN40873_c0_g1_i4	8.01803	7.17865	2.48747	2.88593	0.00390261	0.0353647	NA	69	0	0	0	0	1	1	0	0	0	22	0	0	0	0
TRINITY_DN40873_c0_g4_i1	8.107	5.29195	1.80607	2.93009	0.00338862	0.0319066	NA	64	0	1	1	1	0	1	1	0	1	21	0	1	5	0
TRINITY_DN40891_c0_g1_i1	15.4831	7.78896	1.80455	4.31629	1.5867e-05	0.000816815	NA	104	2	2	3	0	27	8	0	4	0	40	0	1	0	0
TRINITY_DN40897_c0_g1_i1	5.64463	5.36343	1.82389	2.94065	0.00327523	0.031141	NA	27	3	0	0	0	6	4	4	5	0	17	9	0	0	1
TRINITY_DN40915_c0_g1_i1	2.6038	5.46684	1.91108	2.86061	0.00422831	0.0374608	NA	13	1	0	0	0	3	1	0	1	0	13	1	0	0	0
TRINITY_DN40918_c0_g1_i1	9.01561	5.81672	2.10377	2.7649	0.00569406	0.0463709	NA	30	25	0	0	0	17	21	0	27	0	7	11	0	0	0
TRINITY_DN40927_c0_g1_i2	37.4713	7.71892	2.54273	3.03568	0.00239992	0.0249997	NA	0	0	0	0	0	186	12	0	0	0	305	6	0	0	0
TRINITY_DN40937_c0_g1_i2	6.04319	4.52476	1.64293	2.75408	0.00588577	0.0474317	NA	3	10	0	2	0	7	8	1	7	2	40	9	0	0	0
TRINITY_DN40938_c0_g1_i1	43.0612	7.69302	2.1333	3.60615	0.000310768	0.00593956	NA	110	92	0	0	0	64	93	0	75	0	113	100	0	0	0
TRINITY_DN40957_c1_g1_i1	42.607	4.97639	1.26025	3.94872	7.85718e-05	0.00234883	NA	109	81	3	13	4	98	111	2	71	4	49	107	0	1	1
TRINITY_DN40963_c0_g1_i1	5.48168	5.65048	1.996	2.83091	0.00464164	0.0399923	NA	21	4	0	0	0	3	6	1	14	0	16	13	0	0	0
TRINITY_DN40965_c0_g1_i3	22.0135	6.67219	1.9655	3.39465	0.000687166	0.0102753	XP_011859561.1	5	49	0	1	0	2	89	2	52	0	95	60	1	0	0
TRINITY_DN40973_c0_g1_i2	47.1892	2.18966	0.796436	2.74933	0.00597176	0.0479556	XP_019887254.1	44	39	33	20	30	86	50	16	72	19	143	78	15	35	33
TRINITY_DN40986_c0_g1_i1	716.531	3.22909	1.07968	2.99078	0.00278264	0.0277152	NA	4138	498	171	343	234	684	668	259	1093	434	270	468	168	341	54
TRINITY_DN40991_c0_g1_i1	159.457	5.35976	1.16748	4.59086	4.41423e-06	0.000363039	NA	845	158	9	34	4	133	191	62	213	26	330	126	4	32	9
TRINITY_DN41000_c0_g1_i1	3.93258	5.13014	1.86129	2.75623	0.00584715	0.0472214	NA	14	10	1	0	0	9	9	1	7	0	1	7	0	0	0
TRINITY_DN41005_c0_g1_i3	23.4735	7.16551	2.074	3.45492	0.000550461	0.00878136	NA	84	35	0	0	0	24	67	0	26	0	48	62	0	0	0
TRINITY_DN41040_c0_g1_i3	36.6682	8.04937	1.98427	4.05658	4.97959e-05	0.00174958	XP_018393515.1	72	36	14	0	0	129	76	0	51	0	127	12	0	13	0
TRINITY_DN41040_c0_g1_i4	127.293	7.13556	1.94606	3.66667	0.000245731	0.00505673	XP_019887691.1	855	111	0	0	4	22	0	0	75	1	359	149	2	30	0
TRINITY_DN41045_c0_g1_i2	5.78139	6.10603	1.85619	3.28954	0.00100351	0.0134331	NA	23	7	1	0	0	7	10	0	7	0	20	5	0	0	0
TRINITY_DN41070_c0_g1_i2	14.6306	6.49967	2.09174	3.1073	0.00188804	0.0210301	NA	44	24	0	0	0	35	40	0	34	0	17	28	0	0	0
TRINITY_DN41102_c1_g1_i2	3.11772	5.51676	2.02038	2.73055	0.00632289	0.0499373	NA	12	2	0	0	0	5	4	0	0	0	17	1	0	0	0
TRINITY_DN41141_c1_g1_i1	4.21814	5.16492	1.85626	2.78243	0.00539534	0.0445999	NA	11	3	1	1	0	15	13	0	15	0	0	4	1	1	0
TRINITY_DN41164_c0_g1_i2	4.99092	5.79876	1.99691	2.90386	0.00368593	0.0339406	NA	29	8	0	0	0	8	7	0	6	0	6	4	0	0	0
TRINITY_DN41189_c0_g1_i1	7.52759	6.63041	1.89049	3.50725	0.000452768	0.00766932	NA	41	5	0	0	0	28	4	1	9	0	9	3	0	0	0
TRINITY_DN41198_c0_g1_i2	4.68992	5.23294	1.79812	2.91023	0.00361163	0.0334391	XP_011688441.1	13	3	0	0	0	1	3	1	4	1	33	1	2	0	0
TRINITY_DN41201_c0_g1_i1	19.5824	6.73998	2.2475	2.99888	0.00270977	0.0271938	NA	10	0	0	0	0	261	3	1	7	0	0	0	0	1	1
TRINITY_DN41203_c0_g1_i1	18.2586	6.15079	2.19156	2.80658	0.00500698	0.0422591	XP_008472999.1	3	55	0	0	0	52	50	0	73	0	39	29	0	0	0
TRINITY_DN41204_c0_g1_i2	24.665	7.45287	2.12116	3.51359	0.000442097	0.00754845	XP_011873855.1	138	28	0	0	0	51	38	0	36	0	19	30	0	0	0
TRINITY_DN41213_c0_g1_i1	8.04448	6.97655	1.8835	3.70403	0.000212197	0.00457852	XP_018347160.1	52	1	0	0	0	9	1	0	0	0	30	4	1	0	0
TRINITY_DN41252_c0_g1_i1	14.3677	7.12236	2.11141	3.37328	0.000742788	0.0108657	NA	125	34	0	0	0	2	4	0	2	0	7	5	0	0	0
TRINITY_DN41252_c0_g1_i2	16.2532	6.73368	2.03995	3.3009	0.000963755	0.0130483	NA	45	16	0	0	0	46	30	1	64	0	21	23	0	0	0
TRINITY_DN41261_c0_g1_i3	118.756	3.27684	1.12565	2.91107	0.00360195	0.0333778	XP_018299781.1	25	191	19	35	5	221	302	28	661	6	50	327	35	87	28
TRINITY_DN41277_c1_g1_i1	78.893	2.74445	0.787615	3.48451	0.000493045	0.00814334	XP_011169823.1	50	80	53	71	13	140	116	58	209	33	98	146	50	120	8
TRINITY_DN41315_c0_g1_i2	13.999	6.96484	2.10682	3.30586	0.000946867	0.0128814	NA	107	20	0	0	0	12	19	0	11	0	6	7	0	0	0
TRINITY_DN41347_c0_g1_i1	58.4645	8.50394	2.08805	4.07268	4.64758e-05	0.00166708	NA	299	60	0	0	0	50	81	0	78	0	158	66	2	0	0
TRINITY_DN41358_c1_g2_i1	5.815	5.85692	1.7675	3.31367	0.000920799	0.0126359	NA	15	3	0	0	0	6	14	2	15	0	19	6	0	7	0
TRINITY_DN41384_c0_g1_i4	21.212	7.41003	2.26716	3.26841	0.00108153	0.0141502	XP_011882769.1	164	0	0	0	0	32	6	0	15	0	36	6	0	0	0
TRINITY_DN41388_c0_g1_i1	22.2478	8.30164	1.81598	4.57143	4.84408e-06	0.000384484	XP_018337722.1	30	0	3	2	0	258	2	1	7	0	8	0	0	4	0
TRINITY_DN41388_c0_g1_i3	11.5246	7.41289	2.44896	3.02696	0.00247028	0.0255168	XP_018337722.1	23	0	0	0	0	64	0	0	0	0	62	4	0	0	0
TRINITY_DN41392_c1_g1_i1	10.5292	5.7342	1.83677	3.1219	0.00179691	0.020319	XP_011701420.1	0	2	2	0	0	59	0	2	0	1	74	0	1	2	1
TRINITY_DN41392_c1_g1_i2	101.659	9.22067	2.37822	3.87713	0.000105696	0.00285319	XP_011701420.1	0	4	0	0	0	1204	9	0	12	0	223	1	0	0	0
TRINITY_DN41394_c0_g2_i1	342.862	6.97551	1.6246	4.29367	1.75745e-05	0.000872904	NA	707	115	4	3	3	1016	993	8	2016	4	225	345	0	3	5
TRINITY_DN41400_c0_g1_i2	23.8086	5.50619	1.83574	2.99944	0.00270473	0.0271627	NA	120	52	0	0	1	37	39	0	32	2	18	38	0	0	0
TRINITY_DN41413_c0_g1_i4	19.819	7.63278	2.00697	3.80314	0.000142872	0.0035115	XP_013783143.1	128	25	0	0	0	5	36	0	4	0	53	7	0	0	0
TRINITY_DN41423_c0_g1_i2	33.7982	8.31536	2.03566	4.08484	4.41069e-05	0.00160549	NA	130	21	0	0	0	38	28	0	17	0	195	14	0	0	0
TRINITY_DN41430_c0_g1_i2	35.6102	7.31538	2.18238	3.35202	0.000802244	0.0114694	NA	123	68	0	0	0	28	67	0	118	0	74	53	0	0	0
TRINITY_DN41433_c0_g1_i1	16.9429	6.31064	2.12101	2.9753	0.00292699	0.0287564	XP_011640040.1	43	55	0	0	0	24	47	0	49	0	19	30	0	0	0
TRINITY_DN41458_c0_g1_i1	106.303	3.12708	0.99393	3.14617	0.00165423	0.0191416	NA	680	81	20	37	32	41	75	33	93	60	95	66	23	40	44
TRINITY_DN41462_c0_g1_i1	265.966	3.73908	0.775993	4.81845	1.4468e-06	0.0001757	XP_011705483.1	298	125	284	202	48	577	116	787	236	47	410	117	104	578	28
TRINITY_DN41470_c0_g1_i1	16.6997	4.41799	1.56317	2.8263	0.00470886	0.0404494	NA	59	34	0	2	0	20	40	0	35	4	39	10	1	0	2
TRINITY_DN41482_c0_g1_i2	15.6549	5.54001	1.98626	2.78916	0.0052845	0.043944	XP_011693112.1	79	4	28	2	0	10	8	0	2	2	55	0	0	0	0
TRINITY_DN41501_c0_g1_i1	20.3697	7.74417	2.16191	3.5821	0.00034085	0.00631716	NA	18	0	3	1	0	1	1	0	1	0	235	0	0	0	0
TRINITY_DN41508_c1_g1_i1	78.2318	9.31227	1.89665	4.90985	9.11453e-07	0.000135644	NA	458	91	0	2	0	60	78	0	102	0	153	105	0	1	0
TRINITY_DN41508_c1_g1_i2	108.372	5.3116	1.79279	2.96276	0.00304899	0.0296127	NA	272	164	2	0	14	311	91	0	202	3	328	183	0	0	1
TRINITY_DN41557_c0_g1_i2	87.583	4.84635	1.27198	3.81007	0.000138928	0.00344349	XP_011874056.1	24	139	2	9	14	170	191	3	190	5	424	166	4	5	4
TRINITY_DN41557_c0_g1_i6	109.744	7.99677	2.23437	3.57899	0.000344923	0.0063632	XP_011874054.1	18	191	0	0	0	229	188	0	307	0	522	244	0	0	0
TRINITY_DN41558_c0_g1_i7	81.5221	4.44743	1.13876	3.90552	9.40236e-05	0.00264903	XP_011860849.1	29	31	41	393	1	21	24	12	99	2	25	23	6	716	1
TRINITY_DN41593_c0_g1_i1	3.89887	4.97564	1.80594	2.75516	0.00586641	0.0473311	NA	0	12	2	0	0	11	1	3	8	0	12	5	2	4	0
TRINITY_DN41594_c0_g1_i1	5.99804	5.28597	1.51895	3.48001	0.000501402	0.00823253	NA	20	7	0	2	0	15	10	1	10	0	7	7	5	2	1
TRINITY_DN41596_c0_g1_i1	41.27	5.13073	1.50895	3.40019	0.00067338	0.0101176	NA	304	0	2	2	4	1	3	4	3	10	152	2	1	4	0
TRINITY_DN41596_c0_g2_i2	92.4999	5.58963	1.1944	4.67985	2.87078e-06	0.000276622	NA	579	1	8	5	6	11	1	17	12	15	440	2	3	17	5
TRINITY_DN41615_c0_g1_i5	1204.27	8.3723	1.70119	4.92144	8.59106e-07	0.000131201	XP_012543723.1	3650	1533	2	1	15	1946	1488	4	2786	2	3720	2283	2	2	0
TRINITY_DN41642_c0_g1_i2	35.0291	6.60468	2.21786	2.97795	0.00290187	0.0285738	NA	7	100	0	0	0	106	146	0	142	0	45	45	0	0	0
TRINITY_DN41652_c0_g1_i2	1257.64	12.1902	1.63976	7.4341	1.05283e-13	5.32284e-10	XP_011694180.1	6588	0	1	0	2	2335	0	1	1	0	6496	2	12	3	0
TRINITY_DN41654_c0_g1_i1	4.42936	4.7674	1.69836	2.80706	0.00499961	0.0422151	NA	7	11	5	0	0	5	7	6	7	0	5	13	1	0	0
TRINITY_DN41655_c0_g1_i3	8.58336	5.85058	2.12153	2.75771	0.00582071	0.0470711	NA	33	17	0	0	0	15	13	0	33	0	8	9	0	0	0
TRINITY_DN41734_c0_g1_i2	13.1482	4.38751	1.55225	2.82654	0.00470542	0.0404258	NA	7	28	12	2	2	17	17	7	16	2	65	18	0	0	0
TRINITY_DN41738_c0_g1_i1	118.244	8.81623	2.10345	4.19131	2.77347e-05	0.00118093	NA	349	223	0	0	0	350	256	2	212	0	131	255	0	0	0
TRINITY_DN41743_c0_g1_i1	54.4531	9.65803	2.28036	4.23531	2.28237e-05	0.00103198	XP_011700853.1	10	0	0	0	0	710	0	0	0	0	58	1	1	0	0
TRINITY_DN41743_c0_g1_i2	396.253	8.89167	1.82677	4.86743	1.13059e-06	0.000152703	NA	5	9	4	5	3	5471	0	4	0	0	210	0	7	5	4
TRINITY_DN41743_c0_g1_i3	1163.41	8.05466	1.73748	4.63583	3.55512e-06	0.00031694	XP_011155540.1	6220	3	0	2	38	2976	2	4	0	0	5038	1	5	112	2
TRINITY_DN41743_c0_g1_i4	276.937	8.78011	1.69728	5.17304	2.30319e-07	5.5799e-05	NA	79	0	1	0	0	3599	0	7	0	1	264	0	6	1	6
TRINITY_DN41782_c0_g1_i2	15.9892	7.13996	2.11266	3.37961	0.000725881	0.0106838	NA	76	6	0	0	0	70	14	0	32	0	15	6	0	0	0
TRINITY_DN41783_c0_g1_i1	196.098	3.75541	0.869852	4.3173	1.57947e-05	0.000813749	NA	548	316	29	50	29	251	311	85	318	58	445	346	26	60	38
TRINITY_DN41833_c0_g2_i1	264.131	10.3071	1.73436	5.94289	2.80043e-09	2.10986e-06	NA	1127	167	0	1	1	1346	265	1	49	0	418	201	0	0	0
TRINITY_DN41848_c0_g1_i1	6301.93	12.1739	1.28683	9.46035	3.06913e-21	8.42339e-17	XP_012542708.1	16760	6	10	10	6	50904	17	43	14	8	16542	6	6	0	0
TRINITY_DN41849_c0_g1_i1	7.50883	6.2258	2.25212	2.76442	0.00570236	0.0464013	NA	62	4	0	0	0	3	2	0	6	0	14	0	0	0	0
TRINITY_DN41849_c0_g1_i3	7.50883	6.2258	2.25212	2.76442	0.00570236	0.0464013	NA	62	4	0	0	0	3	2	0	6	0	14	0	0	0	0
TRINITY_DN41860_c0_g1_i4	56.8568	6.12687	2.01972	3.03353	0.00241712	0.0251312	XP_011684617.1	233	147	0	0	0	6	58	2	105	3	158	102	0	0	0
TRINITY_DN41867_c0_g1_i1	6.83404	6.3385	2.16945	2.92171	0.00348119	0.0325325	XP_011349057.1	4	1	0	0	0	16	0	0	2	0	64	4	0	0	0
TRINITY_DN41878_c0_g1_i1	22.4108	7.10719	2.11332	3.36304	0.000770893	0.0111399	NA	35	47	0	0	0	37	50	0	46	0	96	26	0	0	0
TRINITY_DN41884_c0_g1_i1	16.1516	7.30213	2.43645	2.99704	0.00272619	0.0273101	NA	0	7	0	0	0	209	0	0	1	0	10	9	0	0	0
TRINITY_DN41891_c0_g1_i1	9.01563	7.66084	2.37431	3.22656	0.0012529	0.0156811	XP_018358371.1	41	0	0	1	0	53	0	0	0	0	21	0	0	0	0
TRINITY_DN41891_c0_g1_i3	34.9021	8.92221	2.42599	3.67776	0.000235292	0.00490388	XP_018358371.1	336	0	0	0	0	21	0	0	1	0	42	0	0	0	0
TRINITY_DN41892_c0_g1_i2	121.337	7.18845	2.03101	3.53935	0.00040111	0.00704203	XP_011339600.1	2	236	3	0	1	225	250	0	204	1	652	291	0	0	0
TRINITY_DN41892_c0_g1_i3	92.4834	8.31291	2.22157	3.7419	0.000182631	0.00414887	XP_011339600.1	26	128	0	0	0	132	144	0	177	0	604	165	0	0	0
TRINITY_DN41895_c0_g1_i3	228.185	2.09198	0.569712	3.67199	0.000240668	0.00498619	XP_011172710.1	336	361	73	150	135	308	337	115	402	97	458	358	96	178	135
TRINITY_DN41896_c0_g1_i1	5.11259	5.1339	1.5688	3.2725	0.00106602	0.0140094	NA	15	6	2	3	0	17	6	1	10	1	8	5	0	0	0
TRINITY_DN41899_c1_g1_i2	220.5	7.91919	2.09096	3.78735	0.000152265	0.00366855	NA	773	280	0	0	2	364	309	0	468	0	579	396	0	0	0
TRINITY_DN41912_c0_g1_i2	4.09841	5.51753	1.94884	2.83119	0.00463756	0.0399681	NA	6	8	0	0	0	15	2	0	4	0	15	10	0	0	0
TRINITY_DN41921_c0_g1_i3	8.73019	6.64694	2.00874	3.30901	0.000936249	0.012784	NA	79	2	0	2	0	5	3	3	6	0	0	1	4	0	0
TRINITY_DN41928_c0_g1_i1	5.47255	5.74423	1.69037	3.3982	0.000678298	0.0101752	NA	0	10	5	0	0	25	5	6	3	0	14	8	3	2	0
TRINITY_DN41941_c0_g1_i2	23.1113	7.8807	2.15453	3.65773	0.00025446	0.00517921	NA	159	3	0	1	0	67	0	0	8	0	46	0	0	0	0
TRINITY_DN41953_c0_g1_i11	17.4714	6.16837	2.12534	2.9023	0.00370435	0.0340554	XP_011642410.1	4	55	0	0	0	68	69	0	28	0	15	52	0	0	0
TRINITY_DN41956_c0_g1_i1	3.56742	5.50752	1.8311	3.00776	0.00263183	0.0266657	NA	14	3	1	0	0	8	0	1	7	0	9	5	0	1	0
TRINITY_DN41966_c0_g1_i1	46.716	5.76298	1.62856	3.53869	0.000402113	0.00705448	XP_011705118.1	0	71	5	53	0	76	85	9	214	0	12	138	46	78	1
TRINITY_DN42003_c1_g1_i2	30.1738	7.88481	2.11953	3.72007	0.000199167	0.00438754	NA	205	52	0	0	0	33	9	0	23	0	45	24	0	0	0
TRINITY_DN42011_c0_g1_i1	4.32055	5.51813	1.99636	2.7641	0.00570796	0.0464335	NA	21	3	3	0	0	12	9	0	0	0	2	9	0	0	0
TRINITY_DN42023_c0_g1_i1	45.1547	7.40389	1.86984	3.95964	7.50613e-05	0.0022832	NA	137	84	0	0	0	84	86	0	93	1	125	51	0	1	0
TRINITY_DN42038_c0_g1_i1	18.9603	4.1166	1.11979	3.67624	0.000236695	0.00492708	NA	73	19	1	5	0	16	23	3	14	5	74	16	3	2	8
TRINITY_DN42052_c0_g1_i2	9.55986	4.84372	1.70988	2.83278	0.00461456	0.0398268	XP_011630629.1	24	9	0	49	1	7	9	5	3	0	6	17	13	1	0
TRINITY_DN42054_c0_g1_i1	4.85838	5.99389	1.99135	3.00996	0.00261285	0.026526	NA	31	2	0	0	0	2	5	0	3	0	15	4	0	0	0
TRINITY_DN42088_c0_g1_i1	35.3734	7.90728	1.69423	4.66718	3.05361e-06	0.000287014	NA	92	1	0	3	0	237	12	13	39	1	85	1	1	3	0
TRINITY_DN42134_c0_g1_i1	9.68094	4.5528	1.41804	3.21063	0.00132444	0.0163235	XP_019700031.1	37	9	2	2	0	10	13	3	22	3	18	18	1	1	0
TRINITY_DN42134_c0_g1_i3	10.4156	6.84744	1.75675	3.89778	9.70787e-05	0.00270497	XP_019889993.1	64	11	0	1	0	13	14	0	21	0	4	9	2	4	0
TRINITY_DN42134_c0_g2_i1	10.3809	6.28137	2.10555	2.98324	0.00285216	0.0282232	XP_019700031.1	26	10	0	0	0	13	17	0	34	0	41	11	0	0	0
TRINITY_DN42134_c0_g2_i2	9.76502	4.5243	1.38531	3.2659	0.00109115	0.0142411	XP_019700031.1	7	20	2	2	1	23	28	5	30	1	17	17	0	5	0
TRINITY_DN42139_c1_g1_i1	11.2382	6.00996	2.08916	2.87673	0.00401815	0.0361169	NA	36	19	0	0	0	17	46	0	24	0	9	23	0	0	0
TRINITY_DN42148_c0_g1_i2	39.1887	5.67642	1.6792	3.38044	0.000723704	0.0106583	XP_011858187.1	0	140	10	2	0	94	141	4	131	1	52	78	3	2	1
TRINITY_DN42167_c0_g1_i1	3.51686	5.67182	1.84655	3.07157	0.00212936	0.0229736	NA	18	7	0	0	0	5	2	0	1	0	10	4	0	0	0
TRINITY_DN42173_c0_g1_i1	5.5218	5.57191	1.95641	2.84803	0.00439911	0.0385071	NA	5	22	1	0	0	27	6	0	11	0	9	5	0	0	0
TRINITY_DN42175_c0_g1_i1	59.2865	7.36295	1.97765	3.72308	0.000196803	0.00435294	NA	193	52	0	0	1	110	98	2	220	0	140	54	0	0	0
TRINITY_DN42185_c0_g1_i1	894.951	3.93563	1.33718	2.94323	0.0032481	0.0309661	NA	184	1671	9	30	8	27	2695	16	775	15	280	9553	3	9	16
TRINITY_DN42203_c0_g1_i1	15.8536	6.79381	1.85816	3.6562	0.000255979	0.00519967	NA	82	9	0	0	0	23	6	1	20	0	53	13	0	0	1
TRINITY_DN42225_c0_g1_i3	9.95975	5.9905	2.02305	2.96112	0.00306525	0.0297151	XP_011166855.1	8	30	0	0	0	21	25	0	15	0	31	27	0	0	0
TRINITY_DN42246_c0_g1_i1	222.918	5.04301	0.985384	5.11782	3.09095e-07	6.8335e-05	NA	1679	143	11	22	19	177	124	24	68	49	301	94	30	33	20
TRINITY_DN42265_c0_g2_i1	31.372	7.31599	1.95214	3.74768	0.000178479	0.00408546	XP_011175751.1	162	30	0	0	0	49	27	0	29	0	72	53	0	0	1
TRINITY_DN42274_c0_g2_i1	27.8001	5.7168	1.87382	3.05089	0.00228168	0.024088	NA	185	0	1	2	0	1	0	5	0	5	129	0	1	4	0
TRINITY_DN42281_c0_g1_i1	18.8723	2.0529	0.718638	2.85665	0.00428134	0.0377704	NA	48	18	2	9	13	36	20	7	25	12	35	19	9	13	16
TRINITY_DN42297_c0_g1_i1	6.6702	5.70502	2.04834	2.7852	0.00534955	0.0443378	NA	20	13	0	0	0	6	14	0	15	0	19	12	0	0	0
TRINITY_DN42307_c0_g1_i2	94.6041	4.82758	1.21778	3.96424	7.36304e-05	0.00225201	NA	28	251	3	11	3	243	198	47	265	7	167	280	11	22	7
TRINITY_DN42309_c0_g1_i1	49.7123	8.25134	2.14961	3.83853	0.000123774	0.0031877	NA	221	52	0	0	0	51	51	0	74	0	173	56	0	0	0
TRINITY_DN42337_c0_g1_i1	4.64968	5.88486	1.94109	3.03173	0.00243156	0.025239	NA	13	7	0	0	0	5	5	0	4	0	27	3	0	0	0
TRINITY_DN42351_c0_g1_i2	14.1068	5.66795	1.87651	3.02048	0.00252374	0.0259088	XP_011055132.1	0	32	17	3	0	25	54	3	44	0	21	23	0	8	0
TRINITY_DN42351_c0_g1_i5	29.9433	4.61865	1.21909	3.78861	0.000151493	0.00365637	XP_018392915.1	7	70	2	9	0	39	71	5	122	3	64	74	4	25	2
TRINITY_DN42353_c0_g1_i1	6.34069	6.19034	2.0874	2.96557	0.00302122	0.0294144	NA	4	5	0	0	0	54	1	0	9	0	17	2	0	0	0
TRINITY_DN42361_c0_g1_i2	63.3385	8.3369	2.16496	3.85083	0.000117716	0.00307317	NA	114	85	0	0	0	83	115	0	101	0	343	76	0	0	0
TRINITY_DN42374_c0_g1_i1	22.6102	6.26482	1.88728	3.31951	0.000901766	0.0124477	NA	61	17	0	0	0	39	38	0	23	0	101	39	0	0	2
TRINITY_DN42391_c0_g1_i2	15.4982	6.02304	1.828	3.29488	0.000984653	0.0132547	NA	49	18	0	1	1	40	24	0	74	0	15	11	1	0	0
TRINITY_DN42405_c0_g1_i6	68.2931	9.07665	1.87201	4.8486	1.24333e-06	0.000161962	XP_012059693.1	397	62	0	154	0	127	43	7	5	0	71	18	26	1	0
TRINITY_DN42422_c0_g1_i1	9.91759	6.44233	2.08262	3.09338	0.0019789	0.0217758	XP_011164933.1	0	7	1	0	0	44	9	0	27	0	52	6	0	1	0
TRINITY_DN42422_c0_g2_i2	8.76696	6.74607	1.93522	3.48594	0.000490411	0.00811378	XP_011156658.1	1	6	0	0	0	65	5	1	13	0	35	1	0	1	0
TRINITY_DN42436_c0_g1_i1	8.2279	6.42948	1.81005	3.55209	0.000382177	0.00681298	NA	41	14	1	0	0	9	4	0	22	0	13	2	3	5	0
TRINITY_DN42462_c0_g1_i1	122.877	6.95662	1.90202	3.65749	0.000254697	0.00518184	XP_011163921.1	17	306	0	3	0	231	98	0	204	0	571	458	2	0	4
TRINITY_DN42477_c0_g1_i2	33.6911	7.97992	2.05527	3.88266	0.00010332	0.00281636	NA	73	81	0	0	0	93	22	0	24	0	142	47	0	0	0
TRINITY_DN42492_c0_g1_i1	54.2905	4.29076	0.952505	4.50471	6.64632e-06	0.000471779	NA	151	112	5	11	5	146	121	3	48	16	108	51	11	9	5
TRINITY_DN42500_c0_g1_i2	5.16624	5.90706	2.00473	2.94657	0.00321323	0.0307156	NA	11	10	0	0	0	7	3	0	6	0	32	3	0	0	0
TRINITY_DN42501_c0_g1_i2	11.6704	6.10241	2.11922	2.87956	0.00398233	0.0358773	NA	34	20	0	0	0	19	32	0	43	0	18	13	0	0	0
TRINITY_DN42511_c1_g1_i1	58.1744	3.91006	0.806124	4.85044	1.23187e-06	0.000161203	XP_011860567.1	65	93	45	32	7	155	75	16	122	11	95	84	28	49	9
TRINITY_DN42511_c1_g1_i2	80.6979	3.87995	0.761279	5.09662	3.45776e-07	7.40581e-05	XP_011169795.1	46	109	114	49	9	142	53	101	150	7	144	105	66	98	14
TRINITY_DN42538_c0_g1_i1	68.1966	6.90433	2.01031	3.43447	0.000593722	0.00925253	NA	474	55	0	0	3	71	46	0	56	0	112	57	0	0	0
TRINITY_DN42547_c0_g1_i2	9.58919	5.9984	2.16484	2.77083	0.00559143	0.0457465	NA	5	7	0	0	0	14	19	0	40	0	53	8	0	0	0
TRINITY_DN42580_c0_g1_i1	282.778	4.34528	0.883684	4.91723	8.7777e-07	0.000132615	NA	1536	168	37	69	44	387	291	77	364	57	420	212	32	88	62
TRINITY_DN42588_c0_g1_i1	65.6897	8.5444	2.12628	4.01847	5.8578e-05	0.00194262	NA	273	43	0	0	0	76	107	0	46	0	197	170	0	0	0
TRINITY_DN42591_c0_g1_i2	7.24382	6.38292	2.02015	3.15963	0.0015797	0.0185417	NA	43	3	0	0	0	2	10	0	4	0	24	8	0	0	0
TRINITY_DN42623_c0_g1_i1	11.804	7.12412	1.93279	3.68593	0.000227871	0.00479711	NA	32	7	0	0	0	6	5	0	16	0	84	7	0	1	0
TRINITY_DN42640_c0_g1_i2	26.5259	7.15928	1.84713	3.8759	0.00010623	0.00286109	NA	166	31	0	0	1	24	32	0	40	0	47	10	0	2	0
TRINITY_DN42641_c0_g1_i3	19.0417	7.24402	2.14044	3.38435	0.000713465	0.0105447	NA	25	13	0	0	0	12	36	0	24	0	150	7	0	0	0
TRINITY_DN42644_c0_g1_i2	16.51	5.03049	1.6315	3.08336	0.0020468	0.0223438	NA	126	0	1	1	3	0	0	0	1	2	55	1	2	3	1
TRINITY_DN42657_c0_g1_i2	25.1963	3.26181	1.04416	3.12387	0.00178491	0.0202274	NA	62	61	2	9	3	25	47	1	26	7	44	88	2	1	9
TRINITY_DN42660_c0_g1_i1	18.1259	7.28291	1.94188	3.75045	0.000176514	0.00405546	NA	79	22	0	0	0	21	28	0	34	0	42	29	0	1	0
TRINITY_DN42661_c0_g1_i6	9.06034	5.99953	2.04827	2.92907	0.00339975	0.0319762	NA	24	15	0	0	0	24	23	0	20	0	12	20	0	0	0
TRINITY_DN42665_c0_g1_i2	11.6685	5.92696	2.09779	2.82534	0.00472307	0.0405357	NA	25	28	0	0	0	32	50	0	25	0	5	22	0	0	0
TRINITY_DN42671_c0_g1_i1	6.54454	5.37377	1.5104	3.55784	0.000373912	0.00671737	NA	43	3	0	1	0	5	1	1	1	1	23	1	0	0	1
TRINITY_DN42689_c0_g1_i1	40.0678	7.5406	2.07173	3.63976	0.000272897	0.00543247	NA	89	85	0	0	0	59	85	1	124	0	87	88	0	0	0
TRINITY_DN42691_c0_g1_i2	35.3804	7.23772	2.19798	3.2929	0.000991605	0.0133212	NA	6	81	0	0	0	71	88	0	82	0	162	64	0	0	0
TRINITY_DN42693_c0_g1_i3	497.6	9.07535	2.20984	4.10679	4.0119e-05	0.00150921	XP_011643551.1	1118	861	0	0	0	817	1030	0	919	0	1900	702	0	0	0
TRINITY_DN42745_c0_g1_i2	25.3822	7.54625	2.31284	3.26277	0.00110328	0.0143525	NA	48	8	0	0	0	0	5	0	8	0	253	5	0	0	0
TRINITY_DN42768_c0_g1_i1	28.6673	5.90746	1.98662	2.97362	0.0029431	0.0288688	XP_018014185.1	213	0	1	0	0	4	2	6	0	4	107	0	0	3	0
TRINITY_DN42774_c0_g1_i2	145.417	8.23989	1.78429	4.61802	3.87414e-06	0.000334215	NA	106	470	0	2	0	379	496	0	376	0	197	362	3	2	1
TRINITY_DN42777_c0_g1_i1	7.24711	6.22706	2.25861	2.75703	0.00583297	0.0471425	XP_018060430.1	66	0	0	0	0	3	1	0	7	0	8	1	0	0	0
TRINITY_DN42798_c0_g1_i2	35.7433	7.88072	2.1425	3.67828	0.000234814	0.00489872	NA	168	34	0	0	0	55	49	0	68	0	93	25	0	0	0
TRINITY_DN42802_c0_g2_i1	51.5993	5.30999	1.28877	4.12021	3.78534e-05	0.0014536	NA	287	67	0	3	5	48	106	1	68	4	60	63	0	5	3
TRINITY_DN42810_c1_g1_i4	35.6546	7.27963	2.16036	3.36965	0.000752649	0.0109669	NA	21	82	0	0	0	120	103	0	88	0	92	61	0	0	0
TRINITY_DN42821_c0_g1_i1	10.7508	5.54794	1.96259	2.82685	0.00470082	0.0404079	NA	19	60	0	0	0	3	20	1	14	0	15	42	0	0	0
TRINITY_DN42825_c1_g2_i1	10.5398	6.81942	2.06078	3.30915	0.000935798	0.0127806	NA	64	7	0	0	0	4	8	0	10	0	37	5	0	0	0
TRINITY_DN42860_c0_g1_i1	8.93254	5.51363	1.93328	2.85195	0.00434515	0.0381809	NA	36	23	0	0	0	23	11	0	17	1	12	6	0	0	0
TRINITY_DN42867_c0_g1_i1	439.154	3.25784	0.888178	3.668	0.000244453	0.00503852	NA	2212	338	83	109	148	352	396	137	581	217	716	346	89	216	118
TRINITY_DN42883_c1_g1_i5	141.788	6.77862	2.23053	3.03901	0.00237356	0.0248032	NA	0	699	7	0	0	296	408	0	277	0	174	540	0	2	0
TRINITY_DN42885_c0_g1_i2	4.46261	6.01619	1.92975	3.11761	0.00182327	0.0205205	NA	34	3	0	0	0	5	4	0	2	0	6	2	0	0	0
TRINITY_DN42888_c0_g1_i1	8.49238	6.69732	2.07467	3.22813	0.00124601	0.0156173	NA	79	7	0	0	0	2	1	0	2	0	7	3	0	0	0
TRINITY_DN42889_c0_g2_i1	18.5566	4.51582	1.52969	2.95211	0.0031561	0.0303279	XP_011254783.1	10	29	7	3	2	28	85	3	37	0	14	89	0	2	0
TRINITY_DN42913_c0_g1_i1	72.5841	8.14418	1.74745	4.66062	3.15256e-06	0.000293017	NA	321	71	0	1	0	78	134	4	198	1	151	71	0	5	0
TRINITY_DN42934_c0_g1_i4	131.695	2.40989	0.61336	3.92899	8.53035e-05	0.00247904	XP_018393954.1	280	221	25	137	52	160	173	25	201	63	212	256	44	121	61
TRINITY_DN42936_c0_g1_i1	68.0601	8.66821	2.16229	4.0088	6.10271e-05	0.00199769	NA	407	53	0	0	0	89	56	0	86	0	145	60	0	0	0
TRINITY_DN42936_c0_g1_i3	9.58511	5.73643	1.93394	2.96619	0.00301517	0.0293837	NA	26	13	0	0	1	17	19	0	16	0	42	3	0	0	0
TRINITY_DN42947_c0_g1_i1	10.69	3.00823	1.08353	2.77631	0.0054979	0.0451775	NA	52	11	1	5	2	19	7	7	16	7	5	6	3	6	4
TRINITY_DN42956_c0_g1_i1	74.923	3.88663	1.23145	3.15613	0.00159875	0.0186922	XP_011705303.1	0	120	35	53	6	200	83	56	169	13	141	122	70	103	6
TRINITY_DN42957_c0_g1_i9	913.252	11.6438	2.2306	5.22003	1.78893e-07	4.72483e-05	XP_011867927.1	2130	12	0	0	0	6023	0	0	6	0	3909	0	9	40	0
TRINITY_DN42975_c0_g1_i1	36.5858	5.30324	1.41379	3.75109	0.000176067	0.00404955	NA	255	0	1	1	2	47	3	1	25	1	96	4	4	1	10
TRINITY_DN43003_c0_g2_i1	34.7771	6.01055	1.92574	3.12116	0.00180139	0.0203517	XP_011865163.1	4	141	0	0	1	82	157	0	47	0	52	102	1	0	0
TRINITY_DN43010_c0_g2_i1	9.45422	6.59616	2.13374	3.09136	0.00199243	0.0218846	NA	81	5	0	0	0	2	3	0	8	0	9	8	0	0	0
TRINITY_DN43011_c0_g1_i1	38.8754	7.69364	2.1324	3.60798	0.000308588	0.00591023	NA	73	64	0	0	0	71	90	0	72	0	145	67	0	0	0
TRINITY_DN43041_c0_g1_i1	58.5458	2.54934	0.920357	2.76995	0.00560654	0.0458397	NA	304	38	6	30	32	33	48	19	13	31	121	42	19	8	55
TRINITY_DN43042_c0_g1_i2	3.82636	5.22997	1.75043	2.98783	0.00280969	0.0279194	NA	2	6	0	2	0	14	18	2	4	0	10	3	0	0	0
TRINITY_DN43053_c0_g1_i3	13.7448	6.34982	2.03311	3.12321	0.00178892	0.0202583	NA	39	26	0	0	0	29	21	1	51	0	12	32	0	0	0
TRINITY_DN43062_c0_g1_i2	55.1682	8.89739	1.96239	4.53395	5.78895e-06	0.000433255	NA	248	37	7	0	0	55	40	0	29	0	261	32	7	0	0
TRINITY_DN43066_c0_g1_i2	99.6647	7.91695	2.03991	3.88104	0.000104012	0.00282842	NA	335	160	0	0	1	180	152	0	205	0	280	124	0	0	0
TRINITY_DN43093_c0_g1_i1	17.0089	5.61795	1.88072	2.98713	0.00281607	0.0279599	NA	17	41	5	0	0	14	47	0	43	1	58	39	1	0	0
TRINITY_DN43110_c0_g1_i1	29.9148	6.95503	2.219	3.1343	0.00172264	0.0197135	NA	5	38	0	0	0	150	70	0	111	0	52	54	0	0	0
TRINITY_DN43115_c0_g1_i3	24.5183	7.86864	1.93783	4.06055	4.89576e-05	0.00172708	NA	159	43	0	0	0	19	38	0	18	0	36	13	0	1	0
TRINITY_DN43119_c1_g1_i2	31.8514	5.86022	1.66995	3.50922	0.000449431	0.00763501	XP_018060372.1	130	31	0	0	1	57	42	4	40	2	80	58	0	0	1
TRINITY_DN43120_c0_g1_i1	2971.06	8.46485	1.73876	4.86831	1.12554e-06	0.000152594	YP_004021382.1	9152	2236	2	2	42	3644	2503	3	5024	4	14618	3840	4	3	0
TRINITY_DN43125_c0_g1_i2	21.2095	5.71115	1.97713	2.8886	0.00386956	0.0351614	NA	104	18	0	0	0	19	12	0	44	0	70	16	0	0	3
TRINITY_DN43147_c0_g1_i1	117.619	7.57423	1.58116	4.7903	1.66535e-06	0.000191241	XP_011696714.1	34	269	3	3	1	184	73	3	238	1	576	410	0	2	1
TRINITY_DN43171_c0_g1_i1	119.017	7.21948	1.99694	3.61527	0.000300034	0.00579669	XP_011686339.1	85	194	0	0	1	222	231	0	425	1	470	223	0	0	0
TRINITY_DN43180_c0_g1_i2	18.1688	7.28193	1.76353	4.12918	3.64067e-05	0.00141963	NA	58	46	0	4	0	33	50	0	17	0	29	36	0	0	0
TRINITY_DN43191_c0_g1_i1	6.91055	6.81587	1.76263	3.86687	0.000110241	0.00293668	NA	51	1	1	2	0	20	2	0	4	0	4	1	0	0	0
TRINITY_DN43216_c2_g1_i6	209.767	6.22098	1.65248	3.76463	0.000166795	0.00390069	XP_011640989.1	6	892	0	2	1	109	1259	0	14	0	7	1430	0	2	0
TRINITY_DN43229_c0_g1_i2	14.1823	6.49484	1.81899	3.57058	0.000356192	0.00650303	NA	44	68	0	0	0	18	31	0	11	0	5	41	0	4	0
TRINITY_DN43240_c0_g1_i5	41.7618	8.17824	2.10484	3.88545	0.00010214	0.00279332	XP_011065282.1	221	46	0	0	0	104	32	0	33	0	48	84	0	0	0
TRINITY_DN43240_c0_g1_i7	14.7169	7.10456	2.05495	3.4573	0.000545625	0.00873104	XP_018315014.1	101	12	0	0	0	25	13	0	9	0	7	26	0	0	0
TRINITY_DN43273_c0_g1_i1	16.1051	3.61028	1.1887	3.03717	0.00238808	0.0249074	NA	60	17	0	1	1	41	15	3	18	9	26	31	2	3	3
TRINITY_DN43283_c0_g1_i2	119.282	9.34165	2.14789	4.34921	1.36626e-05	0.000741903	NA	572	149	0	0	0	373	72	0	89	0	223	136	0	0	0
TRINITY_DN43287_c0_g1_i2	24.9429	6.80772	2.20413	3.08862	0.00201091	0.0220321	NA	94	20	0	0	0	21	32	0	135	0	33	38	0	0	0
TRINITY_DN43295_c0_g1_i1	105.108	8.45067	2.195	3.84996	0.000118138	0.00308199	NA	418	190	0	0	0	74	201	0	194	0	241	204	0	0	0
TRINITY_DN43297_c0_g1_i2	439.639	2.36087	0.79036	2.98708	0.00281657	0.0279618	XP_011875947.1	1305	468	253	438	87	445	487	237	865	231	292	533	259	395	280
TRINITY_DN43299_c0_g1_i1	57.1149	2.5631	0.885541	2.89439	0.00379891	0.0346982	NA	176	45	8	18	26	38	29	35	60	40	219	46	12	18	38
TRINITY_DN43309_c0_g1_i1	200.839	8.38478	1.64261	5.10456	3.31571e-07	7.20601e-05	NA	927	143	0	1	1	300	180	2	238	2	694	201	4	0	1
TRINITY_DN43314_c0_g1_i1	6.38422	5.90721	1.83082	3.22653	0.00125299	0.0156813	XP_011879859.1	25	1	1	1	0	1	0	0	0	0	47	2	0	1	1
TRINITY_DN43321_c0_g1_i2	7.93817	4.68185	1.54397	3.03235	0.00242659	0.0252105	NA	8	6	0	1	0	24	16	8	29	0	18	7	2	3	2
TRINITY_DN43326_c0_g1_i1	497.855	2.02635	0.737731	2.74673	0.0060193	0.0482213	XP_011862122.1	836	866	55	554	261	560	893	86	435	251	1120	900	261	254	376
TRINITY_DN43326_c0_g1_i2	131.235	3.00101	0.991805	3.02581	0.00247969	0.025581	XP_011862121.1	548	98	11	14	57	129	129	33	174	59	345	146	6	32	63
TRINITY_DN43334_c0_g1_i1	11.9339	6.98012	2.06151	3.38592	0.000709397	0.0105039	NA	89	5	0	0	0	9	8	0	11	0	20	8	0	0	0
TRINITY_DN43338_c0_g1_i1	1187.73	9.53583	1.52708	6.24451	4.25144e-10	4.74638e-07	NA	8549	1	2	1	16	1354	3	1	2	0	4193	0	6	1	0
TRINITY_DN43344_c0_g1_i5	142.768	7.07531	2.13185	3.31887	0.000903833	0.0124657	XP_011688544.1	273	0	0	2	0	288	270	3	634	2	480	194	0	0	0
TRINITY_DN43344_c0_g1_i8	813.601	7.7411	2.04913	3.77776	0.000158247	0.00376358	XP_011688544.1	3776	1378	1	0	12	834	714	0	864	0	2126	1520	2	0	0
TRINITY_DN43360_c0_g1_i3	111.539	2.99592	0.957881	3.12765	0.00176207	0.0200336	XP_011862333.1	629	82	16	33	65	119	100	33	152	45	83	79	25	33	38
TRINITY_DN43361_c0_g1_i2	31.4822	7.91595	1.59801	4.95362	7.28464e-07	0.000118403	NA	144	18	0	1	1	55	62	0	4	0	114	23	0	0	0
TRINITY_DN43362_c0_g1_i4	3.1508	4.98348	1.78749	2.78798	0.00530381	0.0440671	NA	0	5	2	6	0	7	1	3	2	0	15	3	2	0	0
TRINITY_DN43409_c0_g1_i1	19.5987	5.05016	1.50129	3.36388	0.000768559	0.0111203	NA	102	19	0	5	3	4	38	0	5	0	66	10	6	1	3
TRINITY_DN43426_c0_g1_i1	13.7573	7.02766	2.11938	3.31591	0.000913448	0.0125602	NA	83	3	0	0	0	17	3	0	32	0	37	3	0	0	0
TRINITY_DN43432_c0_g1_i3	63.231	7.44364	2.16969	3.43074	0.000601948	0.0093383	NA	637	3	0	0	0	75	3	0	0	0	6	0	0	0	3
TRINITY_DN43442_c0_g2_i2	59.5221	4.57347	1.42413	3.21142	0.0013208	0.0162891	XP_020282249.1	0	356	17	50	1	40	203	9	15	2	40	282	4	7	0
TRINITY_DN43443_c0_g1_i4	107.913	6.91736	2.129	3.24912	0.00115765	0.01483	NA	0	441	0	1	0	289	385	17	422	0	16	264	0	44	0
TRINITY_DN43459_c0_g1_i1	50.4223	6.35819	1.65949	3.83142	0.000127406	0.00325103	XP_011170575.1	82	60	2	3	4	65	45	0	0	0	270	175	0	17	0
TRINITY_DN43459_c0_g2_i2	158.536	5.5163	1.89328	2.91362	0.00357267	0.0331643	XP_012542593.1	17	157	27	43	0	288	265	0	0	17	916	607	2	20	0
TRINITY_DN43467_c2_g1_i2	343.247	6.46486	1.81667	3.55862	0.000372802	0.0067048	NA	25	1405	1	2	5	1144	1651	2	669	3	141	847	0	0	0
TRINITY_DN43489_c0_g1_i1	35.3665	7.21867	2.15791	3.34521	0.000822206	0.0116653	NA	99	54	0	0	0	53	84	0	92	0	50	109	0	0	0
TRINITY_DN4348_c0_g1_i1	5.02413	6.01467	2.16612	2.77671	0.00549128	0.0451405	XP_018022591.1	36	0	0	2	0	1	0	0	0	0	19	0	1	1	0
TRINITY_DN43502_c0_g1_i3	474.56	8.07099	1.71059	4.71824	2.3789e-06	0.00024388	XP_011860845.1	366	1181	10	3	3	655	1099	3	1612	0	1307	1377	0	2	2
TRINITY_DN43504_c0_g1_i1	64.6095	8.40165	2.24795	3.73747	0.000185878	0.00420017	NA	122	39	0	0	0	5	51	0	96	0	533	31	0	0	0
TRINITY_DN43513_c0_g1_i3	12.4278	4.45386	1.45665	3.05761	0.00223112	0.0237162	XP_011688379.1	14	31	3	3	0	16	48	0	9	0	9	68	0	1	2
TRINITY_DN43521_c0_g1_i1	7.79783	6.53702	2.12097	3.08209	0.00205556	0.0224152	NA	9	3	0	0	0	1	1	0	4	0	82	2	0	0	0
TRINITY_DN43543_c0_g1_i3	143.605	9.242	2.25181	4.10425	4.0563e-05	0.00151968	XP_011883113.1	1204	18	0	0	0	32	42	0	189	0	227	36	0	0	0
TRINITY_DN43569_c0_g1_i1	9.1944	5.98296	1.90509	3.14052	0.0016865	0.0194156	XP_012258548.1	25	6	0	4	0	14	23	0	34	0	11	25	0	0	0
TRINITY_DN43582_c0_g1_i6	62.2308	7.31143	1.46295	4.99773	5.80082e-07	0.000102337	XP_018364628.1	90	14	0	3	4	292	19	8	20	0	374	10	0	12	0
TRINITY_DN43595_c0_g1_i6	685.897	7.00021	2.19221	3.19321	0.00140698	0.0170598	NA	2446	701	0	0	15	1161	1033	0	722	0	2221	1353	0	0	0
TRINITY_DN43600_c0_g1_i1	165.522	6.81882	1.59714	4.26939	1.96007e-05	0.000936148	XP_018359361.1	955	41	16	9	3	216	186	10	456	7	309	6	0	4	1
TRINITY_DN43600_c0_g1_i2	29.06	3.77458	1.3626	2.77012	0.00560357	0.0458271	XP_011884118.1	36	13	51	6	4	44	50	22	102	4	73	1	1	15	5
TRINITY_DN43601_c1_g1_i1	287.12	7.18748	1.70313	4.22016	2.44132e-05	0.0010812	NA	457	1179	0	3	4	114	1326	0	62	0	261	1344	1	0	0
TRINITY_DN43626_c0_g1_i2	59.0445	7.11387	2.13523	3.33166	0.000863294	0.0120666	XP_018370325.1	0	6	15	0	0	28	8	0	29	0	663	9	15	0	2
TRINITY_DN43640_c0_g1_i1	18.3366	6.56622	2.17937	3.0129	0.00258768	0.0263596	NA	29	17	0	0	0	83	46	0	83	0	14	17	0	0	0
TRINITY_DN43651_c0_g1_i2	9.70091	6.75704	1.91719	3.52446	0.000424348	0.00733592	NA	47	9	0	0	0	20	10	4	9	0	24	8	0	0	0
TRINITY_DN43715_c0_g2_i2	10.8934	6.45221	2.06942	3.11788	0.00182159	0.0205064	NA	15	15	0	0	0	29	20	0	25	0	47	11	0	0	0
TRINITY_DN43755_c2_g1_i1	401.679	11.9942	2.20939	5.42873	5.67563e-08	2.2253e-05	XP_011634876.1	1352	3	0	0	0	2835	0	0	0	0	1093	0	0	2	0
TRINITY_DN43755_c2_g1_i10	1500.88	3.85638	0.966455	3.99023	6.60091e-05	0.00210385	XP_011867528.1	2758	158	467	961	50	6692	187	3494	382	537	2946	140	626	1566	515
TRINITY_DN43755_c2_g1_i2	510.447	7.62439	0.88173	8.64707	5.28365e-18	6.34431e-14	XP_011867528.1	2119	27	12	25	8	2792	79	91	116	13	1234	26	35	100	18
TRINITY_DN43755_c2_g1_i3	8.21566	5.29669	1.88535	2.8094	0.00496346	0.0419892	XP_011867528.1	22	0	0	7	1	31	0	18	4	0	8	2	0	29	0
TRINITY_DN43755_c2_g1_i6	2070.34	11.1283	1.24588	8.93206	4.18141e-19	6.17945e-15	XP_011867528.1	5271	541	5	7	4	13621	938	6	1573	3	5755	405	13	377	2
TRINITY_DN43755_c2_g1_i7	3579	9.6852	1.07396	9.01821	1.91182e-19	3.06081e-15	XP_011867528.1	12920	652	38	57	6	21007	917	235	1880	14	8739	729	166	468	38
TRINITY_DN43761_c0_g1_i1	39.6455	7.26607	2.20414	3.29656	0.000978776	0.013194	NA	111	53	0	0	0	23	56	0	160	0	99	96	0	0	0
TRINITY_DN43761_c0_g1_i3	79.2363	7.90083	2.13969	3.69252	0.000222042	0.00471416	NA	78	142	0	0	0	57	146	1	292	0	270	263	0	0	0
TRINITY_DN43797_c0_g1_i1	4.95051	5.6427	2.05687	2.74335	0.00608166	0.0485883	NA	16	6	0	0	0	13	25	0	0	0	12	1	0	0	0
TRINITY_DN43802_c1_g1_i4	19280.9	2.8672	0.676192	4.24021	2.2331e-05	0.00101639	XP_001601522.1	67315	10201	3739	9716	11119	22279	11143	7074	11249	10679	65537	18443	3138	8590	8222
TRINITY_DN43804_c0_g1_i1	14.7769	7.12594	2.26566	3.14519	0.0016598	0.0191864	NA	100	1	0	0	0	76	1	0	7	0	1	0	0	0	0
TRINITY_DN43814_c0_g2_i3	123.638	8.66624	2.18869	3.95955	7.50907e-05	0.00228373	XP_012523246.1	110	162	0	0	0	224	297	0	191	0	636	235	0	0	0
TRINITY_DN43814_c0_g3_i1	189.285	7.71026	2.08205	3.70321	0.000212887	0.00458516	XP_012523246.1	845	152	0	0	3	252	184	0	274	0	649	209	0	0	0
TRINITY_DN43834_c0_g1_i4	30.0845	7.80771	2.0661	3.77896	0.000157483	0.00375117	XP_011175908.1	70	7	0	0	0	162	42	1	71	0	56	29	0	0	0
TRINITY_DN43834_c0_g1_i8	36.8538	6.9979	2.39696	2.91949	0.00350601	0.0326904	XP_011175908.1	0	8	0	0	0	310	19	0	72	0	89	53	0	0	0
TRINITY_DN43842_c0_g1_i1	9.09244	6.41587	2.01931	3.17726	0.00148672	0.0177398	NA	34	8	0	0	0	22	16	0	15	0	22	12	0	0	0
TRINITY_DN43853_c0_g1_i3	13.3809	7.56842	1.82776	4.14082	3.46059e-05	0.00137281	NA	86	6	0	2	0	12	10	0	0	0	43	9	0	0	0
TRINITY_DN43853_c0_g1_i4	10.7138	6.27468	2.28769	2.7428	0.00609173	0.0486445	XP_018352725.1	24	0	0	0	0	19	8	0	13	0	61	23	0	0	0
TRINITY_DN43853_c0_g2_i1	7.00187	5.89617	2.0079	2.93649	0.00331951	0.0314437	NA	34	9	0	0	0	11	8	2	19	0	5	12	0	0	0
TRINITY_DN43855_c0_g1_i1	23.3584	7.88712	1.93934	4.06691	4.76413e-05	0.00169356	NA	41	32	0	0	0	25	13	0	24	0	170	16	0	1	0
TRINITY_DN43866_c1_g1_i4	29.2924	7.24579	2.05949	3.51825	0.000434407	0.00745625	NA	21	69	0	0	0	49	66	1	77	0	114	61	0	0	0
TRINITY_DN43869_c0_g1_i1	6.58701	4.36076	1.32656	3.28728	0.00101162	0.0134984	NA	32	9	1	1	0	5	7	1	2	3	15	9	3	1	0
TRINITY_DN43889_c0_g1_i2	28.1914	4.92779	1.77453	2.77696	0.00548694	0.0451184	NA	44	30	0	2	3	27	47	49	91	0	82	56	1	0	1
TRINITY_DN43906_c0_g2_i3	27.457	7.48649	2.63991	2.83589	0.00456986	0.0395619	NA	236	0	0	0	0	0	0	0	0	0	81	0	0	0	0
TRINITY_DN43911_c0_g1_i2	36.6707	7.05866	2.34911	3.00482	0.00265734	0.026837	XP_012055904.1	71	0	0	0	0	37	127	0	27	0	168	110	0	0	0
TRINITY_DN43920_c0_g1_i3	48.6693	6.58726	2.04877	3.21522	0.00130345	0.0161392	NA	31	123	0	0	1	120	135	0	174	0	125	75	0	0	0
TRINITY_DN43921_c0_g1_i2	13.6019	7.0678	2.54654	2.77545	0.00551251	0.0452608	XP_017114148.1	133	0	0	0	0	0	0	0	4	0	18	0	0	1	0
TRINITY_DN43954_c0_g1_i5	40.141	7.06282	2.51683	2.80624	0.00501236	0.0422893	XP_011686300.1	385	0	0	0	0	34	0	0	51	0	0	0	4	2	0
TRINITY_DN43961_c0_g1_i2	13.5963	4.90664	1.76071	2.78674	0.00532404	0.0441893	XP_011863331.1	9	37	0	0	1	19	51	0	33	0	16	53	4	3	0
TRINITY_DN43964_c0_g1_i6	8.80011	6.28588	2.20636	2.84898	0.00438598	0.0384201	XP_014225680.1	0	5	0	5	0	28	3	6	0	0	69	7	0	0	0
TRINITY_DN43971_c0_g1_i2	7.50088	6.31543	2.09535	3.01402	0.00257808	0.0262901	NA	55	3	0	0	0	11	3	0	12	0	6	6	0	0	0
TRINITY_DN43971_c0_g1_i4	7.60115	6.7685	1.96835	3.43866	0.000584601	0.00914303	NA	48	1	0	0	0	16	4	0	0	0	21	5	0	0	0
TRINITY_DN43980_c0_g1_i2	6.79787	5.70816	1.79461	3.18073	0.00146907	0.0176092	NA	5	14	0	1	0	14	22	0	8	0	19	25	0	0	0
TRINITY_DN44016_c0_g1_i2	4.19458	4.74634	1.7352	2.73533	0.00623171	0.0494539	XP_012525376.1	0	4	1	9	0	15	14	0	2	0	4	9	2	9	0
TRINITY_DN44016_c0_g2_i2	79.9402	4.72581	1.35773	3.48068	0.000500135	0.00821946	XP_018304232.1	0	179	32	26	1	115	212	25	328	3	112	217	11	73	5
TRINITY_DN44032_c0_g1_i1	1962.79	2.14849	0.769841	2.79082	0.00525742	0.043801	XP_012526773.1	2562	2143	2384	1296	1115	2156	2120	873	3328	928	4822	2438	953	1024	923
TRINITY_DN44049_c3_g1_i1	11.94	6.06808	1.66537	3.64368	0.00026877	0.00537649	XP_009054513.1	14	50	2	0	0	14	22	1	31	0	19	36	1	3	0
TRINITY_DN44059_c0_g1_i2	22.9947	7.34382	2.03087	3.61609	0.000299085	0.00578301	NA	85	48	0	0	0	48	62	0	20	0	38	36	0	0	0
TRINITY_DN44060_c0_g1_i1	7.41073	5.06793	1.84707	2.74376	0.00607399	0.0485411	NA	10	14	0	0	0	12	6	6	43	0	3	22	1	4	0
TRINITY_DN44068_c0_g1_i2	9.56794	6.66267	2.03076	3.28087	0.00103486	0.0137133	NA	48	6	0	0	0	11	8	0	13	0	33	8	0	0	0
TRINITY_DN44072_c2_g1_i7	31.2097	7.91784	2.12695	3.72262	0.000197166	0.00435781	NA	205	21	0	0	0	17	38	0	30	0	73	20	0	0	0
TRINITY_DN44088_c0_g1_i3	193.174	4.79305	1.20101	3.99084	6.58384e-05	0.00210172	XP_011175440.1	1	119	146	274	10	548	233	80	386	8	204	153	213	685	11
TRINITY_DN44088_c0_g1_i4	41.8118	4.76076	1.48359	3.20895	0.00133219	0.0163917	XP_011705827.1	0	55	33	8	0	149	76	13	119	2	22	78	50	51	4
TRINITY_DN44088_c0_g1_i5	70.2461	8.82977	2.00195	4.41058	1.03096e-05	0.000622229	XP_011175440.1	0	36	0	6	0	685	85	11	172	0	46	28	4	10	0
TRINITY_DN44119_c0_g2_i1	55.1311	5.86089	2.02589	2.89299	0.00381591	0.0348055	XP_003368986.1	35	77	0	0	1	69	307	4	276	0	59	115	0	0	0
TRINITY_DN44150_c1_g1_i1	7.70766	5.94251	2.02667	2.93215	0.00336621	0.0317758	NA	27	12	0	0	0	19	15	0	13	0	8	20	0	0	0
TRINITY_DN44165_c0_g1_i3	153.943	8.36045	2.10062	3.97999	6.89191e-05	0.00216209	XP_011701421.1	0	344	0	2	0	582	309	5	683	0	279	310	0	10	0
TRINITY_DN44168_c0_g1_i1	43.1619	8.10389	2.20707	3.67179	0.000240854	0.00498707	XP_021004536.1	352	25	0	0	0	12	26	0	53	0	38	36	0	0	0
TRINITY_DN44168_c0_g1_i2	34.1589	7.26348	2.18079	3.33067	0.000866381	0.0120957	XP_021004536.1	52	27	0	0	0	51	80	0	120	0	124	68	0	0	0
TRINITY_DN44181_c0_g1_i7	5.62784	5.36821	1.92652	2.78649	0.00532826	0.0442167	NA	4	4	0	1	0	25	4	0	8	1	33	0	0	0	0
TRINITY_DN44182_c0_g1_i1	24.7369	6.01865	1.97773	3.04321	0.00234067	0.0245421	XP_012529562.1	175	0	0	1	0	9	0	0	0	2	105	0	0	0	2
TRINITY_DN44183_c0_g1_i1	15.6588	6.87659	2.29859	2.99165	0.00277473	0.0276601	XP_011304314.1	61	11	0	0	0	9	0	0	17	0	98	7	0	0	0
TRINITY_DN44191_c0_g1_i1	37.0922	7.47912	2.10896	3.54636	0.000390596	0.0069162	NA	59	99	0	0	0	129	106	0	53	0	51	85	0	0	0
TRINITY_DN44208_c0_g1_i2	45.7961	7.89341	2.15259	3.66694	0.000245468	0.00505349	NA	184	45	0	0	0	84	92	0	82	0	76	97	0	0	0
TRINITY_DN44213_c0_g1_i1	11.3157	5.38197	1.67556	3.21204	0.00131797	0.0162635	NA	10	16	0	1	1	40	13	0	26	0	45	17	0	0	1
TRINITY_DN44214_c0_g1_i1	26.416	7.63649	1.85433	4.11819	3.81853e-05	0.00146283	XP_015185868.1	229	3	0	0	1	26	12	0	3	0	38	2	0	0	0
TRINITY_DN44214_c0_g1_i2	20.2012	8.23892	1.80056	4.57577	4.7448e-06	0.000379187	XP_015185868.1	157	7	0	0	0	19	6	1	0	0	46	8	0	0	0
TRINITY_DN44218_c0_g1_i1	7.0631	4.99369	1.70563	2.92777	0.00341403	0.0320765	NA	31	5	0	0	1	36	8	0	5	0	0	9	1	2	1
TRINITY_DN44225_c0_g1_i1	41.269	8.03237	2.05684	3.9052	9.41466e-05	0.00265133	NA	189	0	0	0	1	312	0	0	2	0	32	0	2	0	0
TRINITY_DN44266_c0_g1_i2	41.9617	7.68088	2.16084	3.55459	0.000378571	0.00677258	NA	213	104	0	0	0	48	112	0	47	0	16	70	0	0	0
TRINITY_DN44268_c0_g1_i1	130.137	6.48068	1.75688	3.68874	0.00022537	0.00476323	XP_011163425.1	195	7	1	29	1	223	167	1	950	0	164	348	0	0	4
TRINITY_DN44276_c0_g1_i2	32.9583	7.79319	2.13372	3.6524	0.000259803	0.00525291	NA	133	23	0	0	0	32	48	0	51	0	123	45	0	0	0
TRINITY_DN44282_c0_g1_i1	13.3891	5.88959	2.02605	2.90693	0.00364993	0.0336995	XP_011646026.1	14	30	0	0	0	38	42	1	42	0	7	46	0	0	0
TRINITY_DN44312_c0_g1_i1	5.39684	5.669	2.02357	2.80148	0.0050869	0.0427608	NA	9	10	0	0	0	12	9	0	12	0	23	5	0	0	0
TRINITY_DN44317_c0_g1_i1	10.974	4.58538	1.34881	3.39957	0.000674931	0.0101374	NA	59	9	3	1	1	42	10	3	5	2	0	3	3	5	2
TRINITY_DN44318_c0_g1_i1	3.09975	4.78916	1.69087	2.83236	0.00462059	0.0398663	NA	10	2	1	0	0	1	5	1	3	0	5	8	3	6	0
TRINITY_DN44332_c0_g1_i3	36.4582	5.81275	1.90299	3.05453	0.0022541	0.0238861	NA	45	61	0	0	1	55	106	0	108	1	89	113	0	0	0
TRINITY_DN44352_c0_g1_i2	27.1026	6.68858	1.94391	3.44079	0.000580012	0.00910089	XP_011859007.1	14	51	1	0	0	48	42	0	62	1	164	21	0	0	0
TRINITY_DN44356_c0_g1_i2	327.841	5.21879	1.11151	4.69523	2.66301e-06	0.000262636	NA	2142	10	11	28	35	34	12	66	30	57	1426	15	20	65	32
TRINITY_DN44367_c1_g1_i2	7.94672	5.85905	1.80838	3.23994	0.00119556	0.0151698	NA	0	21	0	13	0	43	22	1	12	0	6	9	2	1	0
TRINITY_DN44372_c0_g1_i5	5.43511	5.91343	2.03099	2.91159	0.00359589	0.0333304	NA	17	5	0	0	0	5	7	0	9	0	29	3	0	0	0
TRINITY_DN44382_c1_g1_i3	326.263	2.44175	0.8185	2.9832	0.00285248	0.0282249	XP_011064855.1	1109	339	93	336	191	202	323	91	145	132	606	653	150	163	197
TRINITY_DN44413_c0_g1_i1	19.4821	5.37875	1.7741	3.03182	0.00243081	0.0252349	NA	0	57	3	9	0	67	67	2	37	0	0	67	2	20	1
TRINITY_DN44422_c0_g1_i1	1316.42	9.41672	1.94642	4.83798	1.31166e-06	0.000167313	XP_011167532.1	5159	516	0	0	2	2338	633	2	1541	4	5454	2031	5	0	0
TRINITY_DN44425_c0_g1_i1	5.80581	4.90439	1.73925	2.81982	0.004805	0.0410394	XP_011697582.1	33	5	1	8	1	2	10	9	6	0	0	3	2	1	0
TRINITY_DN44437_c0_g1_i6	637.233	7.57933	2.04344	3.7091	0.000207998	0.00451723	XP_012529194.1	2540	500	0	0	11	1339	647	0	888	3	2317	440	0	0	0
TRINITY_DN44466_c0_g1_i2	45.3505	6.52737	2.3148	2.81984	0.00480472	0.0410394	XP_011869617.1	0	79	0	0	0	258	88	0	207	0	28	83	1	0	0
TRINITY_DN44470_c0_g1_i13	69.0183	7.6316	2.58177	2.95596	0.00311702	0.0300652	XP_018374424.1	254	0	0	0	0	0	0	1	0	0	584	14	0	0	0
TRINITY_DN44470_c0_g1_i16	28.115	6.91168	2.27114	3.04327	0.00234023	0.0245393	XP_018374424.1	0	17	0	1	0	29	73	0	70	0	177	62	0	0	0
TRINITY_DN44474_c0_g1_i2	307.068	7.45798	2.05961	3.62107	0.000293393	0.00570914	XP_014485484.1	1294	369	0	0	5	455	475	1	708	0	614	460	0	0	0
TRINITY_DN44486_c0_g1_i2	179.115	6.24249	2.23168	2.79722	0.00515447	0.0431756	XP_011878495.1	65	621	0	0	0	99	543	0	904	0	53	836	0	0	0
TRINITY_DN44504_c0_g1_i3	79.389	7.90752	2.17448	3.63652	0.000276349	0.00548671	NA	15	11	0	1	0	271	329	0	318	0	184	162	0	0	0
TRINITY_DN44508_c1_g2_i2	25.0233	6.71188	2.14396	3.1306	0.00174452	0.0198814	NA	29	38	0	0	0	58	64	0	75	0	47	87	0	0	0
TRINITY_DN44508_c2_g3_i4	24.8554	4.35351	0.922411	4.71971	2.36183e-06	0.000242778	NA	49	25	17	68	3	30	14	11	43	1	28	6	9	77	3
TRINITY_DN44515_c6_g1_i1	68.8836	8.42071	2.02151	4.16555	3.10604e-05	0.00127779	NA	119	83	0	1	0	60	90	1	281	0	278	127	0	0	0
TRINITY_DN44518_c0_g1_i2	136.153	4.98238	1.69155	2.94546	0.00322477	0.0307968	XP_018352978.1	194	574	0	0	0	97	868	6	133	7	114	301	0	5	5
TRINITY_DN44520_c0_g1_i3	22.346	7.04533	2.17357	3.24137	0.00118957	0.0151161	NA	17	9	0	0	0	73	52	0	69	0	93	26	0	0	0
TRINITY_DN44532_c0_g1_i1	106.54	8.33225	2.16882	3.84183	0.000122119	0.00315553	XP_012524268.1	239	276	0	0	0	157	328	0	164	0	215	273	0	0	0
TRINITY_DN44533_c0_g1_i2	29.6085	5.81959	1.84362	3.15661	0.00159617	0.0186768	NA	92	55	0	13	2	58	63	31	54	0	33	45	0	0	0
TRINITY_DN44578_c0_g2_i1	740.573	8.13448	1.55564	5.22901	1.7042e-07	4.55369e-05	NA	557	2868	162	241	3	1743	2408	3	2112	2	91	2144	2	123	0
TRINITY_DN44591_c0_g1_i1	155.406	4.98536	1.78161	2.79824	0.00513824	0.0430789	XP_013414106.1	0	198	183	144	0	970	135	16	389	21	51	108	76	89	0
TRINITY_DN44591_c0_g1_i2	675.44	4.5405	1.56988	2.89225	0.00382488	0.0348609	XP_013414106.1	84	2907	0	301	22	1787	2612	0	434	16	668	1920	164	426	70
TRINITY_DN44594_c0_g1_i3	61.8423	7.48513	2.06912	3.61754	0.000297421	0.00576069	NA	40	186	0	0	0	198	255	2	256	0	30	75	1	0	0
TRINITY_DN44611_c0_g1_i1	92.8637	3.52802	1.00707	3.50327	0.000459589	0.00774865	XP_012217815.1	228	58	11	9	39	96	63	13	122	31	495	86	6	18	22
TRINITY_DN44611_c0_g1_i2	24.0271	2.91619	0.841084	3.46717	0.00052596	0.00851136	XP_012217815.1	52	41	11	3	8	75	40	4	17	6	40	27	4	15	17
TRINITY_DN44625_c0_g1_i4	9085.02	4.1886	1.37477	3.04675	0.00231328	0.0243321	XP_011633071.1	37539	7328	2134	2560	3199	14592	7831	14	7137	17	27752	8046	1011	2882	2109
TRINITY_DN44645_c0_g1_i1	4.49795	4.69437	1.60803	2.91933	0.00350782	0.0327018	NA	5	13	0	1	0	6	9	0	8	0	17	9	0	1	1
TRINITY_DN44651_c0_g1_i1	10.8927	7.08008	2.12449	3.3326	0.000860391	0.0120418	NA	104	0	0	0	0	7	1	0	1	0	11	2	0	0	0
TRINITY_DN44652_c0_g1_i1	58.36	8.23378	1.44304	5.70587	1.15751e-08	6.42716e-06	XP_011872354.1	93	39	0	0	0	267	50	1	3	0	288	66	3	0	2
TRINITY_DN44656_c0_g1_i1	15.6785	5.91598	1.9584	3.02082	0.0025209	0.0258889	NA	45	24	0	0	0	42	23	0	39	1	24	36	0	0	0
TRINITY_DN44656_c0_g1_i3	12.6714	6.47433	2.1157	3.06013	0.00221237	0.023582	NA	32	24	0	0	0	18	7	0	35	0	46	23	0	0	0
TRINITY_DN44657_c0_g1_i1	118.697	6.12617	2.09293	2.92708	0.00342163	0.0321274	NA	813	64	0	0	10	61	78	0	72	0	305	96	0	0	0
TRINITY_DN44662_c0_g1_i1	6.28714	6.40656	1.93482	3.31119	0.000928991	0.0127138	NA	46	4	0	0	0	10	7	0	3	0	7	3	0	0	0
TRINITY_DN44678_c1_g1_i1	88.9329	8.92603	2.27964	3.91554	9.02016e-05	0.00257298	NA	480	15	0	0	0	18	0	6	22	0	530	18	0	0	0
TRINITY_DN44678_c1_g1_i4	120.672	8.36712	2.56728	3.25914	0.00111751	0.014483	NA	1245	13	0	0	0	0	10	0	0	0	100	0	0	0	0
TRINITY_DN44679_c0_g2_i1	9.0632	6.08276	1.85048	3.28713	0.00101214	0.0135026	XP_018405707.1	5	7	0	1	0	19	52	0	15	0	31	14	1	0	0
TRINITY_DN44684_c0_g1_i1	23.9251	4.91503	1.31628	3.73403	0.000188442	0.00423756	NA	166	1	0	3	2	5	0	6	3	5	91	1	1	2	4
TRINITY_DN44698_c0_g1_i1	13.8647	5.50385	1.93534	2.84387	0.00445689	0.0388659	NA	28	38	0	0	0	23	37	0	32	1	26	32	0	0	0
TRINITY_DN44718_c0_g1_i2	7.16031	5.95266	2.13102	2.79333	0.00521684	0.0435611	NA	43	8	0	0	0	10	4	0	21	0	5	7	0	0	0
TRINITY_DN44722_c0_g1_i4	5.20441	5.45922	1.79614	3.03942	0.00237031	0.0247772	XP_011067799.1	10	5	0	0	0	6	13	0	13	0	14	11	0	9	0
TRINITY_DN44729_c0_g1_i3	9.47183	6.29673	2.13636	2.9474	0.00320454	0.030651	NA	44	3	0	0	0	10	5	0	27	0	26	15	0	0	0
TRINITY_DN44735_c0_g1_i1	135.385	2.7579	0.99693	2.76639	0.00566811	0.0462014	NA	923	51	11	26	77	86	64	60	66	85	156	33	11	31	92
TRINITY_DN44739_c0_g1_i1	75.2773	6.77973	2.01511	3.36445	0.000766967	0.0111039	NA	200	166	0	0	2	126	128	0	128	0	166	214	0	0	0
TRINITY_DN44747_c1_g1_i1	32.7856	2.46937	0.889033	2.77759	0.00547642	0.0450647	NA	22	68	4	18	11	92	68	11	73	13	59	56	6	8	17
TRINITY_DN44785_c2_g1_i4	30.6735	6.31969	2.22663	2.83824	0.00453637	0.0393553	NA	4	78	0	0	0	58	103	0	160	0	61	52	0	0	0
TRINITY_DN44800_c0_g1_i1	6.06755	3.98071	1.33459	2.98271	0.00285704	0.0282599	NA	6	17	0	3	1	11	12	2	21	0	11	7	2	4	1
TRINITY_DN44807_c0_g1_i1	14.8296	7.3652	2.0126	3.65954	0.000252671	0.00515318	NA	94	12	0	0	0	16	6	0	10	0	44	6	0	0	0
TRINITY_DN44816_c0_g2_i2	66.9917	7.73051	1.79186	4.31424	1.60149e-05	0.00082091	XP_011880358.1	48	143	0	13	1	128	155	0	118	0	259	176	0	0	0
TRINITY_DN44818_c0_g1_i2	15.0125	6.20249	1.74766	3.54902	0.000386662	0.0068669	NA	81	9	0	0	0	54	10	0	6	0	21	16	0	0	2
TRINITY_DN44823_c0_g1_i4	164.612	8.12464	1.95934	4.14663	3.3741e-05	0.00134744	XP_011884118.1	1049	122	0	0	1	166	95	0	218	0	367	113	0	0	2
TRINITY_DN44835_c0_g1_i3	91.539	8.42603	2.12278	3.96934	7.2072e-05	0.0022219	NA	45	187	1	0	0	369	240	0	235	0	229	142	0	0	0
TRINITY_DN44835_c0_g1_i4	19.3958	6.12667	2.1576	2.83957	0.0045174	0.0392243	NA	19	57	0	0	0	57	29	0	59	0	10	85	0	0	0
TRINITY_DN44840_c0_g1_i4	7.84381	6.54308	2.06132	3.17422	0.00150242	0.0178747	XP_018407051.1	26	10	0	0	0	2	3	0	0	0	54	8	0	0	0
TRINITY_DN44867_c0_g1_i1	5.34734	5.72031	1.97847	2.89128	0.00383672	0.0349406	NA	22	13	0	0	0	8	11	0	7	0	11	5	0	0	0
TRINITY_DN44867_c0_g1_i3	8.55858	6.40785	2.06626	3.10118	0.00192752	0.0213659	XP_019878927.1	47	5	0	0	0	20	10	0	17	0	12	5	0	0	0
TRINITY_DN44867_c0_g2_i1	14530	2.39526	0.697702	3.43307	0.000596797	0.00928204	XP_017793543.1	43915	7163	4525	9191	10052	14552	8130	6107	6806	10650	49880	14921	2969	7824	8503
TRINITY_DN44878_c0_g1_i1	21.3302	4.51653	1.5215	2.96846	0.00299291	0.029224	NA	0	45	0	8	4	73	31	5	34	1	91	31	0	5	2
TRINITY_DN44879_c0_g1_i1	66.8048	8.73658	2.15504	4.05403	5.03429e-05	0.00176268	NA	402	60	0	0	0	54	64	0	63	0	195	30	0	0	0
TRINITY_DN44885_c0_g1_i4	24.4419	6.35392	2.2638	2.80676	0.00500431	0.0422418	NA	9	84	0	0	0	129	76	0	69	0	0	39	0	1	0
TRINITY_DN44897_c0_g1_i2	6.55168	5.44352	1.64131	3.31657	0.00091131	0.0125415	NA	27	14	0	0	0	7	13	0	6	0	13	11	0	3	1
TRINITY_DN44900_c0_g1_i1	4.38048	5.61069	1.88911	2.97003	0.00297775	0.029118	XP_012061002.1	12	10	0	0	0	8	3	0	3	0	15	12	0	0	0
TRINITY_DN44903_c0_g1_i2	27.9105	7.65486	2.21405	3.45741	0.000545399	0.00872816	NA	242	20	0	0	0	3	20	0	28	0	19	14	0	0	0
TRINITY_DN44906_c0_g2_i1	54.2681	7.14518	2.02444	3.52945	0.000416418	0.00723429	NA	49	63	0	0	1	123	138	0	112	0	227	115	0	0	0
TRINITY_DN44906_c0_g2_i2	132.067	8.62259	1.97338	4.36945	1.24559e-05	0.0006993	NA	254	98	1	0	0	279	178	0	217	0	640	227	0	0	1
TRINITY_DN44922_c0_g1_i3	7.68432	6.49565	2.00183	3.24486	0.0011751	0.014988	XP_011503346.1	11	6	0	0	0	12	1	0	3	0	57	15	0	0	0
TRINITY_DN44924_c0_g2_i3	38.7566	7.43177	2.16514	3.43246	0.000598126	0.00929855	XP_011269467.1	53	59	0	0	0	101	68	0	120	0	107	89	0	0	0
TRINITY_DN44935_c0_g1_i1	65.4768	3.55754	1.20075	2.96277	0.0030488	0.0296124	XP_011702936.1	345	99	0	10	13	84	88	13	73	14	48	87	12	7	30
TRINITY_DN44938_c0_g1_i1	8.59041	5.81103	1.95547	2.97167	0.00296181	0.0290035	XP_012061907.1	14	47	0	0	0	32	33	0	2	0	1	11	0	0	0
TRINITY_DN44940_c1_g1_i1	26.3848	7.72623	2.16005	3.57687	0.000347736	0.00639605	XP_011696166.1	205	13	0	0	0	9	18	0	31	0	44	10	0	0	0
TRINITY_DN44940_c1_g2_i1	3.25832	5.56799	1.84591	3.0164	0.00255795	0.0261468	XP_012231699.1	14	4	0	0	0	8	1	1	4	0	10	2	0	0	0
TRINITY_DN44967_c1_g1_i3	3.77572	5.66153	1.90934	2.96518	0.00302506	0.0294383	NA	14	6	0	0	0	2	2	0	1	0	19	7	0	0	0
TRINITY_DN44967_c1_g1_i4	56.5292	8.60445	2.11719	4.0641	4.8218e-05	0.00170757	NA	393	67	0	0	0	57	61	0	31	0	67	60	0	0	0
TRINITY_DN44970_c0_g1_i2	30.4727	6.76965	2.09816	3.22646	0.0012533	0.0156841	NA	53	120	0	0	0	72	97	0	65	0	12	73	3	0	0
TRINITY_DN44982_c2_g2_i16	58.9463	6.94896	2.02676	3.4286	0.000606701	0.00939535	XP_012062016.1	46	158	0	0	0	119	132	0	121	0	144	220	0	0	1
TRINITY_DN44982_c2_g2_i8	50.6562	7.03096	1.92657	3.64948	0.000262775	0.0052935	XP_011065621.1	40	345	4	2	0	28	279	0	39	0	63	71	0	0	0
TRINITY_DN45008_c0_g1_i1	516.807	2.78106	0.739909	3.75865	0.000170833	0.00397106	NA	2354	383	146	271	198	440	353	222	316	384	1125	302	137	231	244
TRINITY_DN45012_c0_g1_i1	79.9433	2.93005	0.811463	3.61083	0.00030522	0.00586738	NA	399	46	7	30	35	53	51	21	47	47	210	48	9	40	45
TRINITY_DN45019_c0_g1_i2	60.4506	7.61189	2.00343	3.79943	0.000145031	0.00354855	NA	306	87	0	0	1	89	78	0	80	0	103	93	0	0	0
TRINITY_DN45029_c0_g2_i1	6.68286	4.47714	1.51548	2.95428	0.003134	0.030179	NA	25	18	1	4	0	12	20	0	7	0	1	5	3	3	2
TRINITY_DN45034_c0_g1_i2	7.9328	5.91227	2.04784	2.88708	0.0038884	0.0352609	NA	22	12	0	0	0	17	17	0	20	0	16	15	0	0	0
TRINITY_DN45051_c0_g1_i1	36.2812	6.54791	2.16646	3.0224	0.00250778	0.0257932	NA	0	130	11	1	0	94	48	0	157	0	65	89	0	1	0
TRINITY_DN45066_c1_g1_i1	65.477	5.73212	2.0024	2.86262	0.00420158	0.0372739	XP_011875659.1	7	76	0	1	3	191	199	0	251	0	127	220	0	0	0
TRINITY_DN45081_c0_g1_i2	8.47232	6.01705	1.88701	3.18868	0.00142926	0.017261	NA	54	2	0	0	1	10	4	0	8	0	25	3	0	0	0
TRINITY_DN45100_c0_g1_i2	16.2966	6.90437	2.07473	3.32784	0.000875226	0.0121855	NA	55	33	0	0	0	17	30	0	26	0	54	20	0	0	0
TRINITY_DN45121_c0_g1_i1	30.4676	6.548	1.98816	3.29349	0.000989506	0.0132998	XP_018403329.1	78	74	0	0	1	73	82	0	70	0	56	31	0	0	0
TRINITY_DN45130_c0_g1_i3	5.30146	5.69652	1.97991	2.87715	0.00401281	0.036074	XP_011688860.1	2	10	1	0	0	0	14	0	1	0	40	9	0	1	0
TRINITY_DN45135_c0_g1_i2	41.9637	6.94306	1.34228	5.1726	2.30862e-07	5.58603e-05	XP_018360386.1	243	8	1	6	0	68	11	2	4	4	168	4	2	0	0
TRINITY_DN45145_c0_g1_i1	27.2189	5.42441	1.78512	3.03868	0.00237613	0.0248219	XP_015044791.1	172	51	0	0	0	19	18	0	0	5	51	39	0	3	0
TRINITY_DN45145_c0_g1_i5	1449.08	8.50958	2.2756	3.73949	0.000184391	0.00417551	XP_015044791.1	7233	2398	0	0	0	1183	1736	0	3637	0	2369	1875	0	0	0
TRINITY_DN45150_c0_g1_i1	21.3305	5.67733	1.40485	4.04125	5.31669e-05	0.00182562	XP_018400691.1	22	1	9	2	3	189	4	4	9	1	18	25	12	4	0
TRINITY_DN45155_c1_g1_i1	20.9892	7.36951	2.00363	3.67808	0.000235	0.00490099	NA	107	22	3	0	0	48	14	1	57	0	18	21	0	0	0
TRINITY_DN45155_c1_g2_i1	68.8477	8.66091	2.11384	4.09724	4.18106e-05	0.00154754	NA	415	43	1	0	0	149	73	0	139	0	47	63	0	0	0
TRINITY_DN45160_c0_g1_i3	38.4419	8.86562	1.76735	5.01633	5.26689e-07	9.60028e-05	NA	146	49	0	0	0	180	48	0	0	0	63	48	0	0	0
TRINITY_DN45166_c0_g1_i2	11.0431	4.05765	1.26978	3.19556	0.00139561	0.0169591	NA	33	3	0	1	2	21	28	2	14	1	37	10	2	1	4
TRINITY_DN45188_c0_g1_i2	10.3873	6.32321	1.79927	3.51431	0.000440897	0.00753266	NA	76	10	0	0	0	2	12	1	4	0	20	1	0	6	1
TRINITY_DN45200_c0_g3_i1	242.851	4.86627	1.27576	3.8144	0.000136515	0.00340701	XP_012526852.1	1	258	142	242	4	602	382	35	590	17	328	313	216	773	12
TRINITY_DN45219_c0_g2_i1	31.2871	7.76872	2.08585	3.72449	0.000195713	0.00433582	NA	167	49	0	0	0	22	47	0	23	0	61	61	0	0	0
TRINITY_DN45225_c0_g1_i1	173.749	8.01798	2.21354	3.62224	0.000292057	0.00569469	XP_011690585.1	92	430	0	0	0	223	417	0	463	0	593	555	0	0	0
TRINITY_DN45229_c0_g1_i1	4.29168	4.58408	1.67273	2.74047	0.0061351	0.0488872	NA	9	14	0	0	1	7	8	0	8	0	11	6	0	2	0
TRINITY_DN45232_c0_g1_i2	18.4581	6.27272	2.05747	3.04875	0.00229794	0.0242109	NA	25	31	0	0	0	16	51	1	78	0	39	56	0	0	0
TRINITY_DN45234_c0_g1_i1	20.5811	4.75128	1.66779	2.84886	0.00438765	0.0384295	XP_018358584.1	15	30	0	0	1	82	62	0	83	1	22	36	0	1	2
TRINITY_DN45241_c0_g2_i1	71.9479	6.47595	2.06184	3.14085	0.00168457	0.0194005	NA	304	113	0	0	3	84	82	0	174	0	170	91	0	0	0
TRINITY_DN45241_c0_g3_i1	140.59	7.82798	2.08323	3.75762	0.000171536	0.0039799	NA	958	129	0	0	2	100	134	0	192	0	213	108	0	0	0
TRINITY_DN45246_c0_g1_i2	195.359	7.31999	1.8744	3.90525	9.41284e-05	0.0026512	XP_018370198.1	592	292	0	0	5	292	320	3	284	0	604	439	0	2	0
TRINITY_DN45255_c0_g2_i3	18.7914	4.49456	1.49736	3.00165	0.00268519	0.0270277	XP_011163121.1	15	12	19	51	0	37	19	71	23	2	0	19	6	19	0
TRINITY_DN45257_c1_g1_i1	420.75	9.07575	2.07251	4.37911	1.19168e-05	0.000678552	NA	2188	512	0	0	2	465	294	0	276	0	1465	335	0	0	0
TRINITY_DN45257_c1_g1_i2	155.317	7.0601	1.13246	6.23431	4.53785e-10	5.01039e-07	NA	838	39	2	8	6	195	83	6	92	5	578	131	3	7	3
TRINITY_DN45263_c0_g1_i2	5.15223	5.08064	1.67184	3.03895	0.00237401	0.0248065	XP_012524920.1	24	13	0	1	1	6	5	2	6	0	8	7	0	0	0
TRINITY_DN45282_c1_g1_i1	18.6032	5.23405	1.59976	3.27177	0.00106876	0.0140338	XP_019696896.1	111	20	2	0	0	22	16	1	33	0	26	11	2	1	5
TRINITY_DN45282_c1_g1_i2	5.21956	5.89484	1.98236	2.97365	0.00294282	0.0288682	XP_019696896.1	16	9	0	0	0	8	6	0	7	0	24	3	0	0	0
TRINITY_DN45288_c2_g1_i1	48.1967	7.08782	1.775	3.99313	6.52075e-05	0.00209017	XP_011686848.1	103	107	0	2	0	82	98	0	166	1	61	137	0	1	0
TRINITY_DN45294_c0_g1_i7	27.7953	7.17619	1.88088	3.81535	0.000135992	0.00340103	NA	141	29	0	0	1	22	19	1	32	0	98	26	0	0	0
TRINITY_DN45317_c0_g1_i1	7.18858	3.08307	1.0835	2.84546	0.0044347	0.0387304	NA	22	11	0	5	1	9	13	0	14	4	13	9	0	6	2
TRINITY_DN45333_c0_g1_i2	10.7681	5.188	1.66828	3.10979	0.00187221	0.0209051	NA	90	2	0	3	3	2	3	0	10	0	15	2	0	2	0
TRINITY_DN45345_c1_g1_i2	17.7623	6.56514	2.14364	3.06261	0.00219412	0.0234561	NA	21	60	0	0	0	20	39	0	49	0	72	15	0	0	0
TRINITY_DN45362_c0_g1_i3	24.3551	7.59746	1.98227	3.83271	0.000126741	0.0032405	NA	62	81	0	0	0	1	66	0	1	0	120	25	0	0	0
TRINITY_DN45378_c0_g1_i1	33.0113	5.20539	1.54686	3.36513	0.000765071	0.0110865	NA	139	33	0	3	1	36	34	0	94	2	90	26	2	0	5
TRINITY_DN45384_c0_g1_i1	74.7376	8.56888	2.16556	3.95689	7.59323e-05	0.00230003	NA	397	89	0	0	0	103	117	0	94	0	118	112	0	0	0
TRINITY_DN45405_c0_g4_i1	34.1255	7.18884	1.96096	3.66598	0.000246393	0.00506377	NA	196	64	0	0	0	34	27	0	30	1	66	41	0	0	0
TRINITY_DN45410_c1_g1_i5	155.949	6.59296	1.40128	4.70497	2.53903e-06	0.000254591	NA	951	138	0	5	9	249	207	2	82	4	287	116	1	0	3
TRINITY_DN45413_c0_g1_i1	8.15626	4.75744	1.67776	2.83559	0.00457415	0.0395829	NA	6	26	0	10	0	23	22	0	12	1	7	23	3	0	0
TRINITY_DN45416_c3_g1_i4	403.079	4.93182	0.769909	6.40572	1.49662e-10	2.11418e-07	XP_011863060.1	1260	249	199	319	8	769	361	417	557	53	549	337	272	346	58
TRINITY_DN45435_c0_g2_i2	280.436	2.54583	0.915093	2.78205	0.00540169	0.0446428	XP_011707627.1	38	594	140	181	30	599	686	185	747	76	175	540	237	295	67
TRINITY_DN45444_c1_g2_i2	174.135	5.60393	1.13064	4.95643	7.18014e-07	0.000117392	XP_002435918.1	1140	6	4	8	12	27	5	26	18	27	781	5	7	30	11
TRINITY_DN45444_c1_g4_i1	8.31684	5.90514	2.13457	2.76643	0.00566741	0.0462009	XP_002435918.1	44	0	0	0	1	3	0	1	0	0	50	0	0	3	0
TRINITY_DN45445_c0_g1_i2	7.62404	5.49038	1.75206	3.13368	0.00172631	0.0197417	NA	25	8	1	0	0	3	15	0	0	1	25	31	0	0	0
TRINITY_DN45447_c1_g1_i1	70.7737	6.09481	1.74865	3.48543	0.00049134	0.00812234	XP_011329230.1	9	152	3	0	0	227	250	5	314	0	128	75	4	2	4
TRINITY_DN45478_c0_g1_i3	6.6474	5.79223	2.06469	2.80537	0.00502584	0.0423714	XP_011707138.1	18	2	0	0	0	21	20	0	12	0	12	14	0	0	0
TRINITY_DN45489_c0_g1_i1	170.369	2.64587	0.741372	3.56889	0.000358498	0.00653022	NA	422	180	89	73	59	231	179	98	316	90	368	184	55	81	82
TRINITY_DN45498_c0_g1_i1	26.1315	7.65557	1.62791	4.70271	2.56728e-06	0.000256753	NA	22	46	3	2	0	138	39	1	87	0	10	41	2	27	0
TRINITY_DN45508_c0_g2_i1	7.50549	6.41701	2.00774	3.19613	0.00139282	0.0169338	NA	50	13	0	0	0	16	7	0	5	0	5	3	0	0	0
TRINITY_DN45509_c1_g1_i5	36.5262	6.19435	1.3366	4.63441	3.57961e-06	0.000317797	XP_011696000.1	154	2	31	30	1	123	29	9	13	2	67	10	0	12	2
TRINITY_DN45509_c1_g1_i9	16.5491	6.99772	1.74585	4.00821	6.11801e-05	0.00200066	XP_011696000.1	109	3	0	7	1	62	0	0	7	0	5	6	0	14	0
TRINITY_DN45509_c2_g2_i2	491.037	12.1479	1.8914	6.4227	1.33882e-10	1.94858e-07	XP_011706421.1	2518	27	5	0	0	2342	3	10	11	0	1290	6	0	0	0
TRINITY_DN45509_c2_g2_i5	39.6375	7.71011	2.47666	3.1131	0.00185131	0.0207317	XP_011706421.1	0	0	0	0	0	289	4	0	7	0	238	11	0	0	0
TRINITY_DN45509_c2_g4_i1	32.727	5.25238	1.91926	2.73668	0.00620635	0.0493015	XP_011864443.1	19	77	0	1	3	118	56	0	145	0	49	62	0	0	0
TRINITY_DN45510_c0_g1_i4	195.177	9.45234	2.17056	4.35479	1.33195e-05	0.000729245	XP_011689959.1	161	256	0	0	0	1162	271	0	168	0	610	266	0	0	0
TRINITY_DN45510_c0_g1_i5	23.7136	6.45791	2.36057	2.73574	0.00622407	0.0494055	XP_019884821.1	0	33	0	0	0	126	49	0	48	0	57	60	0	0	0
TRINITY_DN45510_c0_g1_i8	176.338	9.40154	2.01795	4.65895	3.1783e-06	0.000294839	XP_011689959.1	274	324	6	0	0	480	166	3	757	0	595	59	0	1	0
TRINITY_DN45515_c1_g1_i1	153.525	5.5548	1.09599	5.0683	4.01377e-07	8.09151e-05	XP_013300602.1	1130	3	5	7	18	25	3	18	13	13	549	8	9	17	17
TRINITY_DN45516_c0_g1_i3	211.915	6.67174	1.93876	3.44123	0.000579075	0.00909064	XP_018314475.1	1103	183	0	0	0	289	218	0	792	9	162	170	0	87	0
TRINITY_DN45517_c1_g1_i1	11.515	5.1727	1.67979	3.07937	0.00207437	0.0225614	XP_002435918.1	64	1	0	1	0	0	0	1	1	1	64	4	1	1	3
TRINITY_DN45517_c1_g1_i6	166.533	5.35277	1.80577	2.96427	0.00303407	0.0295051	XP_002435918.1	973	0	0	11	0	27	7	22	0	30	898	16	11	19	13
TRINITY_DN45517_c1_g2_i4	21.9418	5.18068	1.48717	3.48359	0.000494739	0.0081615	XP_002435918.1	159	0	0	2	0	4	0	2	1	5	82	1	1	3	3
TRINITY_DN45522_c0_g2_i2	177.379	6.77598	1.32324	5.12075	3.04329e-07	6.75923e-05	XP_008557947.1	957	257	10	21	7	237	199	0	164	4	244	323	2	6	3
TRINITY_DN45551_c1_g1_i8	46.1143	5.75569	2.02969	2.83574	0.0045719	0.0395742	XP_011695745.1	0	237	0	3	0	15	278	0	8	0	38	235	0	0	0
TRINITY_DN45554_c1_g1_i2	92.9978	8.09961	2.21432	3.65783	0.000254364	0.00517835	NA	378	138	0	0	0	164	134	0	302	0	76	178	0	0	0
TRINITY_DN45555_c0_g1_i1	18.3967	5.80212	1.96521	2.95242	0.00315295	0.0303113	NA	0	92	0	1	0	42	76	0	42	0	13	50	1	1	0
TRINITY_DN45557_c0_g1_i1	33.0392	7.53877	2.15787	3.49361	0.000476538	0.00793844	NA	124	41	0	0	0	62	28	0	87	0	69	63	0	0	0
TRINITY_DN45559_c0_g1_i1	19.2399	6.09785	1.92512	3.16751	0.0015375	0.0181953	NA	122	3	0	0	1	109	0	0	0	0	5	0	1	0	2
TRINITY_DN45560_c0_g1_i1	8.50737	6.26241	2.10647	2.97295	0.00294956	0.028919	NA	57	8	0	0	0	15	3	1	24	0	1	5	0	0	0
TRINITY_DN45577_c0_g1_i4	39.9484	5.54267	1.49378	3.71051	0.000206838	0.00450284	XP_017118927.1	307	1	2	1	1	3	0	4	3	6	134	0	0	9	4
TRINITY_DN45591_c0_g1_i3	17.2568	6.63685	2.131	3.11443	0.00184304	0.0206715	NA	38	27	0	0	0	69	45	0	49	0	13	26	0	0	0
TRINITY_DN45596_c0_g1_i1	204.517	6.46458	1.15678	5.58842	2.29144e-08	1.09783e-05	NA	920	5	189	209	6	472	3	307	6	3	160	5	92	337	13
TRINITY_DN45596_c0_g1_i2	58.481	8.91803	2.04986	4.35055	1.35798e-05	0.000739409	NA	174	50	0	0	0	61	24	0	17	0	383	67	0	0	0
TRINITY_DN45596_c0_g1_i3	60.6056	9.44206	1.88607	5.00621	5.55132e-07	9.93021e-05	NA	167	22	0	0	0	75	31	0	0	0	437	62	0	0	0
TRINITY_DN45596_c0_g1_i4	260.4	10.5888	1.67481	6.3224	2.5754e-10	3.13154e-07	NA	545	211	76	21	0	500	330	26	1201	0	694	261	7	35	0
TRINITY_DN45601_c0_g1_i5	106.593	8.80218	2.19201	4.01557	5.93017e-05	0.00195992	NA	102	78	0	0	0	221	110	0	139	0	642	245	0	0	0
TRINITY_DN45605_c3_g1_i1	16.3975	3.55224	1.03858	3.42028	0.000625563	0.00960043	NA	30	43	2	7	4	19	38	3	39	3	33	29	2	3	2
TRINITY_DN45617_c0_g1_i1	28.828	5.04612	1.69409	2.97867	0.00289505	0.0285227	NA	74	64	0	0	2	59	57	0	44	0	66	62	1	0	4
TRINITY_DN45620_c0_g1_i2	12.6622	7.23092	1.79662	4.02474	5.70389e-05	0.00190587	NA	27	3	0	3	0	51	12	1	31	0	46	7	0	0	0
TRINITY_DN45625_c0_g1_i1	416.151	7.5534	1.46125	5.16914	2.35175e-07	5.66071e-05	XP_018398651.1	2817	0	0	0	15	2153	0	2	13	8	158	1	3	4	3
TRINITY_DN45642_c0_g1_i1	651.839	2.54696	0.84008	3.03181	0.0024309	0.0252349	XP_018398945.1	2561	878	268	463	263	497	872	188	525	440	667	1105	230	243	208
TRINITY_DN45650_c0_g1_i2	16.4357	6.32926	2.01616	3.13926	0.00169376	0.0194716	NA	7	119	0	0	0	12	11	0	0	0	54	62	0	0	0
TRINITY_DN45661_c2_g1_i4	15.7067	7.28352	1.73123	4.20714	2.5862e-05	0.00112513	XP_011883751.1	35	57	0	0	0	40	52	0	2	0	40	13	0	0	0
TRINITY_DN45663_c0_g1_i9	245.237	7.60813	2.29668	3.31266	0.000924121	0.0126652	XP_011706125.1	2	599	0	0	0	536	562	0	611	0	1039	529	0	0	0
TRINITY_DN45668_c1_g2_i5	33.6902	7.13997	2.1784	3.27762	0.00104687	0.0138267	NA	25	46	0	0	0	16	87	0	60	0	160	126	0	0	0
TRINITY_DN45672_c3_g2_i1	12.6234	3.8129	1.28091	2.97672	0.00291353	0.0286534	NA	13	42	1	4	3	10	29	3	35	0	35	22	0	4	2
TRINITY_DN45674_c0_g1_i1	78.0648	8.70875	2.12068	4.1066	4.01534e-05	0.00150993	NA	432	105	0	0	0	184	63	1	156	0	44	92	0	0	0
TRINITY_DN45676_c0_g1_i2	31.0006	7.81211	2.17251	3.5959	0.000323278	0.00609856	NA	244	35	0	0	0	34	35	0	29	0	10	11	0	0	0
TRINITY_DN45731_c0_g2_i2	24.3538	7.35845	2.12098	3.46937	0.000521676	0.00845429	XP_018309543.1	103	44	0	0	0	44	21	0	49	0	51	32	0	0	0
TRINITY_DN45746_c0_g1_i1	7.80359	4.78261	1.60429	2.98113	0.00287186	0.0283481	NA	38	18	0	3	2	8	14	5	0	0	9	12	0	2	0
TRINITY_DN45747_c0_g1_i5	6.54452	5.84049	2.11836	2.75708	0.00583207	0.0471372	XP_018358981.1	7	4	0	0	0	11	11	0	21	0	39	3	0	0	0
TRINITY_DN45759_c0_g1_i3	83.3874	7.66731	2.09795	3.65466	0.000257523	0.00521668	XP_018316417.1	10	234	1	0	0	234	316	2	352	0	106	154	0	0	0
TRINITY_DN45768_c0_g1_i3	11.1119	6.10026	2.06689	2.95141	0.00316322	0.0303675	NA	33	0	0	5	0	56	0	0	0	1	41	11	0	2	0
TRINITY_DN45772_c0_g2_i13	27.0476	7.60651	2.12882	3.57312	0.000352757	0.00645687	NA	136	37	0	0	0	61	20	0	52	0	46	19	0	0	0
TRINITY_DN45772_c0_g2_i3	8.28188	6.29055	2.0557	3.06006	0.00221296	0.0235842	NA	29	10	0	0	0	14	16	0	15	0	30	3	0	0	0
TRINITY_DN45781_c0_g1_i2	18.9407	5.22994	1.79727	2.90993	0.00361511	0.0334621	NA	29	58	2	0	0	46	67	0	42	2	32	22	1	0	0
TRINITY_DN45794_c0_g1_i1	51.4424	7.35246	1.89437	3.88121	0.000103938	0.00282719	NA	166	117	0	0	1	39	91	0	100	0	136	109	0	1	0
TRINITY_DN45805_c0_g1_i1	46.948	8.10354	2.14108	3.78478	0.000153842	0.0036945	NA	166	92	0	0	0	62	48	0	71	0	168	55	0	0	0
TRINITY_DN45809_c0_g1_i1	111.961	9.02886	2.35613	3.83208	0.000127066	0.00324453	XP_018337860.1	658	0	0	0	0	272	189	0	0	0	111	262	0	0	0
TRINITY_DN45818_c0_g1_i1	8.46878	5.21594	1.80795	2.885	0.00391414	0.0354474	XP_022814700.1	10	9	14	0	0	16	11	0	27	0	25	7	1	2	1
TRINITY_DN45820_c0_g1_i3	108.768	6.75481	1.09272	6.18167	6.34265e-10	6.51628e-07	XP_012526136.1	14	25	28	82	4	851	37	37	112	3	192	46	41	152	3
TRINITY_DN45821_c0_g1_i2	7.08755	6.18879	2.00551	3.08589	0.00202943	0.0221933	NA	47	13	0	0	0	8	13	0	4	0	3	8	0	0	0
TRINITY_DN45826_c1_g2_i1	12.0011	6.15779	2.12854	2.89296	0.00381631	0.0348059	NA	6	34	0	0	0	23	19	0	35	0	51	19	0	0	0
TRINITY_DN45829_c0_g1_i3	53.3337	6.80362	1.5035	4.5252	6.03373e-06	0.000443456	XP_011175535.1	339	3	2	0	3	100	2	0	5	0	190	4	0	0	3
TRINITY_DN45834_c1_g1_i21	15.701	6.66808	2.07507	3.21342	0.00131163	0.0162134	XP_012526127.1	50	26	0	0	0	28	36	0	30	0	28	36	0	0	0
TRINITY_DN45835_c0_g1_i2	6.81605	6.16956	1.87066	3.29806	0.000973541	0.0131465	NA	2	7	0	2	0	28	6	0	7	0	29	21	0	0	0
TRINITY_DN45845_c0_g2_i1	69.7921	3.55842	0.881267	4.03785	5.39436e-05	0.00184238	XP_018364947.1	244	59	6	21	13	80	32	13	79	18	265	78	6	19	42
TRINITY_DN45845_c1_g1_i4	13.2011	6.32352	2.01243	3.14223	0.00167667	0.0193373	NA	21	35	0	0	0	50	35	1	38	0	10	20	0	0	0
TRINITY_DN45846_c0_g1_i2	38.5773	8.19686	2.09442	3.91366	9.09092e-05	0.00258797	NA	208	32	0	0	0	56	56	0	34	0	101	28	0	0	0
TRINITY_DN45849_c0_g1_i1	104.862	8.79349	2.07757	4.23258	2.31027e-05	0.00103962	XP_011704338.1	147	260	0	0	0	294	284	0	157	0	294	181	1	0	0
TRINITY_DN45855_c0_g2_i1	142.917	6.19395	1.32769	4.6652	3.08311e-06	0.000288657	NA	1003	120	11	8	8	172	99	8	175	6	106	135	2	2	6
TRINITY_DN45866_c0_g1_i2	34.8971	7.56225	2.15049	3.51653	0.000437227	0.00748993	NA	70	58	0	0	0	55	73	0	85	0	141	37	0	0	0
TRINITY_DN45872_c0_g1_i2	5.38134	5.83448	2.06021	2.83198	0.00462601	0.0398952	NA	15	3	0	0	0	6	7	0	12	0	29	3	0	0	0
TRINITY_DN45872_c1_g1_i3	19.2646	6.66025	2.15595	3.08924	0.00200672	0.0219913	NA	11	40	0	0	0	39	35	0	65	0	79	31	0	0	0
TRINITY_DN45876_c0_g1_i1	87.4337	8.39629	1.82326	4.6051	4.12271e-06	0.000347696	XP_011703686.1	233	94	1	1	1	130	80	0	109	0	390	196	0	0	0
TRINITY_DN45885_c0_g1_i2	50.8058	7.14012	1.80388	3.95821	7.55148e-05	0.00229264	NA	62	31	3	0	0	37	36	2	26	0	460	24	0	0	3
TRINITY_DN45903_c0_g1_i1	37.2028	5.48549	1.74001	3.15257	0.00161842	0.0188554	XP_018349703.1	9	98	0	2	1	70	106	0	82	0	85	155	0	0	2
TRINITY_DN45903_c0_g1_i4	40.272	7.42619	1.88886	3.93156	8.43956e-05	0.00246482	XP_011686686.1	16	126	2	3	0	66	126	0	57	0	95	166	0	0	0
TRINITY_DN45906_c0_g1_i1	12.4491	3.94541	1.07937	3.65528	0.000256904	0.00521029	NA	47	5	0	7	2	19	13	11	12	1	33	9	4	6	6
TRINITY_DN45912_c0_g2_i2	38.178	4.75009	1.56059	3.04378	0.00233629	0.0245124	NA	2	105	4	4	3	144	99	1	124	1	81	48	1	0	4
TRINITY_DN45915_c0_g1_i1	11.6157	4.96961	1.66118	2.99161	0.00277515	0.0276606	NA	60	15	0	0	0	12	13	1	20	3	27	6	0	2	0
TRINITY_DN45926_c0_g1_i7	8.29529	6.32454	1.95526	3.23464	0.00121798	0.0153759	NA	33	6	0	0	0	31	20	1	13	0	5	11	0	0	0
TRINITY_DN45926_c0_g1_i9	114.645	7.65879	1.49873	5.11019	3.21833e-07	7.04217e-05	NA	224	194	2	3	0	479	272	1	244	3	124	209	2	7	0
TRINITY_DN45939_c0_g1_i1	32.3979	3.64724	1.04552	3.48846	0.000485803	0.00805003	XP_011646063.1	118	27	3	6	3	53	28	2	16	19	100	67	0	4	6
TRINITY_DN45939_c0_g1_i4	8.18503	5.04181	1.79152	2.81426	0.00488894	0.0415573	XP_011170751.1	21	9	2	1	0	11	19	0	28	1	13	20	0	0	0
TRINITY_DN45943_c0_g1_i3	5.00318	5.75893	1.77742	3.24005	0.00119509	0.0151651	NA	6	23	0	0	0	26	4	3	3	0	8	3	0	1	0
TRINITY_DN45945_c0_g1_i1	36.6081	8.17005	2.1103	3.87151	0.000108165	0.00289746	NA	223	24	0	0	0	61	22	0	40	0	78	28	0	0	0
TRINITY_DN45948_c0_g1_i1	24.0107	4.67696	1.16609	4.01081	6.05114e-05	0.00198623	NA	143	15	17	6	1	29	7	10	14	7	12	11	25	8	1
TRINITY_DN45957_c0_g1_i3	724.645	4.96169	1.27539	3.89034	0.000100105	0.00275413	XP_011643795.1	643	1379	26	20	19	1240	1644	76	2152	90	2353	1630	22	49	39
TRINITY_DN45970_c0_g1_i1	20.411	6.46045	2.13499	3.02599	0.00247824	0.025573	NA	36	46	0	0	0	40	61	0	71	0	28	44	0	0	0
TRINITY_DN45976_c1_g1_i1	286.869	5.9596	1.28384	4.64202	3.45023e-06	0.00031047	XP_011876041.1	862	641	12	19	17	341	459	6	555	8	662	666	6	3	8
TRINITY_DN45979_c0_g1_i4	116.644	7.15562	2.27234	3.14901	0.00163826	0.0190083	XP_011861021.1	2	341	0	0	0	222	377	0	375	0	314	297	0	0	0
TRINITY_DN45988_c0_g1_i2	594.012	2.00999	0.703346	2.85776	0.00426641	0.0376854	XP_011874711.1	1072	844	165	438	298	837	967	503	1287	289	649	899	365	294	313
TRINITY_DN45991_c0_g1_i1	5.16868	4.99394	1.56555	3.18989	0.00142327	0.0172114	NA	3	1	4	3	0	27	9	2	9	0	8	9	1	1	1
TRINITY_DN45993_c0_g1_i1	103.534	4.74814	1.02435	4.63528	3.56462e-06	0.000317072	NA	582	68	31	29	15	185	105	84	128	7	46	40	33	27	20
TRINITY_DN45998_c1_g1_i2	16062.6	2.69716	0.56251	4.79488	1.62776e-06	0.000188509	XP_011883544.1	47751	13000	3977	9545	8740	24229	11655	6670	12351	10103	47052	13974	3227	10475	7057
TRINITY_DN46002_c0_g1_i2	21.939	6.26143	2.23319	2.80381	0.00505025	0.0425231	NA	2	57	0	0	0	92	61	0	99	0	24	30	0	0	0
TRINITY_DN46002_c0_g1_i7	593.712	7.61591	1.41065	5.39887	6.70609e-08	2.47763e-05	XP_018365968.1	1137	1104	5	6	8	1697	1114	3	1600	7	1094	1341	3	8	2
TRINITY_DN46003_c0_g1_i2	99.7052	6.68574	2.11765	3.15715	0.00159318	0.0186532	XP_011882796.1	5	354	0	0	0	284	357	0	248	1	132	296	0	0	0
TRINITY_DN46006_c0_g2_i1	11.4544	5.87019	1.76721	3.32172	0.000894655	0.0123753	NA	31	15	3	0	0	33	11	2	41	0	16	16	1	0	1
TRINITY_DN46010_c0_g1_i3	114.905	5.89776	1.76812	3.33561	0.000851114	0.0119546	NA	35	314	0	2	5	376	318	0	400	1	195	240	0	0	1
TRINITY_DN46016_c0_g1_i1	9.88829	5.41753	1.96431	2.75799	0.00581586	0.0470458	NA	16	10	0	0	1	43	14	0	31	0	16	20	0	0	0
TRINITY_DN46020_c0_g1_i3	90.2198	5.7119	1.53088	3.73112	0.000190628	0.00426397	XP_018006183.1	643	0	1	10	0	10	2	7	9	14	354	2	0	26	7
TRINITY_DN46029_c0_g1_i1	17.9815	6.75043	1.89363	3.56482	0.000364108	0.00659801	NA	43	18	0	0	1	15	20	0	12	0	124	12	0	0	0
TRINITY_DN46031_c4_g3_i1	8.40006	6.28123	2.06014	3.04893	0.00229655	0.0241998	NA	14	5	0	0	0	20	19	0	16	0	42	6	0	0	0
TRINITY_DN46035_c0_g1_i5	13.1876	6.16985	2.13268	2.893	0.00381576	0.0348055	NA	0	25	2	0	0	43	33	2	31	0	45	27	0	0	0
TRINITY_DN46041_c0_g1_i2	45.0094	4.19641	1.10864	3.78519	0.000153592	0.00369167	NA	185	71	7	14	12	33	58	8	76	7	99	61	3	4	3
TRINITY_DN46047_c0_g2_i3	12.2926	5.94542	2.14053	2.77754	0.00547725	0.0450692	XP_019882891.1	24	66	1	0	0	0	1	0	0	0	36	59	0	1	0
TRINITY_DN46048_c0_g1_i1	256.751	7.93388	1.84289	4.30513	1.66888e-05	0.000844858	NA	1137	489	0	0	1	287	545	3	412	2	372	464	0	0	1
TRINITY_DN46049_c1_g1_i5	99.9494	8.54227	2.15314	3.96736	7.2673e-05	0.0022364	NA	228	209	0	0	0	244	316	0	120	0	190	224	0	0	0
TRINITY_DN46057_c0_g1_i3	11.5318	6.40731	2.22721	2.87683	0.00401695	0.0361078	NA	0	4	1	0	0	28	13	0	18	0	85	17	0	0	0
TRINITY_DN46060_c0_g1_i8	35.6093	7.69144	1.87397	4.10436	4.05433e-05	0.00151931	XP_011170060.1	11	64	43	11	0	231	56	11	38	0	0	72	1	8	0
TRINITY_DN46063_c0_g1_i3	12.1937	5.97624	2.02595	2.94984	0.00317934	0.030488	XP_012227104.1	0	28	0	3	0	34	38	0	5	0	28	62	0	0	0
TRINITY_DN46064_c0_g1_i1	17.5004	5.41287	1.68979	3.20327	0.00135875	0.0166226	NA	0	19	3	4	0	55	49	8	116	1	15	10	4	10	0
TRINITY_DN46072_c0_g1_i2	206.931	5.14348	1.1557	4.45053	8.56567e-06	0.00055427	NA	1458	3	9	18	21	17	4	26	19	39	808	6	4	37	23
TRINITY_DN46077_c0_g1_i5	6.26847	5.65954	2.02908	2.78922	0.00528349	0.0439401	NA	23	6	1	1	0	21	15	0	13	0	0	13	0	0	0
TRINITY_DN46081_c1_g1_i3	12.2821	6.82658	2.22158	3.07284	0.00212029	0.0229118	XP_018358554.1	98	5	0	0	0	3	24	0	1	0	22	0	0	0	0
TRINITY_DN46085_c0_g1_i1	17.4096	5.02397	1.71408	2.931	0.00337877	0.031848	NA	0	43	3	5	0	60	42	0	31	0	48	41	1	1	3
TRINITY_DN46091_c0_g1_i1	155.969	7.86192	1.65487	4.75077	2.0264e-06	0.000220398	NA	1	293	1	4	3	1209	232	5	116	0	288	241	0	8	1
TRINITY_DN46096_c1_g1_i2	138.585	2.82129	0.940656	2.99928	0.00270615	0.0271688	NA	594	171	45	30	55	85	161	76	219	69	163	162	37	72	46
TRINITY_DN46097_c1_g1_i2	13.6167	6.63116	2.11818	3.13059	0.00174455	0.0198814	NA	5	18	0	0	0	66	19	0	29	0	48	22	0	0	0
TRINITY_DN46101_c0_g1_i3	11.8327	4.98199	1.61107	3.09235	0.00198579	0.0218302	XP_018342938.1	0	41	0	13	0	14	40	3	16	0	25	38	3	4	1
TRINITY_DN46105_c0_g1_i1	42.0249	4.95724	1.26192	3.92835	8.55321e-05	0.00248223	NA	304	6	3	2	9	10	17	1	7	5	134	7	2	0	4
TRINITY_DN46107_c0_g1_i1	252.362	3.50438	0.886474	3.95317	7.71228e-05	0.00232019	NA	1428	225	27	58	79	204	231	32	130	89	434	280	51	30	96
TRINITY_DN46107_c0_g2_i3	88.3828	8.97551	2.15486	4.16524	3.11023e-05	0.00127842	NA	297	69	0	0	0	107	117	0	88	0	459	67	0	0	0
TRINITY_DN46107_c0_g2_i4	7.8717	6.12534	2.2407	2.73367	0.00626327	0.0496244	NA	23	13	0	0	0	12	5	0	8	0	46	0	0	0	0
TRINITY_DN46112_c0_g1_i1	34.8709	6.18941	2.028	3.05198	0.00227336	0.02402	XP_018304219.1	0	205	2	5	0	30	135	0	0	0	48	166	5	0	0
TRINITY_DN46117_c1_g1_i23	22.7445	7.54411	1.80306	4.18406	2.86352e-05	0.00120671	XP_012537977.1	53	45	0	1	0	46	30	0	44	0	60	60	0	1	0
TRINITY_DN46117_c1_g1_i5	10.1637	6.01217	2.0621	2.91556	0.00355055	0.0330152	XP_011646293.1	17	18	0	0	0	21	22	0	25	0	25	29	0	0	0
TRINITY_DN46123_c0_g1_i4	20.9211	6.82243	2.29527	2.97238	0.00295496	0.0289601	NA	0	48	0	0	0	76	37	0	12	0	111	31	0	0	0
TRINITY_DN46124_c1_g1_i1	8.58111	6.32641	2.04404	3.09505	0.00196781	0.0216836	NA	13	4	0	0	0	5	9	3	18	0	60	9	0	0	0
TRINITY_DN46124_c1_g2_i2	8.61366	6.23916	2.07359	3.00887	0.00262221	0.0265971	XP_012219176.1	21	7	0	0	0	10	11	0	20	0	42	12	0	0	0
TRINITY_DN46129_c0_g1_i1	6.33084	5.94417	2.0127	2.95334	0.00314359	0.0302532	NA	8	7	0	0	0	26	9	0	12	0	22	10	0	0	0
TRINITY_DN46135_c3_g1_i1	24.5871	5.87037	1.78058	3.29688	0.000977654	0.0131845	NA	156	23	5	1	0	25	25	0	47	2	32	9	0	0	1
TRINITY_DN46135_c3_g2_i1	41.269	5.9249	1.94191	3.05107	0.00228026	0.0240766	XP_018302112.1	43	62	9	0	0	88	54	0	138	0	154	75	1	0	3
TRINITY_DN46135_c3_g2_i2	53.8626	6.11518	2.05604	2.97425	0.00293702	0.0288313	XP_018302112.1	55	117	6	0	2	90	116	0	195	0	208	45	0	0	0
TRINITY_DN46135_c4_g2_i1	10.9143	6.804	1.88498	3.60959	0.00030668	0.00588485	XP_011864011.1	58	12	0	1	0	9	12	0	29	0	22	6	1	0	0
TRINITY_DN46137_c0_g1_i1	16.6207	6.15763	1.28554	4.78991	1.66854e-06	0.000191493	XP_011158435.1	51	2	0	3	1	130	5	7	4	0	14	3	3	4	2
TRINITY_DN46138_c2_g1_i1	62.8408	7.51597	2.14176	3.50925	0.000449371	0.00763466	XP_018315898.1	141	143	0	0	0	114	146	6	160	0	54	225	0	0	0
TRINITY_DN46159_c0_g1_i1	11.3387	5.78602	1.97982	2.9225	0.00347233	0.0324718	NA	12	26	0	0	0	14	46	1	31	0	23	32	0	0	0
TRINITY_DN46168_c0_g2_i2	43.116	7.46937	2.20255	3.39123	0.000695795	0.010364	NA	138	100	0	0	0	133	59	0	124	0	14	85	0	0	0
TRINITY_DN46168_c0_g2_i3	32.408	7.64595	2.17261	3.51925	0.000432768	0.00743635	NA	148	40	0	0	0	113	13	0	68	0	23	49	0	0	0
TRINITY_DN46168_c0_g3_i2	31.1416	6.65236	2.1461	3.09975	0.00193685	0.0214396	XP_011160878.1	40	132	0	0	0	67	59	0	74	0	23	113	0	0	0
TRINITY_DN46168_c0_g3_i6	5.65312	5.74299	2.04822	2.80389	0.00504897	0.0425163	NA	14	2	0	0	0	12	6	0	9	0	21	17	0	0	0
TRINITY_DN46172_c0_g2_i1	31.9206	7.24228	1.92661	3.75908	0.000170539	0.00396607	NA	13	107	1	1	0	57	68	3	126	0	92	50	0	0	0
TRINITY_DN46184_c0_g1_i2	57.6037	6.02461	1.84982	3.25686	0.00112653	0.0145625	XP_018372267.1	0	200	0	1	1	203	244	2	154	0	27	149	0	3	1
TRINITY_DN46195_c0_g1_i3	99.5007	6.2024	1.6523	3.7538	0.000174174	0.00402096	NA	96	241	0	0	1	240	318	6	507	1	50	196	2	4	2
TRINITY_DN46197_c0_g1_i6	30.2696	7.52088	2.12795	3.53433	0.000408812	0.0071407	XP_011860301.1	54	106	0	0	0	37	26	0	40	0	148	34	0	0	0
TRINITY_DN46198_c0_g1_i2	17.1428	6.21846	2.04924	3.03452	0.00240915	0.0250728	NA	25	81	1	0	0	33	8	0	43	0	19	64	0	0	0
TRINITY_DN46202_c1_g1_i7	84.9942	7.26812	1.65274	4.39761	1.0945e-05	0.000645407	XP_011068290.1	248	137	0	7	0	232	197	0	252	0	87	121	4	4	3
TRINITY_DN46203_c0_g1_i1	101.21	6.90738	1.85762	3.71841	0.000200479	0.00440647	NA	711	308	12	23	2	1	62	1	0	1	0	235	2	6	1
TRINITY_DN46206_c0_g1_i3	29.5658	6.24237	2.13218	2.92769	0.00341489	0.0320799	NA	54	47	0	0	0	27	111	1	168	0	7	77	0	0	0
TRINITY_DN46207_c0_g1_i2	266.162	6.96021	1.78413	3.90118	9.57239e-05	0.00267867	NA	171	496	2	0	1	239	694	3	2151	1	104	725	1	1	0
TRINITY_DN46218_c2_g1_i1	42.7129	8.29186	2.03833	4.06796	4.74274e-05	0.00169048	NA	213	78	0	0	0	82	47	0	19	0	68	82	0	0	0
TRINITY_DN46236_c0_g1_i2	5424.06	9.173	1.39523	6.57453	4.88086e-11	9.28423e-08	XP_011863052.1	3838	160	21	12	19	72561	23	15	34	47	534	18	121	136	42
TRINITY_DN46237_c0_g2_i5	27.345	6.70106	1.7082	3.92288	8.74983e-05	0.00251975	XP_011858198.1	162	30	0	0	2	20	13	0	16	0	77	33	0	3	0
TRINITY_DN46249_c0_g1_i2	25.5183	3.85281	1.23441	3.12118	0.00180125	0.0203514	NA	150	19	2	3	3	12	12	2	40	12	60	15	1	2	5
TRINITY_DN46258_c0_g1_i1	53.7542	8.14552	2.15726	3.77587	0.000159453	0.00378151	NA	45	12	0	0	0	90	83	4	117	0	355	71	0	0	0
TRINITY_DN46281_c0_g1_i1	8.42982	4.71915	1.69104	2.79069	0.0052596	0.0438119	NA	8	24	1	0	1	6	20	0	28	0	20	15	5	7	0
TRINITY_DN46295_c0_g1_i2	21.711	6.74155	2.13333	3.16011	0.0015771	0.0185221	NA	22	37	0	0	0	37	60	0	60	0	73	51	0	0	0
TRINITY_DN46296_c1_g1_i3	15.392	6.42244	2.01683	3.18442	0.00145046	0.01745	NA	16	46	0	0	0	69	38	1	29	0	6	43	0	0	0
TRINITY_DN46296_c2_g1_i2	280.023	8.02989	2.10432	3.8159	0.000135687	0.00339561	XP_011643922.1	11	1062	0	0	0	388	1252	7	553	0	510	967	6	0	0
TRINITY_DN46297_c0_g1_i1	12.943	5.75047	1.38349	4.15649	3.23175e-05	0.0013123	XP_008545419.1	90	0	0	5	2	32	2	2	1	0	18	2	3	3	1
TRINITY_DN46307_c0_g1_i3	16.4285	6.7396	2.03725	3.30819	0.000939007	0.0128117	XP_018052504.1	47	17	0	0	0	47	28	1	58	0	18	32	0	0	0
TRINITY_DN46321_c0_g1_i4	596.314	8.09424	2.14283	3.77737	0.000158496	0.00376855	XP_011871706.1	1178	1079	0	0	3	934	1211	0	1112	0	2019	1432	0	0	0
TRINITY_DN46328_c0_g1_i4	16.474	7.12845	2.04373	3.48796	0.00048672	0.00806245	NA	75	10	0	0	0	14	13	1	50	0	54	9	0	0	0
TRINITY_DN46331_c0_g1_i2	69.576	8.05756	2.03695	3.95569	7.63128e-05	0.00230666	NA	31	198	0	0	0	300	199	1	168	0	67	172	1	0	0
TRINITY_DN46333_c0_g1_i4	72.9705	6.47636	2.23924	2.89222	0.00382532	0.0348615	XP_011863581.1	557	16	0	0	4	43	15	0	56	0	194	0	0	0	0
TRINITY_DN46334_c1_g2_i4	16.7826	6.21397	2.25827	2.75165	0.00592959	0.0476907	XP_012138507.1	32	43	2	0	0	81	53	0	30	0	0	23	0	0	0
TRINITY_DN46366_c0_g1_i2	19.1472	7.02534	2.11976	3.31422	0.000918991	0.0126165	XP_011859160.1	16	26	0	0	0	35	20	0	35	0	108	42	0	0	0
TRINITY_DN46366_c1_g1_i5	16.9475	6.21533	2.27632	2.73043	0.00632527	0.0499468	XP_011859160.1	6	0	0	0	1	64	36	0	1	0	129	0	0	0	0
TRINITY_DN46367_c0_g1_i1	24.2537	7.70947	2.06669	3.73035	0.000191215	0.00427157	NA	142	23	0	0	0	19	28	0	19	0	66	22	0	0	0
TRINITY_DN46370_c1_g1_i3	86.5937	7.19732	1.83775	3.91638	8.98867e-05	0.00256523	XP_011859678.1	70	173	0	0	0	188	238	2	298	0	241	167	0	2	2
TRINITY_DN46376_c0_g1_i14	1670.17	8.95541	1.80945	4.94925	7.45006e-07	0.000120317	XP_015596585.1	8396	4793	0	3	8	1357	2916	8	4260	0	404	2356	6	3	2
TRINITY_DN46379_c1_g1_i1	237.486	8.97842	2.00461	4.47888	7.50367e-06	0.0005103	NA	516	220	0	0	1	355	424	2	399	0	1285	178	0	0	0
TRINITY_DN46382_c0_g1_i5	155.985	5.96084	2.08049	2.86511	0.00416863	0.0370637	NA	253	251	0	0	9	241	249	4	361	0	693	258	0	0	0
TRINITY_DN46382_c0_g2_i1	34.1658	6.07254	1.7212	3.52809	0.000418574	0.00725967	NA	30	85	3	0	2	104	53	2	133	0	71	56	0	3	0
TRINITY_DN46383_c1_g1_i1	15.5999	6.13371	2.13742	2.86968	0.00410884	0.0366969	NA	22	49	0	0	0	55	45	0	40	0	5	37	0	0	0
TRINITY_DN46384_c2_g1_i1	57.1948	7.51394	1.78157	4.21758	2.46936e-05	0.00108735	NA	92	124	35	2	0	81	120	19	240	0	2	114	61	6	0
TRINITY_DN46386_c0_g2_i5	213.885	6.82077	2.32852	2.92923	0.00339802	0.0319668	XP_018315639.1	0	173	0	1	0	861	662	0	823	0	222	797	0	0	0
TRINITY_DN46389_c0_g1_i1	31.2527	5.84131	1.79395	3.25612	0.00112947	0.0145889	XP_011861694.1	17	194	0	0	0	11	153	0	4	0	13	153	0	0	0
TRINITY_DN46392_c0_g2_i3	51.6431	6.23368	2.27547	2.73951	0.00615301	0.0489872	XP_011630440.1	0	215	0	0	0	133	259	1	97	0	28	161	0	0	0
TRINITY_DN46392_c0_g2_i7	121.175	7.52142	2.21006	3.40327	0.000665838	0.0100385	XP_011630440.1	36	646	0	0	0	164	312	0	300	0	268	296	0	0	0
TRINITY_DN46396_c1_g1_i1	558.918	1.77935	0.602831	2.95165	0.00316079	0.0303548	NA	1487	477	204	617	333	646	523	388	707	509	665	477	302	719	336
TRINITY_DN46419_c0_g1_i1	103.163	7.46211	1.79155	4.16517	3.11126e-05	0.00127857	XP_012061402.1	360	118	0	1	2	164	158	0	159	0	286	228	0	0	1
TRINITY_DN46429_c0_g1_i5	40.5285	7.27895	2.30582	3.15678	0.00159523	0.0186704	NA	0	113	0	0	0	129	147	0	0	0	136	121	0	0	0
TRINITY_DN46435_c2_g3_i4	64.7821	7.34392	2.19664	3.34325	0.000828019	0.0117185	XP_011168607.1	115	182	0	0	0	37	185	0	182	0	110	229	0	0	0
TRINITY_DN46436_c0_g1_i1	26.4783	7.41767	2.22914	3.32759	0.000876007	0.0121937	NA	106	17	0	0	0	0	4	0	52	0	141	30	0	4	0
TRINITY_DN46456_c0_g1_i1	7.01118	5.96548	2.08517	2.86091	0.00422427	0.037432	NA	0	8	0	3	0	15	12	0	9	0	47	10	0	0	0
TRINITY_DN46465_c1_g1_i1	14.6886	6.63998	2.06262	3.21919	0.00128552	0.0159811	NA	88	77	0	4	0	2	11	0	1	0	0	24	0	3	0
TRINITY_DN46481_c0_g1_i3	204.352	8.39716	2.17847	3.85462	0.000115911	0.0030424	XP_011878487.1	341	686	0	0	0	267	555	0	307	0	352	745	0	0	0
TRINITY_DN46481_c0_g1_i6	87.564	4.41026	1.53698	2.86942	0.00411221	0.0367201	XP_011878487.1	235	348	3	0	9	73	239	10	99	0	124	205	5	1	15
TRINITY_DN46483_c0_g1_i1	15.5676	5.89801	1.64072	3.59477	0.000324682	0.00611606	XP_011696169.1	79	19	0	2	2	22	31	0	17	0	34	7	1	0	0
TRINITY_DN46483_c0_g1_i2	17.1084	4.63356	1.56589	2.95905	0.00308589	0.029862	XP_011696169.1	23	18	0	3	3	44	20	0	31	3	89	14	0	0	0
TRINITY_DN46484_c0_g1_i3	43.7794	7.95946	2.16336	3.67921	0.000233958	0.00488737	NA	221	68	0	0	0	100	41	0	81	0	42	58	0	0	0
TRINITY_DN46490_c0_g1_i2	7.67437	5.77053	2.07536	2.7805	0.00542759	0.0447914	NA	18	15	0	0	0	15	27	0	20	0	18	5	0	0	0
TRINITY_DN46499_c0_g1_i3	402.291	7.4887	1.5821	4.73338	2.20806e-06	0.000232444	XP_011634563.1	579	1004	14	2	8	440	420	16	530	2	2214	648	0	2	4
TRINITY_DN46504_c0_g1_i1	28.9534	5.44547	1.50839	3.61012	0.000306057	0.00587889	NA	79	18	0	0	6	40	18	1	13	1	193	16	0	1	0
TRINITY_DN46505_c0_g1_i2	394.384	2.17947	0.701454	3.10707	0.0018895	0.0210427	XP_011882274.1	642	503	49	192	225	426	461	74	348	198	1486	711	88	143	396
TRINITY_DN46505_c0_g1_i3	58.2107	7.9916	1.81347	4.4068	1.04911e-05	0.000627895	XP_011052765.1	200	72	0	0	0	85	82	0	66	1	212	99	0	2	0
TRINITY_DN46509_c0_g1_i1	57.1787	7.15182	1.42501	5.01877	5.20031e-07	9.50598e-05	XP_018300473.1	163	160	2	2	1	148	223	11	0	0	122	19	0	5	2
TRINITY_DN46512_c0_g1_i3	9.32905	7.29467	1.6959	4.30136	1.69756e-05	0.000853974	NA	42	2	0	1	0	54	4	0	1	0	12	8	0	0	0
TRINITY_DN46539_c0_g2_i2	87.6806	7.81815	1.97052	3.96756	7.26116e-05	0.00223559	NA	285	140	0	0	1	132	103	1	231	0	228	157	0	0	0
TRINITY_DN46542_c0_g1_i1	52.5369	9.02037	1.83407	4.91822	8.7336e-07	0.000132493	XP_011051568.1	79	64	0	0	0	89	88	0	0	0	312	117	0	0	0
TRINITY_DN46542_c0_g1_i2	11.0219	5.71435	1.99868	2.85907	0.00424891	0.0375896	NA	65	28	0	0	1	19	10	0	13	0	2	15	0	0	0
TRINITY_DN46550_c2_g2_i1	181.923	6.5258	2.12996	3.06382	0.00218529	0.023397	NA	746	213	0	0	0	123	156	0	591	0	507	232	6	0	7
TRINITY_DN46555_c0_g1_i5	7.60268	5.79208	2.09171	2.76906	0.00562174	0.0459241	NA	24	12	0	0	0	24	18	0	22	0	5	10	0	0	0
TRINITY_DN46562_c0_g1_i3	216.976	9.94945	1.67696	5.93302	2.97404e-09	2.19758e-06	NA	1471	117	8	22	1	455	103	0	323	0	210	85	6	2	0
TRINITY_DN46564_c0_g1_i1	24.9111	5.16025	1.29766	3.97657	6.99154e-05	0.00218266	NA	110	50	5	0	1	10	44	4	22	2	53	43	2	4	3
TRINITY_DN46576_c1_g1_i1	5.80007	5.52209	1.8749	2.94527	0.00322677	0.0308082	NA	41	4	0	0	1	4	6	0	0	0	10	8	0	0	0
TRINITY_DN46579_c0_g1_i1	51.8124	3.30547	1.15004	2.87421	0.00405034	0.0363179	XP_018048907.1	75	59	12	9	8	139	131	9	237	12	21	84	14	13	9
TRINITY_DN46580_c0_g1_i4	408.204	2.47774	0.635097	3.90135	9.56581e-05	0.00267867	XP_018312202.1	260	955	244	301	102	707	897	435	875	92	303	757	189	369	112
TRINITY_DN46581_c0_g1_i3	39.127	3.62458	1.18889	3.04872	0.00229819	0.0242114	XP_011704493.1	181	74	20	14	11	59	45	4	27	12	55	30	0	4	8
TRINITY_DN46583_c0_g1_i3	117.378	7.66801	1.999	3.83592	0.000125096	0.00321216	NA	683	135	0	0	2	101	164	5	123	0	233	132	0	0	0
TRINITY_DN46589_c0_g1_i3	11.0857	6.66113	1.95285	3.41097	0.000647319	0.00983723	XP_015514238.1	54	10	4	2	0	4	12	0	26	0	30	9	0	0	0
TRINITY_DN46593_c0_g1_i3	190.401	7.56508	2.05822	3.67555	0.000237342	0.00493505	XP_018305623.1	27	590	0	0	0	591	594	3	532	1	326	486	0	0	0
TRINITY_DN46596_c2_g1_i7	229.12	8.39736	2.19778	3.82083	0.000133001	0.00334845	XP_011068167.1	230	628	0	0	0	328	522	0	463	0	704	736	0	0	0
TRINITY_DN46605_c0_g1_i2	62.2531	6.68336	2.21751	3.0139	0.00257911	0.0262974	NA	24	238	0	0	0	139	300	0	184	0	16	175	0	0	0
TRINITY_DN46607_c0_g1_i1	86.6272	2.24347	0.806076	2.7832	0.00538254	0.0445267	NA	239	139	8	32	35	75	166	40	97	69	182	115	24	37	45
TRINITY_DN46613_c0_g2_i4	289.34	8.85097	2.19922	4.0246	5.70714e-05	0.00190587	XP_012521473.1	970	436	0	0	0	389	647	0	516	0	604	710	0	0	0
TRINITY_DN46613_c0_g2_i9	28.9645	7.26327	2.10514	3.45025	0.000560059	0.00888619	XP_012521473.1	50	70	0	0	0	34	106	0	41	0	104	41	0	0	0
TRINITY_DN46620_c0_g1_i1	8.1918	6.0608	2.06224	2.93894	0.00329341	0.031272	NA	48	32	0	0	0	3	14	0	5	0	5	9	0	0	0
TRINITY_DN46625_c0_g1_i2	66.6056	6.95956	2.53793	2.74222	0.00610248	0.0487035	XP_011701729.1	663	1	0	0	0	101	0	0	0	2	0	0	0	0	0
TRINITY_DN46625_c0_g1_i3	292.292	9.44575	1.45409	6.49598	8.24928e-11	1.34419e-07	XP_018337992.1	664	0	1	0	1	3060	2	4	1	1	270	0	0	4	3
TRINITY_DN46628_c0_g1_i1	16.2583	6.19197	2.2585	2.74163	0.0061136	0.048751	XP_011873943.1	5	12	0	0	0	52	0	0	0	0	138	0	4	9	1
TRINITY_DN46631_c0_g1_i1	78.3081	3.37134	0.656847	5.1326	2.85765e-07	6.46655e-05	NA	227	83	13	25	26	141	52	28	32	33	296	39	38	25	31
TRINITY_DN46634_c0_g1_i2	25.5128	7.07786	2.08531	3.39415	0.000688427	0.0102878	NA	48	68	0	0	0	48	72	0	41	0	62	56	0	0	0
TRINITY_DN46652_c0_g1_i4	23.5987	6.47559	2.36631	2.73658	0.00620814	0.0493098	NA	0	32	0	0	0	82	36	0	57	0	103	53	0	0	0
TRINITY_DN46654_c0_g1_i1	651.883	8.7788	1.21347	7.23447	4.67366e-13	1.76058e-09	XP_018392418.1	209	5	3	6	10	7711	0	3	6	2	1265	3	4	14	8
TRINITY_DN46667_c1_g2_i1	32.9483	4.95324	1.50733	3.28611	0.00101583	0.0135377	NA	285	15	3	12	4	0	9	3	10	6	42	2	0	6	2
TRINITY_DN46671_c0_g1_i17	78.2569	8.73148	2.16479	4.03341	5.49729e-05	0.00186427	XP_012535951.1	339	41	0	0	0	125	106	0	102	0	254	102	0	0	0
TRINITY_DN46671_c0_g1_i2	24.3597	6.49945	2.02716	3.20619	0.00134507	0.0165057	NA	60	50	0	0	1	29	4	0	42	0	110	52	0	0	0
TRINITY_DN46671_c0_g1_i4	10.8586	6.17147	2.15178	2.86808	0.00412972	0.0368183	XP_012535951.1	42	42	0	0	0	2	6	0	17	0	30	18	0	0	0
TRINITY_DN46672_c0_g1_i4	38.6791	5.84704	1.80616	3.23728	0.00120675	0.0152787	NA	20	88	4	1	0	52	49	0	109	0	211	46	2	0	4
TRINITY_DN46672_c0_g1_i6	24.0162	4.04999	1.24161	3.26189	0.00110671	0.0143859	NA	5	47	4	8	2	39	26	6	84	3	107	26	6	3	6
TRINITY_DN46672_c0_g2_i1	15.5522	3.81303	1.03197	3.69489	0.000219979	0.00468719	XP_018375735.1	49	29	9	8	2	12	8	5	15	2	48	9	10	4	7
TRINITY_DN46677_c0_g1_i1	9.05281	6.26937	1.96431	3.19164	0.00141467	0.0171355	NA	25	17	0	0	0	28	26	0	10	0	14	16	0	0	0
TRINITY_DN46680_c2_g1_i1	6.13204	3.56772	1.25466	2.84356	0.00446122	0.0388948	NA	21	12	6	2	0	9	11	2	6	1	5	9	1	1	3
TRINITY_DN46685_c0_g1_i1	11.2013	5.47771	1.68555	3.24981	0.00115481	0.0148046	NA	71	22	0	0	1	16	13	0	17	0	4	6	1	1	1
TRINITY_DN46690_c0_g1_i2	55.5764	4.57241	1.13473	4.02951	5.58924e-05	0.00188337	XP_011866809.1	109	3	1	5	23	407	4	3	3	4	189	1	0	0	7
TRINITY_DN46692_c1_g2_i1	32.2293	6.16069	2.13931	2.87976	0.00397976	0.0358624	XP_011859186.1	34	72	1	0	1	0	79	0	51	0	176	75	0	0	0
TRINITY_DN46700_c0_g1_i3	7.05068	5.91814	2.04358	2.89597	0.00377985	0.0345669	NA	27	7	11	0	0	12	11	0	6	0	16	4	0	0	0
TRINITY_DN46705_c0_g1_i5	16.2006	6.44212	2.1207	3.03774	0.00238362	0.0248812	NA	31	33	0	0	0	20	44	0	51	0	46	26	0	0	0
TRINITY_DN46705_c0_g1_i6	26.9793	6.96356	2.18976	3.18006	0.00147245	0.0176327	NA	89	44	0	0	0	22	27	0	122	0	56	43	0	0	0
TRINITY_DN46706_c0_g3_i2	14.555	4.53631	1.53059	2.96378	0.00303888	0.0295384	NA	22	22	0	2	0	50	20	9	51	3	24	19	0	3	1
TRINITY_DN46709_c0_g1_i2	8.62046	6.54424	2.02287	3.23512	0.00121592	0.0153613	NA	34	6	0	0	0	18	6	0	15	0	33	5	0	0	0
TRINITY_DN46714_c0_g1_i3	17.3139	6.6572	2.02965	3.27997	0.00103817	0.0137411	XP_012535347.1	0	26	0	1	0	91	35	0	74	0	26	25	1	1	0
TRINITY_DN46716_c0_g1_i6	6.7914	5.99121	2.18826	2.73789	0.00618344	0.0491663	NA	6	8	2	0	0	71	3	0	4	0	0	6	0	0	0
TRINITY_DN46723_c0_g1_i2	6.51429	4.53399	1.5329	2.9578	0.00309845	0.0299478	NA	16	6	0	0	1	26	25	0	6	1	5	11	0	3	0
TRINITY_DN46734_c0_g1_i3	29.2195	5.42719	1.43389	3.78493	0.00015375	0.00369321	NA	38	43	4	3	3	69	77	5	88	1	78	42	0	3	0
TRINITY_DN46735_c2_g1_i4	52.1711	3.97738	1.0301	3.86116	0.00011285	0.00298056	XP_011860567.1	19	81	41	21	11	145	56	21	150	3	112	81	30	23	7
TRINITY_DN46735_c2_g3_i2	33.7831	4.82324	1.41398	3.41111	0.000646995	0.00983468	XP_018371847.1	0	50	3	18	2	94	60	10	125	1	30	88	30	42	1
TRINITY_DN46745_c0_g1_i3	21.9769	6.92976	2.15531	3.2152	0.00130352	0.0161392	XP_011341565.1	90	29	0	0	0	40	61	0	61	0	18	27	0	0	0
TRINITY_DN46748_c0_g1_i2	99.579	7.47963	0.949984	7.87343	3.45046e-15	2.3675e-11	XP_011645766.1	234	63	21	53	2	474	31	18	40	3	374	11	21	13	2
TRINITY_DN46750_c0_g1_i3	105.101	8.89845	2.209	4.02827	5.6189e-05	0.00188959	XP_008472999.1	761	82	0	0	0	128	142	0	107	0	46	111	0	0	0
TRINITY_DN46758_c1_g3_i3	48.3364	7.64618	2.21842	3.44668	0.000567512	0.00896554	NA	199	67	0	0	0	21	49	0	158	0	105	99	0	0	0
TRINITY_DN46762_c0_g2_i6	21.9599	6.10999	2.23819	2.72988	0.00633566	0.0499999	NA	1	47	0	0	0	62	84	0	90	0	40	43	0	0	0
TRINITY_DN46763_c0_g1_i2	15.1059	6.69541	2.03559	3.28917	0.00100483	0.0134433	NA	43	24	0	0	0	29	32	0	20	0	31	46	0	0	0
TRINITY_DN46766_c0_g1_i3	23.7739	7.07698	2.32544	3.04329	0.00234004	0.0245393	XP_011250479.1	175	19	0	13	0	0	3	0	0	0	59	12	10	0	0
TRINITY_DN46766_c0_g1_i4	214.94	9.85449	2.18278	4.51465	6.34211e-06	0.000457553	XP_011250479.1	780	124	0	0	0	143	158	0	140	0	1366	106	0	0	0
TRINITY_DN46775_c0_g1_i1	243.611	6.25174	1.11762	5.59377	2.22191e-08	1.08069e-05	XP_018341278.1	399	163	15	44	27	1098	30	32	304	6	1036	27	53	196	2
TRINITY_DN46790_c0_g1_i1	97.4254	8.95368	2.17571	4.1153	3.86679e-05	0.00147456	NA	2	2	0	0	0	648	277	0	2	0	236	327	0	0	0
TRINITY_DN46792_c1_g1_i2	337.906	8.23107	1.7932	4.59016	4.42899e-06	0.000363785	XP_011685715.1	286	227	29	0	2	1239	495	0	803	2	1597	285	2	2	1
TRINITY_DN46802_c0_g1_i1	12.3925	6.59618	2.15284	3.06394	0.00218443	0.0233904	XP_014488991.1	26	9	0	0	0	6	10	0	38	0	78	8	0	0	0
TRINITY_DN46811_c0_g1_i2	5.26222	5.89148	2.15683	2.73154	0.00630386	0.049833	NA	48	8	1	0	0	3	2	0	1	0	0	1	0	0	0
TRINITY_DN46824_c3_g1_i5	182.853	7.78712	2.10707	3.6957	0.000219278	0.00467908	XP_011648408.1	29	433	0	0	1	364	571	0	344	0	697	477	0	0	0
TRINITY_DN46831_c0_g1_i8	33.0689	7.32396	2.0643	3.54791	0.000388304	0.00688769	NA	22	78	0	0	0	135	77	1	84	0	51	81	0	0	0
TRINITY_DN46832_c1_g1_i1	21.8649	5.50863	1.81285	3.03865	0.00237641	0.0248222	NA	135	31	0	0	3	25	39	1	21	0	11	30	3	0	0
TRINITY_DN46833_c0_g1_i11	104.725	3.27627	1.04887	3.12361	0.00178646	0.0202381	XP_012543609.1	7	60	127	91	10	241	258	131	331	11	53	74	79	185	16
TRINITY_DN46833_c0_g1_i5	39.3075	6.81277	2.18554	3.11721	0.00182574	0.0205409	XP_012543609.1	0	68	0	0	0	127	100	1	244	0	58	58	0	2	0
TRINITY_DN46833_c1_g2_i1	50.072	4.09968	1.3289	3.08501	0.00203544	0.0222427	XP_011869166.1	0	77	35	35	2	38	221	28	123	0	15	104	46	121	1
TRINITY_DN46833_c1_g2_i7	65.2319	5.68427	1.58505	3.58618	0.000335556	0.00625588	XP_011869161.1	0	156	11	11	0	97	140	2	268	1	188	152	12	22	4
TRINITY_DN46834_c0_g1_i13	11.7139	5.41419	1.90493	2.8422	0.0044804	0.0390089	NA	21	26	3	4	0	2	25	13	64	0	10	22	0	0	0
TRINITY_DN46835_c1_g1_i1	245.049	4.89921	1.7361	2.82196	0.00477314	0.0408468	NA	200	952	1	172	6	58	2268	0	140	1	11	260	206	24	0
TRINITY_DN46839_c1_g1_i2	192.691	5.94156	1.42885	4.15826	3.20675e-05	0.0013047	XP_012530135.1	1021	280	0	6	11	198	251	1	273	3	329	274	0	2	15
TRINITY_DN46840_c0_g1_i2	22.1214	7.44736	2.03476	3.66006	0.000252157	0.00514676	NA	97	45	0	0	0	19	35	0	16	0	64	33	0	0	0
TRINITY_DN46844_c0_g1_i1	9.67144	6.00397	1.7405	3.44956	0.000561499	0.00890223	NA	14	4	0	0	0	24	12	1	20	1	52	10	0	1	0
TRINITY_DN46844_c0_g2_i2	155.017	9.52208	2.11211	4.50834	6.53379e-06	0.000467162	NA	646	109	0	0	0	370	131	1	296	0	430	150	0	0	0
TRINITY_DN46851_c2_g1_i2	13.6593	4.65813	1.4822	3.14272	0.00167388	0.019319	NA	54	2	0	0	3	7	0	2	2	3	97	0	0	1	1
TRINITY_DN46865_c0_g2_i1	38.4042	6.92503	1.69129	4.09453	4.23025e-05	0.00155972	XP_011862705.1	0	98	20	9	1	179	61	44	13	0	55	118	2	1	0
TRINITY_DN46878_c0_g1_i2	27.8113	7.02564	2.15598	3.25868	0.00111933	0.0144977	NA	72	58	0	0	0	46	55	0	98	0	52	45	0	0	0
TRINITY_DN46886_c0_g2_i1	294.5	9.28061	2.06374	4.49698	6.89254e-06	0.000483978	XP_011639823.1	205	627	0	0	0	372	677	2	644	0	1150	930	2	0	0
TRINITY_DN46891_c2_g1_i18	308.605	8.72592	1.18784	7.34602	2.042e-13	9.34063e-10	XP_011879950.1	175	10	11	97	7	2848	8	18	13	0	1062	14	7	56	2
TRINITY_DN46891_c2_g1_i21	15.4967	5.52096	1.49217	3.69995	0.00021564	0.00462834	XP_011702413.1	28	1	5	1	1	89	37	1	10	2	37	6	0	6	0
TRINITY_DN46891_c2_g1_i25	336.3	7.34479	2.18103	3.36758	0.000758306	0.0110182	XP_018364292.1	41	867	0	0	2	1427	782	0	1284	0	521	579	0	0	0
TRINITY_DN46900_c0_g1_i1	27.7629	5.56516	1.52827	3.64147	0.000271087	0.00540371	NA	49	63	4	23	0	1	47	40	94	1	9	37	31	45	0
TRINITY_DN46915_c0_g1_i3	51.9346	7.03099	2.15428	3.26374	0.00109953	0.0143204	XP_012524950.1	12	261	0	0	0	108	191	0	71	0	75	158	0	0	0
TRINITY_DN46921_c0_g1_i1	158.331	6.64798	1.69626	3.9192	8.88434e-05	0.00254444	NA	677	252	0	1	4	240	302	45	188	1	304	234	0	2	5
TRINITY_DN46926_c6_g3_i2	5.70873	6.12538	2.11647	2.89415	0.00380191	0.0347158	NA	32	0	0	0	0	14	4	0	3	0	17	3	0	0	0
TRINITY_DN46932_c1_g1_i2	8.05196	6.51526	2.02616	3.21556	0.00130189	0.0161283	XP_012533774.1	39	2	0	0	0	14	4	0	9	0	28	10	0	0	0
TRINITY_DN46934_c0_g1_i3	52.7854	6.64304	2.39731	2.77104	0.00558775	0.0457262	XP_624749.3	0	53	0	0	0	87	63	0	154	0	344	90	0	0	0
TRINITY_DN46936_c0_g1_i4	1176.96	10.8699	2.5898	4.19719	2.70243e-05	0.00115916	NA	10736	0	0	0	0	2953	0	0	0	0	135	0	0	0	0
TRINITY_DN46947_c0_g2_i1	12.1882	6.83136	2.12414	3.21606	0.00129962	0.0161033	NA	82	14	0	0	0	16	1	0	13	0	19	12	0	0	0
TRINITY_DN46951_c0_g1_i2	382.776	8.758	1.9265	4.54608	5.46544e-06	0.000416177	XP_011146690.1	332	886	0	1	2	1813	880	3	620	0	751	683	0	0	0
TRINITY_DN46954_c0_g1_i2	41.8675	7.03271	2.00533	3.50701	0.000453167	0.00767325	NA	39	68	0	0	1	105	52	0	79	0	191	91	0	0	0
TRINITY_DN46956_c0_g1_i2	14.979	6.19556	2.04703	3.02661	0.00247315	0.0255322	XP_012542473.1	36	55	0	0	0	24	62	0	19	0	10	34	0	0	0
TRINITY_DN46957_c0_g1_i4	44.0581	3.26659	1.11197	2.93765	0.00330706	0.0313582	NA	10	104	22	13	12	128	141	14	119	4	51	77	6	13	7
TRINITY_DN46963_c0_g1_i1	40.6252	7.37356	2.12595	3.46836	0.000523638	0.00847878	NA	13	67	0	0	0	73	107	1	167	0	157	62	0	0	0
TRINITY_DN46963_c1_g3_i2	18.672	7.26193	2.02151	3.59233	0.00032773	0.00615957	NA	68	15	0	0	0	66	19	1	54	0	30	14	0	0	0
TRINITY_DN46966_c0_g1_i3	23.8178	7.04569	2.11187	3.33623	0.000849217	0.0119358	XP_011874162.1	72	43	0	0	0	55	60	0	49	0	30	51	0	0	0
TRINITY_DN46969_c0_g2_i2	17.4392	6.45333	2.12908	3.03105	0.00243709	0.0252735	XP_011345122.1	22	41	0	0	0	29	21	0	52	0	51	55	0	0	0
TRINITY_DN46969_c0_g3_i4	43.8404	7.62741	2.09597	3.63908	0.00027361	0.00544496	NA	56	81	2	0	0	56	99	0	97	0	165	117	0	0	0
TRINITY_DN46975_c0_g2_i1	62.298	3.45194	0.696175	4.95844	7.10629e-07	0.000116589	NA	128	94	9	51	12	68	82	11	115	12	146	106	20	78	21
TRINITY_DN46982_c0_g1_i3	36.9636	6.09425	2.12691	2.86531	0.00416607	0.0370512	NA	125	41	0	3	2	0	0	8	59	0	213	43	4	0	0
TRINITY_DN46988_c0_g1_i1	83.9258	8.74095	2.18056	4.00859	6.10834e-05	0.00199837	NA	332	69	0	0	0	142	108	0	153	0	296	59	0	0	0
TRINITY_DN47002_c0_g1_i1	57.8929	8.05732	1.89238	4.25778	2.06465e-05	0.000966045	NA	361	31	0	0	1	88	69	1	46	0	111	48	0	0	0
TRINITY_DN47015_c0_g1_i2	12.3831	6.55139	2.13226	3.07252	0.00212262	0.0229267	NA	73	19	0	0	0	18	7	0	20	0	6	27	0	0	0
TRINITY_DN47015_c1_g2_i11	7.11287	5.76178	1.97809	2.9128	0.00358209	0.0332345	XP_011872815.1	40	4	17	14	0	2	1	2	1	0	0	0	2	7	0
TRINITY_DN47019_c0_g1_i1	52.427	7.0371	1.46822	4.79296	1.64339e-06	0.000189625	NA	427	41	2	1	2	34	20	3	32	1	59	24	0	1	1
TRINITY_DN47023_c0_g1_i10	60.2425	7.54835	2.20028	3.43064	0.000602158	0.00934081	XP_012214836.1	171	150	0	0	0	112	118	0	155	0	27	203	0	0	0
TRINITY_DN47023_c0_g1_i13	33.7067	7.43681	2.11864	3.51018	0.000447812	0.0076149	XP_012214836.1	65	54	0	0	0	100	81	0	61	0	65	90	0	0	0
TRINITY_DN47023_c0_g2_i1	18.9642	3.69864	1.09817	3.36802	0.000757106	0.0110101	NA	135	12	1	7	4	10	5	4	7	8	21	12	6	5	6
TRINITY_DN47024_c0_g1_i2	41.7298	7.811	2.09697	3.72491	0.000195387	0.00433215	XP_012537163.1	156	81	1	0	0	33	45	0	128	0	106	55	0	0	0
TRINITY_DN47033_c0_g1_i1	64.8488	6.29922	2.04573	3.0792	0.00207556	0.0225655	NA	140	205	0	0	2	128	129	0	202	0	92	119	0	0	0
TRINITY_DN47033_c0_g1_i5	211.69	8.96032	2.20138	4.07033	4.69472e-05	0.00167835	NA	889	240	0	0	0	361	262	0	446	0	469	321	0	0	0
TRINITY_DN47035_c1_g1_i1	38.8238	6.86431	2.37869	2.88576	0.0039047	0.0353743	XP_011174480.1	0	27	0	0	0	237	72	0	83	0	124	51	0	0	0
TRINITY_DN47035_c1_g1_i10	41.7026	7.53698	2.2348	3.37255	0.000744767	0.0108867	XP_011174480.1	14	17	0	0	0	190	77	0	178	0	142	26	0	0	0
TRINITY_DN47035_c1_g1_i6	22.1703	6.70396	2.30914	2.90323	0.00369339	0.0339854	XP_011269236.1	0	3	0	0	0	38	29	0	3	0	126	132	0	0	0
TRINITY_DN47035_c1_g3_i1	33.1915	7.47119	2.05966	3.62738	0.00028631	0.00561511	XP_011269236.1	0	32	0	3	0	175	64	2	155	0	68	31	0	1	0
TRINITY_DN47046_c3_g1_i1	7.33285	5.45138	1.8176	2.99921	0.0027068	0.0271725	NA	15	14	0	0	0	7	15	0	6	0	33	17	0	0	1
TRINITY_DN47063_c1_g1_i1	42.047	7.73322	2.19825	3.5179	0.000434973	0.00746463	XP_011349910.1	179	14	0	0	0	68	41	0	111	0	83	97	0	0	0
TRINITY_DN47063_c1_g1_i2	70.6558	7.05477	2.07469	3.4004	0.00067288	0.0101137	XP_011349910.1	344	13	0	0	2	103	73	0	181	0	191	54	0	0	0
TRINITY_DN47075_c0_g1_i1	23.3766	3.95122	1.32442	2.98337	0.00285097	0.0282158	NA	70	31	5	0	9	56	52	3	40	1	23	50	2	7	1
TRINITY_DN47080_c0_g1_i10	16.2816	5.88112	1.81329	3.24333	0.0011814	0.0150451	XP_011261626.1	0	21	8	2	1	115	33	11	13	0	0	38	4	10	0
TRINITY_DN47086_c0_g1_i1	59.0266	5.09328	1.43775	3.54254	0.000396291	0.00698758	XP_013304453.1	445	0	1	4	8	8	0	8	8	11	202	2	0	4	3
TRINITY_DN47086_c1_g1_i2	49.3784	4.69624	1.35157	3.47466	0.00051151	0.00834972	XP_013304453.1	349	0	4	4	9	11	1	8	3	8	178	7	0	6	9
TRINITY_DN47086_c1_g3_i1	50.3225	5.07298	1.40354	3.61442	0.000301019	0.00581221	NA	360	0	0	3	6	7	0	8	8	8	191	0	2	6	6
TRINITY_DN47087_c0_g1_i6	224.036	8.44946	2.18434	3.8682	0.000109641	0.00292678	XP_011878475.1	285	141	3	0	0	497	156	0	798	0	847	637	0	0	0
TRINITY_DN47087_c0_g1_i7	772.015	9.26355	1.99473	4.644	3.41729e-06	0.000307939	XP_011878474.1	2827	1319	0	0	2	1077	1448	3	1576	0	1638	1369	1	0	0
TRINITY_DN47094_c0_g1_i3	6.79299	6.60341	2.0112	3.28332	0.00102591	0.0136305	NA	27	0	0	0	0	45	2	0	1	0	12	3	0	0	0
TRINITY_DN47096_c0_g1_i1	57.6963	7.21615	2.28073	3.16396	0.00155637	0.0183578	XP_018359439.1	504	28	0	0	1	0	20	0	57	0	81	7	0	0	0
TRINITY_DN47096_c0_g1_i8	52.0237	6.32333	2.04888	3.08624	0.00202705	0.0221749	XP_018348343.1	0	106	0	2	0	146	131	1	209	1	101	162	0	0	0
TRINITY_DN47096_c0_g2_i1	12.1193	5.44618	1.61869	3.36456	0.000766668	0.0111024	XP_012523430.1	9	20	0	2	0	25	20	0	39	0	55	12	0	2	2
TRINITY_DN47100_c2_g1_i2	5.61175	5.32165	1.83199	2.90485	0.00367423	0.0338621	NA	0	7	3	3	0	14	6	0	15	0	17	11	0	13	0
TRINITY_DN47102_c0_g1_i1	8.19233	4.69591	1.60009	2.93479	0.00333776	0.0315668	XP_011868218.1	19	7	2	0	0	31	13	1	28	2	8	9	0	4	0
TRINITY_DN47104_c0_g1_i2	27.9095	6.14453	1.65254	3.71823	0.000200622	0.00440798	NA	129	38	0	2	0	50	36	0	46	2	58	27	0	0	1
TRINITY_DN47106_c0_g1_i14	21.8642	6.68072	2.3732	2.81506	0.00487675	0.0414785	XP_011862678.1	0	18	0	0	0	169	45	0	42	0	52	9	0	0	0
TRINITY_DN47106_c0_g1_i4	173.26	8.04681	2.04543	3.93405	8.35256e-05	0.00244542	XP_011862678.1	616	67	0	0	2	1094	200	4	258	0	72	139	0	0	0
TRINITY_DN47109_c2_g2_i1	13.4785	6.32409	2.12134	2.98118	0.00287138	0.0283466	NA	0	30	1	0	0	42	24	1	28	0	54	30	0	0	0
TRINITY_DN47114_c1_g1_i3	105.441	5.63712	0.928193	6.07322	1.2537e-09	1.09482e-06	NA	58	192	57	66	3	79	176	78	357	4	237	174	47	151	2
TRINITY_DN47117_c1_g1_i1	108.855	8.25803	2.22247	3.7157	0.000202643	0.00443788	XP_012542707.1	264	236	0	0	0	405	36	0	379	0	175	133	0	0	0
TRINITY_DN47117_c1_g1_i7	5.66333	6.25647	2.00196	3.12517	0.00177701	0.0201652	XP_011704761.1	32	2	0	0	0	25	2	0	6	0	6	1	0	0	0
TRINITY_DN47117_c1_g1_i8	37.1546	6.1663	1.88893	3.26443	0.00109683	0.0142959	XP_011871612.1	51	140	0	0	0	58	115	1	64	1	31	148	0	0	0
TRINITY_DN47117_c1_g1_i9	25.5092	7.75348	2.18919	3.54171	0.000397547	0.00700507	XP_011871612.1	240	10	0	4	0	25	3	0	11	0	0	12	0	0	0
TRINITY_DN47130_c0_g1_i6	42.1582	7.05641	2.15336	3.27694	0.0010494	0.0138573	XP_018307882.1	29	148	0	0	0	25	99	0	64	0	129	184	0	0	0
TRINITY_DN47144_c0_g1_i2	32.1545	7.98691	2.1407	3.73098	0.000190734	0.00426585	NA	151	7	0	0	0	58	8	0	62	0	123	14	0	0	0
TRINITY_DN47159_c0_g1_i1	19.7075	6.62532	1.89716	3.49222	0.000479017	0.00796436	NA	86	31	0	0	1	27	21	0	18	0	54	35	0	0	0
TRINITY_DN47160_c0_g1_i3	56.0202	5.08444	1.51799	3.34946	0.000809679	0.0115366	NA	215	0	54	19	4	162	61	39	156	7	18	11	18	17	0
TRINITY_DN47163_c0_g1_i4	44.0836	8.84893	2.34505	3.77345	0.000161007	0.00380849	NA	370	0	0	0	0	87	12	0	0	0	54	0	1	0	0
TRINITY_DN47163_c0_g1_i6	42.4819	8.53056	2.07823	4.10473	4.04782e-05	0.00151833	NA	325	6	0	0	0	80	6	0	65	0	42	4	1	0	0
TRINITY_DN47176_c0_g1_i2	93.295	4.8772	0.963591	5.06148	4.16011e-07	8.24509e-05	NA	537	64	7	22	7	57	91	12	46	18	219	94	25	17	13
TRINITY_DN47188_c0_g1_i2	105.171	7.76215	1.81622	4.27379	1.92181e-05	0.000922579	XP_011155675.1	223	321	0	0	0	115	353	0	131	1	132	394	1	1	0
TRINITY_DN47190_c0_g1_i1	31.1223	2.77472	0.829005	3.34705	0.000816766	0.0116054	NA	62	64	8	6	12	39	35	20	43	10	88	38	9	16	17
TRINITY_DN47191_c0_g1_i4	72.6112	8.2427	2.3706	3.47705	0.000506966	0.00830259	NA	505	8	0	0	0	46	0	0	115	0	215	11	0	0	0
TRINITY_DN47195_c0_g1_i1	18.2531	7.5609	1.82489	4.14321	3.42483e-05	0.00136142	NA	67	20	0	3	0	31	23	0	24	0	59	29	0	0	0
TRINITY_DN47195_c2_g2_i1	27.2059	6.66559	2.10906	3.16045	0.00157527	0.0185101	XP_012535805.1	38	127	0	0	0	60	97	0	47	0	23	55	0	0	0
TRINITY_DN47201_c0_g1_i3	6.0196	6.2453	1.97406	3.16369	0.00155784	0.0183704	NA	34	3	0	0	0	19	7	0	6	0	8	3	0	0	0
TRINITY_DN47201_c0_g2_i2	12.1644	6.53741	2.28806	2.85718	0.00427419	0.0377282	XP_018317356.1	69	16	0	0	0	52	0	0	0	0	0	23	1	1	0
TRINITY_DN47202_c1_g1_i2	3.73499	4.92924	1.66525	2.96006	0.00307579	0.0297887	NA	8	9	0	2	0	3	8	1	15	0	7	5	0	1	0
TRINITY_DN47204_c0_g1_i3	5.09049	5.29308	1.92229	2.75352	0.00589575	0.047492	XP_011697157.1	11	5	4	1	0	15	13	0	17	0	5	6	0	0	0
TRINITY_DN47206_c0_g1_i4	379.109	8.01115	1.63738	4.89265	9.94854e-07	0.000142356	XP_012542213.1	1138	580	0	3	3	423	639	1	791	1	1132	843	1	0	4
TRINITY_DN47209_c0_g1_i1	10.6861	4.09654	1.33401	3.07084	0.00213458	0.0230196	NA	50	10	4	9	4	29	10	0	10	0	5	11	0	6	2
TRINITY_DN47212_c0_g1_i1	11.4043	5.56463	1.77412	3.13656	0.0017094	0.0196046	XP_018376833.1	30	18	12	25	0	2	19	2	5	0	0	33	16	6	0
TRINITY_DN47216_c0_g1_i11	12.0734	6.66741	2.11042	3.15928	0.00158161	0.0185583	XP_019700658.1	60	5	0	0	0	16	8	0	24	0	29	22	0	0	0
TRINITY_DN47218_c0_g1_i2	47.5082	3.41737	0.804145	4.2497	2.14061e-05	0.000987161	NA	75	79	10	40	13	78	71	59	92	6	76	79	23	22	10
TRINITY_DN47221_c0_g1_i1	58.9416	5.56952	1.41852	3.9263	8.6262e-05	0.00249624	XP_018369902.1	322	75	0	4	1	53	52	1	61	4	140	72	1	0	8
TRINITY_DN47221_c0_g1_i3	430.408	2.21201	0.74409	2.97277	0.00295129	0.02893	XP_011175121.1	1544	360	207	350	249	309	301	271	340	320	748	517	152	233	252
TRINITY_DN47223_c1_g1_i4	53.9893	7.12557	2.52958	2.8169	0.00484896	0.0413114	NA	0	0	0	0	0	609	9	1	27	0	129	0	0	0	0
TRINITY_DN47224_c0_g1_i1	200.933	7.36918	1.9723	3.73634	0.000186721	0.00421288	XP_011155318.1	814	384	0	0	4	163	694	0	40	0	303	560	0	0	0
TRINITY_DN47228_c0_g1_i2	11.9964	6.10519	1.69804	3.59543	0.000323855	0.00610706	XP_015585409.1	36	24	0	3	0	9	15	0	16	0	40	28	2	0	1
TRINITY_DN47229_c1_g1_i4	28.1961	6.55393	2.29383	2.8572	0.00427399	0.0377281	NA	117	158	0	1	0	1	52	0	0	0	0	104	0	0	0
TRINITY_DN47229_c1_g4_i1	30.2491	4.43516	1.32123	3.35685	0.000788354	0.0113224	XP_011173391.1	20	26	3	119	0	12	12	5	82	0	6	29	26	173	2
TRINITY_DN47234_c0_g1_i2	125.519	6.61072	1.79746	3.67781	0.000235242	0.00490339	XP_011167010.1	496	181	0	0	6	102	195	0	192	1	367	238	0	3	0
TRINITY_DN47238_c0_g3_i1	23.3627	6.55431	1.93789	3.38219	0.000719099	0.0106068	NA	185	0	3	0	2	78	3	0	2	0	8	0	0	2	0
TRINITY_DN47242_c0_g1_i1	101.836	7.97072	2.2053	3.61434	0.000301114	0.00581288	NA	1	244	0	0	0	116	254	1	192	0	535	250	0	0	0
TRINITY_DN47248_c0_g1_i1	100.605	9.2996	2.16509	4.29525	1.74493e-05	0.000868187	NA	693	38	0	0	0	68	47	0	68	0	288	52	0	0	0
TRINITY_DN47253_c0_g2_i1	31.4047	7.49074	1.9931	3.75834	0.000171045	0.00397303	NA	66	69	0	1	0	63	50	0	82	0	67	83	0	0	0
TRINITY_DN47254_c0_g2_i1	10.4837	5.61729	1.74538	3.21837	0.00128919	0.0160092	NA	0	3	4	5	0	7	6	14	58	0	30	10	1	33	0
TRINITY_DN47258_c2_g1_i1	6.27967	5.32208	1.65965	3.20674	0.00134247	0.0164878	NA	12	9	0	0	0	13	15	3	9	0	22	9	0	1	1
TRINITY_DN47264_c0_g1_i3	31.6804	4.83346	1.68652	2.86593	0.00415781	0.0369915	NA	225	0	0	2	1	2	1	15	3	10	111	1	0	13	1
TRINITY_DN47268_c1_g1_i12	17.2722	5.54336	1.75112	3.16561	0.00154758	0.0182865	NA	83	26	0	0	0	12	10	0	19	0	41	43	0	2	3
TRINITY_DN47274_c0_g1_i1	25.4129	7.49158	1.73369	4.32118	1.55199e-05	0.0008039	NA	67	2	3	5	1	215	11	1	20	0	24	0	3	0	0
TRINITY_DN47276_c1_g1_i1	16.1065	6.64089	1.98574	3.34429	0.000824946	0.0116913	XP_011175710.1	65	34	0	6	0	24	53	0	28	0	1	34	0	0	0
TRINITY_DN47276_c1_g1_i9	194.699	8.31065	1.86985	4.44456	8.80735e-06	0.000565489	XP_012538239.1	533	408	1	0	0	384	406	0	190	2	574	361	1	0	0
TRINITY_DN47283_c0_g1_i1	14.9219	7.04856	2.02462	3.48142	0.000498769	0.00820332	NA	78	15	0	0	0	18	23	0	13	0	30	27	0	0	0
TRINITY_DN47288_c0_g1_i1	125.891	2.18104	0.685741	3.18055	0.00146994	0.017615	XP_011645316.1	291	189	35	52	89	194	175	35	153	94	300	119	40	52	56
TRINITY_DN47293_c0_g1_i4	46.3669	4.98593	1.1941	4.17547	2.97367e-05	0.00123819	XP_011867935.1	26	12	0	10	11	153	13	0	10	2	345	44	3	6	6
TRINITY_DN47295_c0_g1_i1	179.425	3.53627	0.813178	4.34871	1.36943e-05	0.000743202	XP_011871627.1	709	105	26	44	83	115	84	40	93	45	841	78	22	42	76
TRINITY_DN47295_c0_g1_i2	15.6538	5.44484	1.42928	3.80948	0.000139257	0.00344743	XP_011252950.1	57	18	0	0	1	24	16	2	36	1	42	20	2	3	1
TRINITY_DN47295_c0_g1_i3	5.51219	6.1318	1.99547	3.07287	0.00212014	0.0229114	XP_011871627.1	33	6	0	0	0	5	2	0	5	0	17	3	0	0	0
TRINITY_DN47295_c0_g2_i2	105.992	7.9018	2.00702	3.93708	8.24807e-05	0.00242518	NA	734	40	0	0	2	93	92	0	60	0	231	90	0	0	0
TRINITY_DN47295_c0_g2_i3	123.538	7.35188	1.37575	5.34393	9.09551e-08	3.01985e-05	NA	703	43	1	2	6	156	29	0	54	1	453	112	2	3	1
TRINITY_DN47296_c1_g3_i1	14456.3	2.55811	0.691655	3.69854	0.000216846	0.00464317	XP_018393148.1	60925	6029	4274	9630	9241	18046	8843	6910	9828	10469	29161	9135	2754	9494	6531
TRINITY_DN47296_c1_g4_i1	2241.79	3.08906	0.868762	3.5557	0.000376973	0.00675846	XP_003494214.1	10332	1188	1074	973	1052	2231	1538	905	1684	1288	4812	1639	249	1044	462
TRINITY_DN47307_c3_g1_i3	14.9074	4.61947	1.63726	2.82147	0.00478048	0.0408878	XP_011873048.1	14	42	0	59	0	28	37	1	35	0	8	24	0	0	2
TRINITY_DN47321_c0_g1_i1	56.0141	7.08946	1.4516	4.8839	1.04008e-06	0.000146494	NA	181	84	0	5	0	116	112	0	100	1	121	97	1	2	2
TRINITY_DN47322_c0_g1_i1	284.044	7.4324	1.87528	3.96335	7.39067e-05	0.00225522	XP_011156031.1	414	418	0	1	7	881	415	1	730	0	1091	269	1	0	0
TRINITY_DN47322_c0_g2_i1	8.09021	6.25816	2.13704	2.92842	0.00340686	0.0320263	NA	18	1	0	0	0	15	12	0	18	0	47	2	0	0	0
TRINITY_DN47328_c1_g2_i2	138.728	2.18727	0.786417	2.78132	0.00541391	0.0447182	XP_011705917.1	54	169	91	124	14	192	291	275	340	29	126	170	77	226	72
TRINITY_DN47333_c0_g1_i3	95.4887	2.3392	0.82803	2.82502	0.00472779	0.0405653	XP_011690027.1	418	52	39	47	62	51	60	41	88	81	195	48	28	69	46
TRINITY_DN47343_c2_g1_i2	22.9401	6.35191	1.77012	3.58841	0.000332701	0.00622525	NA	79	0	2	14	0	27	1	1	0	0	82	0	7	110	2
TRINITY_DN47343_c2_g1_i3	9.17814	6.89932	2.13518	3.23126	0.00123247	0.0155042	NA	29	0	0	0	0	33	1	0	0	0	54	1	0	0	0
TRINITY_DN47360_c0_g1_i1	91.3712	9.3559	2.10131	4.45241	8.49121e-06	0.000552616	NA	493	86	0	0	0	68	76	0	30	0	388	34	0	0	0
TRINITY_DN47366_c0_g1_i1	132.398	8.16764	2.23303	3.65765	0.000254534	0.0051796	XP_018370204.1	16	229	0	0	0	418	271	0	313	0	544	267	0	0	0
TRINITY_DN47369_c0_g1_i4	58.1929	6.86396	2.2349	3.07126	0.0021316	0.0229939	XP_012217815.1	43	313	0	0	0	171	111	0	180	0	8	152	0	0	0
TRINITY_DN47373_c2_g1_i1	36.0536	6.62296	2.23258	2.9665	0.0030121	0.0293613	NA	2	103	0	0	0	51	107	0	107	0	106	117	0	0	0
TRINITY_DN47374_c0_g1_i2	37.1532	8.15814	1.87266	4.35645	1.3219e-05	0.000725192	NA	164	50	0	2	0	56	66	8	79	0	61	44	0	1	0
TRINITY_DN47379_c4_g1_i2	10.8147	6.71076	1.76417	3.80392	0.000142426	0.00350381	NA	24	18	2	0	0	10	6	0	6	0	44	43	0	3	0
TRINITY_DN47379_c4_g3_i1	1800.73	10.8887	1.78555	6.09825	1.07238e-09	9.67254e-07	XP_011642834.1	10592	735	3	0	0	2813	910	1	500	4	5684	1658	3	1	0
TRINITY_DN47379_c4_g3_i3	1189.75	9.84449	2.22881	4.41692	1.00119e-05	0.000611401	XP_011642834.1	5306	1020	0	0	0	1647	548	0	1372	0	5107	731	0	0	0
TRINITY_DN47379_c4_g3_i4	56.5188	8.16457	2.14866	3.79984	0.000144791	0.00354628	NP_001291532.1	34	69	0	0	0	133	106	0	61	0	294	147	0	0	0
TRINITY_DN47383_c0_g1_i5	47.2599	3.38239	1.02373	3.30399	0.000953206	0.012942	XP_011156508.1	206	24	11	14	16	39	46	21	88	24	105	23	16	17	4
TRINITY_DN47384_c0_g1_i1	6.66768	6.78834	1.60872	4.21971	2.44617e-05	0.0010826	XP_011705261.1	20	3	1	2	0	15	4	0	6	0	35	0	0	4	0
TRINITY_DN47384_c0_g1_i3	5.01579	6.12595	1.72401	3.5533	0.000380425	0.00679099	XP_011705261.1	7	2	0	0	0	22	2	0	8	0	20	7	1	3	0
TRINITY_DN47396_c0_g1_i5	15.4509	6.01062	1.92939	3.11529	0.00183762	0.0206325	XP_012150756.1	62	31	0	0	1	18	39	0	23	0	27	25	0	0	0
TRINITY_DN47398_c0_g1_i1	10.2443	4.9788	1.64254	3.03115	0.00243622	0.0252682	NA	0	6	2	0	0	9	5	8	11	1	88	7	2	3	2
TRINITY_DN47406_c0_g1_i3	531.74	8.82081	1.81631	4.85643	1.1952e-06	0.000158281	XP_011638392.1	322	3	0	0	9	7127	9	0	3	0	134	2	0	0	1
TRINITY_DN47411_c0_g1_i1	15.2676	6.27924	2.16387	2.90186	0.00370955	0.0340928	XP_011631126.1	2	36	0	0	0	21	44	0	31	0	71	36	0	0	0
TRINITY_DN47411_c0_g1_i4	159.392	5.44323	1.67764	3.24458	0.00117625	0.0149974	XP_011162497.1	266	350	1	0	10	207	362	0	362	6	366	553	0	12	0
TRINITY_DN47415_c0_g1_i1	13.1303	4.57715	1.30814	3.49898	0.000467048	0.00783726	XP_018303827.1	11	59	2	5	0	3	33	6	4	0	44	27	7	3	3
TRINITY_DN47415_c0_g2_i1	2280.77	2.10569	0.67096	3.13832	0.00169922	0.0195188	XP_018396793.1	8583	1331	877	1637	1898	2525	1169	992	1163	2084	5210	1381	521	1191	1482
TRINITY_DN47418_c0_g1_i1	12.4134	6.58818	2.06562	3.18944	0.00142547	0.0172282	NA	11	26	0	0	0	30	22	0	21	0	61	15	0	0	0
TRINITY_DN47418_c0_g1_i3	17.1164	6.26599	1.81503	3.45229	0.000555857	0.00884395	NA	23	21	0	0	0	45	27	3	42	1	66	27	1	0	0
TRINITY_DN47419_c0_g1_i1	30.6389	8.66587	2.42464	3.57408	0.000351458	0.00644723	NA	257	0	0	0	0	34	0	0	0	0	66	2	0	0	0
TRINITY_DN47424_c0_g1_i11	84.0116	8.39745	2.30465	3.64369	0.000268755	0.00537649	XP_012225884.1	0	357	0	0	0	431	183	0	2	0	321	5	0	0	0
TRINITY_DN47424_c0_g1_i14	543.478	8.92327	2.21236	4.03338	5.49814e-05	0.00186427	XP_012225884.1	237	1113	0	0	0	2056	1473	0	721	0	1560	1369	0	0	0
TRINITY_DN47424_c0_g1_i9	132.902	9.2086	1.91771	4.80188	1.57182e-06	0.000185489	XP_020297589.1	713	43	1	0	1	166	14	0	68	0	630	27	0	0	0
TRINITY_DN47424_c0_g2_i1	480.928	7.55463	1.69587	4.45472	8.40022e-06	0.000547994	XP_018404615.1	295	1224	3	2	5	989	1312	2	1701	3	1243	993	0	2	0
TRINITY_DN47434_c0_g2_i2	14.5685	7.21423	1.80899	3.98798	6.66394e-05	0.0021172	NA	77	15	4	0	0	13	22	5	21	0	28	12	0	1	0
TRINITY_DN47435_c0_g1_i1	117.863	9.44111	1.59964	5.90201	3.59091e-09	2.60333e-06	XP_011694478.1	104	47	5	5	0	355	59	1	306	0	752	22	4	12	1
TRINITY_DN47435_c0_g1_i2	469.093	6.66487	0.917801	7.26178	3.82033e-13	1.4794e-09	XP_011694478.1	1028	216	50	67	10	1275	484	132	1062	20	1658	392	53	322	18
TRINITY_DN47444_c0_g1_i5	9.07649	6.28207	1.66232	3.7791	0.000157393	0.00375117	NA	21	19	0	5	0	9	15	0	20	0	21	28	0	1	0
TRINITY_DN47449_c1_g1_i1	15.1431	5.55416	1.41986	3.91177	9.16218e-05	0.00260301	XP_011868641.1	15	9	0	0	2	42	45	1	0	0	78	28	0	2	1
TRINITY_DN47451_c3_g1_i1	157.262	9.62763	1.96445	4.90093	9.53846e-07	0.000139364	NA	824	297	9	17	0	56	161	0	380	0	264	186	5	0	0
TRINITY_DN47461_c0_g1_i1	156.988	6.81414	2.12489	3.20682	0.00134209	0.016485	NA	1	518	0	0	0	483	461	1	531	1	107	559	0	0	0
TRINITY_DN47463_c0_g1_i1	33.5252	7.77784	2.12128	3.66657	0.000245826	0.00505812	NA	159	40	0	0	0	47	48	0	49	0	71	52	0	0	0
TRINITY_DN47479_c0_g1_i1	31.892	7.65232	2.1164	3.61572	0.000299511	0.00578832	NA	136	45	0	0	0	43	62	0	48	0	71	48	0	0	0
TRINITY_DN47480_c0_g1_i4	965.151	4.96049	1.22727	4.04189	5.30223e-05	0.00182321	XP_011694637.1	509	2636	126	239	17	970	2804	162	514	90	3044	4131	60	2	58
TRINITY_DN47480_c0_g2_i1	227.661	2.61445	0.702888	3.71959	0.000199546	0.00439288	NA	508	420	43	124	95	212	468	61	82	106	378	779	35	140	47
TRINITY_DN47483_c0_g2_i5	119.289	7.49641	2.24633	3.33718	0.000846326	0.0119039	NA	8	329	0	0	0	352	399	0	383	0	261	236	0	0	0
TRINITY_DN47487_c0_g1_i1	7868.66	2.80313	0.682557	4.10681	4.01155e-05	0.00150921	XP_011258954.1	34437	4220	2178	4723	4509	9451	4097	2784	4153	5032	18615	4963	1347	4316	3246
TRINITY_DN47487_c0_g2_i1	2175.95	1.79781	0.558577	3.21855	0.0012884	0.016004	XP_015603956.1	2607	1783	900	1961	1987	3796	1900	1240	1793	1839	6894	2240	663	1739	1391
TRINITY_DN47487_c0_g2_i4	4966.64	1.77432	0.539715	3.2875	0.0010108	0.0134932	XP_011141954.1	7101	3995	2423	4620	4167	8229	4165	2741	3762	4414	14519	5084	1447	4292	3487
TRINITY_DN47488_c0_g1_i11	38.1463	6.45104	2.34728	2.7483	0.00599053	0.048054	NA	0	117	0	0	0	104	167	0	48	0	98	94	0	0	0
TRINITY_DN47491_c2_g2_i1	54.2262	5.92101	1.36771	4.32913	1.49698e-05	0.000787296	NA	237	134	0	8	4	38	118	2	84	0	95	60	0	6	3
TRINITY_DN47491_c2_g2_i2	48.7973	5.60484	1.43558	3.90423	9.45251e-05	0.00265767	NA	301	45	1	0	5	62	46	4	62	3	87	24	1	1	2
TRINITY_DN47495_c0_g1_i1	11.2297	7.10933	1.83306	3.8784	0.000105146	0.00284595	XP_011701846.1	71	6	0	7	0	15	10	0	16	0	18	5	0	0	0
TRINITY_DN47503_c0_g1_i3	36.5758	6.86006	2.19132	3.13056	0.00174473	0.0198823	XP_018305653.1	54	124	0	0	0	112	106	0	104	0	9	88	0	0	0
TRINITY_DN47514_c0_g1_i1	54.3565	7.88912	2.1948	3.59446	0.000325069	0.00612094	XP_018053032.1	193	155	0	0	0	93	74	0	148	0	106	32	0	0	0
TRINITY_DN47524_c0_g1_i5	192.919	8.96193	2.06692	4.33588	1.45176e-05	0.000770046	XP_011693341.1	399	184	6	0	0	807	612	0	528	0	49	428	0	7	0
TRINITY_DN47524_c0_g1_i6	224.027	6.71644	1.56136	4.30167	1.69514e-05	0.000853624	XP_011693341.1	133	795	8	11	4	639	491	73	488	0	393	574	0	13	5
TRINITY_DN47526_c0_g1_i14	28.5766	7.58942	2.28871	3.31603	0.000913074	0.0125572	XP_012530670.1	105	0	0	0	0	102	13	0	24	0	115	20	0	0	0
TRINITY_DN47526_c0_g1_i17	13.9189	6.93879	2.02594	3.42497	0.000614869	0.00948454	XP_018350939.1	49	9	0	0	0	48	30	0	16	0	26	21	0	0	0
TRINITY_DN47532_c0_g1_i2	78.1126	2.65447	0.734029	3.61631	0.000298838	0.00577997	NA	157	51	9	64	36	108	43	53	45	38	315	59	45	45	57
TRINITY_DN47535_c0_g1_i2	154.766	4.92054	1.04095	4.72696	2.2791e-06	0.000237544	XP_011641574.1	560	196	4	14	18	189	225	5	174	12	400	383	7	12	20
TRINITY_DN47535_c0_g1_i3	117.432	8.62111	2.16791	3.9767	6.98794e-05	0.00218224	XP_011172971.1	289	269	0	0	0	175	205	0	154	0	318	348	0	0	0
TRINITY_DN47536_c0_g3_i1	10.9599	6.46229	2.08699	3.09646	0.00195845	0.0216065	NA	30	9	0	0	0	42	17	0	32	0	21	10	0	0	0
TRINITY_DN47536_c0_g3_i2	42.4823	7.69959	1.93868	3.97156	7.14048e-05	0.00220903	XP_011884067.1	266	43	0	0	1	32	35	0	23	0	119	28	0	0	0
TRINITY_DN47536_c0_g4_i1	59.1436	5.90011	2.09964	2.81005	0.00495333	0.0419313	XP_012531277.1	0	180	0	2	2	141	230	0	103	0	159	156	0	0	0
TRINITY_DN47536_c0_g4_i4	10.1767	6.38139	2.12372	3.00481	0.00265745	0.026837	XP_018315639.1	47	3	0	0	0	14	10	0	28	0	24	15	0	0	0
TRINITY_DN47537_c0_g1_i3	37.3487	5.38689	1.80625	2.98236	0.00286038	0.0282813	XP_018392656.1	0	191	17	4	0	25	160	3	106	0	12	98	24	3	0
TRINITY_DN47541_c0_g1_i5	21.9796	6.07334	2.21775	2.73851	0.00617177	0.0490959	NA	4	42	0	0	0	68	41	0	126	0	25	60	0	0	0
TRINITY_DN47549_c0_g1_i7	23.4841	7.52884	1.9996	3.76517	0.000166434	0.00389572	XP_014473724.1	60	68	0	0	0	100	68	0	10	0	37	9	0	0	0
TRINITY_DN47549_c0_g1_i8	1814.67	7.68853	2.29803	3.3457	0.000820747	0.0116482	XP_014473724.1	180	5301	0	0	0	7925	5680	0	3733	0	2380	4605	0	0	0
TRINITY_DN47550_c1_g1_i2	18.3439	6.63179	2.18585	3.03396	0.00241368	0.0251064	NA	3	38	0	0	0	36	30	0	51	0	93	32	0	0	0
TRINITY_DN47552_c3_g1_i5	7.65502	5.62918	1.54381	3.64629	0.000266054	0.0053372	NA	2	12	1	6	0	27	8	3	30	0	5	13	6	11	0
TRINITY_DN47556_c1_g3_i5	46.6606	6.02689	1.77987	3.38615	0.000708815	0.0104994	XP_011067051.1	1	87	0	1	0	134	87	0	76	3	168	173	1	2	0
TRINITY_DN47557_c0_g2_i2	21.3776	6.12048	1.91263	3.20003	0.00137414	0.0167607	XP_017886229.1	29	3	0	0	0	3	0	1	0	2	232	0	2	0	1
TRINITY_DN47558_c0_g1_i2	9.66893	5.06065	1.62937	3.10589	0.00189708	0.0211051	XP_011171636.1	11	10	5	1	2	27	16	0	14	0	41	7	5	0	0
TRINITY_DN47581_c0_g3_i1	28.3182	7.6887	2.15216	3.57255	0.00035352	0.00646591	NA	174	24	0	0	0	35	23	0	56	0	52	11	0	0	0
TRINITY_DN47587_c0_g1_i2	961.718	13.0358	1.90846	6.83054	8.45943e-12	2.25725e-08	XP_018392471.1	611	7	5	4	0	13044	2	0	8	0	79	7	2	0	0
TRINITY_DN47589_c0_g1_i1	44.6406	6.4611	2.29206	2.81891	0.00481873	0.0411194	XP_018307896.1	0	137	0	0	0	98	106	9	41	0	134	194	0	0	0
TRINITY_DN47594_c1_g1_i12	437.445	7.13726	2.00712	3.55597	0.000376591	0.00675287	XP_012543440.1	627	1403	667	0	3	505	708	679	910	0	715	351	0	1	0
TRINITY_DN47594_c1_g2_i1	18.549	6.54744	1.94405	3.36793	0.000757342	0.011011	NA	150	12	6	0	1	15	4	13	21	0	6	2	0	0	0
TRINITY_DN47595_c0_g1_i4	25.9286	7.50059	1.91026	3.92647	8.62023e-05	0.00249602	NA	89	59	0	2	0	38	59	0	43	0	41	56	0	0	0
TRINITY_DN47596_c0_g1_i5	23.9615	6.7003	2.18978	3.05981	0.00221476	0.0235955	NA	3	53	0	0	0	65	72	0	63	0	80	48	0	0	0
TRINITY_DN47599_c3_g1_i5	44.7333	5.84674	2.0316	2.8779	0.00400335	0.0360176	NA	25	143	0	0	2	89	182	0	108	0	128	51	0	0	0
TRINITY_DN47599_c3_g2_i1	13.7826	4.62275	1.65247	2.79747	0.00515043	0.0431491	NA	60	30	3	2	2	15	15	0	37	0	18	15	0	0	2
TRINITY_DN47600_c2_g4_i4	71.6976	5.884	1.39486	4.21834	2.46113e-05	0.00108497	XP_011697552.1	4	135	18	62	0	317	240	6	97	0	33	180	25	55	6
TRINITY_DN47604_c0_g1_i2	31.5443	8.1036	2.11948	3.8234	0.000131626	0.00332707	NA	281	20	0	0	0	12	26	0	12	0	24	9	0	0	0
TRINITY_DN47605_c0_g1_i4	5.65337	4.8503	1.58244	3.06507	0.00217621	0.023331	NA	2	2	2	2	0	39	4	0	11	0	16	2	0	2	2
TRINITY_DN47608_c0_g1_i5	28.903	6.74554	1.97172	3.42115	0.000623563	0.0095808	NA	70	22	0	0	1	18	26	1	112	0	145	21	0	0	0
TRINITY_DN47609_c0_g1_i1	11.2294	6.3966	2.07522	3.08238	0.00205356	0.0223998	NA	28	14	0	0	0	18	26	0	27	0	39	14	0	0	0
TRINITY_DN47613_c0_g1_i1	16.1389	6.82308	2.1723	3.14095	0.00168402	0.0193987	NA	113	26	0	0	0	10	26	0	16	0	2	25	0	0	0
TRINITY_DN47616_c1_g1_i2	42.5275	7.93952	2.05418	3.86505	0.000111065	0.00294878	NA	94	66	0	0	0	66	81	0	92	0	153	78	1	0	0
TRINITY_DN47617_c0_g1_i1	16.478	6.79795	2.10268	3.23299	0.00122503	0.0154349	NA	32	29	0	0	0	22	46	0	33	0	71	13	0	0	0
TRINITY_DN47617_c0_g1_i2	52.9803	7.05578	1.95095	3.61658	0.000298519	0.0057773	NA	355	33	2	0	0	23	43	0	46	2	119	57	0	0	0
TRINITY_DN47618_c0_g1_i1	734.546	9.28423	1.91524	4.84756	1.24988e-06	0.00016243	XP_011174025.1	3453	1121	0	1	3	943	859	2	1835	0	1269	892	1	0	0
TRINITY_DN47622_c0_g1_i4	510.052	8.93698	2.25951	3.95528	7.64446e-05	0.00230853	XP_012532668.1	515	3	0	0	0	1572	323	17	406	0	3679	491	0	0	0
TRINITY_DN47622_c0_g1_i6	3175.92	9.6796	2.08928	4.63298	3.60431e-06	0.000319399	XP_012532668.1	8241	1493	8	0	6	8163	817	0	6284	0	16279	2297	0	6	0
TRINITY_DN47622_c0_g1_i9	192.684	7.26072	1.65157	4.39625	1.10137e-05	0.000647868	XP_012532668.1	0	392	73	246	0	295	75	449	890	0	45	281	271	97	1
TRINITY_DN47623_c1_g1_i2	331.816	4.39788	0.900602	4.88326	1.04344e-06	0.000146753	XP_018051341.1	1470	355	6	64	50	373	410	19	234	50	965	418	33	44	89
TRINITY_DN47625_c0_g1_i2	13.4865	6.69741	2.04922	3.26827	0.00108208	0.0141559	XP_011331665.1	40	21	0	0	0	30	30	0	24	0	35	18	0	0	0
TRINITY_DN47625_c0_g1_i4	111.159	8.53423	2.19112	3.89491	9.82342e-05	0.00272411	XP_011860022.1	89	167	0	0	0	163	222	0	171	0	586	272	0	0	0
TRINITY_DN47626_c0_g2_i2	10.0196	5.64629	1.83733	3.0731	0.00211845	0.0228973	XP_011873803.1	26	40	4	0	0	3	14	6	4	0	6	52	0	0	0
TRINITY_DN47648_c1_g1_i1	125.329	8.18905	2.16534	3.78188	0.000155647	0.00372527	NA	384	174	3	0	0	131	191	0	510	0	288	193	0	0	0
TRINITY_DN47650_c1_g2_i2	244.038	9.73458	1.50785	6.45592	1.07565e-10	1.6401e-07	NA	126	1	6	2	0	3084	0	1	0	2	241	1	6	1	1
TRINITY_DN47658_c1_g3_i1	20.2592	6.51383	2.04243	3.18926	0.00142638	0.0172363	NA	30	21	0	1	0	51	37	0	114	0	17	55	0	0	0
TRINITY_DN47661_c0_g1_i2	95.479	9.13324	2.00408	4.55733	5.18087e-06	0.000401784	NA	433	147	1	0	0	144	133	0	112	0	181	189	1	0	0
TRINITY_DN47668_c0_g1_i2	5.80047	5.83699	2.05462	2.84091	0.00449844	0.0391322	NA	29	5	0	0	0	13	9	0	13	0	7	5	0	0	0
TRINITY_DN47672_c1_g1_i8	320.793	6.15349	1.44539	4.25731	2.06898e-05	0.000967131	XP_011872538.1	593	312	0	4	3	476	779	29	675	14	954	989	18	25	11
TRINITY_DN47673_c1_g1_i4	162.325	6.13584	1.22209	5.02079	5.14601e-07	9.44407e-05	NA	719	101	5	10	6	145	176	9	185	8	654	144	5	2	12
TRINITY_DN47676_c0_g2_i1	13.041	7.05103	1.96941	3.58027	0.000343237	0.00634428	NA	65	7	0	0	0	15	12	1	21	0	40	14	0	0	0
TRINITY_DN47687_c0_g1_i2	36.8932	5.92555	1.98596	2.98372	0.00284765	0.0281939	NA	256	32	0	0	4	32	21	0	31	0	70	25	0	0	0
TRINITY_DN47690_c0_g1_i1	37.1815	5.9632	1.73285	3.44127	0.000578988	0.00909064	XP_011689414.1	32	49	1	0	0	105	59	5	68	2	182	47	0	0	2
TRINITY_DN47716_c1_g1_i1	43.2095	7.20191	2.00047	3.60011	0.000318083	0.00603375	NA	119	56	0	0	1	65	64	0	87	0	177	51	0	0	0
TRINITY_DN47721_c0_g1_i2	14.7021	6.86635	2.08066	3.30008	0.000966568	0.01308	NA	20	17	0	0	0	31	28	0	27	0	78	14	0	0	0
TRINITY_DN47721_c0_g1_i3	79.6635	8.78182	2.17205	4.0431	5.27494e-05	0.00181779	NA	435	72	0	0	0	67	85	0	96	0	234	70	0	0	0
TRINITY_DN47722_c1_g1_i2	149.031	9.96427	1.90492	5.23082	1.68762e-07	4.52828e-05	NA	918	262	0	1	0	184	292	1	190	0	84	121	0	2	0
TRINITY_DN47723_c1_g1_i14	27.0551	7.39637	2.05434	3.60037	0.000317764	0.00602983	XP_011687400.1	45	52	0	0	0	68	46	0	27	0	83	86	0	0	0
TRINITY_DN47723_c1_g1_i18	37.8743	6.51226	2.3628	2.75617	0.00584833	0.0472269	XP_011687400.1	0	107	0	0	0	74	101	0	66	0	165	87	0	0	0
TRINITY_DN47723_c1_g1_i8	192.481	6.71439	2.3575	2.8481	0.00439817	0.0385023	XP_011687400.1	0	334	0	0	0	461	396	5	511	0	854	450	0	0	0
TRINITY_DN47724_c0_g1_i1	12.4059	6.75817	2.19538	3.07836	0.00208143	0.0226169	XP_011064959.1	78	0	7	0	0	13	7	0	5	0	36	7	0	0	0
TRINITY_DN47726_c0_g1_i1	5.30661	5.66308	2.01896	2.80495	0.00503246	0.0424142	NA	17	3	0	0	0	5	5	0	5	0	19	21	0	0	0
TRINITY_DN47726_c3_g2_i5	6.21333	4.77082	1.69943	2.80731	0.00499572	0.0421897	NA	12	13	0	1	0	10	9	0	10	0	30	4	0	0	2
TRINITY_DN47733_c0_g1_i1	12.1215	5.95987	2.14488	2.77864	0.00545863	0.0449741	NA	9	21	0	0	0	50	30	0	52	0	14	20	0	0	0
TRINITY_DN47741_c0_g1_i1	64.8096	8.32507	1.63156	5.10251	3.35185e-07	7.2723e-05	NA	167	5	0	0	0	95	11	1	30	0	507	15	0	7	2
TRINITY_DN47741_c0_g1_i3	9.13909	6.03448	1.9996	3.01784	0.00254586	0.0260649	NA	0	1	0	0	1	106	6	0	1	0	13	4	0	2	0
TRINITY_DN47742_c2_g1_i1	22.1205	5.61019	1.78855	3.13673	0.00170846	0.0196003	NA	196	12	0	1	3	4	13	0	17	1	18	5	0	0	0
TRINITY_DN47742_c2_g1_i4	9.30598	4.54565	1.58495	2.86802	0.00413054	0.0368195	NA	41	7	0	1	0	18	13	0	18	0	17	12	0	1	4
TRINITY_DN47742_c3_g1_i14	24.3253	6.76314	2.34955	2.87848	0.00399597	0.0359654	NA	159	33	0	0	0	19	30	0	16	0	0	75	0	0	0
TRINITY_DN47742_c3_g1_i7	18.8091	7.13794	1.72574	4.13617	3.53156e-05	0.00139347	NA	49	33	0	1	0	9	54	0	23	0	46	69	1	1	0
TRINITY_DN47746_c0_g2_i3	27.8713	7.73008	2.08992	3.69875	0.000216666	0.00464106	NA	140	57	0	0	0	43	15	0	27	0	65	32	0	0	0
TRINITY_DN47751_c0_g3_i1	116.911	6.58568	1.38512	4.75459	1.98849e-06	0.000217804	NA	1001	53	2	5	3	45	64	11	59	5	124	47	0	3	6
TRINITY_DN47751_c0_g3_i2	10.6441	4.45552	1.43391	3.10726	0.0018883	0.0210318	NA	47	2	0	2	0	41	4	4	17	4	12	10	0	3	1
TRINITY_DN47762_c0_g1_i1	37.693	6.86792	2.20362	3.11665	0.00182919	0.020563	NA	15	68	0	0	0	120	133	0	158	0	55	74	0	0	0
TRINITY_DN47764_c1_g1_i3	66.1974	5.49012	1.53139	3.58505	0.000337008	0.00627125	NA	17	153	3	4	0	291	184	0	209	2	71	139	2	4	6
TRINITY_DN47771_c0_g1_i4	150.179	7.46799	2.10165	3.55339	0.000380299	0.00679048	NA	80	276	0	0	0	170	251	0	278	2	947	236	0	0	0
TRINITY_DN47776_c0_g1_i3	44.0809	8.44619	2.14527	3.93713	8.24636e-05	0.00242505	NA	7	33	0	0	0	46	40	0	13	0	452	10	0	0	0
TRINITY_DN47784_c0_g1_i1	14.7559	7.32392	2.18385	3.35367	0.000797481	0.0114209	XP_011055782.1	24	2	0	0	0	176	2	0	2	0	2	0	0	0	0
TRINITY_DN47784_c0_g1_i11	37.1704	8.0484	2.2879	3.51782	0.000435111	0.00746567	XP_012533829.1	148	3	1	0	0	328	0	5	12	0	0	1	0	0	0
TRINITY_DN47786_c1_g1_i3	11.4276	5.78614	1.93744	2.98648	0.00282209	0.0280021	XP_011162789.1	28	34	0	0	0	11	70	5	6	0	5	27	0	0	0
TRINITY_DN47809_c2_g1_i1	36.1142	8.40792	2.18245	3.85251	0.000116915	0.00306016	XP_011639960.1	0	0	1	0	0	481	1	1	2	0	31	0	3	0	0
TRINITY_DN47809_c2_g1_i4	14.8035	7.64704	2.57744	2.96691	0.00300811	0.0293283	XP_011865806.1	98	0	0	0	0	67	0	0	0	0	18	0	0	0	0
TRINITY_DN47809_c2_g1_i9	371.94	11.1409	2.44712	4.55265	5.29741e-06	0.000409386	XP_011865806.1	414	0	0	0	0	4659	0	0	0	0	177	2	0	0	0
TRINITY_DN47809_c2_g2_i1	44.9118	8.45657	2.59731	3.25589	0.00113038	0.0145927	XP_012524724.1	289	0	0	0	0	270	0	0	0	0	5	0	0	0	0
TRINITY_DN47811_c0_g1_i6	574.417	9.66356	1.95666	4.93881	7.86026e-07	0.000124614	XP_018346867.1	1292	1070	0	1	1	1025	1148	2	1757	0	1819	520	0	0	0
TRINITY_DN47813_c0_g1_i1	42.268	6.62418	2.26191	2.92859	0.00340508	0.0320144	XP_020298333.1	12	0	0	0	0	120	227	0	163	0	52	128	0	7	0
TRINITY_DN47818_c0_g1_i5	204.362	9.25545	2.116	4.37403	1.21972e-05	0.000689008	XP_011054802.1	730	302	0	0	0	312	306	1	407	0	438	473	0	0	0
TRINITY_DN47822_c0_g2_i1	4.01038	5.53425	1.95397	2.83231	0.00462134	0.0398674	NA	25	6	0	0	0	3	11	0	2	0	4	4	0	0	0
TRINITY_DN47824_c1_g1_i4	9.87134	6.80483	2.01709	3.37359	0.00074196	0.0108572	NA	54	5	0	0	0	12	5	0	11	0	34	7	0	0	0
TRINITY_DN47835_c1_g1_i2	170.484	6.14763	1.90726	3.22328	0.0012673	0.0158068	XP_011877809.1	56	576	2	1	0	240	328	1	1028	2	36	672	0	0	0
TRINITY_DN47837_c0_g1_i5	4.99815	6.7579	2.46976	2.73626	0.00621427	0.049344	NA	38	1	0	0	0	2	0	0	0	0	18	0	0	0	0
TRINITY_DN47838_c0_g1_i8	15.5763	7.41572	1.88173	3.94092	8.11709e-05	0.00239915	NA	83	37	0	0	0	36	24	0	0	0	16	19	0	0	0
TRINITY_DN47839_c0_g1_i2	6.84801	5.47252	1.59084	3.44002	0.000581662	0.00911627	XP_011866401.1	7	5	3	1	1	34	12	1	12	0	16	6	3	0	0
TRINITY_DN47845_c0_g1_i1	13.7119	5.21433	1.60315	3.25255	0.00114375	0.0146992	NA	102	0	1	0	2	8	6	0	6	2	35	3	1	1	0
TRINITY_DN47845_c1_g1_i2	968.848	2.39951	0.812767	2.95227	0.00315448	0.0303188	XP_011347798.1	405	1119	221	966	554	1396	1152	519	853	561	4465	1242	293	496	449
TRINITY_DN47854_c3_g1_i2	24.1623	5.85539	1.82977	3.20007	0.00137392	0.0167592	NA	165	15	2	1	2	55	28	5	28	0	0	17	0	0	1
TRINITY_DN47856_c0_g1_i6	41.4163	7.18036	2.19002	3.27868	0.00104295	0.0137864	XP_018300884.1	2	78	3	0	0	138	199	0	88	0	114	52	0	0	0
TRINITY_DN47858_c0_g1_i1	10.1765	6.31043	2.07454	3.04184	0.00235134	0.0246285	NA	15	26	0	0	0	40	13	0	24	0	28	8	0	0	0
TRINITY_DN47860_c0_g1_i1	22.1228	4.85041	1.64361	2.95108	0.00316669	0.0303902	NA	47	17	1	4	0	10	26	0	52	0	46	132	0	1	4
TRINITY_DN47866_c2_g1_i2	22.8757	7.46963	2.16128	3.45612	0.000548015	0.00875543	NA	0	26	8	0	0	40	13	1	7	0	209	10	0	0	0
TRINITY_DN47868_c0_g2_i3	11.3944	6.45451	1.90861	3.38178	0.000720171	0.0106201	XP_018403237.1	45	21	0	0	0	9	24	0	27	0	16	25	0	2	0
TRINITY_DN47868_c0_g2_i5	474.155	5.99696	1.21247	4.94606	7.57314e-07	0.000121651	XP_018403237.1	151	1621	12	26	10	906	1632	11	817	11	979	1614	10	13	13
TRINITY_DN47870_c2_g2_i8	41.9831	7.9394	2.14725	3.69747	0.000217761	0.00465673	XP_011171666.1	101	58	0	0	0	89	73	0	86	0	171	30	0	0	0
TRINITY_DN47873_c1_g1_i5	9.23913	6.31556	1.83317	3.44516	0.000570731	0.00899493	XP_018407152.1	39	30	0	1	0	4	19	0	6	0	13	24	0	0	0
TRINITY_DN47874_c0_g1_i3	18.6525	7.3581	2.0551	3.58042	0.000343049	0.00634261	NA	108	14	0	0	0	21	27	0	17	0	39	23	0	0	0
TRINITY_DN47876_c2_g1_i3	57.1232	6.77059	1.34224	5.04427	4.55265e-07	8.74651e-05	XP_011696169.1	207	13	0	7	4	146	9	3	68	0	276	2	8	8	2
TRINITY_DN47878_c0_g2_i2	6.82012	5.79182	2.08232	2.78143	0.00541201	0.0447051	NA	5	12	0	0	0	36	16	0	17	0	15	5	0	0	0
TRINITY_DN47884_c2_g1_i1	76.0415	3.72545	0.987107	3.77411	0.000160579	0.00380151	NA	355	17	12	19	29	165	61	13	94	26	98	41	24	92	5
TRINITY_DN47890_c0_g1_i2	14.8807	7.03456	2.09551	3.35697	0.000788028	0.0113195	NA	61	11	0	0	0	46	4	0	30	0	37	15	0	0	0
TRINITY_DN47890_c0_g2_i2	54.35	2.92079	0.948444	3.07955	0.00207311	0.0225541	XP_012543609.1	6	29	72	68	6	128	60	72	158	11	29	46	53	102	9
TRINITY_DN47892_c0_g1_i3	175.595	7.26439	2.19318	3.31227	0.000925428	0.0126777	NA	11	459	2	0	0	394	634	0	767	0	187	538	0	0	0
TRINITY_DN47892_c0_g1_i5	40.6116	5.64648	2.06594	2.73313	0.00627358	0.0496856	NA	15	110	0	0	1	77	125	0	211	0	41	109	0	0	0
TRINITY_DN47896_c1_g1_i1	5.49752	4.39736	1.60688	2.73658	0.00620816	0.0493098	NA	20	9	2	0	0	16	15	4	8	0	2	1	1	1	2
TRINITY_DN47897_c0_g1_i3	5.4872	5.71715	1.92015	2.97745	0.00290661	0.0286059	NA	2	1	3	0	0	40	9	3	18	0	5	2	0	1	0
TRINITY_DN47898_c0_g1_i3	19.5013	7.55551	2.06218	3.66384	0.000248458	0.00509212	NA	136	17	0	0	0	17	14	0	15	0	40	9	0	0	0
TRINITY_DN47906_c0_g1_i1	58.8547	8.09097	2.1824	3.70738	0.000209417	0.0045384	NA	214	83	0	0	0	47	99	0	126	0	182	94	0	0	0
TRINITY_DN47906_c1_g1_i1	92.5295	6.44649	2.28886	2.81646	0.00485561	0.0413572	XP_011860090.1	27	284	6	0	0	447	128	0	417	0	0	224	1	0	0
TRINITY_DN47910_c0_g1_i2	27.1566	7.84531	2.13807	3.66934	0.000243176	0.00502041	NA	82	15	0	0	0	11	6	0	28	0	200	14	0	0	0
TRINITY_DN47911_c0_g1_i2	55.7938	8.03116	2.18698	3.67226	0.000240415	0.00498256	XP_011883466.1	210	129	0	0	0	19	56	0	83	0	186	111	0	0	0
TRINITY_DN47911_c0_g1_i5	87.7697	8.75954	2.14238	4.0887	4.33795e-05	0.00158804	XP_011883466.1	328	111	0	0	0	161	172	0	89	0	229	159	0	0	0
TRINITY_DN47916_c1_g1_i1	12.7878	2.9031	1.04672	2.77353	0.0055452	0.0454654	NA	25	18	2	1	5	18	13	1	10	9	51	27	2	2	2
TRINITY_DN47921_c0_g1_i1	7.19351	5.16376	1.58109	3.26594	0.00109101	0.0142404	NA	36	6	1	1	0	6	9	0	9	0	21	5	1	0	2
TRINITY_DN47931_c0_g1_i1	160.161	2.12027	0.752387	2.81805	0.00483156	0.0411937	XP_011049311.1	198	406	23	121	30	238	398	81	317	67	127	357	73	78	87
TRINITY_DN47932_c0_g1_i5	49.3224	5.7585	1.90971	3.01538	0.00256659	0.0262101	XP_018358745.1	127	35	0	0	8	17	21	0	0	0	411	23	0	0	0
TRINITY_DN47933_c0_g1_i6	827.465	2.25327	0.785834	2.86736	0.0041391	0.036873	XP_018314996.1	1821	1487	67	420	353	850	1401	56	702	395	1831	2297	175	195	631
TRINITY_DN47938_c0_g1_i1	16.2028	7.52965	1.82516	4.12548	3.6996e-05	0.00143299	XP_011700532.1	18	41	0	0	0	68	22	0	0	0	67	22	0	0	0
TRINITY_DN47938_c0_g1_i2	41.5762	6.39325	1.92463	3.32181	0.000894347	0.0123728	NA	320	3	10	0	0	57	17	7	41	3	33	25	0	0	0
TRINITY_DN47938_c0_g1_i8	449.744	4.77134	1.14735	4.15855	3.20268e-05	0.00130332	XP_011337784.1	648	148	127	65	89	384	101	380	308	75	3093	465	87	180	6
TRINITY_DN47938_c0_g1_i9	16.2071	6.86979	2.3169	2.96507	0.0030261	0.029447	NA	48	0	0	0	0	134	4	0	17	0	8	15	0	0	0
TRINITY_DN47938_c0_g2_i2	4155.44	5.93259	1.13956	5.20601	1.92944e-07	5.02279e-05	XP_011337784.1	13016	1547	546	361	447	5393	1798	746	3972	253	22354	4654	225	416	42
[truncated: 8,407 more rows]

## Sheet: Larvae compared to Queens
ID	Base.Mean	Log.Fold.Change	lfcSE	stat	p.value	adjusted.p.value	blast.hit	read.count.Output_Tam_396_larvae	read.count.Output_Tam_396_male	read.count.Output_Tam_396_queen	read.count.Output_Tam_396_worker	read.count.Output_Tam_396_worker_pupae	read.count.Output_Tam_482_larvae	read.count.Output_Tam_482_male	read.count.Output_Tam_482_queen	read.count.Output_Tam_482_worker	read.count.Output_Tam_482_worker_pupae	read.count.Output_Tam_695_larvae	read.count.Output_Tam_695_male	read.count.Output_Tam_695_queen	read.count.Output_Tam_695_worker	read.count.Output_Tam_695_worker_pupae
[truncated: 8,918 more rows]

[truncated: 17 more sheets: Larvae compared to Worker, Males compared to Larvae, Males compared to Pupae, Males compared to Queens, Males compared to Workers, Pupae compared to Larvae, Pupae compared to Males, Pupae compared to Queens, Pupae compared to Workers, Queens compared to Larvae, Queens compared to Males, Queens compared to Pupae, Queens compared to Workers, Workers compared to Larvae, Workers compared to Males, Workers compared to Pupae, Workers compared to Queens]
