# Supplementary material for: Comparative analyses of caste, sex, and developmental stage‐specific transcriptomes in two Temnothorax ants
Source: Ecol Evol. 2020 Mar 30;10(10):4193–203. doi: 10.1002/ece3.6187 (PMC7246193; doi:10.1002/ece3.6187)
Supplement: Supplementary file 2 — Differentially expressed genes from pairwise comparisons between different developmental stages, castes and sexes in T. longispinosus [file ECE3-10-4193-s002.xlsx]

## Sheet: Larvae compared to Males
ID	Base.Mean	Log.Fold.Change	lfcSE	stat	p.value	adjusted.p.value	blast.hit	Gene_info	read.count.Output_Tlongi_17_larvae	read.count.Output_Tlongi_17_male	read.count.Output_Tlongi_17_queen	read.count.Output_Tlongi_17_worker	read.count.Output_Tlongi_17_worker_pupae	read.count.Output_Tlongi_72_larvae	read.count.Output_Tlongi_72_male	read.count.Output_Tlongi_72_queen	read.count.Output_Tlongi_72_worker	read.count.Output_Tlongi_72_worker_pupae	read.count.Output_Tlongi_817_larvae	read.count.Output_Tlongi_817_male	read.count.Output_Tlongi_817_queen	read.count.Output_Tlongi_817_worker	read.count.Output_Tlongi_817_worker_pupae
TRINITY_DN10116_c0_g1_i1	1653.28	3.77143	0.516448	7.30263	2.82189e-13	4.35272e-11	XP_012543050.1	uncharacterized LOC105840612	2315	106	2400	3002	910	2544	305	1199	2536	373	3287	379	881	2591	563
TRINITY_DN10118_c0_g1_i1	129.895	7.19435	0.726907	9.89721	4.28065e-23	3.42083e-20	XP_018317472.1	15-hydroxyprostaglandin dehydrogenase [NAD(+)	551	6	1	3	6	377	1	1	2	5	396	3	4	0	5
TRINITY_DN10120_c0_g1_i1	7.16377	3.23439	0.970531	3.33259	0.000860403	0.00978392	NA		17	2	9	9	19	2	1	2	14	6	11	0	5	11	11
TRINITY_DN10132_c0_g1_i1	112.986	1.51379	0.321238	4.71236	2.44866e-06	7.31376e-05	NA		151	31	224	50	240	76	48	161	71	101	78	49	214	69	241
TRINITY_DN10180_c0_g1_i1	42.3158	1.12041	0.358962	3.12124	0.00180089	0.0175964	XP_012060180.1	uncharacterized LOC105623396	50	20	36	46	54	34	27	36	31	54	60	36	44	43	62
TRINITY_DN10336_c0_g1_i1	89.5711	1.12572	0.341426	3.2971	0.000976884	0.0108498	XP_018406273.1	putative nuclease HARBI1	132	48	59	97	47	95	64	62	110	60	138	102	76	129	66
TRINITY_DN10501_c0_g1_i1	11.9095	5.63634	1.55803	3.61761	0.000297332	0.00409447	XP_018376963.1	CREB-binding protein	51	0	8	13	45	0	0	9	22	15	12	0	0	12	18
TRINITY_DN10582_c0_g1_i1	7.11026	5.76138	1.41255	4.07872	4.5285e-05	0.000857299	NA		43	0	4	0	16	7	0	3	1	13	1	0	7	0	15
TRINITY_DN10653_c0_g1_i1	157.574	2.93017	0.351026	8.34742	6.97703e-17	2.12189e-14	XP_020709555.1	uncharacterized LOC105688690	192	27	457	124	61	118	23	268	122	69	239	39	431	131	62
TRINITY_DN10747_c0_g1_i2	168136	10.012	1.02137	9.80247	1.09867e-22	8.42149e-20	XP_018367436.1	hexamerin-like	1115857	1104	305	511	15781	458318	97	109	295	3937	304100	94	118	84	2312
TRINITY_DN10747_c0_g1_i4	249.702	8.23915	2.0519	4.01537	5.9353e-05	0.00107538	XP_018343308.1	hexamerin-like	2541	0	0	0	680	47	0	0	0	0	371	0	0	3	171
TRINITY_DN10809_c0_g1_i1	274.297	9.00857	2.18787	4.11752	3.82975e-05	0.000745689	XP_018350564.1	uncharacterized LOC108753471	30	0	0	0	1	1499	0	0	0	0	651	0	0	0	0
TRINITY_DN11015_c0_g1_i1	6.18745	5.54432	1.39108	3.98563	6.73015e-05	0.00119433	NA		26	0	17	0	4	10	0	12	0	2	1	0	13	0	3
TRINITY_DN11046_c0_g1_i1	151.71	1.8113	0.45694	3.96399	7.37078e-05	0.00128555	NA		182	62	206	189	265	214	47	110	128	116	108	82	206	197	175
TRINITY_DN11056_c0_g1_i1	51.1954	1.2675	0.459314	2.75955	0.00578815	0.0431777	NA		91	14	61	40	117	25	21	23	58	79	34	36	68	48	129
TRINITY_DN11201_c0_g1_i3	57.7046	6.30883	2.2174	2.84515	0.00443911	0.0355086	XP_018373003.1	uncharacterized LOC108767562	0	0	0	0	0	222	0	0	0	0	272	0	0	0	0
TRINITY_DN11201_c0_g1_i4	27.6518	6.01015	2.2162	2.71192	0.00668949	0.0479996	XP_018373003.1	uncharacterized LOC108767562	97	0	0	0	0	90	0	0	0	0	89	0	0	0	0
TRINITY_DN11238_c0_g1_i1	8.23276	5.35232	1.61643	3.3112	0.00092897	0.0104185	XP_011884117.1	uncharacterized LOC105571260	68	1	1	13	1	1	0	2	1	4	22	0	0	0	3
TRINITY_DN11302_c0_g1_i1	28.8279	2.79105	1.01882	2.73949	0.00615341	0.045211	XP_011174494.1	uncharacterized LOC105206714	24	11	10	85	10	15	9	10	26	5	140	9	0	22	6
TRINITY_DN11336_c0_g1_i1	402.605	1.03112	0.377139	2.73407	0.00625573	0.0457391	XP_020279296.1	odorant receptor 82a-like	317	196	896	284	466	355	156	581	264	272	295	279	891	293	655
TRINITY_DN11431_c0_g1_i1	3.55102	4.44126	1.44309	3.07759	0.00208679	0.0197894	XP_022833704.1	uncharacterized LOC111361542	7	0	22	0	0	3	0	4	0	1	5	0	11	0	0
TRINITY_DN11736_c0_g1_i1	26.2413	4.27388	0.911997	4.68629	2.78208e-06	8.16038e-05	NA		49	0	13	32	0	78	8	11	19	0	43	3	8	56	0
TRINITY_DN11820_c0_g1_i1	72.0163	2.09213	0.719865	2.90628	0.00365759	0.0306167	NA		155	5	35	149	30	80	41	41	121	17	82	44	60	243	4
TRINITY_DN11945_c0_g1_i1	7.54862	6.28955	1.70614	3.68642	0.00022743	0.00328418	NA		6	0	1	4	0	34	0	0	0	0	21	0	1	1	0
TRINITY_DN1211_c0_g1_i1	49.6727	6.04767	0.886239	6.82397	8.85609e-12	1.05111e-09	YP_009115382.1	cytochrome c oxidase subunit I	131	2	1	7	11	63	4	0	3	3	302	2	0	9	3
TRINITY_DN12126_c0_g1_i1	187.327	4.86298	0.562258	8.64902	5.19437e-18	1.88504e-15	XP_017475289.1	uncharacterized LOC108365686	464	21	55	275	17	456	11	67	179	13	456	27	90	96	30
TRINITY_DN12140_c0_g1_i2	240.125	1.29315	0.408585	3.16496	0.00155105	0.0156335	XP_011175809.1	protein transport protein Sec61 subunit alpha isoform 2	329	109	400	146	199	262	139	307	220	250	184	153	459	249	140
TRINITY_DN12158_c0_g1_i1	18.62	3.51522	1.1111	3.16372	0.00155765	0.015676	NA		40	5	1	21	3	1	4	14	18	6	92	2	14	25	6
TRINITY_DN12352_c0_g1_i1	16.0312	3.1736	0.971362	3.26717	0.00108629	0.01179	XP_018048484.1	coiled-coil domain-containing protein 142	9	0	23	61	6	3	0	31	32	12	14	3	20	50	14
TRINITY_DN12371_c0_g1_i1	13.3639	4.45285	1.23144	3.61597	0.000299224	0.0041175	NA		111	2	12	7	7	13	1	13	9	4	0	1	11	6	1
TRINITY_DN12401_c0_g1_i1	10.7957	2.63371	0.868826	3.03134	0.00243468	0.0223719	NA		8	4	2	24	24	15	0	2	33	8	7	2	1	28	17
TRINITY_DN12439_c0_g1_i1	11.2506	5.06417	1.59499	3.17504	0.00149818	0.0152227	NA		38	0	1	0	0	3	1	0	0	0	81	2	1	0	0
TRINITY_DN12581_c0_g1_i2	102.107	6.70744	1.8461	3.63331	0.000279811	0.00390092	XP_018338863.1	box A-binding factor-like	695	0	138	210	153	10	0	215	156	72	9	0	0	0	17
TRINITY_DN13037_c1_g1_i1	491.96	0.583165	0.21518	2.71013	0.00672566	0.0481809	XP_018377180.1	uncharacterized LOC108770211	596	318	842	435	519	304	366	528	413	323	459	414	1028	463	554
TRINITY_DN13070_c0_g1_i1	3.22914	4.7001	1.65457	2.84068	0.00450179	0.0358383	XP_011870440.1	uncharacterized LOC105563446	2	0	0	7	1	5	0	2	5	4	13	0	0	1	0
TRINITY_DN13083_c0_g1_i1	36.9923	1.43368	0.513604	2.79141	0.00524785	0.0401807	XP_017890424.1	protein muscleblind-like	46	8	100	44	58	24	17	65	22	35	13	11	79	21	53
TRINITY_DN13142_c0_g1_i1	3.36681	5.1777	1.74961	2.95934	0.00308295	0.0268757	NA		12	0	1	1	2	16	0	0	0	1	1	0	0	0	0
TRINITY_DN13167_c0_g1_i1	25.1159	3.81892	1.21372	3.14646	0.00165261	0.0164586	NA		113	4	2	30	43	18	2	2	18	130	2	1	2	2	20
TRINITY_DN13181_c0_g1_i1	37.9137	1.74708	0.600443	2.90965	0.00361836	0.0303628	XP_020289110.1	odorant receptor 30a-like	85	14	94	15	48	24	12	40	23	42	12	12	109	33	42
TRINITY_DN13196_c0_g1_i1	9.55902	2.43817	0.740725	3.29161	0.00099617	0.0110289	NA		10	4	15	10	4	19	3	7	11	6	13	3	5	15	5
TRINITY_DN13242_c0_g1_i3	106.978	5.20898	0.639532	8.14499	3.79326e-16	1.02498e-13	XP_011256342.1	uncharacterized LOC105251325	267	5	20	79	69	334	9	4	53	34	202	14	4	108	48
TRINITY_DN13280_c0_g1_i1	38.0588	4.11308	1.06092	3.87692	0.000105788	0.00173093	XP_012531807.1	uncharacterized LOC105834115	28	4	40	90	10	111	7	37	67	6	16	0	38	22	27
TRINITY_DN13604_c0_g1_i1	8.01792	3.78743	1.23854	3.05798	0.00222837	0.0208987	XP_011161341.1	uncharacterized LOC105196893	11	0	12	13	2	11	1	28	4	2	6	1	17	0	6
TRINITY_DN13609_c0_g1_i1	64.3974	1.96493	0.69387	2.83184	0.00462813	0.0365491	NA		66	8	249	38	98	60	10	119	24	29	17	30	116	39	133
TRINITY_DN13807_c0_g1_i1	8.9032	4.77196	1.41919	3.36246	0.000772518	0.00896783	NA		20	1	0	0	2	8	1	0	0	0	61	1	2	0	0
TRINITY_DN13839_c0_g1_i1	72.8715	9.26481	1.66378	5.56853	2.56901e-08	1.36769e-06	XP_011058420.1	uncharacterized LOC105148411	752	0	0	1	4	126	0	0	0	15	48	0	0	0	2
TRINITY_DN13975_c0_g1_i1	6.34436	3.55908	1.0852	3.27967	0.00103929	0.0113955	XP_012539383.1	uncharacterized LOC105838393	10	1	5	7	3	16	0	3	6	3	13	3	6	0	1
TRINITY_DN14050_c0_g1_i1	4.21	4.58649	1.48713	3.08413	0.00204152	0.0194541	XP_017793411.1	hepatocyte nuclear factor 6	13	0	15	2	0	4	0	2	3	0	3	0	17	1	5
TRINITY_DN14050_c0_g1_i2	28.8181	3.33016	1.12331	2.96458	0.00303095	0.0265085	XP_012532831.1	glucose dehydrogenase [FAD. quinone	11	0	120	2	0	4	1	43	1	0	22	3	259	2	0
TRINITY_DN14079_c0_g1_i1	4.52637	4.35886	1.27612	3.41571	0.000636165	0.00762414	NA		34	0	0	2	5	5	1	1	1	1	9	1	0	1	0
TRINITY_DN14114_c0_g2_i1	340.098	1.45882	0.311335	4.68569	2.7902e-06	8.18098e-05	NA		357	150	636	331	328	240	147	349	404	209	414	158	673	462	414
TRINITY_DN14173_c0_g1_i2	12.1866	2.95505	0.699748	4.22303	2.41044e-05	0.000505641	NA		15	3	12	19	5	17	3	14	15	3	19	2	17	20	12
TRINITY_DN14177_c0_g1_i1	394.155	1.75284	0.196026	8.94185	3.82703e-19	1.75294e-16	XP_014359937.1	uncharacterized LOC106712013	474	124	1034	233	318	223	113	782	245	220	369	141	1209	283	347
TRINITY_DN14235_c0_g1_i1	9.66923	4.11744	1.44888	2.84181	0.00448582	0.0357642	XP_011859007.1	uncharacterized LOC105556520	57	1	9	27	21	5	1	6	7	10	0	0	11	2	1
TRINITY_DN14264_c0_g1_i1	16.9701	2.80642	1.03574	2.70959	0.00673666	0.0482413	NA		12	0	20	21	5	12	9	24	37	2	32	0	16	67	10
TRINITY_DN14269_c0_g1_i1	3.68271	4.4128	1.61665	2.72959	0.00634124	0.0462082	XP_011252063.1	putative nuclease HARBI1	0	0	1	1	0	10	0	3	3	0	15	1	3	2	0
TRINITY_DN14294_c0_g1_i1	2760.55	1.81339	0.283411	6.39843	1.56983e-10	1.4072e-08	XP_011861106.1	uncharacterized LOC105558161	5637	1495	2431	2125	3606	3777	1317	2261	1549	1532	3547	1752	2363	2309	3496
TRINITY_DN14294_c0_g2_i1	1289.45	1.88908	0.24445	7.72788	1.09354e-14	2.25675e-12	XP_011068306.1	40S ribosomal protein S13	2614	662	1293	909	1592	1806	639	1063	713	715	1786	784	1116	994	1420
TRINITY_DN14297_c0_g1_i2	70.4393	5.2339	1.10197	4.7496	2.03816e-06	6.24152e-05	XP_011162038.1	cytochrome P450 6k1-like	10	1	44	162	6	57	1	38	200	0	169	5	106	312	1
TRINITY_DN14339_c0_g1_i1	4.23493	4.4283	1.21863	3.63383	0.00027925	0.00389472	XP_011863853.1	fatty acid synthase-like	12	0	1	2	3	6	1	1	2	6	8	0	2	6	10
TRINITY_DN14473_c0_g1_i1	1638	6.20851	0.907749	6.83945	7.94968e-12	9.49661e-10	XP_011702624.1	uncharacterized LOC105458778	2562	163	30	150	3	4448	23	148	157	3	7984	24	136	187	3
TRINITY_DN14533_c0_g1_i1	477.307	1.87236	0.402399	4.653	3.27145e-06	9.34757e-05	NA		544	152	580	759	557	313	191	384	653	405	955	277	475	631	331
TRINITY_DN14591_c0_g1_i2	669.357	1.21018	0.395768	3.05779	0.00222976	0.0209058	XP_018341876.1	ubiquitin-like domain-containing CTD phosphatase 1	905	408	870	698	998	559	307	678	227	660	845	518	917	692	753
TRINITY_DN15104_c0_g1_i1	12.3851	4.43965	1.13509	3.91128	9.18091e-05	0.00153736	XP_017882744.1	uncharacterized LOC108626532	48	0	6	8	1	45	2	3	8	5	5	3	3	5	0
TRINITY_DN15271_c0_g1_i3	5.04543	5.68647	1.44544	3.93409	8.35128e-05	0.00142254	XP_002045471.1	GM16103 gene product from transcript GM16103-RA	14	0	0	7	1	12	0	6	2	2	12	0	2	2	0
TRINITY_DN15297_c0_g1_i1	40.4614	1.66503	0.614568	2.70927	0.00674311	0.048256	NA		72	32	33	62	4	68	19	28	50	6	49	23	40	40	26
TRINITY_DN15324_c0_g1_i1	3.31275	4.56099	1.38744	3.28733	0.00101141	0.0111566	NA		8	0	4	1	0	8	0	0	1	1	11	1	0	2	1
TRINITY_DN15379_c1_g1_i1	13.9104	5.53074	1.36122	4.06308	4.84293e-05	0.000906092	NA		17	0	18	66	16	11	0	0	44	5	10	0	12	19	20
TRINITY_DN1543_c0_g1_i1	5.15875	3.38063	1.05257	3.21179	0.00131912	0.0137607	XP_012147036.1	uncharacterized LOC100875873	12	2	3	3	0	16	0	3	4	1	7	2	1	2	4
TRINITY_DN15549_c0_g1_i1	517.271	0.75614	0.267456	2.82716	0.00469633	0.0369136	NA		669	352	667	491	760	399	341	362	401	395	597	534	566	442	884
TRINITY_DN15597_c0_g1_i1	382.981	1.66788	0.338955	4.92067	8.62492e-07	2.98569e-05	NA		593	184	222	742	454	304	175	147	568	229	566	193	192	668	718
TRINITY_DN15680_c0_g1_i1	2436.83	3.20484	1.14875	2.78984	0.00527344	0.0403438	NA		12330	2100	7	25	99	9294	262	7	41	56	1146	27	2	80	28
TRINITY_DN15854_c0_g1_i1	10.668	6.36014	1.40306	4.53304	5.81408e-06	0.000150863	XP_011333749.2	metabotropic glutamate receptor 8	26	1	0	0	2	25	0	1	2	0	51	0	0	2	0
TRINITY_DN15979_c0_g1_i1	782.564	1.62297	0.258917	6.26831	3.64994e-10	2.98924e-08	XP_011688545.1	uncharacterized LOC105450422	801	277	2211	532	711	470	194	1447	509	390	709	316	2267	586	802
TRINITY_DN16095_c0_g1_i1	624.044	1.60302	0.393681	4.07187	4.66374e-05	0.000877594	NA		852	273	513	640	984	353	292	350	642	574	1206	392	444	580	1471
TRINITY_DN16168_c0_g1_i1	15.7126	7.33325	1.51231	4.84905	1.24051e-06	4.05333e-05	NA		186	0	1	7	1	4	0	2	3	0	14	0	9	4	2
TRINITY_DN16183_c0_g1_i1	3.58928	5.2297	1.5687	3.33378	0.000856736	0.00974961	NA		2	0	3	3	1	11	0	0	3	0	12	0	0	5	0
TRINITY_DN16238_c0_g1_i1	8.98389	4.7824	1.71873	2.78252	0.0053938	0.0409891	NA		22	0	1	26	28	9	0	0	17	0	0	0	3	14	39
TRINITY_DN16300_c0_g1_i1	168.014	1.02968	0.259711	3.9647	7.34875e-05	0.0012823	XP_018371051.1	uncharacterized LOC108766329	230	99	196	207	194	117	102	125	156	162	197	121	235	184	252
TRINITY_DN16307_c0_g1_i1	56.453	1.78248	0.577225	3.08802	0.00201493	0.0192472	NA		109	12	28	103	135	55	19	31	84	49	23	34	13	104	128
TRINITY_DN16354_c0_g1_i2	4.19256	4.62504	1.31875	3.50715	0.00045293	0.00577063	NA		16	0	1	6	1	10	0	5	5	0	4	1	3	2	0
TRINITY_DN16355_c0_g1_i1	5.39979	3.41281	1.14609	2.97778	0.00290344	0.0256623	NA		12	0	0	13	13	5	0	2	7	5	13	3	0	3	4
TRINITY_DN16432_c0_g1_i10	2813.65	5.78191	0.729158	7.92957	2.19899e-15	5.11412e-13	XP_017796721.1	uncharacterized LOC108577989	2466	92	333	871	49	12267	200	222	1109	24	6979	266	246	1279	112
TRINITY_DN16432_c0_g1_i2	8244.52	5.58951	0.848861	6.58473	4.55728e-11	4.58284e-09	XP_018406408.1	uncharacterized LOC108782602	8054	443	970	2837	34	31345	503	2524	2786	217	25117	801	1128	2821	365
TRINITY_DN16522_c0_g1_i1	4.53936	4.57061	1.68031	2.7201	0.00652616	0.047161	NA		15	1	0	4	0	4	0	2	1	0	20	0	9	0	0
TRINITY_DN16570_c0_g1_i1	21.4377	3.46522	0.871166	3.97768	6.95918e-05	0.00122773	XP_017892827.1	trichohyalin-like	135	3	13	2	22	30	7	19	3	20	17	6	4	8	6
TRINITY_DN16616_c1_g1_i1	6.37589	3.48702	1.07979	3.22936	0.00124069	0.0131273	NA		9	1	2	1	1	8	1	1	0	0	39	4	1	0	1
TRINITY_DN16796_c0_g1_i1	19.2688	3.31507	0.499585	6.63564	3.23092e-11	3.35689e-09	XP_011702969.1	cytochrome P450 6k1-like	68	7	9	6	6	36	3	8	10	5	47	8	6	13	7
TRINITY_DN16833_c0_g1_i1	194.682	1.23484	0.332382	3.71512	0.000203108	0.00300044	NA		326	118	238	202	374	125	85	116	227	229	163	93	128	226	472
TRINITY_DN16936_c0_g1_i3	3.81137	5.4476	1.51858	3.58731	0.000334112	0.00451731	NA		10	0	6	2	0	13	0	1	2	0	7	0	1	0	0
TRINITY_DN16982_c0_g1_i1	8.39041	6.40859	1.34904	4.75049	2.02922e-06	6.21668e-05	NA		14	0	3	4	3	25	0	1	13	3	19	0	3	1	9
TRINITY_DN17179_c0_g1_i1	302.222	1.56428	0.369142	4.23761	2.25912e-05	0.000477902	NA		312	160	277	450	249	227	107	281	419	188	497	171	330	700	248
TRINITY_DN17180_c0_g1_i2	24.824	4.81526	0.89045	5.40767	6.38491e-08	3.07454e-06	NA		47	2	7	56	3	63	1	11	25	0	54	4	14	13	5
TRINITY_DN17260_c0_g1_i1	85.6055	0.880281	0.293428	2.99999	0.00269986	0.0242597	XP_011875876.1	plasminogen activator inhibitor 1 RNA-binding protein-like	74	32	205	100	99	42	42	116	78	64	57	40	221	123	94
TRINITY_DN17493_c0_g1_i1	13.5991	5.80614	1.40125	4.14354	3.41985e-05	0.000678542	NA		10	0	1	13	0	35	0	0	2	0	66	2	1	12	0
TRINITY_DN17505_c1_g1_i1	4.2901	5.67574	1.35623	4.18493	2.85255e-05	0.000582285	NA		6	0	0	5	0	15	0	1	5	0	9	0	1	5	1
TRINITY_DN17565_c0_g1_i2	693.401	1.46659	0.231981	6.32205	2.58109e-10	2.18098e-08	XP_011350626.1	protein YIPF5	976	255	1198	725	954	429	304	654	598	579	768	384	1248	779	1049
TRINITY_DN17614_c0_g1_i1	108.793	2.63383	0.567199	4.64357	3.42433e-06	9.68494e-05	XP_018372481.1	superoxide dismutase [Mn	171	20	201	44	38	145	33	142	114	18	170	47	164	161	83
TRINITY_DN17749_c0_g1_i1	115.535	3.27309	0.376277	8.69861	3.35977e-18	1.28247e-15	NA		259	19	77	71	251	76	21	57	98	236	167	18	110	110	233
TRINITY_DN17758_c0_g1_i1	7.62826	4.55571	1.18699	3.83805	0.000124015	0.00198548	NA		10	1	3	3	2	18	1	0	3	1	36	1	0	0	1
TRINITY_DN17769_c0_g1_i1	3.93556	4.85769	1.66048	2.92548	0.00343928	0.0291861	NA		2	0	3	1	0	7	0	4	1	1	14	0	0	13	5
TRINITY_DN17774_c0_g1_i1	11.6465	4.15929	1.00837	4.12477	3.71106e-05	0.000725589	NA		14	3	2	8	6	18	1	1	1	3	63	2	3	4	1
TRINITY_DN17855_c1_g1_i1	14.4544	6.61909	1.48918	4.4448	8.79742e-06	0.000215122	NA		39	0	0	1	0	9	0	1	3	0	99	1	0	10	1
TRINITY_DN17985_c0_g1_i2	5.73329	5.16989	1.50884	3.4264	0.000611632	0.00737838	NA		10	0	7	10	9	3	0	0	0	4	18	0	5	15	7
TRINITY_DN17986_c0_g1_i1	9.6111	6.11352	1.99621	3.06257	0.00219448	0.0206472	NA		4	0	0	0	2	30	0	0	0	0	51	0	0	0	1
TRINITY_DN17988_c0_g1_i1	4.02792	5.6591	1.56297	3.62074	0.000293765	0.00405948	NA		13	0	0	0	0	7	0	0	1	2	19	0	0	2	1
TRINITY_DN18004_c0_g1_i1	961.484	8.73485	1.3961	6.2566	3.93466e-10	3.2e-08	XP_018372884.1	uncharacterized LOC108767472	1527	6	12	23	53	6083	0	7	72	43	45	9	5	12	1
TRINITY_DN18029_c0_g1_i1	9.70819	3.05501	0.768751	3.97399	7.06773e-05	0.00124105	NA		14	2	8	13	18	15	3	7	8	4	13	1	11	10	15
TRINITY_DN18088_c0_g1_i1	293.804	1.79343	0.626319	2.86344	0.00419066	0.0339992	XP_011692690.1	uncharacterized LOC105452870	496	48	565	321	148	374	147	348	244	36	202	203	559	477	243
TRINITY_DN18116_c0_g1_i1	748.866	1.06278	0.326057	3.25948	0.00111615	0.0120535	XP_014207423.1	myosin-10-like	579	360	1784	450	663	600	261	1372	467	565	545	466	1959	635	759
TRINITY_DN18126_c0_g1_i1	518.045	1.59744	0.456736	3.49752	0.000469601	0.00594973	XP_011140446.1	uncharacterized LOC105183784	823	112	1633	274	296	230	122	1250	287	143	144	199	2184	295	283
TRINITY_DN18142_c0_g1_i1	18.7864	4.05729	1.13484	3.57522	0.000349935	0.00467586	NA		10	0	7	42	1	29	6	12	19	1	51	0	10	71	6
TRINITY_DN18148_c0_g1_i1	186.969	1.77751	0.274725	6.47014	9.79135e-11	9.14821e-09	XP_011700123.1	dynein heavy chain 3. axonemal	283	55	432	146	177	139	66	356	107	103	187	94	471	119	93
TRINITY_DN18161_c0_g1_i1	10.5101	4.60801	1.27548	3.61277	0.000302943	0.00415953	NA		19	3	1	8	4	27	0	4	4	2	32	0	0	18	0
TRINITY_DN18174_c0_g1_i1	8.26487	2.4212	0.853637	2.83634	0.00456341	0.0361793	NA		14	4	2	14	2	6	1	4	5	1	34	7	3	11	1
TRINITY_DN18225_c0_g1_i1	508.382	1.44299	0.369107	3.9094	9.25265e-05	0.00154696	NA		553	253	509	510	567	595	233	371	424	380	655	395	551	612	904
TRINITY_DN18234_c0_g1_i5	368.973	1.20496	0.41172	2.92664	0.00342644	0.02911	XP_020279842.1	histone H2A.V	749	162	807	292	415	294	179	473	344	261	143	247	713	321	349
TRINITY_DN18250_c0_g1_i1	17.6992	2.82932	0.717721	3.94209	8.07757e-05	0.00138376	XP_018352723.1	myc-associated zinc finger protein-like	67	10	12	24	1	17	3	9	9	2	44	6	11	17	10
TRINITY_DN18256_c0_g1_i1	38.9924	3.09306	1.07738	2.8709	0.00409304	0.033344	XP_018402041.1	trihelix transcription factor GTL1-like	19	14	18	119	0	96	6	30	62	2	68	7	22	20	15
TRINITY_DN18293_c0_g1_i1	44.3123	6.8755	1.6051	4.28352	1.83957e-05	0.000400292	XP_022830684.1	uncharacterized LOC111359389	404	0	0	0	65	82	0	2	6	29	5	2	2	0	7
TRINITY_DN18358_c0_g1_i1	567.544	0.668771	0.239339	2.79424	0.0052022	0.0399208	XP_016662905.1	uncharacterized LOC107884708	544	192	1385	574	605	281	308	873	448	413	343	404	1505	555	660
TRINITY_DN18361_c0_g1_i1	151.233	4.73598	0.78495	6.03348	1.60462e-09	1.14907e-07	XP_018341453.1	negative elongation factor A	49	2	817	246	48	35	2	290	65	73	87	3	525	277	61
TRINITY_DN18396_c0_g1_i1	279.8	1.14101	0.350328	3.25697	0.0011261	0.01214	XP_012166469.1	calcium/calmodulin-dependent protein kinase type 1	279	166	416	288	393	249	98	308	211	232	236	179	491	335	443
TRINITY_DN18421_c0_g1_i2	14.5178	5.8099	1.94286	2.99039	0.00278622	0.024872	NA		14	1	1	1	2	95	0	2	0	0	0	0	0	0	0
TRINITY_DN18435_c0_g1_i2	90.8753	1.42405	0.361834	3.93566	8.29688e-05	0.00141543	XP_006564236.1	DNA-directed RNA polymerases I. II. and III subunit RPABC3	126	23	206	61	57	87	46	137	62	42	76	68	212	106	60
TRINITY_DN18449_c0_g1_i1	29.6687	5.73079	1.01499	5.64617	1.6406e-08	9.21764e-07	NA		73	1	12	66	1	60	1	3	28	0	74	2	25	30	7
TRINITY_DN18480_c0_g1_i1	66.0177	1.71807	0.504465	3.40571	0.000659911	0.00786106	NA		133	18	111	47	87	37	27	80	53	110	59	33	126	69	36
TRINITY_DN18513_c0_g1_i1	5.96638	5.57713	1.3218	4.21933	2.45025e-05	0.000512846	XP_018056410.1	hydroxymethylglutaryl-CoA synthase 1	3	0	2	10	2	10	0	4	11	3	18	0	2	7	8
TRINITY_DN18534_c0_g1_i1	798.621	0.622432	0.227043	2.74147	0.0061165	0.0450059	XP_012216314.1	uncharacterized protein C1orf194 homolog	940	360	1816	643	1030	323	396	1180	601	590	525	601	2087	715	1006
TRINITY_DN18541_c0_g1_i2	83.9227	2.47226	0.77688	3.1823	0.00146112	0.0149351	NA		227	17	167	82	237	20	7	44	78	59	29	22	128	76	279
TRINITY_DN18544_c0_g1_i1	6.35647	6.03643	1.75171	3.44603	0.000568885	0.00695654	XP_011699132.1	uncharacterized LOC105456632	75	0	0	1	2	7	0	0	0	1	2	0	1	0	0
TRINITY_DN18546_c0_g1_i4	316.439	1.95671	0.216077	9.05561	1.35808e-19	6.71167e-17	XP_018399544.1	putative pre-mRNA-splicing factor ATP-dependent RNA helicase PRP1	361	74	997	184	268	163	68	695	158	147	248	95	1104	166	243
TRINITY_DN18611_c0_g1_i2	7.15296	6.23831	1.54653	4.03375	5.48937e-05	0.00100673	NA		34	0	4	2	0	1	0	4	7	0	37	0	1	2	0
TRINITY_DN18636_c0_g1_i1	4.32018	5.11405	1.74261	2.9347	0.0033387	0.0285519	XP_018357088.1	uncharacterized LOC108757175	20	0	3	0	0	4	0	0	5	5	14	0	3	3	0
TRINITY_DN18698_c0_g1_i1	48.9313	3.61218	1.24522	2.90084	0.00372161	0.0310041	NA		51	2	98	185	3	9	4	7	214	1	65	3	120	20	50
TRINITY_DN1872_c0_g1_i1	143.692	3.66538	0.742568	4.93609	7.97059e-07	2.78744e-05	XP_011050421.1	uncharacterized LOC105143668	148	8	620	19	20	40	6	372	25	18	24	2	984	10	39
TRINITY_DN18727_c0_g1_i1	49.071	5.54113	1.35325	4.09469	4.22726e-05	0.000809518	NA		536	0	1	0	2	84	6	1	1	1	12	4	0	0	0
TRINITY_DN18754_c0_g1_i1	4.20026	3.61965	1.05656	3.42589	0.000612793	0.00739002	NA		14	1	4	7	1	4	0	3	10	1	7	1	3	5	1
TRINITY_DN18773_c0_g1_i1	59.0961	7.34145	1.71017	4.29282	1.76419e-05	0.000386031	NA		7	0	0	0	11	253	2	0	0	2	226	0	0	0	8
TRINITY_DN18960_c0_g1_i5	756.024	0.902038	0.288282	3.12901	0.00175396	0.0172407	XP_018053294.1	trafficking protein particle complex subunit 3	749	428	1364	679	1055	630	364	982	476	624	546	527	1403	846	1027
TRINITY_DN18999_c0_g1_i1	10.1932	4.33537	1.24618	3.47892	0.000503431	0.0062932	XP_020300455.1	synaptic functional regulator FMR1	3	1	18	12	16	14	0	11	5	13	6	0	35	11	12
TRINITY_DN19015_c0_g1_i1	12.4536	2.88195	0.717646	4.01584	5.92351e-05	0.00107376	NA		23	3	12	32	6	11	3	8	31	5	24	3	11	10	3
TRINITY_DN19026_c0_g1_i1	18.0708	3.99843	0.783523	5.10314	3.34059e-07	1.30495e-05	XP_019697117.1	odorant receptor Or2	68	0	15	25	6	24	5	9	25	4	40	4	12	6	2
TRINITY_DN19048_c0_g1_i1	315.776	1.10515	0.402384	2.74651	0.00602332	0.0445077	XP_011687072.1	RNA-directed DNA polymerase from mobile element jockey-like	206	63	1169	158	218	128	62	801	110	128	67	105	1557	125	217
TRINITY_DN19084_c0_g1_i1	196.166	2.81333	0.433834	6.48482	8.88388e-11	8.39432e-09	XP_012566384.1	serine/threonine-protein phosphatase 6 regulatory ankyrin repeat subunit B-like	328	41	98	400	32	247	84	135	355	34	394	45	94	489	55
TRINITY_DN19103_c0_g1_i1	9.75895	4.0687	1.0433	3.89984	9.6256e-05	0.00159617	NA		51	3	0	16	9	8	0	5	11	6	18	1	1	5	7
TRINITY_DN19115_c0_g1_i1	2800.06	2.30239	0.35913	6.41103	1.44542e-10	1.3e-08	XP_011630130.1	uncharacterized LOC105422463	7180	1168	1851	2568	4357	3024	959	1521	2897	1340	4313	1287	2258	2142	4235
TRINITY_DN19115_c0_g1_i2	3211.38	2.19777	0.301638	7.28612	3.1901e-13	4.87091e-11	XP_018338360.1	40S ribosomal protein S28	5700	1419	2502	3049	4106	4569	1111	1885	2715	1940	4773	1616	2288	3250	4995
TRINITY_DN19115_c1_g1_i1	549.909	2.61674	0.321624	8.136	4.0855e-16	1.09607e-13	NA		1356	187	740	445	792	732	164	483	439	352	677	183	376	385	646
TRINITY_DN19257_c0_g1_i1	4.68235	5.40831	1.81595	2.97823	0.00289923	0.025631	NA		3	0	0	1	0	6	0	0	0	1	32	0	0	6	2
TRINITY_DN19309_c0_g1_i1	209.865	1.10068	0.402081	2.73746	0.00619159	0.0454028	XP_020300427.1	uncharacterized LOC109864036	204	58	673	98	174	120	80	475	110	136	54	74	810	99	165
TRINITY_DN19332_c0_g1_i1	5.14623	4.95003	1.35505	3.65303	0.000259161	0.0036642	NA		7	0	17	0	1	2	0	12	0	0	12	0	23	0	1
TRINITY_DN19355_c0_g1_i1	23.8046	3.85685	0.915884	4.21107	2.54164e-05	0.000529027	XP_011702690.1	rhythmically expressed gene 2 protein-like	28	3	35	5	5	88	3	35	8	4	9	6	23	13	10
TRINITY_DN19384_c0_g1_i1	34.7818	4.7789	0.817059	5.84891	4.94801e-09	3.19e-07	NA		77	3	2	28	37	106	4	3	30	6	43	3	8	47	40
TRINITY_DN19424_c0_g1_i1	9.15746	3.02057	1.02655	2.94245	0.00325628	0.0280483	NA		29	3	10	1	6	6	0	7	19	9	15	3	15	3	10
TRINITY_DN19431_c0_g1_i1	13.1257	5.79037	1.44243	4.01431	5.9621e-05	0.00107972	NA		17	1	1	1	0	69	0	0	2	0	20	1	0	0	2
TRINITY_DN19469_c0_g1_i1	4.23691	5.20419	1.40166	3.71289	0.00020491	0.00302231	NA		8	0	4	3	0	1	0	2	8	2	19	0	2	8	3
TRINITY_DN19474_c0_g1_i3	668.026	11.3511	1.93473	5.86704	4.43635e-09	2.9e-07	XP_011863832.1	trypsin-1-like	3129	0	0	8	0	2176	0	5	8	0	1615	0	0	0	0
TRINITY_DN19474_c0_g1_i5	9.38669	6.09496	1.964	3.10334	0.00191348	0.0184493	XP_018352964.1	trypsin-4-like	60	0	6	0	0	23	0	0	0	0	19	0	1	0	0
TRINITY_DN19557_c0_g1_i1	96.716	3.02598	0.819129	3.69414	0.000220634	0.00320949	XP_011153811.1	tRNA-splicing endonuclease subunit Sen2	254	7	105	301	63	10	15	76	76	41	150	29	136	219	125
TRINITY_DN19589_c0_g1_i2	8.64832	2.81914	0.802848	3.51143	0.000445701	0.00570659	XP_011860137.1	nose resistant to fluoxetine protein 6-like	10	1	9	4	5	12	3	7	10	4	18	3	19	12	3
TRINITY_DN19635_c0_g1_i1	16.7351	3.23726	1.16439	2.78022	0.00543219	0.0412016	XP_011881792.1	golgin subfamily A member 6-like protein 1	114	0	20	21	1	1	2	13	26	5	10	9	13	34	5
TRINITY_DN19635_c0_g1_i2	3713.26	2.5781	0.863391	2.98602	0.00282638	0.0251409	XP_012063419.1	chymotrypsin inhibitor	15508	773	3200	4052	308	5852	1272	3852	3549	848	1681	2144	1264	4936	4061
TRINITY_DN19653_c0_g1_i1	1206.39	0.988665	0.1795	5.50789	3.63156e-08	1.85172e-06	NA		1729	646	1366	1098	2319	1019	806	761	1107	1353	1146	971	1037	1130	2104
TRINITY_DN19654_c0_g1_i1	24.4431	4.43392	0.928298	4.77639	1.78468e-06	5.53982e-05	XP_011065705.1	zinc finger homeobox protein 3	206	2	0	16	2	24	4	7	18	3	35	5	5	8	2
TRINITY_DN19664_c0_g1_i1	7853.4	4.27773	1.12301	3.80916	0.000139441	0.00218907	XP_018301834.1	mediator of RNA polymerase II transcription subunit 15-like	9626	879	4281	9736	21	34530	542	2228	6947	108	4807	1902	3003	4376	1528
TRINITY_DN19664_c0_g1_i2	332.676	2.85399	1.00908	2.8283	0.00467963	0.0368325	XP_012230034.1	trypsin-1-like	329	61	307	1078	0	1023	117	31	378	0	231	129	318	236	0
TRINITY_DN19682_c0_g1_i1	190.203	0.772806	0.275585	2.80423	0.00504363	0.0390188	XP_012055543.1	trypsin-1-like	174	92	479	160	188	129	113	273	138	210	136	117	384	159	198
TRINITY_DN19703_c0_g1_i1	721.44	1.68928	0.38909	4.34162	1.41435e-05	0.000320689	XP_018043566.1	sodium/potassium/calcium exchanger Nckx30C	1147	355	1416	585	932	730	210	1072	478	515	391	274	1519	572	823
TRINITY_DN19714_c0_g1_i1	9.26229	2.11876	0.764374	2.77189	0.00557317	0.041928	NA		13	6	2	7	2	14	4	0	5	0	38	9	2	5	2
TRINITY_DN19714_c0_g2_i2	1711.46	2.54478	0.504336	5.04581	4.51607e-07	1.69791e-05	XP_018342730.1	uncharacterized LOC108748857	3725	693	206	1040	156	3908	840	267	816	195	4975	1306	207	770	515
TRINITY_DN19714_c0_g2_i3	91.7134	3.1053	0.574775	5.40263	6.56708e-08	3.15014e-06	XP_018310895.1	uncharacterized LOC108727312	187	31	17	45	29	153	34	17	15	23	365	36	11	65	54
TRINITY_DN19714_c0_g2_i4	79.9698	3.1956	1.06578	2.99838	0.00271423	0.0243626	XP_012057117.1	uncharacterized LOC105620222	118	14	12	61	32	92	19	13	32	0	394	44	33	22	82
TRINITY_DN19718_c0_g1_i1	19.6744	4.83244	1.3975	3.45791	0.000544381	0.00671042	NA		2	2	2	0	5	18	0	1	0	1	155	4	6	2	7
TRINITY_DN19734_c1_g1_i1	5.18403	5.2844	1.95159	2.70775	0.00677413	0.0484024	NA		6	0	0	0	0	10	0	1	5	0	30	0	0	0	2
TRINITY_DN19745_c0_g1_i2	57.0121	2.41847	0.482868	5.00856	5.48398e-07	2.00952e-05	NA		95	11	140	46	54	46	20	55	38	23	68	15	132	48	89
TRINITY_DN19750_c0_g1_i1	1356.54	2.29551	0.19582	11.7225	9.77207e-32	2.53127e-28	XP_015174224.1	probable small nuclear ribonucleoprotein E	3224	620	1196	908	1808	1827	525	948	765	1011	1991	577	1143	983	1634
TRINITY_DN19770_c0_g1_i1	42.02	2.11927	0.697351	3.03902	0.00237346	0.0219274	XP_011701751.1	aminopeptidase N-like	36	13	13	130	9	38	31	15	42	11	135	16	13	72	12
TRINITY_DN19803_c0_g1_i2	35.8284	7.20101	1.65777	4.34379	1.40048e-05	0.000318313	NA		94	0	0	25	0	111	1	4	0	0	114	0	15	8	2
TRINITY_DN19827_c0_g1_i1	3.34001	5.00726	1.72323	2.90574	0.00366381	0.030658	NA		21	0	1	0	0	2	0	1	1	5	11	0	0	2	0
TRINITY_DN19829_c1_g1_i1	8.40602	2.63239	0.870732	3.02319	0.00250122	0.0228659	NA		37	3	1	0	29	10	5	1	0	9	8	1	0	1	20
TRINITY_DN19831_c1_g1_i1	39.1155	5.96925	1.72814	3.45414	0.000552055	0.00678831	XP_018365609.1	neprilysin-1-like	5	0	0	0	7	155	4	0	0	2	164	0	0	0	6
TRINITY_DN19834_c0_g1_i1	4.18782	5.23292	1.92779	2.71447	0.0066382	0.0477639	NA		17	0	0	0	0	10	0	2	0	0	15	0	1	0	0
TRINITY_DN19857_c0_g1_i4	280.868	3.76078	1.095	3.43452	0.000593612	0.00719682	XP_012153572.1	uncharacterized LOC105664289	105	6	364	481	0	590	55	314	78	0	949	98	146	168	3
TRINITY_DN19898_c0_g1_i1	126.869	1.12582	0.333117	3.37965	0.000725783	0.0085161	NA		176	55	129	179	232	98	61	70	150	98	103	96	120	193	277
TRINITY_DN19898_c1_g1_i1	573.507	0.619873	0.211179	2.9353	0.00333224	0.0285129	NA		851	334	803	679	755	373	406	457	677	519	382	497	672	791	881
TRINITY_DN19924_c0_g1_i1	15.0885	6.25631	2.02795	3.08504	0.00203523	0.0193991	NA		72	0	1	0	0	21	0	3	0	16	62	0	0	0	0
TRINITY_DN19944_c0_g1_i1	147.97	2.7957	0.631418	4.42765	9.52658e-06	0.000229662	XP_011066543.1	Protein CIP2A	177	27	55	206	22	244	49	60	168	15	334	69	77	491	66
TRINITY_DN19945_c0_g1_i1	22.7634	3.88991	0.833136	4.66899	3.02678e-06	8.74495e-05	NA		112	7	18	6	37	29	3	18	11	6	32	1	24	8	6
TRINITY_DN20000_c0_g1_i2	6.23864	4.97767	1.67994	2.963	0.00304652	0.0266137	NA		22	0	1	4	0	0	0	10	3	8	15	0	4	26	5
TRINITY_DN20015_c0_g1_i1	46.5613	2.5395	0.804819	3.15536	0.00160298	0.0160531	NA		80	5	18	79	279	20	6	7	66	57	5	7	5	71	155
TRINITY_DN20027_c0_g1_i1	4.9898	5.1252	1.71478	2.98883	0.00280046	0.0249635	XP_011637459.1	uncharacterized LOC105427443	3	0	1	1	0	12	0	2	19	4	14	0	0	5	0
TRINITY_DN20032_c0_g1_i1	9.62579	3.14033	0.955507	3.28656	0.0010142	0.0111775	NA		35	4	6	4	8	1	2	2	8	4	37	2	10	5	7
TRINITY_DN20045_c0_g1_i1	62.5	1.76166	0.54437	3.23614	0.00121159	0.0128933	NA		42	8	244	24	50	15	6	184	41	12	25	14	300	21	35
TRINITY_DN20063_c0_g1_i1	59.7225	1.25686	0.461359	2.72426	0.00644463	0.0467363	XP_022167164.1	uncharacterized LOC111031499	55	18	113	47	74	59	24	90	72	43	50	50	116	37	56
TRINITY_DN20092_c0_g1_i1	23.6532	4.81003	1.2852	3.74263	0.000182106	0.00274306	XP_011265999.1	lysosomal thioesterase PPT2 homolog	37	0	8	41	12	31	0	35	33	40	24	3	0	50	44
TRINITY_DN20095_c0_g1_i1	122.526	2.34936	0.692316	3.39347	0.00069012	0.00815882	XP_018355269.1	aminopeptidase Q-like	68	53	174	98	49	80	35	138	130	37	377	38	199	148	112
TRINITY_DN20097_c0_g1_i1	40.2177	3.55019	1.09797	3.23341	0.00122323	0.0129858	NA		66	6	223	4	9	33	0	74	10	2	2	2	188	4	13
TRINITY_DN20097_c0_g2_i1	54.6111	3.97878	1.00197	3.97097	7.15792e-05	0.00125397	NA		111	3	301	14	19	29	1	111	19	8	1	4	241	13	12
TRINITY_DN20097_c0_g3_i1	172.419	4.38441	1.01466	4.32106	1.55283e-05	0.000345827	NA		378	6	927	23	23	121	6	374	54	23	3	10	754	11	17
TRINITY_DN20122_c0_g1_i1	332.987	3.19877	0.650221	4.91951	8.6763e-07	3.0021e-05	XP_022119494.1	uncharacterized LOC110996231	590	34	197	510	5	706	163	160	301	17	728	87	202	534	27
TRINITY_DN20129_c0_g1_i2	5.57076	4.26971	1.4452	2.95442	0.0031326	0.0272232	NA		17	2	1	3	5	4	0	3	2	0	29	0	0	0	2
TRINITY_DN20132_c0_g1_i1	101.138	3.91847	0.714037	5.48776	4.07053e-08	2.05908e-06	NA		169	9	73	134	15	263	37	41	115	22	194	6	33	104	35
TRINITY_DN20157_c0_g1_i1	5.73645	3.04498	1.12762	2.70035	0.00692657	0.0492491	XP_014222171.1		0	1	8	8	7	10	1	4	10	2	10	1	7	8	5
TRINITY_DN20163_c0_g1_i2	112.595	3.39562	0.944161	3.59645	0.000322595	0.00438607	XP_011688572.1	large proline-rich protein bag6-like	264	10	30	260	40	83	6	176	27	118	104	29	267	285	63
TRINITY_DN20177_c0_g1_i1	7.4976	6.06473	2.18287	2.77832	0.00546402	0.0413595	NA		3	0	0	0	0	28	0	0	1	0	34	0	0	0	0
TRINITY_DN20210_c0_g1_i1	52.9695	5.08324	0.712683	7.13254	9.85324e-13	1.38608e-10	NA		214	4	57	17	46	92	5	27	24	19	82	3	71	45	8
TRINITY_DN20216_c0_g1_i2	5.51333	5.55697	1.41583	3.92488	8.67743e-05	0.00146745	NA		10	0	5	3	8	3	0	5	8	1	24	0	5	3	0
TRINITY_DN20276_c0_g1_i1	575.921	1.65214	0.249622	6.61858	3.62655e-11	3.72671e-09	XP_018058081.1	putative gustatory receptor 28b	825	216	1036	461	755	551	219	671	399	365	587	351	1078	492	713
TRINITY_DN20283_c0_g1_i2	893.199	1.10429	0.228103	4.84121	1.29054e-06	4.18764e-05	XP_012537925.1	zinc finger CCCH domain-containing protein 15 homolog	1048	426	1900	829	1069	651	382	1209	756	622	763	617	1670	715	1194
TRINITY_DN20307_c0_g1_i1	7.06795	3.63586	1.22528	2.96736	0.0030037	0.0263293	NA		28	1	4	2	0	2	4	1	2	2	38	0	2	1	0
TRINITY_DN20333_c0_g1_i5	8624.58	2.03819	0.278807	7.31041	2.66331e-13	4.15736e-11	XP_018306783.1	60S ribosomal protein L22-like	17828	4218	6197	9243	12760	10312	3119	6108	6521	5787	11774	4411	5896	9192	12914
TRINITY_DN20363_c0_g2_i3	693.414	4.15778	0.838896	4.95626	7.18646e-07	2.54042e-05	XP_018392675.1	signal peptide. CUB and EGF-like domain-containing protein 3	1287	58	554	1245	6	1653	89	564	1007	22	1184	143	511	367	116
TRINITY_DN20391_c1_g1_i1	6.4441	3.23631	1.08869	2.97266	0.00295231	0.0259839	NA		9	1	3	23	0	3	2	8	12	1	16	0	10	8	1
TRINITY_DN20438_c0_g1_i1	45.3941	3.5622	0.607963	5.85923	4.65006e-09	3.03e-07	NA		127	6	32	53	22	28	10	24	57	14	133	11	74	38	16
TRINITY_DN20470_c0_g1_i1	9.69963	3.90701	1.11813	3.49423	0.00047543	0.0060104	XP_015601792.1	uncharacterized LOC107270884	11	0	10	11	6	7	2	15	7	8	14	0	9	14	40
TRINITY_DN20496_c0_g1_i2	3.77776	4.85765	1.36383	3.56176	0.000368376	0.00488129	XP_022198994.1	casein kinase I	16	0	2	10	0	4	0	3	4	4	3	0	5	5	1
TRINITY_DN20499_c0_g1_i1	6.06142	5.61163	1.61091	3.48351	0.00049489	0.00620836	NA		3	0	0	18	0	17	0	1	7	1	17	0	1	1	6
TRINITY_DN20545_c0_g1_i1	45.6349	4.12167	1.04732	3.93546	8.30389e-05	0.00141543	XP_011165002.1	pre-mRNA-splicing factor CWC22 homolog	244	8	38	5	95	39	5	21	18	125	11	0	22	4	66
TRINITY_DN20546_c0_g1_i1	13.3462	3.66004	1.22758	2.9815	0.00286835	0.0254149	XP_018369910.1	protein Mo25-like	4	6	8	9	16	29	0	4	11	4	39	0	2	4	33
TRINITY_DN20572_c0_g1_i1	287.9	1.52702	0.419148	3.64315	0.000269317	0.00378146	XP_018361325.1	uncharacterized LOC108760044	420	72	879	152	129	117	68	764	160	91	86	95	1284	146	109
TRINITY_DN20615_c0_g1_i1	5.2601	4.26036	1.15988	3.67312	0.000239611	0.00343163	NA		26	0	1	2	4	10	2	2	8	4	6	0	1	2	2
TRINITY_DN20628_c0_g1_i1	6726.96	1.84519	0.271667	6.79213	1.10493e-11	1.28484e-09	XP_012218885.1	uncharacterized LOC105670120	11243	3150	5748	7870	7684	8640	3068	5565	5168	4273	8952	3935	5792	7439	8798
TRINITY_DN20637_c0_g1_i1	5.55143	3.87617	1.38398	2.80074	0.00509851	0.0393097	XP_011331958.1	leukotriene A-4 hydrolase	7	0	0	7	6	0	1	1	6	3	26	1	0	6	18
TRINITY_DN20660_c0_g1_i1	148.993	3.6026	0.923308	3.90184	9.54626e-05	0.00158652	XP_012539302.1	uncharacterized LOC105838342	92	24	151	948	1	87	7	114	393	0	209	3	30	445	0
TRINITY_DN20727_c0_g1_i1	1278.45	1.04597	0.217696	4.80472	1.5497e-06	4.90363e-05	XP_011156872.1	cytochrome P450 4C1-like	564	245	1339	1391	5410	302	260	746	1427	3812	460	271	1005	1187	4290
TRINITY_DN20730_c0_g1_i2	21518.9	8.03366	1.13436	7.0821	1.41985e-12	1.9463e-10	XP_001121093.2	uncharacterized protein PFB0145c-like	42583	613	20	18	27	49127	10	50	51	9	119644	47	8	23	28
TRINITY_DN20733_c0_g1_i1	4.14352	5.22016	1.48957	3.50447	0.000457523	0.00581928	XP_011865200.1	uncharacterized LOC105560579	2	0	0	5	0	7	0	1	6	2	16	0	0	14	1
TRINITY_DN20755_c0_g1_i1	106.753	2.87092	0.828699	3.46437	0.000531467	0.00657931	XP_001626314.1	hypothetical protein	176	2	91	141	9	136	62	117	152	3	223	24	59	319	13
TRINITY_DN20755_c0_g1_i2	11.5876	3.02048	0.847863	3.56247	0.000367388	0.00487077	XP_018060066.1	limulus clotting factor C-like	23	1	5	28	5	12	4	7	18	4	22	3	0	43	1
TRINITY_DN20769_c0_g1_i1	162.954	0.926867	0.225242	4.11499	3.87203e-05	0.000752557	XP_011155833.1	uncharacterized LOC105193173	138	53	452	144	163	79	58	358	113	112	77	77	455	163	179
TRINITY_DN20770_c0_g1_i1	4.65329	2.66588	0.963345	2.76732	0.00565189	0.0424013	NA		13	1	4	12	3	2	3	3	8	1	10	0	2	5	4
TRINITY_DN20778_c0_g1_i1	9.88847	6.19423	1.34369	4.60986	4.02947e-06	0.000110471	NA		24	0	0	6	8	7	0	1	31	13	29	0	3	7	15
TRINITY_DN20778_c0_g2_i2	22.6115	2.99299	1.04984	2.85089	0.00435971	0.0350248	NA		6	7	3	30	3	18	9	2	34	10	109	3	2	23	37
TRINITY_DN20843_c0_g1_i1	475.007	4.05013	0.729532	5.55168	2.82943e-08	1.48218e-06	XP_018300825.1	zinc finger HIT domain-containing protein 2	559	102	693	74	160	1647	79	520	17	59	667	49	505	40	76
TRINITY_DN20843_c0_g1_i3	213.341	4.88287	1.66818	2.92706	0.0034218	0.0290871	XP_018400346.1	uncharacterized LOC108777862	215	0	195	71	46	661	37	89	25	0	609	0	233	149	0
TRINITY_DN20896_c0_g1_i1	1263.81	1.18335	0.26626	4.44435	8.81582e-06	0.000215431	XP_017796281.1	tubulin alpha-2/alpha-4 chain-like	1024	483	3057	1506	1219	834	454	2013	1024	783	1020	692	3002	1448	1362
TRINITY_DN20902_c1_g1_i1	1718.75	0.9471	0.347171	2.72805	0.00637099	0.0463743	XP_018399595.1	52 kDa repressor of the inhibitor of the protein kinase-like	2582	1377	2729	1680	2308	1721	921	1097	1647	1100	1459	1371	1894	1748	2327
TRINITY_DN20914_c0_g1_i2	110.126	0.851573	0.299366	2.84459	0.00444682	0.0355381	NA		148	47	259	118	115	54	65	151	84	68	77	68	253	99	147
TRINITY_DN20919_c0_g1_i1	10.1742	4.28316	1.05237	4.07001	4.70118e-05	0.000883311	XP_011259678.1	uncharacterized LOC105253379	34	1	6	5	50	12	0	2	6	9	15	2	3	5	5
TRINITY_DN20924_c0_g1_i1	100.377	1.87028	0.384015	4.87034	1.11408e-06	3.72444e-05	NA		154	38	111	132	84	164	54	70	125	58	97	57	75	120	96
TRINITY_DN20926_c0_g1_i1	24.2796	2.41149	0.695887	3.46535	0.000529533	0.00656077	NA		18	8	13	45	8	26	12	22	25	10	78	9	13	30	10
TRINITY_DN20927_c0_g1_i1	199.901	3.41906	0.938713	3.64229	0.000270223	0.00379261	XP_022821285.1	uncharacterized LOC111352853	925	7	128	390	2	476	65	50	160	9	57	80	143	181	8
TRINITY_DN20929_c0_g1_i2	8.97981	5.68482	1.88494	3.01592	0.002562	0.0232821	NA		26	0	11	20	1	26	0	0	0	0	16	0	0	3	6
TRINITY_DN20931_c0_g1_i1	534.531	1.08269	0.321577	3.36683	0.000760382	0.00885019	XP_011708190.1	uncharacterized LOC105462945	719	286	648	520	676	299	383	525	693	517	816	365	596	638	427
TRINITY_DN20992_c0_g1_i1	12.7465	5.25822	1.1417	4.60561	4.11265e-06	0.000112505	XP_014299616.1	zinc finger protein 467-like	19	0	8	20	26	7	0	5	21	14	25	1	3	43	17
TRINITY_DN21026_c0_g1_i4	22.9903	1.86448	0.563409	3.30928	0.000935379	0.0104748	XP_012060429.1	homeobox protein invected-like	63	10	18	14	26	28	14	9	4	33	31	15	28	13	16
TRINITY_DN21038_c1_g1_i4	7.19253	5.80458	1.66064	3.49538	0.000473382	0.00598956	NA		22	0	0	8	11	4	0	2	0	10	33	0	2	0	2
TRINITY_DN21069_c0_g1_i3	402.489	0.977563	0.160638	6.08551	1.16119e-09	8.61083e-08	XP_011342069.1	uncharacterized LOC105282063	484	217	727	350	582	238	174	544	320	430	321	243	665	440	616
TRINITY_DN2107_c0_g1_i2	237.401	1.22304	0.320736	3.81324	0.000137157	0.00215862	XP_018051556.1	probable ATP-dependent RNA helicase pitchoune	250	112	586	195	268	139	60	446	140	136	175	120	666	159	274
TRINITY_DN21096_c1_g1_i1	328.551	2.06147	0.222288	9.27384	1.79556e-20	1.02962e-17	XP_018353884.1	N-alpha-acetyltransferase 60	378	82	745	255	490	220	72	633	230	258	227	85	818	286	433
TRINITY_DN21096_c1_g1_i2	117.575	1.85684	0.472425	3.93044	8.47888e-05	0.00144166	XP_018367788.1	histone deacetylase complex subunit SAP18	109	36	242	102	164	86	21	266	45	74	74	35	296	76	228
TRINITY_DN21114_c0_g1_i1	19.6433	3.88291	0.993717	3.90746	9.32698e-05	0.00155662	NA		11	2	2	7	4	69	3	1	1	4	70	9	0	3	5
TRINITY_DN21165_c0_g1_i3	1042.47	4.97654	0.866094	5.74596	9.14032e-09	5.50169e-07	XP_011053495.1	hypothetical protein	2230	107	83	548	225	2135	45	325	610	59	4183	161	22	1053	233
TRINITY_DN21203_c0_g1_i5	98.4342	5.04266	1.05934	4.76021	1.93388e-06	5.95861e-05	XP_011699898.1	N-(5-amino-5-carboxypentanoyl)-L-cysteinyl-D-valine synthase	126	1	26	117	1	77	16	41	165	16	509	5	48	65	31
TRINITY_DN21230_c0_g1_i1	6.63726	2.9454	1.07672	2.73553	0.00622791	0.0455801	NA		10	2	12	3	6	1	0	6	8	18	13	1	9	3	11
TRINITY_DN21239_c0_g1_i2	895.042	1.10836	0.317488	3.49104	0.000481142	0.00607239	XP_018346938.1	ATP-binding cassette sub-family F member 1	1050	385	1653	909	823	719	517	969	771	509	993	729	1651	708	1207
TRINITY_DN21252_c0_g1_i1	45.0859	3.71179	0.938728	3.95406	7.68363e-05	0.00133054	NA		33	1	21	102	4	51	10	16	50	1	130	9	28	189	19
TRINITY_DN21262_c0_g1_i1	730.171	2.2766	0.429101	5.30551	1.12357e-07	5.04793e-06	NA		737	233	744	989	639	679	295	582	900	478	1776	314	800	851	431
TRINITY_DN21269_c0_g1_i1	49.6741	1.6567	0.482679	3.4323	0.000598476	0.00724761	NA		73	25	94	54	77	19	13	48	38	78	59	15	91	50	54
TRINITY_DN21275_c0_g1_i1	36.3381	1.22416	0.433864	2.82154	0.00477936	0.0374019	XP_018051079.1	repetitive proline-rich cell wall protein-like	57	19	9	61	51	31	30	18	34	40	58	27	15	59	31
TRINITY_DN21281_c0_g1_i1	9.58912	6.20593	1.74255	3.56142	0.00036886	0.00488684	NA		0	0	4	3	0	35	0	0	7	3	33	0	5	2	3
TRINITY_DN21296_c0_g1_i1	89.4362	6.39241	1.54233	4.14464	3.40348e-05	0.000675649	XP_022163131.1	zinc finger MYM-type protein 1-like	786	0	0	3	43	50	0	0	0	19	230	8	0	0	87
TRINITY_DN21296_c0_g1_i4	203.625	4.4558	1.06653	4.17785	2.94281e-05	0.000597624	XP_011642612.1	trypsin-1-like	1602	9	4	0	197	308	31	0	0	20	191	47	2	2	403
TRINITY_DN21311_c0_g1_i1	101.645	2.19952	0.513491	4.28347	1.84002e-05	0.000400292	XP_017797025.1	uncharacterized LOC108578250	165	48	107	194	15	154	40	90	146	21	148	39	103	96	52
TRINITY_DN21315_c0_g1_i1	402.428	2.70257	0.578206	4.67407	2.95291e-06	8.5665e-05	XP_018366072.1	uncharacterized LOC108763188	599	58	79	1078	33	335	127	294	840	12	659	110	222	1939	24
TRINITY_DN21328_c0_g1_i1	942.202	0.636635	0.124465	5.11496	3.138e-07	1.2348e-05	XP_011701011.1	multidrug resistance-associated protein 4-like	1097	523	1393	1058	1490	552	606	990	845	1039	712	703	1424	1119	1368
TRINITY_DN21333_c0_g1_i1	23.8821	5.28623	0.880274	6.00521	1.91084e-09	1.34653e-07	NA		38	1	6	39	2	54	1	7	18	0	71	3	15	39	0
TRINITY_DN21367_c0_g1_i1	572.707	1.59307	0.400808	3.97464	7.0486e-05	0.00123914	XP_011064287.1	hybrid signal transduction histidine kinase L	788	154	1263	408	649	576	212	882	452	273	313	346	1312	507	679
TRINITY_DN21376_c0_g1_i2	23.316	2.68534	0.756963	3.54752	0.000388873	0.00510427	XP_011700818.1	cytochrome P450 4C1-like	15	6	15	60	0	17	5	12	42	1	52	5	13	128	0
TRINITY_DN21393_c0_g1_i1	88.1684	1.73493	0.637131	2.72303	0.00646866	0.0468627	NA		83	22	62	200	75	30	32	71	217	21	172	50	83	180	118
TRINITY_DN21412_c0_g1_i1	16.1263	4.30833	1.03854	4.14844	3.34743e-05	0.000665931	XP_011685800.1	uncharacterized LOC105448757	32	3	7	3	1	12	0	4	8	7	88	4	4	9	15
TRINITY_DN21435_c0_g2_i2	3.96254	3.69759	1.23189	3.00157	0.00268595	0.0241636	NA		11	0	3	3	4	5	0	0	3	0	10	2	1	7	8
TRINITY_DN21457_c0_g1_i1	556.853	0.741924	0.27475	2.70036	0.00692653	0.0492491	XP_011636073.1	probable cytochrome P450 6a13	567	200	1698	350	433	287	260	1122	341	366	210	303	1862	405	439
TRINITY_DN21461_c0_g1_i1	4.19916	4.21062	1.35037	3.11813	0.00182004	0.0177489	NA		4	1	0	4	7	6	0	0	5	11	11	0	0	7	2
TRINITY_DN21464_c0_g1_i1	9.89576	5.55211	1.99426	2.78405	0.0053685	0.0408506	NA		60	1	0	1	0	2	0	0	0	0	56	0	0	0	0
TRINITY_DN21466_c0_g1_i2	14.7187	4.20232	1.38321	3.0381	0.00238078	0.0219762	XP_018404770.1	histone chaperone asf1	31	1	0	35	0	19	0	5	1	1	63	5	13	7	1
TRINITY_DN21533_c0_g1_i1	1310.73	9.61706	0.889355	10.8135	2.97047e-27	4.05707e-24	XP_012346379.1	longitudinals lacking protein. isoforms A/B/D/L-like	10913	8	12	856	17	2290	0	17	394	14	1812	7	21	528	72
TRINITY_DN21533_c0_g1_i3	39.5058	7.02906	1.52205	4.61816	3.87153e-06	0.000106921	XP_012217993.1	uncharacterized LOC105669550	383	0	0	28	0	69	2	0	7	0	22	0	0	15	0
TRINITY_DN21533_c0_g1_i4	99.9936	8.45726	1.96784	4.29773	1.72557e-05	0.000378573	XP_011869446.1	uncharacterized LOC105562895	1122	0	0	94	0	30	0	0	52	0	145	0	3	0	3
TRINITY_DN21533_c0_g1_i5	27.8674	5.31969	1.93497	2.74924	0.00597334	0.0442037	XP_011635242.1	uncharacterized LOC105425923	282	0	3	42	3	0	0	3	0	0	64	3	0	4	0
TRINITY_DN21539_c0_g1_i1	6.37689	5.30983	1.90074	2.79356	0.00521308	0.0399675	NA		10	0	1	11	5	2	0	3	0	5	41	0	0	0	0
TRINITY_DN21544_c1_g1_i3	1060.38	2.24346	0.337017	6.65683	2.79799e-11	3e-09	XP_018317568.1	selenide. water dikinase	2763	318	2038	752	989	1066	335	1146	1056	804	861	485	1737	766	786
TRINITY_DN21577_c0_g1_i1	258.726	0.797963	0.23798	3.35306	0.000799228	0.00921628	XP_018338152.1	endochitinase A	335	153	478	206	318	210	183	320	230	233	207	196	431	179	236
TRINITY_DN21588_c0_g1_i1	6.30652	2.3287	0.844171	2.75857	0.00580549	0.0432923	NA		19	2	1	8	3	6	4	7	11	2	8	1	8	12	1
TRINITY_DN21600_c0_g1_i1	10594.6	1.6763	0.255447	6.56225	5.30029e-11	5.23885e-09	XP_018361974.1	uncharacterized LOC108760480	20116	5496	8753	10315	13843	13631	5425	8158	6798	6941	13253	7469	8380	10495	13567
TRINITY_DN21648_c0_g1_i1	11	2.15843	0.587383	3.67465	0.000238172	0.00341502	XP_012234080.1	proteasome assembly chaperone 4-like	41	4	0	3	17	14	5	1	1	10	25	12	1	3	9
TRINITY_DN21651_c0_g1_i1	65.4038	5.66454	1.92278	2.94602	0.00321888	0.0278072	NA		178	0	73	331	62	0	0	17	0	28	137	0	167	0	73
TRINITY_DN21682_c0_g1_i2	1582.63	0.892773	0.251575	3.54873	0.000387091	0.00508595	XP_011056933.1	vigilin	2425	971	2332	1779	1257	1277	1153	1567	1593	1433	1592	1335	2067	1986	976
TRINITY_DN21693_c0_g1_i1	48.0839	1.83071	0.479588	3.81725	0.000134945	0.0021314	NA		119	25	41	47	110	40	17	26	32	55	41	20	17	29	136
TRINITY_DN21707_c0_g1_i1	4.41875	5.19448	1.66006	3.12909	0.0017535	0.0172388	NA		11	0	0	4	0	8	0	0	21	0	11	0	0	4	0
TRINITY_DN21717_c0_g1_i3	24.3734	4.2223	1.21936	3.46273	0.000534732	0.00660884	XP_018305298.1	small nuclear ribonucleoprotein F	24	0	62	23	54	47	0	34	15	27	8	5	11	1	51
TRINITY_DN21727_c1_g1_i2	9.72206	4.85603	1.68204	2.887	0.00388939	0.032057	XP_011707452.1	uncharacterized LOC105462510	33	1	2	8	13	15	0	0	1	0	42	1	0	0	0
TRINITY_DN21742_c0_g1_i1	52.7344	6.33891	1.49276	4.24644	2.17198e-05	0.000461939	NA		521	3	4	30	13	95	0	0	2	24	8	1	0	2	3
TRINITY_DN21758_c0_g1_i1	169.078	2.04325	0.430356	4.74782	2.05621e-06	6.284e-05	XP_015376848.1	uncharacterized LOC107171135	174	60	189	140	217	293	82	157	131	125	221	88	183	112	165
TRINITY_DN21758_c0_g1_i6	412.831	2.81382	0.679599	4.14042	3.46672e-05	0.000686029	XP_018311286.1	transcription factor kayak	321	86	494	164	211	1259	120	204	271	159	474	238	461	302	257
TRINITY_DN21758_c0_g1_i8	85.5809	1.18773	0.340561	3.48758	0.000487418	0.00612998	XP_012057550.1	transcription factor kayak	104	52	76	107	77	80	52	61	97	41	156	87	73	103	72
TRINITY_DN21763_c0_g1_i1	325.512	0.767743	0.281217	2.73008	0.00633198	0.0461523	XP_011688362.1	protein-cysteine N-palmitoyltransferase Rasp	297	102	923	246	294	105	134	628	210	278	230	207	1023	278	258
TRINITY_DN21769_c0_g1_i1	300.844	0.624	0.228869	2.72645	0.00640205	0.0465102	XP_018311286.1	transcription factor kayak	544	195	443	303	398	162	242	284	295	318	245	262	321	336	333
TRINITY_DN21789_c0_g1_i4	530.315	1.7112	0.346021	4.94536	7.6e-07	2.67041e-05	XP_018344183.1	protein KRTCAP2 homolog	561	165	809	557	856	530	172	604	409	404	478	294	753	665	981
TRINITY_DN21801_c0_g1_i4	156.53	1.41375	0.35352	3.99907	6.35922e-05	0.00113819	XP_011060897.1	protein dpy-30 homolog	205	81	257	92	273	177	65	186	94	136	104	85	270	118	221
TRINITY_DN21834_c0_g1_i4	1308.21	1.75312	0.403727	4.34235	1.40969e-05	0.00032002	XP_011061192.1	GILT-like protein C02D5.2	2345	791	1178	1454	2216	1212	513	683	1374	651	2380	804	1007	958	1646
TRINITY_DN21855_c0_g1_i14	90.1752	1.40108	0.359412	3.89825	9.6889e-05	0.00160596	XP_018373409.1	tRNA (adenine(58)-N(1))-methyltransferase catalytic subunit TRMT61A	151	46	93	125	91	80	57	88	60	75	92	42	131	110	124
TRINITY_DN21859_c0_g1_i1	4.49604	4.64889	1.53006	3.03837	0.00237863	0.021959	NA		0	0	2	10	3	7	0	4	5	0	10	0	9	10	5
TRINITY_DN21867_c0_g1_i1	53.5592	3.20109	0.668198	4.79063	1.66258e-06	5.22122e-05	NA		116	9	50	15	81	60	16	62	32	41	58	3	63	57	150
TRINITY_DN21876_c0_g1_i1	25.0481	4.58402	1.46937	3.11973	0.00181018	0.0176671	NA		19	0	5	36	0	121	2	22	42	0	2	5	2	5	2
TRINITY_DN21888_c0_g1_i3	65.0295	5.67985	1.66864	3.40388	0.000664359	0.00791028	XP_018399997.1	MRG/MORF4L-binding protein	47	0	284	100	93	0	0	203	0	20	34	0	252	43	28
TRINITY_DN21888_c0_g1_i7	36.1438	5.48388	1.22145	4.48966	7.13368e-06	0.000179342	XP_012526297.1	MRG/MORF4L-binding protein	46	0	137	45	48	3	0	85	9	34	30	1	84	68	21
TRINITY_DN21911_c0_g1_i1	2409.45	1.0432	0.334964	3.11435	0.0018435	0.0179329	XP_011147174.1	homeotic protein distal-less	2518	1324	3297	2869	2484	2763	1432	2589	2597	1406	1858	1864	3013	3452	2808
TRINITY_DN21918_c0_g1_i4	8.99015	4.54783	1.61036	2.8241	0.00474132	0.0371974	XP_011162157.1	protein lethal(2)denticleless	7	0	13	16	0	8	0	14	7	0	5	0	9	56	20
TRINITY_DN21946_c0_g1_i2	7.16403	4.41669	1.51248	2.92015	0.0034986	0.0295759	XP_012057921.1	DNA topoisomerase 3-alpha-like	9	0	5	4	46	4	0	6	0	10	5	0	0	15	24
TRINITY_DN21949_c0_g2_i2	25.6263	4.73459	1.61232	2.93652	0.0033192	0.0284272	XP_018054513.1	transcription elongation regulator 1	77	2	68	20	0	7	1	52	0	0	72	0	34	4	34
TRINITY_DN21976_c1_g1_i2	1161.59	3.4132	0.783724	4.35511	1.33003e-05	0.00030507	XP_018303941.1	C-type lectin 37Da	8777	104	132	187	2219	1217	346	98	188	1663	361	473	108	223	1067
TRINITY_DN21982_c0_g1_i5	12.4848	5.64071	1.82371	3.09298	0.00198158	0.018979	XP_018303071.1	glycylpeptide N-tetradecanoyltransferase 1	17	0	17	0	0	34	0	22	16	19	8	0	0	8	19
TRINITY_DN21986_c0_g1_i1	32.2975	3.03799	0.724739	4.19184	2.76703e-05	0.000568224	XP_019700484.1	putative cyclin-dependent serine/threonine-protein kinase DDB_G0272797/DDB_G0274007	43	8	4	35	16	28	8	11	37	18	126	13	4	38	47
TRINITY_DN21990_c0_g1_i1	21.9596	4.89934	1.00315	4.88395	1.03979e-06	3.49634e-05	XP_018052157.1	nucleolar complex protein 2 homolog	60	0	24	25	24	15	2	7	16	20	76	3	1	9	26
TRINITY_DN21990_c0_g2_i1	8.7713	4.36647	1.00327	4.35224	1.34752e-05	0.000308422	XP_018299967.1	transient receptor potential cation channel protein painless	28	1	5	4	14	4	1	2	3	11	32	1	1	1	15
TRINITY_DN21990_c0_g3_i3	18.7221	4.69378	0.942564	4.97979	6.3652e-07	2.28451e-05	XP_011257255.1	transient receptor potential cation channel subfamily A member 1	27	2	1	13	35	23	2	1	3	57	47	0	0	6	45
TRINITY_DN21990_c0_g4_i1	45.0496	2.80809	0.846091	3.3189	0.000903733	0.0101901	XP_011146815.1	transient receptor potential cation channel protein painless	47	17	5	58	18	28	20	6	54	19	193	6	8	49	86
TRINITY_DN22042_c1_g1_i5	1282.99	0.951301	0.317711	2.99423	0.00275139	0.0246313	XP_011696841.1	poly(A)-specific ribonuclease PARN-like	1695	733	1948	1029	1298	1176	566	1453	1007	999	1251	1441	1853	970	1783
TRINITY_DN22046_c0_g1_i1	55.6109	0.985733	0.300197	3.28361	0.00102485	0.0112684	NA		64	28	55	74	77	47	34	37	58	74	50	39	45	82	102
TRINITY_DN22059_c0_g1_i1	906.985	1.79269	0.366413	4.89253	9.95468e-07	3.37753e-05	XP_011880275.1	Down syndrome cell adhesion molecule-like protein Dscam2	805	165	2761	500	554	780	283	1918	460	314	501	350	3424	595	535
TRINITY_DN22066_c0_g1_i2	39.0893	3.21246	0.85216	3.76979	0.000163388	0.00250582	NA		57	3	31	34	0	82	24	31	26	1	87	3	35	85	1
TRINITY_DN22068_c0_g1_i1	55.7306	2.48129	0.759598	3.26658	0.00108854	0.0118062	NA		107	9	42	208	26	36	6	18	68	10	58	26	43	183	93
TRINITY_DN22092_c0_g1_i1	105.511	1.71984	0.58978	2.91606	0.00354479	0.0298689	XP_018307651.1	allatostatin A	63	22	420	75	71	36	14	248	54	22	38	12	454	66	150
TRINITY_DN22117_c0_g1_i2	248.98	0.936523	0.264983	3.53427	0.000408898	0.00531971	XP_018372314.1	probable elongator complex protein 3	245	79	675	235	297	94	96	386	182	178	173	144	662	272	337
TRINITY_DN22119_c0_g1_i3	227.767	5.9455	0.988107	6.01706	1.77615e-09	1.26467e-07	XP_012063941.1	hyaluronan mediated motility receptor-like	578	0	618	52	75	185	0	446	72	55	71	13	1245	38	50
TRINITY_DN22119_c0_g1_i4	99.143	5.8813	1.2079	4.86902	1.12152e-06	3.74101e-05	XP_018058630.1	hyaluronan mediated motility receptor-like	23	0	464	0	19	7	0	294	0	6	16	0	795	0	19
TRINITY_DN22123_c0_g1_i3	10.1761	4.12444	1.24162	3.32183	0.000894298	0.0101051	XP_012539757.1	B-cell CLL/lymphoma 7 protein family member B	23	2	5	18	60	10	0	0	7	8	10	0	0	13	14
TRINITY_DN22124_c0_g1_i2	3.70054	5.16273	1.46492	3.52424	0.000424697	0.00548159	NA		10	0	0	7	3	7	0	1	7	3	9	0	0	0	1
TRINITY_DN22145_c1_g1_i2	319.577	1.36591	0.35115	3.88981	0.000100323	0.00165739	XP_020298736.1	splicing factor 45	451	129	622	281	356	300	148	361	201	190	242	204	703	219	478
TRINITY_DN22151_c0_g1_i1	24604.7	10.3953	1.1951	8.69829	3.3692e-18	1.28247e-15	XP_015595916.1	putative nuclease HARBI1	84778	74	89	209	2521	48930	31	54	120	26	122245	22	33	32	36
TRINITY_DN22196_c0_g1_i1	104.575	2.62498	0.451914	5.80858	6.30064e-09	3.94744e-07	XP_012284560.1	zinc finger protein OZF-like	141	19	58	182	35	170	45	81	146	33	194	45	72	178	48
TRINITY_DN22233_c0_g1_i1	4.29937	4.70252	1.47483	3.18853	0.00143	0.014699	NA		13	0	8	8	14	4	0	0	4	0	5	0	4	6	4
TRINITY_DN22237_c0_g1_i3	161.089	0.966214	0.353851	2.73057	0.00632248	0.0461131	XP_018368275.1	metaxin-1	151	80	340	95	106	172	90	282	115	61	135	145	349	130	113
TRINITY_DN22272_c0_g1_i1	5.27026	4.07829	1.44865	2.81523	0.00487425	0.0379783	NA		47	0	7	2	1	1	2	3	0	6	5	0	2	0	3
TRINITY_DN22277_c0_g1_i4	214.125	3.89891	1.17454	3.31951	0.000901749	0.0101755	NA		1062	32	196	149	482	104	0	13	413	116	197	41	28	115	559
TRINITY_DN22288_c0_g1_i3	377.976	1.50494	0.32024	4.69941	2.6091e-06	7.72539e-05	XP_012062795.1	XK-related protein 4-like	672	111	904	189	335	288	222	498	260	287	314	196	863	196	429
TRINITY_DN22293_c0_g1_i1	19.0054	1.90545	0.570983	3.33714	0.000846458	0.00965458	NA		25	7	28	15	43	23	5	11	11	17	15	9	16	19	52
TRINITY_DN22299_c1_g1_i2	78.1099	1.0463	0.368136	2.84216	0.00448091	0.0357328	XP_018347126.1	protein translation factor SUI1 homolog	107	30	89	90	165	41	61	71	109	61	80	38	75	102	136
TRINITY_DN22299_c1_g1_i3	2893.58	0.691348	0.236808	2.91945	0.00350654	0.0296164	XP_017795094.1	protein translation factor SUI1 homolog	4055	2367	4491	3120	3211	2481	1875	2139	2529	2082	2676	2771	3425	3297	3169
TRINITY_DN22321_c0_g1_i2	465.626	1.53172	0.255061	6.0053	1.90979e-09	1.34653e-07	XP_018342139.1	TATA-box-binding protein-like	531	141	1128	401	528	322	163	835	246	288	382	226	1149	329	583
TRINITY_DN22333_c0_g1_i2	5.08715	4.59209	1.65861	2.76864	0.00562904	0.0422594	XP_018399527.1	tyrosine-protein kinase PR2	9	0	3	9	0	2	0	2	12	0	12	0	0	22	13
TRINITY_DN22353_c0_g1_i1	217.502	4.01903	0.608526	6.60453	3.98788e-11	4.0692e-09	XP_011166019.1	uncharacterized LOC105200250	522	14	107	536	9	334	23	153	217	17	501	68	183	243	20
TRINITY_DN22353_c1_g1_i1	122.579	3.83967	0.860816	4.4605	8.177e-06	0.000201856	XP_011065034.1	cytochrome P450 9e2-like	232	4	70	197	1	284	57	49	100	1	299	7	56	156	0
TRINITY_DN22353_c1_g1_i3	504.567	3.76579	0.631141	5.96664	2.42189e-09	1.66908e-07	XP_018404333.1	cytochrome P450 9e2-like	928	40	248	683	9	1267	192	319	370	4	1069	78	282	672	3
TRINITY_DN22356_c0_g1_i1	532.448	6.63603	0.90357	7.34424	2.06933e-13	3.32149e-11	XP_018342139.1	TATA-box-binding protein-like	2408	11	51	649	42	1571	6	54	175	5	604	32	36	880	3
TRINITY_DN22363_c0_g1_i2	17.1634	6.69735	2.10382	3.18342	0.00145546	0.0148833	XP_018059935.1	uncharacterized LOC108694788	59	0	0	0	0	34	0	0	5	3	82	0	0	0	0
TRINITY_DN22371_c0_g1_i1	73.5638	7.82701	1.91444	4.08842	4.3433e-05	0.000828083	XP_015180731.1	U1 small nuclear ribonucleoprotein 70 kDa	83	1	0	2	0	336	0	0	0	0	212	0	6	0	0
TRINITY_DN22371_c1_g1_i1	248.95	10.203	1.59515	6.39627	1.59215e-10	1.42253e-08	XP_018394284.1	uncharacterized LOC108773065	259	1	2	0	0	976	0	0	2	0	972	0	2	0	0
TRINITY_DN22371_c1_g1_i5	70.3437	7.72026	2.2006	3.50826	0.000451054	0.00575356	XP_018357711.1	probable chitinase 3	125	0	0	0	0	445	0	0	0	0	4	0	0	1	0
TRINITY_DN22371_c1_g1_i7	128.429	7.37782	2.17612	3.39035	0.00069804	0.00823948	XP_011865806.1	peritrophin-48-like	0	0	0	0	0	848	0	0	0	2	107	1	1	0	0
TRINITY_DN22371_c1_g1_i8	28.4433	6.24848	2.217	2.81844	0.00482572	0.0376823	XP_011865806.1	peritrophin-48-like	45	0	0	0	1	183	0	1	0	0	0	0	0	0	0
TRINITY_DN22378_c0_g1_i2	198.668	3.71206	0.956745	3.87989	0.000104504	0.0017144	NA		194	0	155	363	14	225	58	115	310	12	697	45	78	435	21
TRINITY_DN22385_c0_g1_i1	11.1277	3.49351	0.977322	3.57457	0.000350798	0.00468556	NA		36	2	15	21	12	16	2	2	12	20	5	1	8	7	7
TRINITY_DN22395_c0_g1_i2	2115.95	1.4057	0.183732	7.65082	1.99699e-14	3.96858e-12	XP_018399899.1	signal recognition particle subunit SRP68	2866	892	3611	2077	2248	1815	1175	2257	1805	1420	2449	1286	3426	2314	2390
TRINITY_DN22406_c0_g1_i1	83.1916	2.08924	0.510645	4.09138	4.28817e-05	0.000819234	NA		76	10	365	34	41	30	5	185	33	17	32	23	421	37	46
TRINITY_DN22406_c1_g1_i1	186.827	2.25435	0.405216	5.56333	2.64668e-08	1.4011e-06	XP_011346009.1	uncharacterized LOC105284312	147	31	753	65	61	107	15	519	75	48	76	40	840	80	89
TRINITY_DN22409_c0_g1_i4	27.7024	6.31742	1.82541	3.46083	0.000538518	0.00665016	XP_011858912.1	myb-like protein D	186	0	33	138	1	1	0	3	76	16	4	0	13	0	1
TRINITY_DN22428_c0_g1_i1	4.27805	3.11792	1.15315	2.70383	0.00685449	0.0488553	NA		9	0	7	8	4	7	1	1	7	2	1	1	3	8	8
TRINITY_DN22430_c0_g1_i2	245.669	1.14413	0.312644	3.65953	0.00025268	0.00358472	XP_011692121.1	probable RISC-loading complex subunit BRAFLDRAFT_242885	266	116	670	205	294	135	64	501	160	171	136	107	600	156	323
TRINITY_DN22432_c0_g1_i1	52.3049	3.19922	0.650073	4.92132	8.59609e-07	2.97983e-05	XP_011063481.1	uncharacterized protein CG43867	101	14	25	57	18	80	10	60	125	26	82	10	55	51	11
TRINITY_DN22432_c0_g1_i2	57.3969	2.94969	0.582436	5.0644	4.09687e-07	1.55982e-05	XP_011172813.1	cytochrome P450 9e2-like	128	22	26	87	10	75	20	39	84	22	129	7	43	85	10
TRINITY_DN22435_c0_g2_i1	56.3187	2.39645	0.470855	5.08957	3.58878e-07	1.38819e-05	NA		135	18	69	56	151	45	9	44	66	72	39	19	37	53	89
TRINITY_DN22469_c0_g1_i3	45.4709	1.27106	0.407425	3.11974	0.00181008	0.0176671	NA		71	14	23	47	143	34	25	11	44	51	39	33	26	51	129
TRINITY_DN22476_c0_g1_i6	12.0542	5.33636	1.69752	3.14362	0.00166871	0.0165941	XP_018342259.1	E3 ubiquitin-protein ligase CHIP	12	0	50	41	6	16	0	0	27	0	12	0	5	24	0
TRINITY_DN22487_c0_g1_i2	30.1367	4.16106	1.23912	3.35808	0.000784848	0.00907868	XP_011052342.1	uncharacterized LOC105144839	33	1	9	60	0	42	6	7	43	9	129	5	22	6	0
TRINITY_DN22487_c0_g1_i3	13.0423	5.46155	1.42898	3.822	0.000132376	0.0020991	XP_011170045.1	uncharacterized LOC105203022	19	0	2	3	0	24	2	0	10	2	65	0	0	7	13
TRINITY_DN22492_c0_g1_i2	157.797	0.955349	0.257802	3.70574	0.000210771	0.00309321	NA		215	74	202	148	348	93	69	129	174	181	107	111	224	184	298
TRINITY_DN22517_c0_g1_i1	320.547	1.25119	0.452669	2.76403	0.00570932	0.0427169	XP_018306583.1	aminomethyltransferase. mitochondrial	436	133	702	247	115	256	201	389	281	242	371	216	757	307	104
TRINITY_DN22525_c0_g1_i1	7.89083	2.99896	1.04006	2.88344	0.00393363	0.0323534	NA		21	5	0	13	1	2	1	2	14	1	34	1	2	9	2
TRINITY_DN22571_c0_g1_i2	267.401	0.56931	0.170847	3.33228	0.000861379	0.00979205	XP_011634211.1	Golgi SNAP receptor complex member 2	253	142	505	294	330	158	157	440	276	203	174	185	512	319	270
TRINITY_DN22587_c0_g1_i2	3.9662	5.16204	1.51046	3.41753	0.00063191	0.00758161	NA		5	0	0	2	2	5	0	0	15	2	16	0	1	4	0
TRINITY_DN22589_c1_g1_i19	1125.2	7.8775	1.32187	5.95937	2.53206e-09	1.73545e-07	XP_011333078.1	ADP-ribosylation factor 1	3441	0	2133	1272	1546	5	0	417	1968	1463	1218	10	2197	1907	1646
TRINITY_DN22589_c1_g1_i2	515.332	7.75372	1.09142	7.10425	1.20981e-12	1.68295e-10	XP_020300687.1	ADP-ribosylation factor 1	1367	0	1100	644	939	24	0	327	1095	571	324	5	1194	641	742
TRINITY_DN22603_c0_g1_i1	110.08	3.4175	1.04026	3.28524	0.00101895	0.0112215	NA		399	43	12	106	36	59	17	11	33	215	355	8	0	98	125
TRINITY_DN22650_c0_g1_i1	66.4397	3.58102	0.769413	4.65423	3.252e-06	9.30524e-05	XP_011859156.1	uncharacterized protein K02A2.6-like	119	12	33	75	16	127	21	48	164	3	122	3	16	123	18
TRINITY_DN22652_c0_g1_i1	294.155	5.57591	1.62026	3.44137	0.000578771	0.00704989	XP_014676555.1	uncharacterized LOC106816449	615	5	362	0	0	557	9	314	6	463	355	3	173	624	595
TRINITY_DN22657_c0_g1_i1	513.091	1.68845	0.507824	3.32486	0.000884618	0.0100183	XP_015590942.1	uncharacterized LOC107265721	501	70	893	661	484	310	186	572	611	399	740	371	887	546	779
TRINITY_DN22661_c0_g1_i1	5.58929	5.54037	1.90059	2.91508	0.00355598	0.0299497	XP_018352014.1	NADH-ubiquinone oxidoreductase subunit 8	4	0	3	0	0	8	0	0	2	0	39	0	0	2	0
TRINITY_DN22679_c0_g1_i1	922.984	1.7312	0.302375	5.72536	1.03215e-08	6.12919e-07	XP_011164575.1	regulator of nonsense transcripts 1	1286	457	855	661	2623	836	272	447	579	1647	971	406	755	533	2004
TRINITY_DN22694_c1_g1_i2	17697.1	2.23725	0.274078	8.16282	3.27287e-16	9.07212e-14	XP_011876871.1	band 4.1-like protein 4	42102	8365	14539	15927	24985	20377	5369	12312	10186	12071	28571	9216	13421	13824	23235
TRINITY_DN22701_c0_g1_i3	680.429	0.894709	0.185104	4.83355	1.3412e-06	4.32961e-05	XP_011173288.1	transcription initiation factor TFIID subunit 6-like	792	321	1245	649	804	500	400	790	565	628	570	531	1254	680	783
TRINITY_DN22727_c0_g1_i1	12.1611	6.31634	1.61315	3.91553	9.02069e-05	0.0015156	NA		21	1	0	0	1	19	0	2	1	0	79	0	0	0	0
TRINITY_DN22731_c0_g1_i1	898.589	0.829025	0.301936	2.7457	0.00603822	0.0445916	NA		1139	532	1031	984	1929	618	462	556	719	807	743	721	1066	1179	1878
TRINITY_DN22735_c0_g1_i1	108.182	0.928746	0.328246	2.82942	0.00466326	0.0367433	XP_022101243.1	uncharacterized LOC110984916	140	82	131	134	179	55	56	88	129	99	139	67	98	118	177
TRINITY_DN22746_c0_g1_i2	56.0589	2.13208	0.778869	2.73741	0.00619246	0.0454047	XP_018398830.1	protein lozenge-like	91	22	29	59	66	119	30	20	69	12	20	15	24	184	63
TRINITY_DN22755_c0_g1_i6	557.784	0.922129	0.253319	3.64019	0.00027244	0.00381747	XP_011061690.1	G kinase-anchoring protein 1-like	381	217	1543	569	641	283	230	872	524	428	411	268	1433	486	649
TRINITY_DN22762_c0_g2_i2	76.4572	2.03319	0.753023	2.70004	0.00693307	0.049272	NA		58	35	157	39	85	127	11	120	55	110	56	35	90	11	90
TRINITY_DN22763_c0_g1_i3	233.094	3.40809	0.771515	4.4174	9.98965e-06	0.000239137	NA		258	109	73	151	40	601	17	30	105	45	758	66	71	165	136
TRINITY_DN22785_c0_g1_i1	12.2995	5.95718	1.81193	3.28774	0.00100994	0.0111501	NA		66	1	0	0	3	29	0	0	3	0	36	0	0	0	0
TRINITY_DN22789_c0_g1_i2	400.836	1.31113	0.335835	3.9041	9.45769e-05	0.00157389	XP_012058404.1	probable dolichol-phosphate mannosyltransferase	357	164	773	341	423	365	148	564	285	247	394	286	935	368	427
TRINITY_DN22803_c0_g3_i1	47.8594	4.08184	0.981175	4.16016	3.18026e-05	0.000637505	XP_018376026.1	LIM/homeobox protein Awh	86	9	47	3	77	31	3	22	82	39	143	3	74	18	54
TRINITY_DN22803_c0_g4_i1	12.7007	3.04827	1.12941	2.69899	0.00695509	0.0494098	XP_018376026.1	LIM/homeobox protein Awh	17	3	5	2	15	5	5	1	34	7	58	2	4	2	13
TRINITY_DN22839_c0_g1_i9	1107.81	1.50112	0.414625	3.62043	0.000294109	0.00406226	XP_011253490.1	cytochrome b5	922	340	1346	1571	1349	1267	582	939	1289	647	1223	738	1104	2070	1525
TRINITY_DN22859_c0_g1_i1	16.3028	1.74522	0.615823	2.83397	0.00459741	0.0363702	NA		19	4	42	11	7	10	8	25	26	2	24	7	31	21	13
TRINITY_DN22863_c0_g1_i1	8.06664	6.07774	1.75327	3.46651	0.000527267	0.0065381	XP_018317038.1	multidrug resistance-associated protein 7	79	0	1	0	2	12	0	1	1	10	0	0	0	0	6
TRINITY_DN22863_c0_g1_i2	101.446	8.23776	1.54797	5.32166	1.02823e-07	4.65859e-06	XP_012056022.1	bromodomain-containing protein 4-like	1060	2	0	0	3	187	0	0	1	0	55	0	2	0	1
TRINITY_DN22892_c0_g1_i1	4.81215	5.10857	1.32939	3.84279	0.000121643	0.00195627	NA		10	0	6	7	1	5	0	6	13	4	10	0	3	1	3
TRINITY_DN22896_c1_g1_i2	10.3322	2.54891	0.866347	2.94213	0.00325962	0.0280706	XP_014613940.1	argininosuccinate lyase	41	1	6	10	7	14	2	4	9	1	8	9	6	35	3
TRINITY_DN22899_c0_g1_i2	5.91624	3.53904	1.17733	3.00599	0.00264718	0.0239035	XP_018393675.1	uncharacterized LOC108772603	20	2	1	5	5	13	0	0	7	14	2	1	0	2	9
TRINITY_DN22909_c0_g1_i1	468.73	0.861493	0.193082	4.46179	8.12785e-06	0.000200907	XP_018047105.1	transcription factor SOX-5	509	250	907	443	577	291	228	690	353	331	394	328	932	483	609
TRINITY_DN22916_c0_g1_i1	11.4348	5.76084	1.52281	3.78303	0.000154934	0.00239968	XP_012539798.1	glutamate receptor ionotropic. delta-1-like	3	0	21	0	13	27	0	8	11	22	10	0	19	18	5
TRINITY_DN22929_c0_g1_i1	9.41156	3.28134	0.776801	4.22417	2.39822e-05	0.000503219	NA		26	3	16	10	3	5	1	11	15	5	16	1	13	12	6
TRINITY_DN22937_c0_g1_i1	41.6938	2.6238	0.493668	5.3149	1.06716e-07	4.82045e-06	NA		126	10	20	53	65	47	18	28	53	40	38	10	29	62	30
TRINITY_DN22953_c1_g1_i2	671.403	4.70649	0.404547	11.634	2.76842e-31	6.70842e-28	XP_011870243.1	solute carrier family 41 member 1-like	1905	73	954	472	199	606	64	547	461	188	2037	58	958	488	134
TRINITY_DN22955_c0_g1_i1	679.322	2.97696	0.712976	4.1754	2.97462e-05	0.000602984	XP_011873621.1	uncharacterized LOC105565222	340	85	417	473	325	884	298	472	898	180	2451	234	468	1030	338
TRINITY_DN22955_c0_g1_i2	191.495	2.88325	0.72923	3.95383	7.69116e-05	0.00133123	XP_012525165.1	cholinesterase 2-like	263	77	102	101	50	356	43	188	229	25	455	62	61	327	144
TRINITY_DN22978_c0_g4_i4	541.437	1.44618	0.331261	4.36568	1.26729e-05	0.000293186	XP_011145623.1	autophagy protein 5	516	177	723	675	737	418	185	845	447	400	499	319	1145	662	693
TRINITY_DN22987_c0_g1_i1	154.219	2.46685	0.429096	5.74894	9e-09	5.41731e-07	XP_018374961.1	uncharacterized LOC108768832	218	46	356	170	90	109	22	185	182	47	243	56	339	159	126
TRINITY_DN22990_c0_g3_i2	293.538	1.54413	0.340268	4.53798	5.67961e-06	0.000148345	XP_012527137.1	uncharacterized LOC105831505	172	61	1248	241	227	90	37	734	168	109	132	64	1157	154	220
TRINITY_DN23000_c0_g1_i4	9.32141	6.0032	1.73823	3.45362	0.000553108	0.00680015	XP_019883905.1	glutathione S-transferase 1-1	22	0	2	17	0	29	0	0	0	3	16	0	3	2	17
TRINITY_DN23000_c0_g1_i7	11.0512	5.80955	1.92521	3.01761	0.00254774	0.0231917	XP_018361468.1	uncharacterized LOC108760162	19	0	0	14	0	31	0	3	0	0	26	0	0	40	4
TRINITY_DN23019_c0_g1_i2	21.5428	3.84636	1.23292	3.11972	0.00181024	0.0176671	NA		51	2	1	21	2	43	6	12	0	2	84	5	0	12	4
TRINITY_DN23019_c0_g1_i3	110.345	5.99685	1.01047	5.9347	2.9439e-09	1.98691e-07	NA		236	0	2	45	11	255	2	10	38	18	493	16	6	48	3
TRINITY_DN23029_c0_g1_i4	645.983	0.96758	0.198512	4.87416	1.09273e-06	3.66285e-05	XP_018048825.1	U4/U6.U5 tri-snRNP-associated protein 2	712	283	1413	611	809	427	292	941	478	495	432	417	1435	683	752
TRINITY_DN23030_c0_g1_i2	13.9575	3.03176	0.808611	3.74935	0.000177296	0.00268406	XP_018368498.1	Krueppel-like factor 13	16	2	2	6	8	14	4	3	15	10	56	7	4	21	17
TRINITY_DN23057_c0_g1_i1	329.086	0.878308	0.272526	3.22284	0.00126927	0.0133538	XP_012521962.1	uncharacterized LOC105828261	436	208	726	234	312	170	132	508	212	221	296	234	755	237	424
TRINITY_DN23065_c2_g1_i1	7.21423	5.34118	1.34615	3.96774	7.25587e-05	0.00126757	NA		13	0	21	8	0	6	0	12	12	0	12	0	15	3	6
TRINITY_DN23072_c1_g1_i5	50.3968	7.18911	1.71525	4.19129	2.77379e-05	0.000569146	XP_011339972.1	general transcription factor 3C polypeptide 1	26	0	190	100	0	34	0	113	0	0	131	0	75	72	0
TRINITY_DN23084_c0_g1_i2	402.742	3.07074	1.01839	3.01528	0.00256744	0.023318	XP_018059429.1	cytochrome P450 6A1-like	750	36	162	620	75	6	113	251	824	52	1282	98	171	1805	137
TRINITY_DN23084_c0_g1_i4	414.13	2.91839	1.03528	2.81893	0.00481848	0.0376391	XP_012056174.1	cytochrome P450 6A1-like	1185	65	86	1758	11	4	65	186	1115	40	656	89	129	1630	61
TRINITY_DN23103_c0_g1_i1	360.596	1.24148	0.230299	5.39073	7.01705e-08	3.33195e-06	XP_011871143.1	30S ribosomal protein S11. chloroplastic	385	142	887	241	359	230	155	606	213	207	294	174	1022	289	410
TRINITY_DN23104_c0_g1_i2	11.7838	4.52247	1.64836	2.74362	0.00607663	0.0448091	NA		20	0	57	0	18	5	0	13	0	11	0	0	67	4	2
TRINITY_DN23122_c1_g1_i1	4.73455	3.58253	1.22541	2.92354	0.00346072	0.0293283	NA		4	0	3	3	2	2	1	3	5	8	18	1	1	9	8
TRINITY_DN23123_c0_g1_i7	483.703	3.66418	1.13331	3.23317	0.00122423	0.0129926	XP_018302512.1	uncharacterized LOC108722091	1293	28	419	563	1238	1229	173	407	467	109	37	11	291	220	242
TRINITY_DN23125_c0_g1_i1	7.92602	5.27932	1.41831	3.72225	0.000197458	0.00293313	NA		28	0	3	18	1	3	1	2	3	6	32	0	7	1	3
TRINITY_DN23142_c0_g1_i1	25.33	5.55245	1.88363	2.94774	0.00320106	0.0277048	XP_011644670.1	uncharacterized LOC105431883	18	0	76	13	39	51	0	0	19	0	7	0	64	0	103
TRINITY_DN23144_c0_g1_i2	268.719	2.5984	0.860494	3.01967	0.00253054	0.0230862	NA		118	60	141	290	364	770	105	15	403	143	214	109	128	406	313
TRINITY_DN23146_c1_g1_i1	195.202	1.76392	0.441876	3.99189	6.55476e-05	0.00116846	NA		270	90	166	218	196	325	113	90	187	111	189	102	146	344	270
TRINITY_DN23174_c0_g1_i4	50.3497	6.81858	1.06872	6.38017	1.76893e-10	1.55053e-08	XP_018392088.1	major facilitator superfamily domain-containing protein 6-like	146	1	5	2	2	123	2	5	7	0	200	1	19	21	7
TRINITY_DN23185_c0_g2_i1	104.597	5.63655	1.02258	5.51211	3.5456e-08	1.81555e-06	NA		123	10	21	31	5	131	0	10	29	13	697	10	20	9	4
TRINITY_DN23202_c0_g1_i1	440.379	1.70443	0.396071	4.30335	1.68235e-05	0.000370387	XP_018048656.1	uncharacterized LOC108687413	568	90	1301	254	530	257	111	1010	206	296	126	139	1517	243	388
TRINITY_DN23219_c0_g1_i10	22.3675	4.66573	1.14522	4.07411	4.6191e-05	0.000871157	XP_018045400.1	uncharacterized LOC108685225	60	4	2	56	0	28	2	3	26	6	81	0	0	15	8
TRINITY_DN23219_c0_g1_i9	320.25	2.25869	0.70767	3.19172	0.00141428	0.0145832	XP_012530928.1	uncharacterized LOC105833619	413	229	39	533	13	556	100	81	240	21	1105	222	51	195	46
TRINITY_DN23226_c0_g1_i1	3.90323	4.9103	1.41231	3.47678	0.000507474	0.00633554	NA		6	0	4	1	7	3	0	3	8	1	13	0	0	6	5
TRINITY_DN23255_c0_g1_i6	8.89831	2.72653	0.931071	2.92838	0.00340733	0.0289973	NA		21	1	9	6	44	8	2	1	9	9	8	3	1	3	21
TRINITY_DN23256_c0_g1_i1	488.859	2.61344	0.842467	3.10212	0.00192138	0.018516	NA		509	14	169	1032	80	644	219	218	1306	9	538	125	164	2702	70
TRINITY_DN23258_c2_g1_i1	1970.55	1.47606	0.230555	6.40218	1.53174e-10	1.37635e-08	XP_018308645.1	probable elongator complex protein 3	2700	965	2334	2072	1778	2321	1090	1847	1731	1462	2522	1460	2382	2116	1743
TRINITY_DN23277_c0_g1_i1	93.4805	3.10298	0.708476	4.37979	1.18794e-05	0.000277737	XP_011059592.1	39S ribosomal protein L44. mitochondrial	282	15	17	177	0	167	46	8	97	0	216	30	32	124	7
TRINITY_DN23277_c0_g1_i2	169.08	4.32482	0.816781	5.29496	1.19e-07	5.29433e-06	XP_012055929.1	cytochrome P450 9e2-like	540	8	25	338	0	354	16	25	62	1	456	58	65	134	0
TRINITY_DN23277_c0_g1_i3	33.9015	2.39274	0.763626	3.13339	0.00172799	0.0170393	XP_011647774.1	cytochrome P450 9e2-like	77	3	8	48	5	50	20	35	42	1	42	16	22	122	3
TRINITY_DN23294_c0_g1_i1	396.639	2.02299	0.667341	3.03141	0.00243411	0.0223707	NA		161	76	1165	194	136	476	174	487	278	78	625	188	1365	113	127
TRINITY_DN23332_c0_g1_i1	333.738	2.92124	0.572962	5.09849	3.4238e-07	1.3326e-05	XP_014759737.1	GF26586 gene product from transcript GF26586-RA	364	16	1523	67	167	118	29	814	76	78	72	35	1939	32	87
TRINITY_DN23349_c0_g1_i4	10.2119	3.78558	0.859397	4.40493	1.05819e-05	0.000251233	XP_022202407.1	zinc finger protein 845-like	24	0	12	11	19	6	0	9	14	14	11	3	13	14	15
TRINITY_DN23351_c0_g1_i2	140.812	1.21714	0.394944	3.08179	0.00205758	0.0195773	XP_011051744.1	protein UXT homolog	101	18	454	79	171	64	60	327	53	76	83	56	502	77	134
TRINITY_DN23357_c0_g1_i2	277.058	0.855448	0.284803	3.00365	0.00266763	0.0240458	XP_018364354.1	uncharacterized LOC108762050	318	200	172	405	539	233	177	117	275	244	323	229	142	464	451
TRINITY_DN23360_c0_g1_i1	191.311	1.05626	0.303261	3.48302	0.000495785	0.00621577	NA		255	93	311	195	316	121	74	176	198	159	140	130	283	221	406
TRINITY_DN23363_c0_g1_i3	12981.9	1.98881	0.264511	7.5188	5.52804e-14	1.01531e-11	XP_015185931.1	40S ribosomal protein S15	27183	6053	9518	13520	15991	17036	5720	9776	9520	7356	17975	7524	9569	12920	16382
TRINITY_DN23385_c0_g1_i4	167.684	1.758	0.548224	3.20672	0.00134256	0.0139703	XP_011866275.1	protein CASC3	115	46	452	164	243	54	39	229	283	230	170	32	413	134	120
TRINITY_DN23389_c0_g1_i1	1284.11	7.79445	1.96022	3.97632	6.99894e-05	0.00123301	XP_012060049.1	protein CASC3-like	7614	16	2	22	4	5438	0	0	0	32	254	0	9	0	0
TRINITY_DN23389_c0_g1_i2	2241.82	9.06983	1.67044	5.42962	5.64741e-08	2.74759e-06	XP_012524827.1	skin secretory protein xP2-like	11739	17	21	17	20	10229	0	3	6	24	467	0	11	0	0
TRINITY_DN23389_c0_g2_i1	5849.09	9.35194	1.35635	6.89493	5.38913e-12	6.60401e-10	XP_014469760.1	uncharacterized LOC106741873	31561	48	35	57	75	26246	3	10	76	116	1135	3	27	2	3
TRINITY_DN23389_c0_g3_i1	888.557	9.61602	1.58163	6.07981	1.20324e-09	8.87882e-08	NA		4818	5	4	10	3	3993	0	1	5	14	162	0	4	0	0
TRINITY_DN23405_c0_g1_i1	151.338	0.868577	0.283519	3.06356	0.00218724	0.0205971	NA		184	81	219	133	238	98	75	166	133	144	136	124	155	158	343
TRINITY_DN23407_c0_g1_i1	14.7579	2.2372	0.798543	2.8016	0.00508494	0.0392413	NA		13	1	2	20	6	16	7	6	24	4	36	10	6	62	6
TRINITY_DN23421_c0_g1_i1	2111.82	10.1399	1.15296	8.79462	1.4353e-18	5.98992e-16	XP_011346609.1	uncharacterized LOC105284638	2475	9	2	9	58	3578	3	3	46	5	14599	2	8	6	4
TRINITY_DN23421_c0_g2_i2	158.634	9.11435	1.91382	4.76239	1.91315e-06	5.89716e-05	XP_011641540.1	uncharacterized protein PB18E9.04c	194	0	0	0	0	199	1	0	1	0	1194	0	0	0	0
TRINITY_DN23440_c0_g1_i1	340.465	1.22127	0.309347	3.94789	7.8844e-05	0.00135866	NA		730	124	318	405	636	262	262	185	313	302	319	269	239	422	519
TRINITY_DN23447_c1_g1_i1	10.3755	3.95217	1.19421	3.30945	0.000934801	0.0104699	NA		5	0	40	18	2	7	1	18	12	0	6	0	41	20	0
TRINITY_DN23455_c0_g1_i4	110.98	1.48887	0.272825	5.45725	4.83566e-08	2.39927e-06	NA		246	49	125	73	189	89	58	68	101	128	108	76	114	111	171
TRINITY_DN23500_c0_g1_i4	145.293	8.19599	1.53649	5.33423	9.6e-08	4.40044e-06	XP_018049689.1	alpha-1.3/1.6-mannosyltransferase ALG2	180	0	268	299	359	120	0	239	115	265	157	0	0	239	80
TRINITY_DN23526_c0_g1_i1	77.7541	7.42445	1.15543	6.42571	1.31257e-10	1.19369e-08	NA		91	0	57	70	311	23	0	43	129	91	51	0	49	151	347
TRINITY_DN23528_c0_g1_i1	7.53263	3.21943	1.07091	3.00625	0.00264489	0.0238865	NA		14	0	1	12	6	3	0	6	15	2	18	4	9	26	3
TRINITY_DN23538_c0_g1_i1	2141.32	2.20902	0.455948	4.84488	1.26685e-06	4.12504e-05	NA		2957	778	894	2980	1955	3551	915	892	1954	1331	3701	1251	848	1751	3896
TRINITY_DN23552_c0_g1_i7	6856.71	1.7435	0.311371	5.59942	2.15074e-08	1.17842e-06	XP_018304803.1	60S ribosomal protein L35a	12117	3836	5760	6340	8325	10300	3206	5614	4487	4303	7697	4433	6062	6450	8171
TRINITY_DN23561_c0_g1_i1	52.4621	4.07539	1.09357	3.72669	0.000194014	0.00288878	XP_018304803.1	60S ribosomal protein L35a	82	0	139	12	0	118	8	172	21	4	9	7	107	12	4
TRINITY_DN23564_c0_g1_i1	914.835	0.937371	0.329735	2.8428	0.00447189	0.0356872	XP_011644900.1	deoxycytidylate deaminase	870	372	2050	735	899	377	418	1196	733	656	992	635	2335	1150	1087
TRINITY_DN23578_c0_g1_i1	4581.02	1.58804	0.312005	5.08979	3.58466e-07	1.38802e-05	XP_011859201.1	uncharacterized LOC105556720	9074	2848	3856	4149	9368	5102	2014	3419	2666	3506	5378	2961	3585	4053	5708
TRINITY_DN23579_c0_g1_i2	12.971	4.26344	1.23067	3.46432	0.000531573	0.00657954	XP_017475233.1	uncharacterized LOC108365655	36	3	0	2	10	14	0	1	3	39	19	0	3	0	61
TRINITY_DN23581_c0_g1_i1	133.358	3.11032	0.584024	5.32567	1.00582e-07	4.58192e-06	NA		332	33	290	94	152	169	13	147	91	72	68	28	196	90	257
TRINITY_DN23617_c0_g1_i1	495.514	1.45082	0.46627	3.11155	0.00186108	0.018067	XP_011262488.1	uncharacterized LOC105255092	419	219	760	621	365	654	232	468	606	135	578	387	579	823	445
TRINITY_DN23617_c0_g1_i2	13.519	4.47164	1.30903	3.41599	0.000635498	0.00761979	XP_012056546.1	gephyrin-like	16	2	7	30	30	27	0	18	30	8	8	0	0	13	10
TRINITY_DN23624_c0_g1_i2	389.729	0.850542	0.228777	3.71778	0.000200982	0.00297431	XP_012530604.1	probable C-mannosyltransferase DPY19L1	538	280	457	558	447	304	215	298	429	298	378	329	480	478	495
TRINITY_DN23624_c0_g1_i4	14.0862	5.70728	1.61119	3.54227	0.000396692	0.00519692	XP_012530604.1	probable C-mannosyltransferase DPY19L1	23	0	24	0	21	14	0	9	15	26	18	0	50	11	0
TRINITY_DN23652_c1_g1_i4	9.25473	6.29463	1.68654	3.73226	0.000189766	0.00283841	XP_011873944.1	chymotrypsin-1-like	33	0	9	2	0	41	0	2	7	0	0	0	2	2	2
TRINITY_DN23654_c0_g1_i5	158.099	1.30561	0.467611	2.79209	0.00523682	0.0401085	XP_012224470.1	nuclear transcription factor Y subunit gamma	168	68	240	145	318	167	60	178	128	185	55	76	292	128	268
TRINITY_DN23659_c0_g1_i1	4525.21	8.42165	1.56922	5.36676	8.01631e-08	3.75657e-06	NA		35600	62	8	21	54	15484	4	0	54	40	265	6	0	0	19
TRINITY_DN23659_c0_g1_i2	37.6464	7.18314	2.19416	3.27375	0.00106131	0.011571	NA		254	0	0	0	0	147	0	0	2	0	5	0	0	0	0
TRINITY_DN23659_c0_g1_i4	999.58	7.54289	1.78007	4.23742	2.26103e-05	0.000478171	NA		3794	22	6	9	16	5331	2	0	7	15	66	0	0	0	0
TRINITY_DN23662_c0_g1_i2	302.113	0.805357	0.281585	2.86009	0.00423525	0.0342942	XP_022121712.1	uncharacterized LOC110997732	191	71	794	286	278	71	77	780	312	186	146	131	1050	406	195
TRINITY_DN23663_c0_g1_i1	648.424	1.85614	0.639231	2.9037	0.00368776	0.0308109	XP_018300940.1	lachesin-like	365	69	3224	122	247	181	81	1517	98	112	51	31	4225	126	264
TRINITY_DN23669_c0_g1_i5	665.448	2.88975	0.510205	5.6639	1.47968e-08	8.41422e-07	XP_011063728.1	galactosylgalactosylxylosylprotein 3-beta-glucuronosyltransferase I	1345	264	552	207	485	1220	77	349	329	351	1505	361	559	450	500
TRINITY_DN23670_c0_g1_i3	1244.42	1.26372	0.262742	4.80974	1.51127e-06	4.7901e-05	XP_011304213.1	actin-related protein 2/3 complex subunit 1A	1858	662	1601	1138	1760	1325	659	905	968	1054	1347	1079	1481	891	1749
TRINITY_DN23675_c0_g1_i2	10.0945	4.17003	1.09266	3.8164	0.000135411	0.00213742	NA		19	0	5	7	0	42	2	3	2	0	9	3	4	11	2
TRINITY_DN23699_c0_g1_i1	2272.16	0.720239	0.209028	3.44565	0.00056968	0.00696514	NA		3897	1451	1408	2195	5232	1149	1501	1141	2608	3017	2084	1965	1164	2929	4631
TRINITY_DN23705_c0_g1_i1	69.3846	4.06477	0.786007	5.17142	2.32325e-07	9.44886e-06	XP_012168806.1	uncharacterized LOC100647512	120	4	28	102	1	191	24	40	58	0	153	7	15	80	0
TRINITY_DN23705_c0_g1_i3	5.88484	4.33316	1.28315	3.37697	0.0007329	0.00858486	XP_011705668.1	cytochrome P450 9e2-like	13	0	1	7	0	14	2	4	6	0	13	0	0	14	0
TRINITY_DN23705_c0_g1_i4	89.9516	3.58989	0.755985	4.74862	2.0481e-06	6.26174e-05	XP_018375646.1	cytochrome P450 9e2-like	171	6	51	98	1	206	41	53	97	5	204	13	46	124	0
TRINITY_DN23705_c0_g2_i1	47.7978	4.19797	0.824735	5.09008	3.57907e-07	1.38657e-05	XP_011869166.1	cytochrome P450 9e2-like	209	6	19	123	11	12	8	33	58	3	121	3	45	61	5
TRINITY_DN23705_c0_g2_i2	131.979	4.71697	0.746793	6.3163	2.67904e-10	2.2536e-08	XP_011172812.1	cytochrome P450 9e2-like	149	10	39	105	10	501	29	43	118	10	239	6	31	113	14
TRINITY_DN23728_c0_g2_i1	883.515	1.71201	0.590108	2.90119	0.00371753	0.0309838	XP_012064091.1	target of rapamycin complex subunit lst8	533	589	836	1673	474	902	343	803	1507	239	1809	334	637	1442	725
TRINITY_DN23740_c0_g1_i1	277.681	1.07751	0.374999	2.87337	0.00406112	0.0331488	XP_012233038.1	methyl-CpG-binding domain protein 3	338	140	642	212	369	265	113	392	206	165	148	200	490	234	370
TRINITY_DN23740_c0_g1_i2	30.9355	6.59125	1.39617	4.72094	2.34754e-06	7.05378e-05	XP_011056407.1	DNA-directed RNA polymerase II subunit RPB7	51	0	70	53	59	30	0	15	14	2	14	0	71	62	80
TRINITY_DN23751_c0_g1_i2	3215.99	2.4774	0.310804	7.97092	1.57494e-15	3.75582e-13	XP_018360795.1	40S ribosomal protein S27	6421	1080	3828	3183	3359	4865	973	2147	2094	1673	4421	1519	3958	2608	3298
TRINITY_DN23751_c0_g2_i1	11.3664	2.49804	0.616874	4.04952	5.1322e-05	0.000952151	NA		21	5	6	11	16	19	4	8	12	4	20	4	4	13	9
TRINITY_DN23756_c0_g1_i1	2281.14	1.04737	0.321629	3.25645	0.00112813	0.0121584	XP_011169727.1	RRP15-like protein	2176	1252	2461	2583	3945	1810	898	1846	2260	2245	2250	1741	3383	2662	4148
TRINITY_DN23756_c0_g1_i6	7867.51	2.03639	0.288129	7.06762	1.57609e-12	2.12939e-10	XP_012215524.1	40S ribosomal protein S26	18777	4118	4758	7066	10493	10554	3645	5300	4386	5511	12308	4474	3605	5819	9387
TRINITY_DN23769_c0_g1_i6	1981.65	1.50314	0.387848	3.87559	0.000106369	0.00173929	XP_018340871.1	tumor suppressor candidate 3	1875	731	3368	1623	1937	2433	894	2307	1392	1286	2094	1483	2971	2313	2556
TRINITY_DN23773_c0_g1_i1	7.13113	3.39916	1.12185	3.02996	0.00244589	0.0224475	NA		10	1	5	6	7	18	3	4	9	10	9	0	6	1	1
TRINITY_DN23819_c0_g1_i19	17.1214	3.67075	1.31218	2.79744	0.00515094	0.0396382	XP_012228856.1	DNA helicase MCM9-like	19	2	18	47	0	46	6	0	16	0	29	0	13	22	0
TRINITY_DN23843_c0_g1_i1	8.36637	4.12487	1.42224	2.90027	0.00372845	0.0310404	NA		6	0	7	16	1	5	0	18	6	9	2	0	11	61	5
TRINITY_DN23851_c0_g1_i2	626.097	1.0987	0.293223	3.74697	0.000178983	0.0027047	XP_018394583.1	uncharacterized LOC108773320	721	362	1317	694	666	292	199	1087	540	437	620	329	1295	608	653
TRINITY_DN23866_c0_g1_i1	38.3347	6.15274	2.21646	2.77593	0.00550444	0.0415775	NA		23	0	0	0	0	60	0	0	0	0	288	0	0	0	0
TRINITY_DN23866_c0_g1_i2	1495.67	10.2659	1.18082	8.69386	3.5033e-18	1.32243e-15	NA		798	1	0	3	0	3012	5	6	7	1	10339	4	3	4	4
TRINITY_DN23883_c0_g2_i1	153.191	1.13053	0.268008	4.21827	2.46189e-05	0.000514852	XP_018318365.1	uncharacterized LOC108732184	204	74	115	200	252	154	93	106	164	169	144	124	125	154	254
TRINITY_DN23890_c0_g1_i6	7180.11	1.97646	0.371092	5.32606	1.00366e-07	4.57486e-06	XP_003698444.1	60S ribosomal protein L32	11404	3391	3962	6808	8130	10481	2904	6491	5620	5060	9320	3879	6288	8337	10106
TRINITY_DN23899_c0_g1_i1	477.039	0.921492	0.315319	2.92242	0.00347327	0.0294047	XP_014487322.1	60S ribosomal protein L32	251	141	1341	366	518	198	165	924	349	344	341	230	1471	363	692
TRINITY_DN23910_c0_g1_i1	4.10047	5.59021	1.49054	3.75047	0.000176506	0.00267317	NA		18	0	0	4	0	3	0	2	4	0	18	0	2	1	0
TRINITY_DN23912_c0_g1_i2	3.75765	3.04886	1.01179	3.01334	0.00258392	0.0234309	NA		14	1	4	4	1	2	2	3	4	2	9	0	3	5	0
TRINITY_DN23915_c0_g2_i2	35.3454	4.66297	1.66596	2.79897	0.00512658	0.0394694	XP_014607613.1	uncharacterized LOC106788670	7	0	41	181	0	8	0	22	330	0	8	0	0	55	0
TRINITY_DN23917_c0_g1_i2	1286.32	1.29506	0.285614	4.53431	5.77929e-06	0.000150324	XP_012274177.1		1879	745	1503	1411	1168	1430	779	1091	1024	1310	1462	933	1335	1703	1034
TRINITY_DN23925_c0_g2_i2	37.9353	5.67074	2.07005	2.73942	0.00615485	0.0452165	XP_012056202.1	tyrosine-protein kinase Src64B	0	0	26	1	0	169	0	49	0	29	0	0	98	0	38
TRINITY_DN23937_c0_g1_i6	52.4143	1.36301	0.491408	2.77369	0.00554245	0.0417638	XP_018407393.1	uncharacterized LOC108783345	68	43	43	96	57	69	19	38	63	30	40	24	46	87	62
TRINITY_DN23940_c0_g1_i2	39.2084	3.43259	0.943151	3.63949	0.000273178	0.00382566	XP_018398443.1	probable phospholipid-transporting ATPase IF	86	7	13	162	1	68	2	19	112	3	25	10	12	44	21
TRINITY_DN23962_c0_g1_i21	289.192	1.41201	0.430693	3.27845	0.00104377	0.011438	XP_011157512.1	protein PRY1-like	311	189	197	284	616	354	143	123	243	455	401	190	79	262	368
TRINITY_DN23962_c0_g1_i25	93.6938	9.43334	1.67669	5.62617	1.84252e-08	1.02071e-06	XP_012538192.1	uncharacterized LOC105837721	294	0	7	0	0	386	0	14	0	0	176	0	30	7	0
TRINITY_DN23962_c0_g1_i3	34.2867	5.39191	0.812057	6.63981	3.14085e-11	3.27236e-09	NA		100	2	24	34	18	83	0	6	16	11	72	5	20	30	4
TRINITY_DN23962_c0_g2_i1	89.7604	2.80704	0.78298	3.58507	0.00033699	0.00454069	NA		223	3	36	103	96	211	21	33	49	81	85	76	34	87	55
TRINITY_DN23963_c0_g1_i4	835.185	1.39908	0.172913	8.09121	5.90747e-16	1.55162e-13	XP_011065031.1	EP300-interacting inhibitor of differentiation 3-like	833	228	2294	601	799	373	252	1936	522	486	567	324	2534	638	911
TRINITY_DN23995_c0_g1_i2	41.2612	7.97307	2.13023	3.74282	0.000181968	0.00274152	XP_011878432.1	cytochrome P450 4C1-like	106	0	2	0	0	146	0	0	0	0	141	0	0	0	0
TRINITY_DN23995_c0_g1_i4	39.021	7.30647	2.18576	3.34276	0.000829486	0.00949416	XP_018364065.1	cytochrome P450 4C1-like	36	0	0	0	0	50	0	0	0	2	299	0	0	0	0
TRINITY_DN24001_c0_g1_i2	8.4793	4.94544	1.36235	3.63009	0.000283319	0.00394049	XP_015188858.1	uncharacterized LOC107073003	10	0	3	5	20	9	0	23	2	16	4	0	11	18	12
TRINITY_DN24020_c1_g1_i3	1326.63	1.711	0.378004	4.5264	5.99958e-06	0.00015498	XP_012534787.1	eukaryotic translation initiation factor 4E type 3-like	1772	581	1656	1903	922	1390	702	1154	920	457	2517	938	1605	1396	1067
TRINITY_DN24022_c0_g1_i1	105.314	2.11568	0.549534	3.84995	0.000118144	0.00190611	NA		244	36	103	137	106	146	42	43	170	27	77	51	68	187	160
TRINITY_DN24027_c0_g1_i1	43.3382	3.21252	0.695552	4.61867	3.86216e-06	0.00010682	XP_012565898.1	uncharacterized LOC101236095	62	8	20	172	5	69	8	21	149	7	41	7	28	39	10
TRINITY_DN24062_c0_g1_i3	248.383	6.00476	0.844704	7.10872	1.17126e-12	1.63236e-10	XP_011867620.1	myrosinase 1-like	255	10	0	40	43	975	12	8	38	21	803	19	9	43	70
TRINITY_DN24063_c1_g1_i11	19.7109	2.82818	1.01545	2.78515	0.00535025	0.0407612	XP_018337722.1	peptidoglycan-recognition protein LC-like	54	13	13	37	13	9	0	4	20	15	63	4	6	5	24
TRINITY_DN24071_c0_g1_i1	92.7428	1.98509	0.495843	4.00346	6.24216e-05	0.00112098	NA		69	29	137	111	112	52	28	87	155	55	154	29	175	136	130
TRINITY_DN24072_c0_g1_i2	128.796	5.85516	1.06217	5.51247	3.53826e-08	1.81318e-06	NA		147	1	50	76	25	16	6	34	80	29	825	10	37	247	90
TRINITY_DN24072_c0_g1_i5	89.392	4.86653	1.34683	3.61332	0.000302296	0.00415292	XP_012242539.1	uncharacterized LOC100742306	112	7	19	53	28	0	2	30	54	4	577	11	14	150	113
TRINITY_DN24072_c0_g1_i6	11999.3	5.094	0.780344	6.52789	6.67022e-11	6.44865e-09	XP_012242539.1	uncharacterized LOC100742306	7025	604	4218	6133	3375	15026	685	6035	10995	2013	64816	1905	4791	8275	6306
TRINITY_DN24072_c0_g2_i1	21.3826	6.06932	1.62711	3.73012	0.000191389	0.00285654	NA		9	0	6	5	1	0	1	4	14	4	144	0	8	51	36
TRINITY_DN24074_c0_g1_i1	4422.23	2.00935	0.27099	7.41484	1.21773e-13	2.06024e-11	XP_020285856.1	spermatogenesis-associated protein 13	8318	2195	3223	4281	5602	6732	2009	3207	3077	3180	6038	2421	2844	3884	4890
TRINITY_DN24075_c0_g1_i2	135.796	3.95301	1.26351	3.1286	0.00175642	0.0172584	XP_011871331.1	putative sodium-dependent multivitamin transporter	159	18	47	391	0	321	0	127	269	13	215	33	87	60	27
TRINITY_DN24075_c0_g1_i3	3.25404	4.28892	1.43801	2.98253	0.0028588	0.0253572	NA		2	1	1	2	0	11	0	0	7	0	7	0	1	4	1
TRINITY_DN24085_c0_g1_i1	22.1128	2.83734	1.00993	2.80943	0.0049629	0.0385132	XP_018055904.1	putative sodium-dependent multivitamin transporter	95	3	5	97	8	19	4	11	58	2	11	10	0	21	8
TRINITY_DN24087_c0_g1_i14	464.232	9.31174	1.01187	9.20247	3.49802e-20	1.89041e-17	XP_018351856.1	uncharacterized LOC108754204	1361	3	5	29	0	1692	0	12	7	0	1377	4	3	7	1
TRINITY_DN24087_c0_g1_i16	25.3959	7.04353	1.86117	3.78447	0.000154038	0.00238729	XP_018351856.1	uncharacterized LOC108754204	58	0	0	27	0	20	0	11	26	3	147	0	9	0	0
TRINITY_DN24087_c0_g1_i3	115.076	7.00492	1.97848	3.54055	0.000399293	0.00522304	XP_018351856.1	uncharacterized LOC108754204	2	0	1	0	312	4	0	1	1	0	835	0	3	212	152
TRINITY_DN24096_c0_g1_i2	438.041	0.900351	0.299434	3.00684	0.00263978	0.0238511	XP_014470365.1	protein pangolin. isoforms A/H/I/S	660	182	659	400	815	212	185	517	415	534	223	302	794	368	854
TRINITY_DN24100_c0_g1_i4	32.8926	5.9794	1.90081	3.14572	0.0016568	0.0164887	XP_011865455.1	mucin-19	31	0	9	13	0	70	0	0	22	0	48	0	88	118	72
TRINITY_DN24106_c0_g1_i13	25.8035	2.8852	0.718324	4.01657	5.90509e-05	0.0010712	NA		37	7	49	19	2	22	5	26	38	7	66	8	41	40	0
TRINITY_DN24106_c0_g1_i15	252.13	2.2902	0.591162	3.87407	0.000107033	0.00174901	XP_018370469.1	chloride channel protein 2	403	90	299	312	163	204	114	94	427	78	680	110	168	451	33
TRINITY_DN24138_c0_g1_i4	1520.21	1.42862	0.303457	4.70783	2.50373e-06	7.44863e-05	XP_012522056.1	minor histocompatibility antigen H13	1593	806	1754	1541	1537	1624	764	1387	1334	1359	2198	1066	1967	1715	1526
TRINITY_DN24138_c0_g2_i1	763.745	1.57928	0.316169	4.99505	5.88201e-07	2.13351e-05	XP_012227578.1	minor histocompatibility antigen H13	859	366	775	730	899	853	364	570	665	612	1112	506	956	808	1125
TRINITY_DN24142_c0_g1_i1	17.5359	2.69265	0.822757	3.27271	0.00106521	0.0116051	NA		18	5	3	31	5	8	5	1	36	1	72	8	3	50	6
TRINITY_DN24157_c0_g1_i1	88.1413	2.27846	0.606864	3.75448	0.0001737	0.00263706	NA		119	24	213	81	106	27	8	119	120	130	88	20	242	65	56
TRINITY_DN24170_c0_g1_i1	33.4201	1.5125	0.510972	2.96005	0.00307586	0.0268264	NA		28	4	103	23	44	15	10	72	20	31	8	7	96	32	62
TRINITY_DN24171_c0_g1_i2	1502.05	0.54123	0.157357	3.4395	0.000582786	0.0070919	XP_015437858.1	protein FAM195A-like	1668	774	2550	1339	2506	750	833	1753	1256	1975	1035	1248	2624	1516	2126
TRINITY_DN24176_c1_g1_i2	24.6476	5.6484	1.64425	3.43525	0.000592014	0.00717977	NA		63	0	0	32	111	6	0	0	67	56	0	0	0	18	100
TRINITY_DN24184_c0_g2_i2	705.082	1.49781	0.478089	3.13292	0.00173079	0.0170624	NA		681	342	711	1079	389	909	378	474	747	177	1125	581	700	1185	681
TRINITY_DN24203_c1_g2_i10	3.59264	4.77536	1.68488	2.83425	0.00459335	0.0363582	XP_011057379.1	limulus clotting factor C-like	2	0	1	1	5	1	0	4	0	2	21	0	3	7	0
TRINITY_DN24203_c1_g2_i9	11.0215	4.016	0.98388	4.0818	4.46884e-05	0.000847928	NA		39	2	1	6	10	4	3	0	6	13	42	0	0	7	21
TRINITY_DN24203_c1_g4_i1	5.65899	5.58694	1.85768	3.00748	0.0026342	0.0238121	NA		6	0	0	0	1	4	0	0	0	7	41	0	0	0	3
TRINITY_DN24203_c1_g6_i1	87.2844	3.13235	1.02801	3.047	0.00231134	0.0214836	XP_011859661.1	serine protease 29-like	201	17	27	103	1	63	27	67	68	146	258	17	29	85	98
TRINITY_DN24205_c0_g1_i2	836.882	1.67721	0.520066	3.225	0.00125974	0.0132741	NA		1385	397	739	1293	753	1390	403	601	1130	571	564	565	334	747	1208
TRINITY_DN24211_c0_g1_i2	623.015	9.39911	1.77823	5.28565	1.25258e-07	5.53518e-06	XP_011876306.1	venom serine protease-like	722	0	0	100	0	2250	0	4	17	3	2588	3	14	0	0
TRINITY_DN24211_c0_g1_i6	1284.6	5.37013	1.29029	4.16195	3.15542e-05	0.000634114	XP_011876305.1	venom serine protease-like	363	7	1570	9408	5	1087	55	2158	3496	0	1328	1	380	1067	0
TRINITY_DN24212_c0_g1_i2	70.8439	8.00929	1.46194	5.47855	4.2883e-08	2.16051e-06	XP_021945048.1	uncharacterized LOC110843393	175	0	0	5	1	355	0	3	0	2	93	2	1	0	2
TRINITY_DN24218_c0_g1_i1	23.5657	3.24472	1.0299	3.15052	0.00162979	0.0162695	NA		30	7	4	21	10	9	4	15	14	23	105	5	13	61	2
TRINITY_DN24230_c0_g1_i2	12.3339	3.19494	0.904703	3.53148	0.000413238	0.00536781	NA		10	4	18	30	5	5	0	13	28	6	20	0	12	49	4
TRINITY_DN24237_c0_g1_i1	198.999	1.14032	0.286104	3.9857	6.72824e-05	0.00119428	XP_011175276.1	uncharacterized LOC105207475	355	134	155	257	353	155	91	99	184	247	159	127	121	255	442
TRINITY_DN24239_c1_g1_i4	19.1478	5.83397	1.56064	3.7382	0.000185343	0.00278455	XP_011867187.1	FAD-dependent oxidoreductase domain-containing protein 1-like	6	0	11	77	44	34	0	25	25	0	6	0	6	47	27
TRINITY_DN24242_c0_g1_i1	2284.14	1.84906	0.279843	6.6075	3.90869e-11	4e-09	XP_011250521.1	uncharacterized LOC105247823	4425	1219	1681	2770	3360	2959	999	1580	1900	2202	2762	1242	1302	2051	2609
TRINITY_DN24242_c0_g1_i2	354.306	2.06551	0.400571	5.15641	2.51726e-07	1.015e-05	XP_011267645.1	40S ribosomal protein S10-like	590	190	430	409	368	395	147	253	244	233	555	101	295	480	501
TRINITY_DN24242_c0_g1_i3	23.858	2.44704	0.593896	4.12032	3.78345e-05	0.000737886	XP_011875532.1	40S ribosomal protein S10-like	48	8	34	35	29	31	8	11	12	18	27	7	12	37	41
TRINITY_DN24242_c0_g2_i3	2683.73	1.77177	0.238483	7.42934	1.09138e-13	1.87177e-11	XP_011875532.1	40S ribosomal protein S10-like	5579	1475	1966	3142	4051	3072	1256	1775	1921	2335	3484	1542	1682	2459	3491
TRINITY_DN24263_c0_g1_i1	721.852	5.70111	1.28771	4.42734	9.54009e-06	0.000229914	XP_011266901.1	ras-related protein Rab-23	712	6	4	10	2376	263	7	0	33	7741	112	2	1	1	135
TRINITY_DN24269_c1_g1_i2	755.416	0.820391	0.283236	2.89649	0.00377365	0.0313191	XP_011632289.1	xylosyltransferase oxt	1219	356	1224	870	1336	311	430	720	805	964	577	552	1103	800	880
TRINITY_DN24275_c0_g1_i1	8.43418	4.17028	1.17175	3.55901	0.000372249	0.00492566	XP_018353015.1	cytochrome c oxidase subunit 6C	54	3	10	9	5	8	0	3	9	6	9	0	3	2	1
TRINITY_DN24284_c0_g1_i1	9.18425	2.70679	0.966084	2.80181	0.00508161	0.0392272	NA		26	3	31	16	14	5	0	9	2	5	9	3	8	6	10
TRINITY_DN24286_c0_g1_i1	1343.5	2.04082	0.26999	7.55888	4.06553e-14	7.69265e-12	XP_018317410.1	bone morphogenetic protein receptor type-2	2238	556	2045	791	1757	1664	463	1526	764	754	1737	710	1898	829	1675
TRINITY_DN24288_c0_g1_i1	21.7598	5.31129	1.08295	4.90446	9.36856e-07	3.2135e-05	NA		54	3	0	4	7	60	2	6	2	3	81	0	1	1	2
TRINITY_DN24303_c0_g1_i5	3640.59	0.650473	0.218481	2.97726	0.00290841	0.025685	XP_018374198.1	T-complex protein 1 subunit epsilon	4894	2273	8449	2809	4436	2112	1914	4973	2615	2610	2258	2730	8165	2729	4068
TRINITY_DN24304_c1_g1_i2	31.9939	1.97556	0.673094	2.93505	0.00333491	0.028526	XP_011147335.1	uncharacterized LOC105187905	28	7	25	16	75	43	15	21	6	41	35	14	27	47	85
TRINITY_DN24310_c0_g1_i1	35.6221	5.57188	2.01862	2.76025	0.00577577	0.0431091	NA		184	2	0	18	4	150	0	0	8	16	0	0	0	0	0
TRINITY_DN24310_c0_g2_i1	8.14333	6.07878	1.81142	3.35581	0.000791334	0.00913823	NA		78	0	0	3	1	16	0	1	0	6	1	0	0	1	0
TRINITY_DN24312_c0_g1_i1	3.57305	4.68282	1.70905	2.74001	0.0061438	0.0451493	NA		9	0	0	1	0	2	0	1	5	0	13	0	9	11	0
TRINITY_DN24317_c1_g1_i3	61.7759	2.86883	1.03239	2.77884	0.0054554	0.0413238	XP_011059053.1	uncharacterized LOC105148809	40	24	22	105	0	129	10	75	94	7	117	15	37	103	33
TRINITY_DN24320_c2_g3_i2	5.76137	4.58673	1.42451	3.21986	0.00128254	0.0134689	XP_018378593.1	uncharacterized LOC108771164	2	1	1	3	1	11	0	0	1	2	35	1	0	0	1
TRINITY_DN24343_c0_g1_i1	109.319	6.74439	1.92514	3.50332	0.000459504	0.00584052	XP_011159233.1	HMG box transcription factor BBX	242	0	0	1	0	38	5	0	0	2	885	0	0	0	0
TRINITY_DN24343_c0_g1_i4	32228.5	10.653	1.22119	8.72346	2.69817e-18	1.06117e-15	XP_012526641.1	low choriolytic enzyme-like	20311	28	12	4	5	29196	68	70	3	4	270975	57	54	58	53
TRINITY_DN24349_c0_g1_i2	495.068	1.3557	0.485508	2.79233	0.00523297	0.0400872	XP_011872908.1	stimulator of interferon genes protein	379	91	606	984	475	401	308	523	544	518	573	310	640	894	451
TRINITY_DN24362_c0_g1_i9	12.1136	4.53896	1.4429	3.14573	0.00165674	0.0164887	XP_012522591.1	THO complex subunit 5 homolog	45	1	14	3	47	4	0	4	15	29	0	0	3	3	44
TRINITY_DN24377_c0_g1_i1	734.352	1.67621	0.367675	4.55895	5.141e-06	0.000135838	XP_012522591.1	THO complex subunit 5 homolog	1371	325	1427	765	1215	719	254	740	675	571	427	350	924	671	982
TRINITY_DN24378_c0_g1_i1	145.299	1.36962	0.467323	2.93078	0.00338114	0.0288262	NA		165	85	118	144	172	206	75	60	159	89	153	111	93	201	311
TRINITY_DN24404_c0_g1_i1	9.26778	3.51158	0.948726	3.70136	0.000214443	0.00313583	NA		12	1	2	15	6	9	0	8	8	3	28	4	9	23	4
TRINITY_DN24419_c0_g1_i1	11.0481	1.91441	0.651631	2.93787	0.00330474	0.0283414	NA		14	3	16	14	26	13	4	6	16	10	7	4	13	14	14
TRINITY_DN24424_c0_g1_i4	314.909	0.883086	0.282397	3.12711	0.00176536	0.0173214	XP_011054165.1	COMM domain-containing protein 4	321	195	386	391	464	255	136	320	306	292	278	260	462	388	423
TRINITY_DN24428_c0_g1_i2	423.985	6.85554	0.866307	7.91352	2.50207e-15	5.73028e-13	NA		2103	1	117	654	38	655	14	437	554	8	735	14	145	179	27
TRINITY_DN24429_c0_g1_i6	97.7787	2.8808	1.06324	2.70946	0.00673932	0.0482481	XP_018059502.1	uncharacterized LOC108694478	88	17	287	152	61	50	8	207	85	2	126	13	302	142	0
TRINITY_DN24438_c0_g2_i2	283.3	0.870881	0.292044	2.98202	0.00286356	0.0253905	XP_018306369.1	ATP-dependent RNA helicase ddx24	391	163	618	229	356	127	135	336	255	293	198	142	685	269	314
TRINITY_DN24440_c0_g1_i1	507.963	2.8245	0.597303	4.72876	2.259e-06	6.81214e-05	XP_018407038.1	COP9 signalosome complex subunit 8	2006	41	228	740	130	926	225	174	586	45	581	329	159	692	86
TRINITY_DN24440_c0_g1_i2	15.2894	6.96956	1.43659	4.85145	1.22559e-06	4.01681e-05	XP_011706599.1	beta-1.3-glucan-binding protein-like	104	0	6	19	4	0	0	3	29	2	38	0	5	20	3
TRINITY_DN24440_c0_g2_i1	887.432	3.1054	0.572097	5.42811	5.7e-08	2.76735e-06	XP_011166243.1	beta-1.3-glucan-binding protein-like	3652	77	441	1450	201	1324	219	354	1148	64	1178	548	271	1487	140
TRINITY_DN24450_c0_g1_i3	27.9891	3.30861	1.1677	2.83345	0.00460485	0.0364156	XP_011880802.1	glyoxylate reductase/hydroxypyruvate reductase-like	36	3	8	149	2	25	0	5	44	5	55	10	27	23	41
TRINITY_DN24453_c0_g1_i1	5.36198	5.49033	1.36205	4.03093	5.55557e-05	0.00101763	NA		19	0	0	1	18	6	0	0	0	9	9	0	4	0	14
TRINITY_DN24459_c0_g2_i5	37274	10.4979	1.22932	8.53959	1.34702e-17	4.55797e-15	XP_012527748.1	chymotrypsin-1-like	3727	13	24	34	156	14817	100	90	15	13	352890	86	87	81	80
TRINITY_DN24475_c1_g1_i18	34.4965	6.03639	1.57098	3.84244	0.000121819	0.00195867	XP_011870555.1	MIP18 family protein CG30152	94	0	156	61	43	6	0	54	18	57	0	0	50	50	6
TRINITY_DN24484_c0_g1_i1	41.7775	2.30713	0.576656	4.00088	6.31061e-05	0.00113111	XP_011068647.1	structural maintenance of chromosomes protein 1A-like	68	8	125	7	33	18	8	70	28	32	28	9	173	18	39
TRINITY_DN24487_c0_g1_i1	585.435	1.18149	0.310028	3.81092	0.000138451	0.00217579	XP_018347938.1	probable kinetochore protein nuf2	496	231	796	954	461	497	342	569	898	336	729	432	772	1025	429
TRINITY_DN24488_c0_g1_i1	177.526	1.81863	0.479077	3.79612	0.000146981	0.00229035	XP_011689081.1	amyloid beta A4 precursor protein-binding family B member 1-interacting protein	224	77	322	162	266	253	44	126	101	200	133	109	209	157	253
TRINITY_DN24500_c0_g1_i2	1685.61	4.16089	0.958613	4.34054	1.42135e-05	0.000322083	XP_018367250.1	trypsin-2-like	1565	82	1372	5283	8	5225	170	1194	2853	51	553	331	2014	1255	44
TRINITY_DN24516_c0_g1_i1	452.321	2.49155	0.798339	3.12091	0.00180291	0.0176138	XP_018392576.1	GDP-mannose 4.6 dehydratase	1240	196	344	99	968	492	131	241	292	1061	431	69	204	19	911
TRINITY_DN24516_c0_g3_i1	69.8012	2.22632	0.593092	3.75376	0.0001742	0.00264358	XP_011685000.1	probable chitinase 3	195	49	24	19	160	99	21	27	17	133	59	12	22	12	156
TRINITY_DN24529_c0_g1_i1	67.3232	1.92304	0.665433	2.8899	0.00385361	0.0318468	NA		137	29	151	54	101	15	10	62	90	119	63	17	129	59	56
TRINITY_DN24533_c0_g2_i1	12.1798	2.11889	0.688795	3.07624	0.00209632	0.019868	NA		12	5	27	3	23	12	4	8	9	9	22	4	16	10	17
TRINITY_DN24534_c0_g1_i9	575.923	0.951832	0.347063	2.74253	0.00609678	0.0449168	XP_012541122.1	uncharacterized LOC105839386	782	237	854	620	532	415	411	497	783	310	704	580	876	510	643
TRINITY_DN24544_c0_g1_i4	87.8109	3.32258	1.06448	3.1213	0.00180054	0.0175956	XP_012540120.1	uncharacterized LOC105838818	58	12	47	154	0	218	16	71	92	59	163	30	55	98	30
TRINITY_DN24564_c0_g1_i2	868.546	0.871418	0.231852	3.7585	0.000170933	0.00260137	XP_018358384.1	uncharacterized LOC108758098	870	366	207	1281	3008	365	400	206	1219	1656	552	374	185	1100	3142
TRINITY_DN24566_c0_g1_i5	43.9296	1.53189	0.416588	3.67723	0.000235783	0.00338398	XP_011154977.1	cysteine-rich DPF motif domain-containing protein 1	46	18	116	34	54	29	11	99	14	27	37	18	111	32	32
TRINITY_DN24582_c0_g1_i1	23.818	4.32935	1.255	3.44969	0.00056123	0.00688086	NA		22	0	14	54	14	33	6	17	48	15	69	0	0	15	19
TRINITY_DN24593_c0_g1_i4	69.2381	7.87276	2.00169	3.93305	8.38744e-05	0.00142805	XP_012060007.1	venom allergen 3-like	20	0	1	0	0	374	1	0	0	0	161	0	0	0	0
TRINITY_DN24593_c0_g1_i7	655.179	9.28023	1.60304	5.78915	7.07414e-09	4.37e-07	XP_012060007.1	venom allergen 3-like	84	5	0	29	2	3620	0	0	17	2	1459	0	0	6	0
TRINITY_DN24603_c0_g1_i6	9.19279	5.14946	1.62058	3.17755	0.00148525	0.0151179	XP_017795419.1	uncharacterized LOC108576867	17	0	21	19	0	0	0	24	18	4	21	0	12	6	0
TRINITY_DN24604_c0_g1_i2	654.486	0.91697	0.331365	2.76725	0.00565311	0.0424062	XP_011157926.1	F-box/LRR-repeat protein 4-like	588	300	932	792	603	546	358	777	697	409	634	580	900	1125	875
TRINITY_DN24619_c0_g2_i1	4.74982	3.21401	1.13195	2.83935	0.00452061	0.035931	NA		12	0	7	3	0	4	1	5	2	1	11	2	3	15	4
TRINITY_DN24628_c1_g1_i2	1322.19	2.26764	0.825404	2.74731	0.00600868	0.0444127	XP_018401831.1	uncharacterized LOC108778997	1821	273	1592	1231	1490	3275	694	1151	1220	434	195	562	959	2282	1255
TRINITY_DN24656_c0_g1_i1	454.696	1.24461	0.337703	3.68552	0.000228235	0.00329138	XP_019882933.1	uncharacterized LOC109609961	440	250	516	402	664	448	214	570	339	485	409	243	618	597	724
TRINITY_DN24658_c0_g1_i2	3147.47	10.3341	1.33784	7.72446	1.12329e-14	2.30549e-12	XP_018313029.1	peritrophin-1-like	1521	11	10	9	0	14945	1	10	8	6	9746	3	113	7	0
TRINITY_DN24658_c0_g1_i3	176.278	6.69123	1.84314	3.63035	0.000283036	0.0039373	XP_018313029.1	peritrophin-1-like	1201	7	0	0	0	13	0	0	4	0	956	2	0	0	2
TRINITY_DN24674_c0_g1_i4	511.1	2.02714	0.307225	6.59825	4.16038e-11	4.2176e-09	XP_011637040.1	REM2- and Rab-like small GTPase 1	878	124	936	613	878	312	129	774	330	501	435	210	892	356	734
TRINITY_DN24683_c0_g1_i1	15.5215	5.08768	1.03715	4.90547	9.32062e-07	3.20026e-05	XP_018314270.1	52 kDa repressor of the inhibitor of the protein kinase-like	22	0	2	4	2	49	1	10	13	2	41	3	4	15	2
TRINITY_DN24691_c0_g1_i2	85.6786	6.76668	1.79184	3.77638	0.000159122	0.00245091	XP_014486778.1	probable salivary secreted peptide	0	0	64	179	4	104	1	50	394	0	335	0	0	15	3
TRINITY_DN24691_c0_g1_i4	62.98	3.89053	1.43893	2.70376	0.00685598	0.0488582	XP_011706905.1	probable salivary secreted peptide	26	15	64	164	6	46	0	104	112	18	248	3	23	0	18
TRINITY_DN24691_c0_g1_i5	124.136	4.52526	1.18218	3.8279	0.00012924	0.00205599	XP_018311940.1	probable salivary secreted peptide	44	8	44	264	0	82	9	171	62	27	586	15	79	223	34
TRINITY_DN24691_c0_g1_i6	26.0982	5.09966	1.15593	4.41175	1.02537e-05	0.00024494	XP_018311940.1	probable salivary secreted peptide	18	2	7	32	0	46	1	24	24	0	127	3	2	8	1
TRINITY_DN24703_c0_g1_i8	266.05	1.35334	0.23969	5.64619	1.6404e-08	9.21764e-07	XP_018351729.1	calcium uptake protein 3. mitochondrial	429	132	127	436	633	193	115	100	286	333	240	151	149	445	518
TRINITY_DN24731_c0_g1_i1	4.03036	3.92653	1.38823	2.82844	0.00467762	0.0368282	NA		3	1	0	5	0	7	0	2	3	0	19	1	0	6	0
TRINITY_DN24731_c0_g1_i5	14.9792	7.35087	1.4735	4.98871	6.07847e-07	2.19312e-05	XP_022167831.1	THAP domain-containing protein 6-like	79	0	0	15	0	20	0	3	5	0	52	0	0	14	0
TRINITY_DN24779_c0_g1_i4	136.596	8.50386	1.71252	4.96571	6.84502e-07	2.43462e-05	XP_011066880.1	cytochrome P450 306a1	220	0	883	7	0	271	0	89	24	0	29	0	446	0	0
TRINITY_DN24784_c0_g1_i1	6.80869	2.97798	1.07379	2.77335	0.00554831	0.0417927	NA		7	0	7	8	5	1	3	8	11	3	22	1	4	12	12
TRINITY_DN24785_c0_g1_i3	2613.34	1.02817	0.329354	3.12177	0.00179766	0.0175786	XP_011880241.1	RING-box protein 1A	3625	1739	2729	2772	2052	3631	2002	2079	1773	1254	2729	2746	2511	3013	2387
TRINITY_DN24790_c0_g1_i2	108.233	3.87549	1.34161	2.88869	0.00386856	0.0319297	XP_018365215.1	uncharacterized LOC108762640	62	6	379	31	16	50	0	254	21	22	0	0	819	35	68
TRINITY_DN24791_c0_g2_i1	34.9708	4.27682	1.28365	3.33176	0.000862972	0.00980572	XP_011256312.1	cyclic AMP response element-binding protein A	48	11	6	18	0	144	0	32	23	0	47	2	3	23	3
TRINITY_DN24791_c0_g2_i5	149.029	3.33696	1.08135	3.08593	0.00202917	0.0193579	XP_011172811.1	cytochrome P450 9e2-like	257	8	60	224	48	451	93	116	141	26	192	5	5	144	24
TRINITY_DN24810_c0_g1_i2	8.28046	4.88564	1.67018	2.92523	0.00344207	0.0292064	XP_018363007.1	TNF receptor-associated factor 6-like	0	0	14	27	14	12	0	3	14	3	12	0	0	4	27
TRINITY_DN24810_c0_g1_i5	6.59891	5.21635	1.47714	3.53138	0.000413397	0.00536895	XP_018363007.1	TNF receptor-associated factor 6-like	2	0	9	9	13	12	0	4	4	0	12	0	7	3	21
TRINITY_DN24810_c0_g1_i8	8.96564	4.25289	1.55762	2.73037	0.00632624	0.0461245	XP_018363007.1	TNF receptor-associated factor 6-like	3	0	30	45	19	8	0	1	3	17	3	0	7	2	15
TRINITY_DN24812_c0_g1_i1	7.31002	3.64446	1.18341	3.07962	0.00207265	0.0196816	NA		19	3	1	0	2	9	2	5	0	2	35	0	5	0	0
TRINITY_DN24814_c1_g1_i1	6.20354	4.2918	1.21317	3.53768	0.000403661	0.0052713	NA		12	0	1	15	0	7	2	4	10	1	22	0	3	3	2
TRINITY_DN24829_c0_g1_i2	23.1055	5.55564	1.4516	3.82726	0.000129576	0.00206068	NA		23	0	6	64	0	57	0	23	94	0	24	2	15	2	0
TRINITY_DN24829_c0_g1_i3	33.774	7.83285	1.60892	4.86839	1.12509e-06	3.74628e-05	NA		54	0	11	43	0	143	0	27	47	0	20	0	20	1	0
TRINITY_DN24829_c0_g1_i6	42.5454	7.73175	1.4475	5.34144	9.22099e-08	4.24952e-06	NA		86	1	5	62	0	195	0	5	19	0	43	0	10	3	0
TRINITY_DN24829_c0_g1_i7	9.97446	5.6891	1.54222	3.68889	0.000225233	0.0032604	NA		19	0	6	54	0	10	0	4	3	0	17	0	30	8	0
TRINITY_DN24829_c0_g1_i8	15.4458	7.08829	1.4019	5.05621	4.27674e-07	1.62091e-05	NA		28	0	3	39	0	43	0	14	14	0	30	0	8	7	0
TRINITY_DN24829_c0_g1_i9	54.9164	5.76071	1.61027	3.57749	0.000346912	0.00464771	NA		29	0	47	470	0	0	0	80	194	1	37	0	90	33	0
TRINITY_DN24832_c0_g1_i1	148.803	2.08162	0.765775	2.71832	0.00656152	0.047365	XP_019886546.1	casein kinase I	366	83	41	132	394	184	23	24	139	338	24	39	65	127	352
TRINITY_DN24863_c0_g2_i1	67.7944	1.94569	0.612939	3.17436	0.00150167	0.0152506	XP_011878541.1	uncharacterized protein C1orf112-like	92	20	64	58	45	113	33	63	44	8	106	56	94	59	71
TRINITY_DN24864_c0_g1_i1	769.669	8.85929	0.913119	9.70223	2.94991e-22	2.1514e-19	XP_018300525.1	ras suppressor protein 1	1663	0	75	310	1	1098	7	88	152	1	4507	9	25	559	1
TRINITY_DN24865_c1_g1_i2	75.4667	1.70608	0.587635	2.9033	0.00369255	0.0308303	NA		117	30	130	85	60	87	24	31	86	34	107	68	87	46	118
TRINITY_DN24870_c0_g1_i1	594.339	1.09812	0.308591	3.5585	0.000372983	0.00493195	NA		596	253	556	880	947	492	324	378	977	406	625	462	573	958	933
TRINITY_DN24873_c0_g1_i1	357.151	0.850675	0.298997	2.8451	0.00443982	0.0355091	XP_011631694.1	protein grainyhead	313	121	1089	331	460	127	93	737	246	207	195	207	1040	263	388
TRINITY_DN24879_c0_g1_i2	529.91	0.667709	0.194097	3.44008	0.000581541	0.00707981	XP_011336701.1	zinc finger protein 699	505	238	1075	513	574	273	252	879	473	400	320	354	1413	572	597
TRINITY_DN24892_c0_g1_i6	592.458	0.82895	0.257282	3.22195	0.00127324	0.0133899	XP_020279133.1	AP-3 complex subunit sigma-2	777	335	772	558	910	489	366	484	393	536	524	561	733	740	961
TRINITY_DN24928_c0_g1_i1	10.5331	4.4448	1.52492	2.91477	0.00355948	0.0299698	NA		70	0	1	3	3	22	4	0	1	0	22	0	0	0	0
TRINITY_DN24928_c0_g1_i5	22.6656	6.99102	2.16953	3.22237	0.00127135	0.0133719	XP_011863828.1	myrosinase 1-like	39	0	0	0	0	64	0	0	0	0	112	0	0	0	3
TRINITY_DN24928_c0_g1_i6	23.8784	5.62147	1.8248	3.0806	0.00206583	0.019641	NA		32	0	0	5	0	27	0	0	0	4	172	3	0	0	6
TRINITY_DN24928_c0_g1_i8	22.0199	4.91719	1.57682	3.11842	0.00181821	0.0177334	XP_011059477.1	myrosinase 1	204	3	4	4	9	19	2	0	0	0	44	0	0	0	8
TRINITY_DN24945_c0_g1_i3	2047.68	0.778117	0.265658	2.92902	0.00340031	0.0289633	XP_018362358.1	GTP-binding nuclear protein Ran	2990	1244	4399	1681	1785	1928	1591	2560	1254	1070	1395	1726	3809	1581	1565
TRINITY_DN24962_c0_g1_i2	35.8745	3.68448	0.662245	5.56361	2.64243e-08	1.39983e-06	XP_012222826.1	UDP-glucuronosyltransferase 2B1-like	67	3	15	144	10	49	5	30	47	6	54	8	13	70	12
TRINITY_DN24962_c1_g1_i3	21.9888	2.9435	0.945482	3.11323	0.00185054	0.0179879	XP_018400030.1	UDP-glucuronosyltransferase 2C1-like	5	4	100	15	26	17	4	45	10	4	30	0	49	18	13
TRINITY_DN24963_c1_g1_i1	33.4751	6.31248	1.34	4.71082	2.46722e-06	7.35456e-05	XP_018400011.1	UDP-glucuronosyltransferase 2B20-like	60	0	48	50	118	0	0	24	32	69	29	0	36	32	94
TRINITY_DN24963_c1_g1_i2	384.126	1.20656	0.393133	3.0691	0.00214706	0.0202951	XP_011064080.1	putative RNA exonuclease NEF-sp	441	168	1193	261	374	233	155	466	271	244	261	157	1062	188	615
TRINITY_DN24972_c0_g1_i10	335.233	5.4493	1.16145	4.69182	2.7078e-06	7.96737e-05	XP_011340870.1	fatty acid 2-hydroxylase	425	19	49	193	0	1098	23	143	372	0	821	15	175	337	28
TRINITY_DN24973_c0_g2_i4	33.2848	3.21225	1.05403	3.04759	0.00230683	0.0214517	XP_018367536.1	lipase 3-like	117	5	0	83	0	62	1	2	44	1	12	17	2	161	0
TRINITY_DN25006_c0_g1_i3	4530.35	1.64828	0.389918	4.22726	2.36551e-05	0.000497467	XP_012163807.1	40S ribosomal protein S29	9309	2008	4212	5870	7636	6048	2264	3095	2786	3022	3752	3310	3392	4427	5928
TRINITY_DN25008_c0_g1_i11	23.7205	2.38115	0.709709	3.35511	0.00079333	0.00915624	XP_011144066.1	transposable element Tc1 transposase	44	2	26	20	38	14	9	21	14	10	26	7	67	33	50
TRINITY_DN25010_c0_g1_i1	13.6253	2.4583	0.788994	3.11573	0.00183488	0.0178681	NA		27	9	27	8	10	24	2	9	24	6	11	2	15	11	7
TRINITY_DN25013_c0_g1_i1	2005.4	1.12121	0.283323	3.95737	7.57785e-05	0.00131556	XP_020299254.1	uncharacterized LOC109863406	2571	1279	2552	1708	2107	1579	1072	1512	1750	1837	3158	1857	2568	1883	2151
TRINITY_DN25014_c0_g1_i6	1078.08	2.81152	0.381354	7.37246	1.67506e-13	2.75336e-11	XP_018374677.1	persulfide dioxygenase ETHE1. mitochondrial	1928	457	745	691	285	1914	275	475	854	271	3006	523	724	1013	368
TRINITY_DN25014_c0_g1_i7	20.7276	3.04038	0.761785	3.99112	6.57611e-05	0.00117115	XP_018374677.1	persulfide dioxygenase ETHE1. mitochondrial	42	4	9	13	9	10	4	11	21	9	83	11	17	37	5
TRINITY_DN25023_c0_g1_i1	13.2979	4.57328	1.36171	3.35848	0.000783712	0.00906723	XP_019888494.1	ankyrin-1	12	4	10	3	0	49	0	1	3	0	37	0	3	9	4
TRINITY_DN25023_c0_g2_i1	60.9469	3.78928	1.19056	3.18276	0.00145878	0.0149131	XP_011693689.1	uncharacterized LOC105453427	63	31	13	15	2	241	0	6	13	3	143	5	15	23	28
TRINITY_DN25028_c0_g1_i1	320.733	0.746135	0.269236	2.7713	0.00558327	0.041983	XP_011693689.1	uncharacterized LOC105453427	286	200	702	289	442	221	159	451	232	252	236	195	650	243	443
TRINITY_DN25031_c0_g1_i4	528.186	1.57068	0.442657	3.5483	0.000387723	0.00509096	XP_018375663.1	protein tilB homolog	397	185	1374	389	506	234	125	768	359	357	700	246	1563	692	411
TRINITY_DN25041_c1_g1_i2	499.191	1.52145	0.346851	4.38646	1.1521e-05	0.000270453	XP_012228109.1	sideroflexin-1	656	240	325	518	415	598	344	497	568	368	792	336	417	615	391
TRINITY_DN25044_c0_g1_i2	1641.78	0.999983	0.260278	3.84197	0.000122049	0.00196195	XP_018051146.1	proteasome subunit beta type-1	1927	1002	2313	1798	1945	1700	1016	1699	1490	1092	1413	1228	2177	2136	1784
TRINITY_DN25049_c2_g1_i2	32.5702	5.81523	1.18562	4.90479	9.35269e-07	3.20952e-05	NA		55	1	3	27	5	90	1	1	4	0	122	3	0	44	0
TRINITY_DN25081_c0_g1_i1	40.3791	5.05083	0.948875	5.32296	1.02091e-07	4.6338e-06	XP_395399.6	zinc finger protein 596-like	101	5	64	36	112	40	0	35	50	51	47	0	27	9	45
TRINITY_DN25097_c0_g1_i3	7.65349	5.21714	1.73737	3.0029	0.00267417	0.0240865	XP_019888217.1	zwei Ig domain protein zig-8-like	9	0	8	0	0	7	0	14	6	0	20	0	40	0	0
TRINITY_DN25102_c1_g1_i3	14.7123	5.0453	1.61716	3.11986	0.00180935	0.0176656	XP_011067289.1	box A-binding factor-like	10	0	31	80	0	2	0	30	38	0	22	0	9	12	13
TRINITY_DN25117_c0_g1_i1	16.5443	4.38927	1.10105	3.98645	6.70688e-05	0.00119161	NA		80	0	74	6	2	14	3	11	3	11	8	1	24	6	11
TRINITY_DN25120_c0_g1_i1	125.679	8.52131	1.22754	6.94179	3.87174e-12	4.90458e-10	XP_011347196.1	autism susceptibility gene 2 protein-like	915	1	2	3	0	423	0	0	3	1	59	2	0	9	1
TRINITY_DN25122_c1_g1_i2	199.901	9.43239	1.41807	6.65158	2.89972e-11	3e-09	XP_012536762.1	uncharacterized LOC105836925	196	0	11	0	0	1121	1	3	0	0	306	1	4	3	0
TRINITY_DN25122_c1_g1_i3	54.607	6.28916	2.21726	2.83645	0.0045618	0.0361742	XP_011705224.1	cytochrome P450 4C1-like	118	0	0	0	0	338	0	0	0	0	0	0	0	0	0
TRINITY_DN25135_c0_g2_i1	10.554	6.01272	1.42158	4.22959	2.34119e-05	0.000493042	XP_011863356.1	uncharacterized LOC105559571	32	0	2	25	0	20	0	0	10	0	36	1	0	2	1
TRINITY_DN25158_c0_g1_i6	61.5386	4.34886	1.47134	2.95571	0.00311951	0.0271378	XP_012232194.1	heme transporter hrg1-A-like	108	0	83	86	52	74	0	0	53	3	114	13	59	131	171
TRINITY_DN25158_c0_g1_i7	577.73	0.918428	0.296097	3.10179	0.00192357	0.0185348	XP_018407215.1	uncharacterized LOC108783205	700	381	517	877	1277	465	303	442	499	693	461	372	436	601	1059
TRINITY_DN25159_c1_g1_i3	1313.59	1.28023	0.294754	4.34339	1.40299e-05	0.00031869	XP_012523614.1	RNA-binding protein squid	2540	777	1802	1334	1531	1137	588	1045	1282	952	1120	956	1511	1375	2212
TRINITY_DN25159_c1_g1_i5	1780.07	0.584747	0.197698	2.95778	0.00309864	0.0269812	XP_011152063.1	RNA-binding protein squid	2642	1070	2839	1827	2525	996	1144	1697	1796	1792	1121	1459	2693	2139	2546
TRINITY_DN25159_c1_g1_i9	164.747	1.64185	0.341902	4.80211	1.57e-06	4.96168e-05	XP_011162178.1	RNA-binding protein squid-like	367	75	305	176	242	121	66	171	121	135	118	75	208	148	255
TRINITY_DN25178_c0_g1_i1	287.294	2.59864	0.500208	5.19513	2.04576e-07	8.44369e-06	NA		533	110	187	135	257	744	95	92	168	217	296	147	164	129	386
TRINITY_DN25181_c2_g1_i15	19.9771	4.56204	0.762065	5.98643	2.145e-09	1.49611e-07	XP_011693184.1	E3 ubiquitin-protein ligase Nedd-4	40	1	11	24	1	39	4	12	21	4	42	1	16	45	5
TRINITY_DN25181_c2_g1_i3	296.936	3.5267	1.12225	3.14253	0.00167494	0.016634	XP_011693184.1	E3 ubiquitin-protein ligase Nedd-4	431	45	455	260	96	235	44	527	317	189	547	13	583	671	0
TRINITY_DN25197_c0_g1_i3	8337.42	10.2903	1.06439	9.66778	4.13226e-22	2.92841e-19	XP_018313796.1	uncharacterized LOC108729268	33876	28	961	5335	19	33249	0	715	1749	12	9128	22	1442	952	3
TRINITY_DN25197_c0_g1_i4	85.9723	8.17223	1.24422	6.56814	5.09464e-11	5e-09	NA		371	0	27	61	0	281	2	7	25	0	131	0	48	6	1
TRINITY_DN25197_c0_g1_i5	26.3595	7.98967	1.62111	4.92853	8.28504e-07	2.88934e-05	XP_011171277.1	uncharacterized LOC105204000	282	0	2	14	0	11	0	1	2	0	53	0	0	2	0
TRINITY_DN25197_c0_g1_i8	109.292	10.0703	1.36709	7.36621	1.75541e-13	2.87286e-11	XP_018059301.1	uncharacterized LOC108694383	550	0	3	114	4	244	0	3	20	0	307	0	8	24	0
TRINITY_DN25199_c0_g2_i1	5.98494	3.96084	1.20335	3.29151	0.000996513	0.0110311	NA		34	0	7	2	5	2	0	3	6	11	4	2	7	4	8
TRINITY_DN25200_c0_g1_i4	192.644	0.990907	0.249266	3.97531	7.02888e-05	0.00123683	XP_011339225.1	methyltransferase-like protein 2-A	288	128	227	207	345	132	84	182	176	186	197	159	192	250	239
TRINITY_DN25211_c0_g1_i2	74.8893	1.76532	0.593482	2.97451	0.00293456	0.0258643	XP_011698170.1	glutathione S-transferase-like	79	29	75	110	76	124	17	103	95	38	42	55	71	118	67
TRINITY_DN25211_c0_g2_i1	352.546	2.12704	0.409563	5.19344	2.06442e-07	8.51136e-06	XP_011698170.1	glutathione S-transferase-like	557	94	464	390	518	404	155	573	258	211	289	103	435	364	509
TRINITY_DN25214_c0_g1_i2	18.2	4.09381	1.11577	3.66904	0.000243464	0.00347996	XP_018401061.1	SRR1-like protein	12	0	61	11	13	23	2	28	12	0	26	2	33	14	35
TRINITY_DN25235_c0_g1_i1	447.319	1.02598	0.219194	4.6807	2.859e-06	8.34768e-05	NA		773	238	226	528	884	307	262	199	565	442	458	396	217	658	924
TRINITY_DN25242_c0_g1_i1	415.478	1.19323	0.37995	3.14049	0.00168665	0.016726	XP_011869968.1	reversion-inducing cysteine-rich protein with Kazal motifs	362	169	837	357	532	272	157	489	299	255	488	306	834	451	681
TRINITY_DN25242_c0_g1_i3	580.092	0.837795	0.258325	3.24318	0.00118203	0.0126413	XP_011697855.1	ataxin-3-like	661	381	1065	756	689	390	328	671	681	381	500	339	1020	548	607
TRINITY_DN25244_c0_g1_i1	364.365	1.2276	0.249281	4.92457	8.45462e-07	2.94165e-05	XP_018354021.1	uncharacterized protein DDB_G0290685-like	356	97	801	325	497	205	118	738	285	276	185	178	990	376	426
TRINITY_DN25247_c1_g1_i1	350.503	2.33377	0.600372	3.88722	0.000101401	0.00167225	NA		275	153	264	443	244	232	91	270	484	109	1074	142	347	677	259
TRINITY_DN25247_c2_g2_i2	3813.83	1.44814	0.403392	3.58989	0.000330812	0.0044799	XP_011068255.1	protein transport protein Sec61 subunit alpha isoform 2	5137	1440	5933	2095	3685	5247	2155	4346	2998	3313	2577	2747	6220	3527	4223
TRINITY_DN25252_c0_g1_i1	286.135	1.15041	0.329084	3.49578	0.000472672	0.00598158	XP_011879798.1	uncharacterized LOC105568602	261	110	609	231	276	226	115	547	151	185	235	199	603	280	365
TRINITY_DN25253_c0_g3_i2	25.7598	4.13402	1.13578	3.6398	0.000272852	0.00382252	XP_011162035.1	cytochrome P450 6k1-like	41	0	189	0	0	16	0	68	2	1	12	4	72	0	0
TRINITY_DN25272_c0_g1_i6	5.58681	3.85005	1.30932	2.94049	0.00327692	0.0281759	XP_018344484.1	cytospin-A-like	9	1	0	10	0	7	1	8	12	0	15	0	8	3	1
TRINITY_DN25274_c0_g1_i1	13.5858	6.61183	1.44885	4.56352	5.03042e-06	0.000133479	XP_018309671.1	BTB/POZ domain-containing protein 9	28	0	0	18	14	20	0	0	45	6	34	0	0	2	24
TRINITY_DN25280_c3_g1_i1	373.312	2.50467	0.663678	3.77392	0.0001607	0.00247015	XP_011882529.1	15-hydroxyprostaglandin dehydrogenase [NAD(+)	307	91	236	1229	12	279	157	242	559	13	941	80	152	1351	39
TRINITY_DN25284_c0_g1_i2	108.624	1.49144	0.417075	3.57595	0.00034896	0.0046661	XP_018052970.1	HIRA-interacting protein 3-like	125	27	264	122	117	76	22	176	93	73	61	68	238	106	170
TRINITY_DN25284_c0_g1_i3	113.718	1.69085	0.252208	6.70419	2.0253e-11	2.20811e-09	XP_018052970.1	HIRA-interacting protein 3-like	254	50	0	161	236	106	60	0	172	147	145	75	0	139	199
TRINITY_DN25286_c1_g1_i4	482.377	2.30943	0.718058	3.21622	0.00129893	0.0135955	NA		808	51	4	3	2345	263	78	1	8	2787	93	127	1	3	1486
TRINITY_DN25290_c0_g2_i1	7.91911	6.26659	1.5975	3.92276	8.75409e-05	0.00147851	NA		42	0	1	15	1	24	0	0	10	0	4	0	0	1	0
TRINITY_DN25290_c0_g2_i3	30.8487	8.17591	1.55663	5.25231	1.50207e-07	6.47727e-06	NA		6	0	3	6	0	55	0	4	1	3	214	0	6	1	5
TRINITY_DN25291_c0_g1_i1	425.401	1.44207	0.267076	5.39948	6.68342e-08	3.1993e-06	XP_011883170.1	transcription intermediary factor 1-beta	565	191	702	543	531	338	146	464	434	238	408	258	688	694	450
TRINITY_DN25300_c0_g1_i1	5.82441	5.43057	1.71143	3.17312	0.00150812	0.0153009	XP_012229822.1	RING-box protein 2	6	0	0	20	6	4	0	0	0	2	31	0	0	3	5
TRINITY_DN25303_c0_g1_i3	22.0441	6.44417	1.34316	4.79777	1.60443e-06	5.05126e-05	NA		51	1	0	3	0	80	0	2	7	1	64	1	4	0	3
TRINITY_DN25303_c0_g2_i1	42.2749	1.52713	0.497738	3.06815	0.00215391	0.0203445	NA		69	14	75	45	63	46	19	25	37	37	21	25	64	42	78
TRINITY_DN25310_c0_g1_i2	3343.27	1.0808	0.239219	4.51803	6.24169e-06	0.000160133	XP_012543426.1	transmembrane emp24 domain-containing protein eca	3836	1894	4402	3655	4146	3170	1939	2883	2759	2758	3791	2751	3962	3770	4558
TRINITY_DN25313_c0_g1_i2	8.92379	3.49737	1.16069	3.01319	0.00258513	0.0234351	NA		5	0	2	13	2	2	2	1	30	2	44	3	3	16	1
TRINITY_DN25315_c0_g1_i5	917.91	0.787501	0.18929	4.1603	3.17833e-05	0.000637505	XP_011866836.1	protein LMBR1L	1086	443	1375	1052	948	626	650	987	1103	608	887	778	1549	1326	791
TRINITY_DN25317_c0_g1_i4	2917.21	0.728535	0.213236	3.41656	0.000634179	0.0076064	XP_011263453.1	ubiquilin-1	3729	1434	4467	3588	2795	1565	2039	2783	4099	1899	2975	2536	4459	4281	3195
TRINITY_DN25318_c1_g1_i6	7.53291	4.6922	1.60164	2.92963	0.00339371	0.0289104	XP_011689715.1	acyl carrier protein. mitochondrial	7	0	0	10	25	5	0	8	6	0	11	0	6	42	10
TRINITY_DN25318_c1_g4_i2	696.798	1.95004	0.363324	5.3672	8e-08	3.7544e-06	XP_017791959.1	zinc finger CCHC domain-containing protein 10-like	1621	199	1954	306	451	437	212	1329	423	267	421	290	2069	325	446
TRINITY_DN25322_c0_g1_i1	122.709	1.74777	0.526246	3.3212	0.000896324	0.0101265	XP_018407453.1	leucine-rich repeat protein 1	137	28	364	65	121	85	33	254	88	155	37	31	383	88	65
TRINITY_DN25329_c0_g1_i1	73.7739	1.21117	0.355336	3.40853	0.000653142	0.0077965	XP_020288124.1	arf-GAP with SH3 domain. ANK repeat and PH domain-containing protein 1	82	39	145	41	88	55	36	125	74	56	86	44	89	69	87
TRINITY_DN25336_c0_g1_i1	36.9111	7.88298	2.05537	3.83531	0.000125406	0.0020039	XP_018407462.1	far upstream element-binding protein 1	295	0	0	0	0	40	0	0	0	3	118	0	0	3	0
TRINITY_DN25336_c0_g1_i2	84261.5	10.4485	1.01522	10.2919	7.66435e-25	7.57551e-22	XP_011063013.1	Protein G12	265755	399	145	146	89	394019	53	39	115	110	122349	34	28	22	84
TRINITY_DN25336_c0_g2_i1	22041.1	10.1404	1.00597	10.0802	6.7563e-24	6.18935e-21	XP_018316987.1	uncharacterized LOC108731253	69982	133	50	48	52	104225	16	19	49	28	30000	11	11	10	21
TRINITY_DN25341_c0_g1_i1	28.0546	3.79129	0.86493	4.38335	1.16865e-05	0.000273739	NA		62	6	13	44	4	11	5	17	36	4	126	4	22	10	11
TRINITY_DN25351_c0_g1_i1	200.003	8.0689	1.28891	6.26027	3.8432e-10	3.13461e-08	NA		156	0	3	25	0	111	2	4	9	1	1702	4	29	29	4
TRINITY_DN25351_c0_g5_i1	26.9352	5.99829	2.2162	2.70657	0.00679829	0.0485438	NA		49	0	0	0	0	59	0	0	0	0	157	0	0	0	0
TRINITY_DN25357_c0_g1_i8	8.95933	5.30454	1.67501	3.16687	0.00154089	0.0155619	XP_012530498.1	cytochrome c oxidase subunit 4 isoform 1. mitochondrial-like	8	0	8	17	23	25	0	1	8	0	0	0	7	16	20
TRINITY_DN25363_c0_g2_i8	703.43	5.83671	0.960622	6.07597	1.23243e-09	9.06747e-08	XP_018403450.1	uncharacterized LOC108780293	2417	19	172	376	5	2470	57	62	52	21	1356	44	156	139	130
TRINITY_DN25366_c0_g1_i1	235.365	0.7886	0.2861	2.75638	0.00584451	0.0434945	XP_018371735.1	uncharacterized LOC108766735	254	128	381	179	328	179	122	353	171	222	132	157	508	253	297
TRINITY_DN25367_c0_g1_i2	3140.41	0.791176	0.285219	2.77393	0.00553837	0.0417498	XP_011870660.1	uncharacterized LOC105563574	5795	1960	3308	3292	2857	2279	2846	3309	2212	1407	4423	3861	2799	2790	2841
TRINITY_DN25371_c0_g1_i1	1732.39	12.1018	1.72319	7.02288	2.17339e-12	2.85424e-10	XP_018051787.1	mpv17-like protein	286	0	144	13	277	2166	0	3	3	3	13961	0	152	0	15
TRINITY_DN25371_c0_g1_i3	1536.22	6.4665	0.822141	7.86544	3.67796e-15	8.0785e-13	XP_012063106.1	protein lethal(2)essential for life-like	560	58	237	45	712	2493	44	182	77	322	10291	74	131	113	468
TRINITY_DN25372_c0_g2_i2	209.779	0.717596	0.265136	2.70652	0.00679922	0.0485458	XP_011250709.1	phospholipase A-2-activating protein	305	140	416	188	284	120	123	191	195	145	190	176	360	187	253
TRINITY_DN25378_c0_g1_i1	25.3983	5.08509	1.33157	3.81888	0.00013406	0.00211832	XP_011269721.1	nuclear pore complex protein Nup85	89	0	8	76	0	9	3	10	20	3	114	2	5	2	0
TRINITY_DN25378_c0_g2_i1	21.6285	4.1242	0.923096	4.46779	7.90306e-06	0.000196254	XP_011861707.1	uncharacterized LOC105558566	77	3	8	80	0	10	2	6	23	0	71	4	10	15	1
TRINITY_DN25380_c0_g1_i1	250.075	1.16513	0.393942	2.95762	0.00310028	0.0269924	XP_017889879.1	protein lethal(2)essential for life-like	378	96	684	194	371	95	65	430	243	167	106	120	645	201	300
TRINITY_DN25387_c0_g1_i1	1433.94	5.01492	1.26998	3.94881	7.85391e-05	0.00135471	XP_012524281.1	charged multivesicular body protein 3	4476	0	204	1816	40	3724	146	572	1100	447	2988	196	445	937	25
TRINITY_DN25390_c0_g1_i4	1286.59	1.08837	0.306105	3.55554	0.000377209	0.00497727	XP_011871490.1	asparagine--tRNA ligase. cytoplasmic	1428	674	2274	831	1522	1252	686	1677	1172	851	1136	966	1801	1398	1789
TRINITY_DN25402_c0_g1_i1	62.3609	1.4771	0.499032	2.95993	0.00307713	0.0268344	XP_018342418.1	NADP-dependent malic enzyme	137	45	41	122	109	44	18	29	77	83	58	31	52	54	72
TRINITY_DN25434_c0_g1_i1	30.5333	6.2856	1.70785	3.68042	0.000232853	0.00335025	XP_018361877.1	E3 ubiquitin-protein ligase RNF8-like	30	0	32	16	0	45	0	0	61	59	23	0	32	58	120
TRINITY_DN25447_c0_g1_i4	734.614	0.949502	0.170179	5.57943	2.41313e-08	1.29851e-06	XP_018347116.1	engulfment and cell motility protein 1	1007	299	738	914	1612	439	467	547	726	1018	596	496	713	956	1276
TRINITY_DN25452_c0_g1_i1	14.583	4.19166	1.27822	3.2793	0.00104066	0.0114072	NA		17	1	6	36	0	37	2	4	41	2	30	2	0	1	4
TRINITY_DN25466_c1_g1_i2	3.56299	5.0539	1.60196	3.15481	0.00160601	0.016077	NA		1	0	1	8	0	15	0	2	3	1	5	0	0	1	1
TRINITY_DN25470_c0_g1_i2	1214.07	1.41601	0.273822	5.17127	2.32514e-07	9.44956e-06	XP_018357610.1	small ubiquitin-related modifier 3	1712	484	2213	967	1285	1146	506	1603	802	787	988	828	2360	1304	1499
TRINITY_DN25479_c1_g1_i5	7849.92	3.66018	0.625822	5.8486	5e-09	3.19245e-07	XP_018349379.1	dynactin subunit 2	18744	2594	3302	9017	12363	12481	468	3380	5390	4054	15238	1043	2072	8549	10995
TRINITY_DN25484_c5_g1_i1	142.626	1.29406	0.479783	2.69718	0.00699294	0.0495697	NA		194	62	196	110	183	127	66	100	220	63	135	104	194	183	288
TRINITY_DN25487_c1_g1_i2	239.126	1.77337	0.609506	2.90952	0.00361985	0.0303719	XP_018055468.1	transmembrane protease serine 9-like	217	20	807	105	165	104	32	398	82	98	172	131	1083	173	269
TRINITY_DN25492_c0_g2_i4	683.808	2.3745	0.544561	4.36038	1.29836e-05	0.00029936	XP_018347244.1	ATP-citrate synthase	511	130	645	1193	740	918	333	315	934	439	998	166	724	1236	947
TRINITY_DN25511_c0_g1_i4	57.3967	3.61876	1.127	3.21096	0.00132293	0.0137983	XP_011163113.1	fatty acid synthase-like	75	4	150	174	60	43	9	97	19	86	91	4	37	15	2
TRINITY_DN25513_c0_g1_i2	105.155	5.172	1.14123	4.53195	5.84421e-06	0.000151541	NA		663	4	18	0	6	108	7	5	118	10	309	15	38	64	11
TRINITY_DN25516_c0_g1_i9	49.8062	7.45451	1.92954	3.86337	0.000111834	0.00181719	NA		254	0	1	167	0	1	0	5	0	0	201	0	21	65	0
TRINITY_DN25521_c0_g1_i4	63.7285	1.76467	0.407587	4.32957	1.49403e-05	0.000335116	XP_020293581.1	probable maleylacetoacetate isomerase 2	109	16	84	82	69	67	33	64	74	72	63	38	58	92	38
TRINITY_DN25531_c1_g2_i4	193.845	3.60328	0.821988	4.38362	1.16724e-05	0.00027358	XP_011638785.1	cytochrome P450 4C1-like	273	14	58	441	45	325	33	137	72	13	409	59	80	780	11
TRINITY_DN25546_c0_g1_i1	9.48098	4.94148	1.81272	2.726	0.00641066	0.0465593	XP_018316296.1	facilitated trehalose transporter Tret1-like	3	0	19	10	22	7	0	0	0	36	24	0	15	0	3
TRINITY_DN25547_c2_g1_i4	70.2487	5.4827	1.09288	5.01675	5.25528e-07	1.93326e-05	XP_018304318.1	fatty acyl-CoA reductase 1-like	22	0	132	199	41	10	0	137	193	77	36	1	129	220	42
TRINITY_DN25548_c0_g1_i3	286.654	0.922147	0.307741	2.9965	0.00273097	0.024495	XP_011345450.1	polycomb protein Scm	266	132	572	216	420	147	91	600	252	200	148	132	777	344	303
TRINITY_DN25559_c0_g1_i2	1066.62	0.868691	0.217146	4.00049	6.32108e-05	0.00113271	XP_018354003.1	coagulation factor VII	1049	501	1916	977	1587	735	588	1379	786	873	847	728	2047	1192	1538
TRINITY_DN25568_c0_g1_i3	516.043	1.38334	0.434375	3.18468	0.00144916	0.0148359	NA		750	401	350	683	962	364	189	349	500	305	875	308	392	710	703
TRINITY_DN25569_c0_g1_i6	695.18	1.37961	0.200175	6.89201	5.50087e-12	6.72996e-10	XP_011883221.1	ubiquitin-like-conjugating enzyme ATG3	954	293	1004	639	1210	486	366	586	699	630	815	392	929	807	1022
TRINITY_DN25584_c1_g1_i2	134.504	2.3577	0.829839	2.84115	0.0044951	0.0358078	XP_018314653.1	frizzled-9-like	751	47	152	196	191	47	47	87	114	126	28	44	142	86	111
TRINITY_DN25585_c0_g1_i1	1428.23	1.53038	0.529491	2.89028	0.00384896	0.031818	XP_014475624.1	homeobox protein B-H1	1457	513	423	1277	1921	1857	660	706	1622	1292	2292	1511	655	1138	3329
TRINITY_DN25592_c0_g1_i5	312.556	6.73561	1.53942	4.37543	1.21195e-05	0.000282559	XP_011173688.1	uncharacterized LOC105205853	886	0	22	260	0	1327	15	81	58	0	172	0	27	595	9
TRINITY_DN25592_c0_g1_i6	104.517	1.59354	0.299705	5.31705	1.05463e-07	4.76673e-06	XP_018314486.1	venom acid phosphatase Acph-1-like	186	33	118	283	34	59	54	116	242	23	105	46	120	227	25
TRINITY_DN25592_c0_g2_i3	44.5449	6.86457	1.62189	4.23244	2.31168e-05	0.000487921	XP_018314482.1	venom acid phosphatase Acph-1-like	164	2	0	2	0	174	0	3	7	0	83	0	0	2	10
TRINITY_DN25606_c0_g1_i1	14.4094	3.61114	1.02508	3.52278	0.000427048	0.00550435	NA		38	3	11	26	1	10	2	8	15	3	58	4	9	1	0
TRINITY_DN25610_c0_g1_i3	492.644	5.37371	1.59966	3.35929	0.000781424	0.00905023	XP_018058990.1	protein PFC0760c-like	487	0	0	337	54	148	0	1954	460	484	514	15	2287	182	609
TRINITY_DN25621_c0_g1_i1	52.8461	6.58183	1.55235	4.23992	2.23596e-05	0.000473619	XP_018343572.1	C-Maf-inducing protein-like	66	0	33	213	0	13	0	116	33	61	50	0	50	164	97
TRINITY_DN25630_c0_g1_i1	58.7407	3.84468	0.506826	7.5858	3.30429e-14	6.33202e-12	NA		189	7	41	33	101	53	9	43	87	55	78	8	44	80	69
TRINITY_DN25636_c2_g1_i1	350.333	1.52212	0.424163	3.58853	0.00033255	0.00450105	NA		464	188	308	348	482	160	166	206	371	407	746	210	244	383	632
TRINITY_DN25641_c0_g2_i1	40.6457	8.23009	1.22499	6.71849	1.83621e-11	2e-09	NA		105	0	2	12	0	83	0	3	7	0	202	1	1	15	3
TRINITY_DN25641_c0_g4_i3	194.41	1.28917	0.399785	3.22467	0.00126119	0.0132856	XP_018355305.1	putative uncharacterized protein DDB_G0289963	194	79	227	241	304	171	78	139	174	136	242	170	256	253	337
TRINITY_DN25643_c0_g1_i2	1011.58	7.91736	2.13711	3.70471	0.000211634	0.00310381	XP_011694643.1	soluble scavenger receptor cysteine-rich domain-containing protein SSC5D-like	2870	0	19	11	0	5883	3	0	0	26	41	0	0	0	0
TRINITY_DN25643_c0_g1_i3	2767.6	7.28037	1.47035	4.95146	7.36592e-07	2.59653e-05	XP_018349058.1	soluble scavenger receptor cysteine-rich domain-containing protein SSC5D-like	14063	75	14	6	20	12750	3	1	0	50	614	53	0	0	14
TRINITY_DN25643_c0_g1_i4	1138.02	6.06137	1.73109	3.50147	0.000462706	0.0058758	XP_011630986.1	soluble scavenger receptor cysteine-rich domain-containing protein SSC5D-like	12305	53	2	19	54	2065	0	0	27	20	298	60	0	0	0
TRINITY_DN25647_c2_g2_i3	9.62362	5.20402	1.43189	3.63437	0.000278658	0.00388791	XP_015593475.1	transcription initiation factor TFIID subunit 4-like	19	0	0	4	31	2	0	2	6	53	12	0	2	0	25
TRINITY_DN25658_c2_g1_i2	36.6254	4.64115	0.907754	5.11279	3.17439e-07	1.24651e-05	XP_015121553.1	uncharacterized LOC107044264	90	0	8	45	0	72	5	20	76	3	94	7	21	19	2
TRINITY_DN25667_c0_g1_i1	31.3144	2.98653	0.829591	3.6	0.000318217	0.00432968	XP_018365078.1	uncharacterized LOC108762534	79	1	31	38	11	16	15	35	43	11	58	4	13	105	31
TRINITY_DN25680_c0_g1_i27	3693.94	2.45592	0.471484	5.20892	1.8994e-07	7.90914e-06	XP_012057167.1	dipeptidyl peptidase 3	9198	1393	4927	3227	2346	6417	1861	2236	3221	455	5343	1379	3803	2734	1333
TRINITY_DN25689_c0_g1_i2	160.638	1.33851	0.409664	3.26733	0.00108567	0.011787	XP_017882551.1	DNA-directed RNA polymerase II 16 kDa polypeptide-like	240	56	297	117	235	154	74	213	77	92	93	110	341	141	239
TRINITY_DN25694_c0_g1_i1	49.1882	4.82357	0.71383	6.75731	1.40577e-11	1.59036e-09	XP_018375251.1	uncharacterized LOC108769020	108	7	9	68	17	162	3	6	21	8	90	6	13	26	15
TRINITY_DN25695_c0_g1_i7	767.936	1.79388	0.186194	9.63444	5.7201e-22	3.9421e-19	XP_011065818.1	tudor and KH domain-containing protein	795	169	2386	705	436	448	201	1982	655	320	425	213	2271	768	345
TRINITY_DN25696_c0_g1_i1	32.2116	2.78469	0.800796	3.4774	0.000506304	0.00632408	NA		20	10	19	33	1	65	18	24	39	5	96	6	16	33	8
TRINITY_DN25696_c0_g1_i2	9.14861	6.16458	1.32408	4.65576	3.228e-06	9.25852e-05	NA		20	0	3	30	4	11	0	5	3	0	24	0	6	22	4
TRINITY_DN25696_c0_g2_i1	29.082	3.16724	1.04806	3.022	0.00251109	0.0229422	NA		80	10	2	38	0	68	15	11	32	2	63	0	12	13	3
TRINITY_DN25696_c0_g3_i1	405.726	4.42569	0.514707	8.59847	8.07887e-18	2.84919e-15	XP_018345054.1	serine-rich adhesin for platelets-like	862	29	198	969	27	706	43	239	391	13	983	79	313	495	41
TRINITY_DN25703_c0_g1_i1	32.1072	2.04108	0.64051	3.18664	0.00143934	0.0147708	XP_011067191.1	GATA-binding factor A-like	48	22	36	38	38	17	5	19	36	19	80	13	17	42	50
TRINITY_DN25704_c0_g2_i3	444.359	1.31906	0.309171	4.26642	1.98633e-05	0.000428275	XP_011687292.1	prefoldin subunit 3	486	148	1082	324	415	223	147	1232	397	197	333	204	980	299	483
TRINITY_DN25705_c1_g2_i1	122.201	1.9909	0.45673	4.35904	1.30637e-05	0.000300468	NA		71	23	511	42	97	56	13	239	58	53	51	19	578	53	127
TRINITY_DN25708_c0_g1_i2	13.5606	2.07032	0.722975	2.86361	0.00418844	0.0339848	NA		32	2	13	24	11	8	6	12	11	5	23	9	30	6	12
TRINITY_DN25725_c0_g2_i1	920.806	3.55306	0.54973	6.46327	1.02461e-10	9.52572e-09	XP_011176001.1	BAG family molecular chaperone regulator 2	1398	113	456	1135	364	1307	232	282	614	539	3128	293	718	906	407
TRINITY_DN25735_c0_g2_i1	219.257	2.16944	0.46978	4.618	3.87458e-06	0.000106927	NA		307	102	176	143	313	455	88	121	148	227	184	93	166	143	345
TRINITY_DN25736_c0_g1_i1	6.81019	4.89058	1.45466	3.36201	0.00077378	0.00897415	NA		13	0	14	12	22	0	0	1	2	6	14	0	9	9	14
TRINITY_DN25741_c1_g1_i2	191.272	1.13636	0.365709	3.10729	0.00188811	0.0182673	XP_018392281.1	pre-mRNA 3'-end-processing factor FIP1	152	54	513	140	149	112	97	405	112	140	104	56	651	112	210
TRINITY_DN25746_c0_g1_i21	36.5821	6.29674	2.09943	2.99926	0.0027064	0.0243076	XP_018357098.1	afadin	54	0	0	61	0	60	0	23	9	0	197	0	0	0	0
TRINITY_DN25750_c0_g1_i1	14.3495	3.19584	1.02156	3.12839	0.00175767	0.0172662	NA		44	6	4	42	3	4	1	7	22	3	41	2	1	19	17
TRINITY_DN25752_c0_g1_i3	44.5345	4.90528	1.69615	2.892	0.00382798	0.0316864	XP_011645406.1	vascular endothelial growth factor receptor 3	27	0	31	114	0	28	7	22	0	0	267	0	30	24	0
TRINITY_DN25752_c0_g1_i4	369.009	4.90153	1.07291	4.56846	4.91317e-06	0.000131016	XP_011645406.1	vascular endothelial growth factor receptor 3	772	23	80	596	0	634	11	118	220	9	1435	70	129	321	69
TRINITY_DN25752_c0_g1_i5	44.9963	4.27195	1.49619	2.85523	0.0043006	0.0346777	XP_011645406.1	vascular endothelial growth factor receptor 3	17	0	39	141	1	62	12	7	31	12	188	0	38	27	0
TRINITY_DN25765_c2_g1_i1	878.32	0.566672	0.161725	3.50393	0.000458451	0.00582912	XP_011062388.1	RAB6A-GEF complex partner protein 2	894	423	2040	769	1067	509	531	1298	659	689	557	675	1863	836	1054
TRINITY_DN25780_c0_g1_i3	843.792	1.29548	0.350885	3.69204	0.000222462	0.00322858	XP_011701142.1	RNA-binding protein with serine-rich domain 1-B-like	1177	254	2508	542	1074	293	201	1290	650	660	486	437	2500	608	1101
TRINITY_DN25781_c0_g1_i1	16.9642	2.54829	0.787444	3.23616	0.00121151	0.0128933	NA		39	6	7	31	15	30	10	10	12	2	35	5	10	7	2
TRINITY_DN25782_c0_g1_i1	659.069	1.04824	0.307135	3.41297	0.000642599	0.00768775	XP_012230250.1	uncharacterized LOC105676721	1225	245	800	671	858	455	521	626	607	780	613	537	709	893	607
TRINITY_DN25787_c0_g1_i1	280.272	1.56546	0.55407	2.82538	0.00472248	0.0370804	NA		448	117	117	322	439	317	188	60	401	96	504	237	136	185	510
TRINITY_DN25787_c0_g2_i4	918.961	1.48336	0.41822	3.54683	0.000389895	0.00511679	XP_011052263.1	transmembrane protein 8A	1302	433	364	1088	937	1113	682	580	1317	578	1708	795	477	708	775
TRINITY_DN25792_c0_g1_i1	13.9296	4.97013	1.15718	4.29504	1.74664e-05	0.000382636	NA		46	2	4	14	27	8	0	12	14	20	29	0	0	10	25
TRINITY_DN25799_c0_g1_i2	293.781	1.52806	0.396761	3.85133	0.000117477	0.0018982	XP_011061442.1	protein piwi-like	151	39	1562	165	150	93	33	722	208	71	92	73	1147	163	196
TRINITY_DN25799_c0_g2_i1	563.499	1.15488	0.249287	4.63272	3.609e-06	0.000100857	XP_011061441.1	protein piwi-like	317	74	2743	325	250	122	117	1538	358	183	164	127	2459	297	221
TRINITY_DN25807_c0_g1_i2	303.517	1.68124	0.561613	2.99359	0.0027572	0.0246775	XP_011269579.1	D-aspartate oxidase	274	97	105	522	185	546	250	64	322	94	597	277	70	401	270
TRINITY_DN25807_c0_g1_i5	70.9706	4.59424	1.3451	3.41555	0.000636528	0.00762728	XP_018301098.1	tubulin polyglutamylase TTLL7-like	119	1	0	224	49	76	0	36	115	31	226	16	4	28	66
TRINITY_DN25813_c1_g1_i4	89.8523	3.57635	0.764705	4.67678	2.9142e-06	8.48157e-05	XP_011161119.1	aurora kinase C	88	7	315	30	45	84	14	324	40	13	47	0	265	37	45
TRINITY_DN25826_c1_g1_i3	714.266	1.09239	0.339604	3.21667	0.00129689	0.0135886	XP_018406533.1	dnaJ homolog subfamily C member 2	526	212	2428	398	544	305	258	1263	543	326	650	403	2426	427	588
TRINITY_DN25833_c0_g2_i1	9806.9	1.64212	0.243168	6.75302	1.448e-11	1.63568e-09	YP_009128567.1	NADH dehydrogenase subunit 2	17775	5613	8306	9972	12006	11880	4969	7041	7080	5708	14369	6998	7575	9594	11828
TRINITY_DN25839_c1_g1_i1	5.68865	4.95522	1.64254	3.0168	0.00255456	0.0232348	XP_011054733.1	uncharacterized LOC105146284	4	0	17	0	0	15	0	15	2	0	3	0	13	0	4
TRINITY_DN25853_c0_g1_i1	9.75438	6.68427	2.04252	3.27256	0.00106576	0.0116095	XP_012062309.1	trypsin-7-like	5	0	0	0	0	35	0	1	0	0	44	0	0	0	3
TRINITY_DN25853_c0_g1_i6	6.58822	6.01311	1.68116	3.57676	0.00034788	0.00465652	XP_018313024.1	uncharacterized LOC108728771	11	0	5	0	0	34	0	0	0	2	5	0	2	2	1
TRINITY_DN25856_c0_g1_i1	94.1105	3.74959	0.815555	4.5976	4.274e-06	0.000116198	NA		181	19	3	20	53	420	19	8	53	41	51	29	8	23	54
TRINITY_DN25858_c1_g3_i1	723.026	1.05964	0.263238	4.02541	5.68769e-05	0.00103929	XP_018375674.1	alpha-catulin	1117	313	1284	665	1220	319	396	654	712	735	730	483	1156	687	1049
TRINITY_DN25860_c0_g1_i2	215.538	10.0623	1.19938	8.38959	4.87844e-17	1.50808e-14	XP_018054773.1	trypsin-1-like	781	1	146	39	4	674	0	49	173	0	396	0	77	96	0
TRINITY_DN25860_c0_g1_i3	55.4456	7.16081	1.80843	3.95968	7.50504e-05	0.00130503	XP_018352967.1	trypsin-7-like	19	0	27	0	0	156	1	32	0	0	243	0	46	44	0
TRINITY_DN25860_c0_g1_i4	7.58902	5.74432	1.6563	3.46816	0.000524045	0.00650458	XP_018054773.1	trypsin-1-like	39	0	20	12	0	10	0	0	10	1	11	0	0	5	1
TRINITY_DN25860_c0_g1_i5	165.852	7.72015	0.900425	8.57389	1.00043e-17	3.49541e-15	XP_012062309.1	trypsin-7-like	563	0	58	46	2	526	7	61	76	0	347	0	60	80	0
TRINITY_DN25862_c0_g1_i1	52.3353	2.07436	0.477495	4.34425	1.39753e-05	0.000317834	XP_018313024.1	uncharacterized LOC108728771	54	14	99	48	82	51	10	53	32	38	55	25	90	44	118
TRINITY_DN25862_c0_g2_i1	97.8481	0.735918	0.246575	2.98456	0.00283984	0.0252278	XP_011135192.1	serine/threonine-protein kinase D3	94	50	174	95	146	62	58	137	85	91	86	72	171	75	126
TRINITY_DN25863_c0_g1_i2	16152.8	2.27311	0.223244	10.1822	2.38092e-24	2.23566e-21	XP_012235581.1	40S ribosomal protein S5	38557	7116	10809	14363	22333	23138	6212	10099	10555	12028	23366	8138	9881	12240	18334
TRINITY_DN25863_c2_g1_i5	23.307	5.72604	1.83923	3.11328	0.00185022	0.0179871	XP_018402237.1	focadhesin	20	0	0	0	27	36	0	0	53	76	21	0	33	25	57
TRINITY_DN25871_c1_g1_i10	270.078	1.14252	0.370822	3.08106	0.00206266	0.0196133	XP_011256410.1	protein-lysine N-methyltransferase EEF2KMT	260	131	391	242	456	152	108	339	169	227	286	148	408	373	621
TRINITY_DN25876_c0_g1_i4	5.90737	3.58251	1.23957	2.89013	0.00385077	0.0318295	NA		15	0	0	14	0	2	2	1	7	0	30	2	0	4	1
TRINITY_DN25882_c0_g1_i2	944.388	2.13436	0.422456	5.05227	4.36599e-07	1.64974e-05	XP_011694625.1	zinc finger protein 622	832	329	1391	1014	577	1350	303	1224	707	389	1288	451	1736	1146	708
TRINITY_DN25897_c0_g1_i2	30.5445	7.1251	1.78265	3.99692	6.41713e-05	0.0011461	NA		75	0	0	39	0	46	0	11	100	0	96	0	20	2	8
TRINITY_DN25912_c0_g1_i1	2498.66	2.1168	0.503897	4.20086	2.65901e-05	0.000549951	XP_011647916.1	zinc finger HIT domain-containing protein 3	2811	794	3892	1115	1885	4944	1075	2861	1149	1993	2224	1379	3362	2280	2297
TRINITY_DN25915_c0_g2_i1	73.0404	1.73248	0.606387	2.85706	0.00427587	0.0345366	NA		93	30	31	158	147	72	12	72	120	69	74	49	23	100	90
TRINITY_DN25932_c0_g1_i3	25.8649	5.19082	1.87911	2.76237	0.00573828	0.0428952	XP_015609884.1	uncharacterized LOC107274841	67	0	19	36	0	17	0	17	0	87	0	0	10	86	99
TRINITY_DN25945_c0_g1_i10	11.2173	5.2911	1.90706	2.77448	0.00552893	0.0417079	XP_012061308.1	glucose dehydrogenase [FAD. quinone	50	0	10	11	0	14	0	0	18	0	0	0	36	40	0
TRINITY_DN25949_c0_g1_i1	1188.88	1.54363	0.502582	3.07139	0.00213065	0.0201501	XP_011160972.1	zinc finger homeobox protein 4	1005	566	1466	703	1391	2060	612	1269	1029	905	911	769	1427	1248	1515
TRINITY_DN25950_c0_g1_i1	3.69782	4.22417	1.48835	2.83815	0.00453754	0.036016	NA		3	0	4	10	3	4	0	0	14	3	6	0	7	3	0
TRINITY_DN25955_c0_g1_i1	109.965	2.39102	0.73264	3.26357	0.00110019	0.0119154	XP_011877629.1	scavenger receptor class B member 1	97	6	598	52	50	40	26	432	34	48	30	2	271	27	50
TRINITY_DN25955_c0_g2_i2	283.076	2.14072	0.433657	4.93643	7.95646e-07	2.7838e-05	XP_018341459.1	DNA polymerase delta small subunit-like	282	44	1336	102	154	106	36	915	83	59	90	41	1077	55	164
TRINITY_DN25960_c0_g1_i1	54.4389	2.75942	0.883732	3.12246	0.00179346	0.0175421	NA		142	5	18	92	15	7	24	19	82	27	217	30	10	73	13
TRINITY_DN25961_c0_g2_i1	99.4692	0.961621	0.352928	2.72469	0.00643615	0.0466947	XP_018058405.1	integrator complex subunit 4	109	50	232	74	149	48	41	125	70	66	75	49	237	87	191
TRINITY_DN25965_c0_g1_i1	27.2926	3.50984	0.744695	4.71312	2.43949e-06	7.29506e-05	XP_012063275.1	uncharacterized LOC105626591	97	2	17	45	0	29	8	9	72	2	61	8	13	17	4
TRINITY_DN25965_c0_g1_i2	1370.68	3.88929	0.745564	5.21657	1.82266e-07	7.63314e-06	XP_011870746.1	natterin-3-like	1584	130	507	1780	79	4908	313	815	1492	135	1509	332	522	1424	323
TRINITY_DN25965_c0_g1_i3	949.211	3.99734	0.796796	5.01676	5.2549e-07	1.93326e-05	XP_018348811.1	uncharacterized LOC108752474	751	96	236	1271	74	3454	174	666	913	68	1293	229	308	1000	226
TRINITY_DN25968_c1_g1_i2	135.517	0.855065	0.290014	2.94836	0.00319462	0.0276694	NA		183	59	213	115	312	72	73	120	157	138	90	92	195	138	249
TRINITY_DN25972_c0_g1_i5	382.532	1.58189	0.418428	3.78055	0.000156485	0.00241872	XP_012057807.1	GTP-binding protein 128up	603	138	1009	250	454	255	112	663	71	300	250	180	1066	188	407
TRINITY_DN25981_c0_g1_i2	7.32455	4.78489	1.44347	3.31485	0.000916939	0.0103113	XP_018345111.1	uncharacterized LOC108750262	3	0	0	22	17	6	0	8	6	9	11	0	3	5	29
TRINITY_DN25987_c0_g1_i1	11.1911	3.54298	1.01509	3.49031	0.000482461	0.00608496	NA		28	1	4	12	17	21	0	1	28	10	3	4	5	11	24
TRINITY_DN25989_c2_g1_i3	8042.72	2.01775	0.209661	9.62387	6.33979e-22	4.32944e-19	XP_011162160.1	60S ribosomal protein L23	16582	3361	6280	6735	9436	11037	3573	5890	4969	5980	11523	5220	6192	7034	9897
TRINITY_DN25989_c2_g1_i4	2182.01	1.9283	0.284795	6.77085	1.28028e-11	1.46829e-09	XP_014214360.1	60S ribosomal protein L23	4159	836	1614	2203	2430	2914	968	1579	1357	1618	3056	1591	1727	2110	3021
TRINITY_DN25989_c2_g1_i6	1731.68	2.1367	0.198793	10.7483	6.03507e-27	7.95349e-24	XP_008557858.1	60S ribosomal protein L23	3591	640	1583	1364	2120	2469	763	1387	1167	1331	2366	1013	1345	1449	1850
TRINITY_DN25991_c1_g1_i4	135.806	1.8805	0.639337	2.94132	0.00326815	0.0281247	XP_012524440.1	beta-glucuronidase-like	43	22	588	41	45	118	16	328	40	21	69	54	586	62	61
TRINITY_DN25994_c0_g2_i2	600.516	1.07686	0.348825	3.0871	0.00202119	0.0193016	XP_012526909.1	transcription elongation regulator 1	592	247	859	609	1209	350	238	546	697	548	693	496	637	584	1274
TRINITY_DN26001_c2_g1_i1	57.6905	7.18495	1.666	4.31269	1.61279e-05	0.000357378	XP_011333321.1	uncharacterized LOC105276953	83	0	9	23	239	0	0	71	41	146	155	0	11	1	138
TRINITY_DN26001_c2_g1_i14	46.7792	7.572	1.54621	4.89715	9.72384e-07	3.31268e-05	XP_018368876.1	uncharacterized LOC108764951	113	0	12	62	47	106	0	52	45	81	4	0	19	1	117
TRINITY_DN26001_c2_g1_i6	43.0456	2.19657	0.613697	3.57923	0.000344606	0.0046234	XP_018368874.1	uncharacterized LOC108764951	63	20	50	72	41	16	6	20	58	40	92	16	54	68	54
TRINITY_DN26014_c0_g4_i2	16.9494	3.30655	0.831803	3.97516	7.03326e-05	0.00123702	XP_012234959.1	uncharacterized LOC105679478	47	1	3	4	20	18	10	4	18	20	45	1	2	11	31
TRINITY_DN26019_c2_g1_i3	7.92001	4.74289	1.58043	3.001	0.0026909	0.0241966	XP_011876383.1	protein rolling stone-like	7	0	10	0	12	6	0	20	2	25	10	0	0	10	19
TRINITY_DN26020_c1_g2_i2	9.75528	4.16291	1.30839	3.1817	0.00146414	0.0149599	NA		10	0	4	25	31	4	0	3	18	21	0	0	7	46	12
TRINITY_DN26023_c1_g1_i1	3.56298	4.8912	1.74908	2.79644	0.00516686	0.0397101	XP_011640717.1	monoacylglycerol lipase ABHD12	4	0	2	3	2	14	0	0	1	7	5	0	0	0	0
TRINITY_DN26023_c1_g1_i3	82.2129	1.61503	0.599402	2.69441	0.00705136	0.0498811	XP_011067399.1	nucleolar protein 6	97	26	159	88	103	105	15	71	73	87	48	70	157	46	95
TRINITY_DN26039_c1_g1_i2	395.906	0.916659	0.261235	3.50895	0.00044988	0.00574466	XP_012227730.1	partner of Y14 and mago	531	190	687	321	996	167	146	374	350	567	246	232	582	385	747
TRINITY_DN26040_c0_g1_i1	583.834	1.03646	0.276072	3.7543	0.000173827	0.00263845	XP_022304307.1	uncharacterized LOC111111553	528	271	995	726	1063	382	250	819	421	556	441	302	1107	682	738
TRINITY_DN26041_c0_g1_i1	55.5372	3.96262	0.560819	7.06577	1.59726e-12	2.15412e-10	NA		157	7	53	28	44	102	13	41	56	19	76	5	59	34	64
TRINITY_DN26044_c0_g1_i2	12.1301	6.13781	1.62394	3.77957	0.0001571	0.00242574	XP_011629446.1	NEDD4 family-interacting protein 1-like	13	0	33	14	0	28	0	21	0	0	20	0	6	24	0
TRINITY_DN26044_c0_g1_i3	2721.61	1.10687	0.21766	5.08529	3.67056e-07	1.41617e-05	XP_012063603.1	NEDD4 family-interacting protein 1-like	3153	1340	3009	3668	3472	2487	1904	2260	2848	2342	3083	1933	2871	3756	3152
TRINITY_DN26045_c0_g1_i1	4632.29	6.92707	1.32042	5.24613	1.55329e-07	6.65233e-06	XP_011882293.1	transcription factor Ken-like	7755	4	3	7	29	5454	127	0	5	0	33732	232	0	3	10
TRINITY_DN26045_c0_g1_i5	6364.09	2.77865	0.889441	3.12404	0.00178385	0.0174663	XP_011700016.1	endochitinase	27295	247	217	203	2062	13441	3864	71	295	160	17694	6074	154	154	1328
TRINITY_DN26045_c0_g1_i7	642.81	5.12365	1.19811	4.27644	1.89904e-05	0.000411225	XP_011700016.1	endochitinase	1608	0	2	0	40	991	81	2	3	6	3861	115	2	1	19
TRINITY_DN26045_c0_g4_i10	29.3463	5.19115	1.63773	3.16971	0.00152589	0.0154479	NA		87	0	3	0	1	3	1	1	0	0	227	6	0	0	0
TRINITY_DN26045_c0_g4_i11	10.5907	5.89066	2.14022	2.75236	0.00591674	0.0438726	XP_011351745.1	endochitinase	63	0	0	0	0	4	0	0	0	0	54	0	0	8	4
TRINITY_DN26045_c0_g4_i5	17439.1	5.36376	1.21098	4.42928	9.45483e-06	0.000228299	XP_011700017.1	endochitinase	39209	55	32	13	109	23618	1705	33	30	36	113582	2743	0	41	265
TRINITY_DN26045_c0_g4_i9	10715.7	5.40433	1.39373	3.87761	0.000105487	0.00172751	XP_017763736.1	syntaxin-6-like	23330	13	13	7	53	14213	954	36	10	32	70933	1527	0	0	146
TRINITY_DN26045_c0_g6_i1	3953.5	5.68871	1.12848	5.04101	4.63075e-07	1.73668e-05	XP_012215909.1	endochitinase	10141	9	22	44	320	5778	300	6	97	14	24235	510	18	12	77
TRINITY_DN26054_c0_g1_i1	1900.45	2.18067	0.293669	7.42563	1.12244e-13	1.92065e-11	XP_012063603.1	NEDD4 family-interacting protein 1-like	4379	753	1340	1967	2667	2344	680	1606	1448	1253	2526	1036	1256	1631	2715
TRINITY_DN26054_c0_g1_i3	2606.92	2.25014	0.242948	9.2618	2.01018e-20	1.13536e-17	XP_012055227.1	40S ribosomal protein S21	6157	1129	1917	2587	3519	3088	860	2062	2097	1856	3665	1242	1766	2485	3446
TRINITY_DN26054_c0_g1_i7	269.994	2.63863	0.477692	5.52371	3.3191e-08	1.70889e-06	XP_012055227.1	40S ribosomal protein S21	266	56	273	128	354	520	87	312	150	213	371	120	340	167	300
TRINITY_DN26061_c0_g2_i1	66.7525	1.43856	0.378008	3.80562	0.000141447	0.00221454	XP_011644717.1	uncharacterized protein MAL8P1.12	53	15	153	55	115	48	22	87	54	70	37	28	151	55	136
TRINITY_DN26070_c0_g1_i2	1264.51	1.3643	0.403925	3.3776	0.00073121	0.00856773	XP_011692670.1	short-chain dehydrogenase/reductase family 16C member 6-like	2637	546	752	1125	1104	1591	1258	531	743	662	1799	1097	805	2341	1019
TRINITY_DN26072_c0_g1_i4	28.8499	6.25506	1.9556	3.19854	0.00138123	0.0142955	XP_011694999.1	G1/S-specific cyclin-D2	55	0	83	0	114	57	0	15	0	0	36	0	51	0	0
TRINITY_DN26094_c0_g2_i2	170.058	1.2378	0.312237	3.96429	7.36162e-05	0.00128425	XP_018396034.1	copper chaperone for superoxide dismutase	166	52	344	200	122	133	93	348	207	64	163	107	280	228	92
TRINITY_DN26095_c0_g1_i1	343.718	2.19766	0.50135	4.38349	1.16793e-05	0.000273656	NA		255	88	645	839	275	385	66	435	665	149	190	90	469	525	374
TRINITY_DN26104_c1_g1_i1	6.37723	5.19096	1.72278	3.01314	0.00258563	0.0234351	NA		0	0	12	0	8	4	0	1	0	2	30	0	22	2	5
TRINITY_DN26116_c0_g1_i2	34.6098	6.02473	1.72737	3.4878	0.000487004	0.00612785	XP_011865797.1	DNA polymerase iota	50	0	26	49	20	0	0	20	79	68	59	0	143	47	0
TRINITY_DN26121_c0_g1_i1	169.567	1.96867	0.580119	3.39356	0.000689894	0.00815743	XP_022181113.1	uncharacterized LOC111041210	273	92	44	487	19	191	105	92	192	5	390	65	88	318	23
TRINITY_DN26121_c1_g1_i15	9.35561	5.65338	1.73237	3.26339	0.00110089	0.0119212	XP_012526204.1	probable 4-coumarate--CoA ligase 1	9	0	0	9	7	20	0	10	14	0	22	0	0	10	23
TRINITY_DN26121_c1_g1_i5	39.4967	4.80856	1.63761	2.93633	0.00332121	0.0284359	XP_008557824.1	suppressor of Mek1	145	0	0	4	0	49	4	0	0	0	215	8	0	19	0
TRINITY_DN26121_c1_g1_i9	1608.18	5.62225	0.660779	8.50852	1.76161e-17	5.80397e-15	XP_020290454.1	zinc carboxypeptidase-like	6202	38	172	970	42	1840	105	107	476	10	7826	227	70	988	39
TRINITY_DN26123_c0_g1_i1	846.298	1.08534	0.285632	3.79979	0.000144821	0.00225983	XP_011640821.1	leukocyte surface antigen CD53-like	1038	302	1422	1025	807	666	421	1014	754	551	747	754	1565	1111	922
TRINITY_DN26132_c1_g1_i7	775.981	0.740218	0.242706	3.04986	0.0022895	0.0213328	XP_011148083.1	protein FAM76A	930	356	1743	620	1042	420	317	1062	691	787	491	660	1551	651	1016
TRINITY_DN26133_c0_g1_i3	508.615	0.918603	0.263512	3.486	0.000490296	0.00616163	XP_011644612.1	integrator complex subunit 8	534	157	1281	435	585	175	210	794	430	494	299	250	1630	445	542
TRINITY_DN26143_c0_g1_i1	107.201	4.7388	0.936664	5.05923	4.21e-07	1.59787e-05	XP_020295315.1	calcium/calmodulin-dependent 3'.5'-cyclic nucleotide phosphodiesterase 1-like	280	20	72	30	2	359	2	40	62	9	163	12	123	8	7
TRINITY_DN26144_c0_g1_i2	437.54	0.75127	0.234081	3.20944	0.00132994	0.0138582	XP_011868036.1	CD2 antigen cytoplasmic tail-binding protein 2 homolog	386	158	1179	422	497	219	194	778	306	262	253	278	1123	466	514
TRINITY_DN26147_c0_g1_i4	1525.25	1.4876	0.416536	3.57136	0.000355133	0.00473	XP_011707284.1	protein D2-like	1594	850	1221	1931	2789	1830	672	835	1353	1364	1846	949	549	2144	3076
TRINITY_DN26147_c0_g1_i5	114.991	1.82039	0.440908	4.12874	3.64756e-05	0.000714847	XP_011882179.1	protein D2-like	169	66	74	168	120	158	28	67	104	107	141	76	65	139	193
TRINITY_DN26147_c0_g1_i7	744.161	2.46403	0.459174	5.36622	8.04037e-08	3.76549e-06	XP_020293478.1	protein D2-like	736	234	581	947	659	1268	230	511	936	405	1251	347	309	1263	748
TRINITY_DN26151_c2_g1_i12	861.444	7.19246	1.05516	6.81647	9.33049e-12	1.10031e-09	XP_018344202.1	uncharacterized LOC108749767	3984	17	138	453	0	2291	8	91	54	16	2160	28	193	204	63
TRINITY_DN26151_c2_g1_i15	1688.07	3.49053	1.08389	3.22038	0.00128019	0.0134484	XP_018344203.1	uncharacterized LOC108749767	3221	238	392	3667	6	5508	295	248	473	68	2184	698	689	1862	525
TRINITY_DN26151_c2_g1_i3	23.6013	5.6336	1.38648	4.06323	4.83984e-05	0.000905806	XP_011051885.1	uncharacterized LOC105144602	185	0	1	34	0	14	3	6	8	0	45	0	3	37	7
TRINITY_DN26151_c2_g1_i4	269.893	6.84957	0.934966	7.32601	2.37101e-13	3.74964e-11	NA		899	9	18	141	1	1186	10	19	19	6	298	3	25	49	11
TRINITY_DN26151_c2_g1_i6	2477.07	5.0338	0.905775	5.55745	2.73746e-08	1.44306e-06	XP_018344203.1	uncharacterized LOC108749767	6851	185	377	2144	18	9074	223	318	338	115	4424	336	529	973	439
TRINITY_DN26151_c2_g1_i7	280.45	6.66036	0.682436	9.75969	1.67665e-22	1.2722e-19	NA		901	8	44	66	2	1069	9	26	24	8	578	14	37	27	14
TRINITY_DN26160_c0_g1_i2	258.642	0.911912	0.282164	3.23185	0.0012299	0.0130363	XP_014482071.1	gem-associated protein 7-like	308	107	643	280	346	115	103	445	143	191	153	146	599	271	325
TRINITY_DN26168_c1_g1_i1	18.6261	4.17477	1.47083	2.83838	0.00453435	0.0360021	NA		201	4	2	0	2	15	3	7	0	0	13	1	0	4	11
TRINITY_DN26168_c1_g3_i1	7.88011	6.11207	1.72075	3.55197	0.000382356	0.0050381	NA		96	0	1	3	6	3	0	0	1	0	1	0	0	2	9
TRINITY_DN26171_c0_g1_i1	9.38263	6.25468	1.47827	4.23109	2.32564e-05	0.000490317	NA		32	0	0	11	8	5	0	0	4	8	35	0	4	1	24
TRINITY_DN26177_c0_g1_i1	127.816	1.46037	0.323858	4.50928	6.50483e-06	0.000165921	XP_012058681.1	uncharacterized LOC105621852	178	30	322	120	157	48	37	229	90	104	94	67	324	92	170
TRINITY_DN26185_c0_g1_i3	1080.67	1.26673	0.416731	3.03968	0.00236829	0.0218958	XP_018053588.1	protein hairy	1534	409	804	1078	1415	637	509	968	1224	1035	1212	770	658	2448	2648
TRINITY_DN26191_c1_g7_i1	23.5506	2.91972	0.635716	4.5928	4.37333e-06	0.000118428	XP_018376017.1	uncharacterized LOC108769497	34	7	12	34	6	33	7	20	31	3	67	8	7	33	12
TRINITY_DN26192_c0_g1_i2	170.492	5.07852	0.789847	6.42976	1.27806e-10	1.16513e-08	XP_018361655.1	uncharacterized LOC108760290	347	0	83	222	82	315	9	24	302	42	435	32	51	280	50
TRINITY_DN26192_c0_g1_i3	147.301	4.06632	1.00255	4.05596	4.99284e-05	0.00092974	XP_012055346.1	uncharacterized LOC105618415	382	4	28	102	62	183	56	14	100	35	615	14	0	198	65
TRINITY_DN26194_c0_g2_i9	158.324	2.69617	0.492402	5.47555	4.36166e-08	2.18867e-06	XP_018311832.1	cellular tumor antigen p53	419	32	253	129	202	172	57	249	48	87	163	43	308	53	95
TRINITY_DN26200_c0_g1_i1	8.69798	5.86445	2.11227	2.77637	0.00549689	0.0415372	XP_015175459.1	superoxide dismutase [Cu-Zn	43	0	0	0	18	26	0	0	0	0	14	0	1	0	0
TRINITY_DN26200_c0_g1_i5	5.6752	5.50212	1.96174	2.80471	0.00503616	0.038973	XP_011159461.1	elongation of very long chain fatty acids protein AAEL008004-like	55	0	0	0	3	5	0	0	0	0	11	0	0	0	3
TRINITY_DN26209_c0_g1_i2	26.8665	4.97886	1.82033	2.73515	0.00623524	0.0456293	XP_018398701.1	notchless protein homolog 1	50	0	129	17	28	0	0	108	0	0	10	0	34	34	47
TRINITY_DN26209_c0_g1_i3	339.294	0.716972	0.249805	2.87012	0.00410316	0.0334192	XP_018398701.1	notchless protein homolog 1	426	139	647	332	447	160	164	479	337	341	224	282	733	289	410
TRINITY_DN26210_c0_g1_i3	335.745	0.872895	0.217319	4.01665	5.90304e-05	0.00107109	XP_012540052.1	putative ATP-dependent RNA helicase DHX33	447	202	566	341	559	179	173	303	362	346	323	235	371	375	545
TRINITY_DN26221_c0_g1_i4	1158.36	0.891825	0.309737	2.87929	0.00398567	0.0326784	XP_011639686.1	homocysteine-responsive endoplasmic reticulum-resident ubiquitin-like domain member 2 protein	1017	467	2032	1205	1128	958	787	1360	1352	766	953	819	2169	1485	1432
TRINITY_DN26233_c0_g1_i1	7592.41	10.587	0.77422	13.6745	1.44269e-42	1.25312e-38	XP_018368396.1	uncharacterized LOC108764590	9847	11	10	5	7	10498	24	17	10	3	55382	17	15	13	11
TRINITY_DN26233_c0_g2_i1	28.729	6.88939	2.02902	3.39543	0.000685209	0.00811097	XP_012215860.1	chymotrypsin-1-like	149	0	7	3	0	0	0	4	0	0	177	0	0	4	9
TRINITY_DN26233_c0_g2_i2	150.786	6.64587	1.2806	5.18967	2.10668e-07	8.67134e-06	XP_012054316.1	chymotrypsin-1-like	473	4	2	0	0	48	4	0	0	0	1129	6	3	0	0
TRINITY_DN26233_c0_g2_i3	68564.5	10.8141	0.812196	13.3146	1.90428e-40	1.10036e-36	XP_018364198.1	chymotrypsin-1-like	79941	100	47	34	38	92463	158	124	47	35	509520	128	117	102	121
TRINITY_DN26233_c0_g5_i1	2046.82	11.4551	1.12067	10.2217	1.58565e-24	1.50775e-21	NA		2056	1	3	4	15	4096	1	7	22	1	13539	4	6	3	4
TRINITY_DN26239_c0_g1_i1	1820.36	1.25581	0.317798	3.95159	7.76347e-05	0.00134158	XP_018315858.1	chymotrypsin-1-like	2664	863	3685	2001	2491	1727	1044	2293	1717	1591	1444	1109	1753	1730	1559
TRINITY_DN26247_c0_g1_i9	7893.97	1.26567	0.43475	2.91125	0.00359981	0.0302401	XP_018900230.1	superoxide dismutase [Cu-Zn	8029	3353	8951	16125	6664	10248	4213	7473	9780	3299	5477	5999	6819	16382	7296
TRINITY_DN26250_c0_g1_i9	43.6238	5.89586	1.77083	3.32944	0.000870216	0.00987608	XP_018403353.1	H/ACA ribonucleoprotein complex non-core subunit NAF1	18	0	269	7	0	31	0	141	46	17	39	0	0	63	63
TRINITY_DN26264_c1_g1_i1	7.97624	5.43741	1.36865	3.97282	7.10268e-05	0.00124573	NA		8	0	6	9	0	5	0	4	8	0	44	1	8	5	3
TRINITY_DN26271_c0_g2_i8	5.10646	4.63578	1.55705	2.97728	0.00290814	0.025685	XP_014475469.1	heat shock 70 kDa protein cognate 4	0	0	13	3	3	8	0	7	2	7	9	0	14	5	0
TRINITY_DN26273_c1_g1_i10	20.3988	6.2351	2.20086	2.83303	0.00461085	0.0364439	XP_018393738.1	uncharacterized LOC108772664	188	0	0	0	0	37	0	0	0	0	26	0	0	8	0
TRINITY_DN26273_c1_g1_i11	141.506	4.35514	0.698126	6.23832	4.42298e-10	3.55728e-08	XP_011699618.1	cytochrome P450 4C1-like	250	10	15	227	43	332	26	29	61	14	382	24	16	319	16
TRINITY_DN26273_c1_g1_i13	35.1669	6.87538	1.56612	4.39009	1.13306e-05	0.000266815	XP_011638785.1	cytochrome P450 4C1-like	227	0	0	0	1	98	2	0	3	0	61	0	4	0	1
TRINITY_DN26273_c1_g1_i5	68.5049	3.88681	0.727367	5.34367	9.10818e-08	4.20786e-06	XP_011699620.1	cytochrome P450 4C1-like	86	6	15	184	30	113	13	20	90	4	165	12	7	214	8
TRINITY_DN26273_c1_g1_i6	153.246	8.0001	1.53929	5.19728	2.02226e-07	8.36972e-06	XP_011638785.1	cytochrome P450 4C1-like	314	0	0	6	0	841	2	2	0	0	146	2	12	3	0
TRINITY_DN26273_c1_g1_i7	105.042	4.12295	0.666368	6.1872	6.12409e-10	4.8e-08	XP_011864534.1	cytochrome P450 4C1-like	106	8	17	311	17	142	17	34	114	15	254	11	39	443	23
TRINITY_DN26276_c0_g1_i1	25.1053	1.5929	0.587576	2.71097	0.0067086	0.0481019	NA		34	4	11	26	73	10	9	11	26	31	17	10	10	58	110
TRINITY_DN26283_c0_g1_i2	43.1243	1.7553	0.545719	3.2165	0.00129764	0.0135895	XP_018314740.1	aminoacyl tRNA synthase complex-interacting multifunctional protein 2-like	46	24	73	34	34	56	8	96	17	22	41	23	72	31	40
TRINITY_DN26283_c0_g1_i5	118.63	1.38577	0.371792	3.72726	0.000193572	0.00288282	XP_018403281.1	aminoacyl tRNA synthase complex-interacting multifunctional protein 2-like	172	38	270	68	158	50	35	142	93	105	105	72	329	115	149
TRINITY_DN26284_c0_g1_i4	96.5209	2.92643	0.950043	3.08031	0.00206784	0.0196575	NA		61	3	96	439	7	36	10	102	257	68	23	4	116	522	5
TRINITY_DN26286_c1_g1_i1	38.3716	2.82255	0.862258	3.27344	0.00106246	0.0115792	XP_018341879.1	mushroom body large-type Kenyon cell-specific protein 1	28	3	198	4	3	9	1	93	4	4	5	2	264	2	11
TRINITY_DN26294_c0_g1_i3	77.095	5.11047	1.6218	3.15111	0.00162649	0.0162403	XP_011882621.1	thyrotroph embryonic factor-like	30	0	289	30	35	11	0	413	148	7	2	0	286	4	0
TRINITY_DN26304_c0_g1_i2	3760.14	2.33394	0.734489	3.17764	0.00148481	0.0151156	XP_011136984.1	40S ribosomal protein S14	11398	1281	2407	4821	8801	5541	864	967	2298	1745	4788	2947	2830	1027	1933
TRINITY_DN26304_c0_g1_i3	5381.49	2.41067	0.401173	6.00904	1.86622e-09	1.32128e-07	XP_011136983.1	40S ribosomal protein S14	10986	2458	3940	4749	5179	5562	1779	4881	4413	4333	10146	1589	2815	5733	8959
TRINITY_DN26313_c3_g1_i2	894.985	7.31295	1.13346	6.45188	1.10469e-10	1.02448e-08	XP_008556189.1	ADP.ATP carrier protein 2	1848	2	1174	2770	1124	2	8	747	1138	736	1653	5	1044	1539	1216
TRINITY_DN26318_c2_g1_i11	140.617	7.85446	1.54716	5.07669	3.8406e-07	1.47647e-05	XP_018053834.1	centrosomal protein of 164 kDa	361	0	159	519	286	0	0	33	311	212	106	0	203	248	47
TRINITY_DN26318_c2_g1_i20	40.1558	5.16247	1.728	2.98754	0.00281237	0.02504	XP_018053834.1	centrosomal protein of 164 kDa	1	0	62	212	7	0	0	34	41	11	43	0	139	173	0
TRINITY_DN26332_c0_g1_i3	8.75812	2.81603	0.830592	3.39039	0.000697941	0.00823948	NA		28	3	0	6	6	9	2	4	4	8	26	5	1	1	13
TRINITY_DN26342_c0_g1_i2	185.768	3.35783	0.781549	4.29638	1.73612e-05	0.000380776	XP_011689179.1	coatomer subunit zeta-1	128	25	199	44	21	487	34	240	39	30	301	70	430	164	54
TRINITY_DN26344_c0_g1_i1	66.7915	4.55958	0.952685	4.78604	1.70107e-06	5.3132e-05	XP_011704192.1	ATP-binding cassette sub-family G member 4	69	9	13	187	13	148	1	36	115	9	158	9	40	19	27
TRINITY_DN26351_c0_g1_i2	561.941	0.942726	0.268414	3.51221	0.000444394	0.00569375	XP_011633997.1	exosome complex exonuclease RRP44	716	295	1587	484	525	261	217	966	319	390	342	267	1589	426	521
TRINITY_DN26357_c0_g1_i1	11.6074	2.8932	0.970597	2.98084	0.00287455	0.0254609	XP_012531583.1	odorant receptor 94a-like	4	3	19	19	3	22	0	14	16	8	18	5	6	16	7
TRINITY_DN26357_c0_g2_i1	8.03873	2.92807	0.888647	3.29497	0.000984322	0.0109203	XP_018317011.1	peptidoglycan-recognition protein LC-like	6	2	4	18	9	9	2	2	11	11	17	1	0	14	14
TRINITY_DN26357_c0_g3_i1	18.1686	6.35794	1.71423	3.70891	0.000208155	0.00306108	XP_018375798.1	peptidoglycan-recognition protein LC-like	0	0	4	0	0	32	0	8	1	3	119	1	9	6	1
TRINITY_DN26357_c0_g3_i3	22.8744	6.33784	1.23155	5.14622	2.65787e-07	1.06484e-05	XP_018049122.1	peptidoglycan-recognition protein LC-like	56	1	9	11	0	80	1	7	37	1	41	0	3	3	0
TRINITY_DN26357_c0_g4_i1	18.2119	7.66726	1.26915	6.04123	1.5294e-09	1.0994e-07	XP_012056262.1	peptidoglycan-recognition protein LC-like	38	0	6	17	1	43	0	5	22	1	64	0	7	3	1
TRINITY_DN26358_c2_g1_i17	253.634	3.51398	0.468186	7.50552	6.11868e-14	1.10754e-11	XP_011704644.1	rab3 GTPase-activating protein non-catalytic subunit	335	15	497	411	378	99	16	383	337	422	259	39	312	442	222
TRINITY_DN26358_c2_g1_i51	466.176	2.8233	0.267772	10.5437	5.4327e-26	6.18332e-23	XP_011704644.1	rab3 GTPase-activating protein non-catalytic subunit	519	57	834	527	987	201	62	633	640	724	402	66	642	817	648
TRINITY_DN26359_c0_g1_i13	1615.63	7.53506	1.6752	4.49801	6.85935e-06	0.000173549	XP_003486701.1	60S acidic ribosomal protein P2	11	0	2061	3662	4762	1689	1	2388	5860	4458	462	0	0	418	550
TRINITY_DN26359_c0_g1_i4	3802.83	5.1414	1.66837	3.0817	0.00205825	0.0195788	XP_018318322.1	60S acidic ribosomal protein P2	30800	100	4484	7393	359	3367	298	5220	738	2819	323	4	190	243	0
TRINITY_DN26371_c0_g2_i1	780.892	0.856525	0.238838	3.58621	0.000335516	0.00452548	XP_012060146.1	tubulin polyglutamylase TTLL6	916	398	1199	851	1219	426	368	955	724	671	793	674	958	904	1278
TRINITY_DN26376_c0_g1_i3	14.9886	6.53335	1.90521	3.4292	0.000605366	0.00731336	NA		0	0	3	10	0	78	0	5	4	0	26	0	0	8	0
TRINITY_DN26376_c0_g1_i5	54.5124	8.48501	1.79187	4.73528	2.18752e-06	6.62331e-05	XP_012532273.1	sperm-associated antigen 6-like	101	0	4	18	0	233	0	6	0	0	138	0	0	8	0
TRINITY_DN26377_c1_g1_i6	6.15077	4.22128	1.46873	2.8741	0.00405176	0.0330939	XP_018051618.1	espin	11	0	3	15	19	3	0	4	6	29	2	0	2	0	8
TRINITY_DN26383_c3_g1_i11	103.485	1.75947	0.499191	3.52464	0.000424064	0.00547718	XP_018300866.1	protein unc-45 homolog B	91	16	523	27	13	38	16	184	37	10	30	22	631	31	13
TRINITY_DN26386_c0_g1_i2	97.1286	6.81065	1.70603	3.9921	6.54915e-05	0.00116773	XP_018315355.1	uncharacterized LOC108730269	135	0	241	161	383	74	0	0	112	133	46	0	0	219	207
TRINITY_DN26388_c0_g1_i3	3316.57	9.06029	1.15079	7.87311	3.4592e-15	7.6427e-13	XP_011173418.1	uncharacterized LOC105205669	6574	1	352	317	5	10370	1	472	853	49	13112	53	207	333	27
TRINITY_DN26388_c0_g1_i4	6152.76	8.80706	0.697948	12.6185	1.66979e-36	6.27164e-33	XP_011340929.1	uncharacterized LOC105281400	12584	28	745	398	32	18556	42	811	1220	54	25373	83	259	598	33
TRINITY_DN26388_c0_g1_i5	499.506	10.8923	1.86568	5.83824	5.27546e-09	3.37553e-07	XP_012521969.1	uncharacterized LOC105828267	1652	0	17	0	0	1432	0	23	38	0	1889	0	0	23	0
TRINITY_DN26388_c0_g1_i6	652.468	9.68495	1.12744	8.59019	8.6825e-18	3.04776e-15	XP_011173418.1	uncharacterized LOC105205669	1860	5	79	43	0	2587	1	68	15	0	1595	0	15	9	0
TRINITY_DN26390_c0_g1_i1	5.81798	2.38669	0.868421	2.74832	0.00599024	0.0443025	NA		18	1	7	5	3	7	3	10	7	5	4	2	2	6	5
TRINITY_DN26401_c0_g1_i3	343.331	1.60159	0.517351	3.09575	0.00196313	0.018841	XP_018404864.1	uncharacterized LOC108781410	369	96	906	339	240	71	107	675	357	292	463	136	860	344	164
TRINITY_DN26401_c0_g1_i4	80.8227	6.15968	1.0206	6.03535	1.58622e-09	1.13698e-07	XP_018304250.1	uncharacterized LOC108723190	285	4	109	33	295	32	0	34	32	38	92	0	159	44	186
TRINITY_DN26408_c0_g1_i4	330.676	8.92205	1.18403	7.53531	4.87192e-14	9.03639e-12	XP_018371965.1	uncharacterized LOC108766908	61	0	196	650	35	348	1	70	916	4	953	1	213	1590	6
TRINITY_DN26409_c1_g6_i1	30.1048	4.22182	1.383	3.05266	0.00226824	0.0211846	NA		8	0	53	0	8	4	0	257	0	5	2	0	108	0	13
TRINITY_DN26412_c0_g1_i1	1136.87	11.0159	1.0289	10.7065	9.48893e-27	1.16852e-23	XP_011162038.1	cytochrome P450 6k1-like	1368	1	5	3	1	3821	2	2	11	0	5207	2	2	2	3
TRINITY_DN26417_c0_g1_i9	26.1072	7.18399	1.58369	4.53623	5.72688e-06	0.000149167	XP_018405623.1	glucose dehydrogenase [FAD. quinone	16	0	74	0	0	38	0	27	0	0	71	0	116	0	0
TRINITY_DN26432_c0_g1_i16	351.826	0.850502	0.206116	4.12632	3.68616e-05	0.000721472	XP_019886909.1	protein SPT2 homolog	444	174	553	395	395	214	242	437	360	281	287	209	528	590	444
TRINITY_DN26455_c0_g1_i1	302.651	2.23534	0.484727	4.61155	3.99677e-06	0.000109815	XP_012538952.1	uncharacterized LOC105838165	640	73	241	897	322	299	96	189	636	81	259	131	109	539	287
TRINITY_DN26456_c0_g1_i5	16.3456	2.7514	0.989633	2.78023	0.00543212	0.0412016	XP_019882909.1	lysosomal alpha-mannosidase	30	7	9	23	7	53	10	7	9	5	11	0	14	5	4
TRINITY_DN26457_c0_g1_i6	13.5109	6.21222	1.434	4.3321	1.47696e-05	0.000331981	XP_018316309.1	putative leucine-rich repeat-containing protein DDB_G0290503	14	0	37	26	18	18	0	7	10	9	30	0	0	13	16
TRINITY_DN26468_c1_g1_i1	10.6704	3.42034	1.09945	3.11095	0.00186484	0.0180892	NA		17	0	8	11	0	13	2	1	8	9	35	5	11	15	8
TRINITY_DN26468_c1_g1_i8	12.5918	6.8323	1.46285	4.67053	3.0042e-06	8.6864e-05	NA		21	0	0	0	11	13	0	0	1	31	56	0	0	0	26
TRINITY_DN26468_c1_g2_i1	20.0095	4.91521	1.10566	4.44549	8.769e-06	0.000214567	XP_012141714.1	U6 snRNA-associated Sm-like protein LSm8	23	3	0	1	54	33	1	5	0	28	62	0	2	0	53
TRINITY_DN26476_c1_g1_i1	482.155	0.990603	0.274746	3.60553	0.000311516	0.00425547	NA		714	229	431	559	592	313	335	371	496	359	605	432	460	787	791
TRINITY_DN26477_c0_g1_i4	1089	1.45525	0.277709	5.24018	1.60421e-07	6.82759e-06	XP_011060025.1	negative elongation factor D	1675	639	1007	1179	1441	1140	465	1080	841	867	1264	747	1057	1103	1674
TRINITY_DN26480_c2_g2_i5	27.7502	6.99289	1.66199	4.20754	2.58166e-05	0.00053691	NA		156	0	10	6	2	15	0	8	17	0	131	1	0	0	0
TRINITY_DN26483_c1_g1_i15	9.01279	3.12946	0.838201	3.73354	0.000188809	0.00282702	XP_020295641.1	G-protein coupled receptor Mth2-like	19	0	15	15	9	5	0	6	14	7	9	4	16	17	12
TRINITY_DN26493_c0_g1_i3	27943.8	1.7386	0.278638	6.23965	4.38558e-10	3.53098e-08	XP_012232324.1	translationally-controlled tumor protein homolog	62270	13795	16825	42283	39581	23965	13608	16350	23341	18869	45694	19078	16169	30912	32274
TRINITY_DN26493_c0_g1_i7	2221.79	2.38791	0.448639	5.32257	1.02314e-07	4.63834e-06	XP_018352171.1	translationally-controlled tumor protein homolog	4828	633	1033	4018	3321	1074	737	1401	2764	1705	4904	973	946	2802	2821
TRINITY_DN26494_c0_g1_i1	589.666	0.945158	0.262816	3.59628	0.000322803	0.00438809	XP_018368126.1	schwannomin-interacting protein 1 homolog	395	157	1933	358	631	254	147	1319	312	379	266	296	2126	340	606
TRINITY_DN26500_c0_g1_i1	772.405	0.909672	0.229596	3.96206	7.4305e-05	0.00129431	XP_018359095.1	E3 ubiquitin-protein ligase TRIM33-like	929	373	1151	708	901	509	558	939	777	764	830	550	1305	832	673
TRINITY_DN26504_c0_g1_i6	148.887	2.56097	0.711769	3.59804	0.000320619	0.00436078	XP_011871423.1	chymotrypsin-1-like	104	52	140	83	193	70	50	70	97	82	628	63	133	116	168
TRINITY_DN26514_c1_g1_i1	59.0576	6.31695	2.21746	2.84873	0.00438935	0.0351867	XP_012527887.1	filamin-A	412	0	0	0	0	231	0	0	0	0	0	0	0	0	0
TRINITY_DN26514_c1_g1_i6	1340.66	4.35053	0.883295	4.92534	8.4214e-07	2.93281e-05	XP_012056986.1	leucine-rich repeat neuronal protein 2-like	1944	125	343	3229	15	2588	166	849	3064	164	3061	149	801	832	302
TRINITY_DN26520_c2_g2_i1	7.13972	3.73298	1.26205	2.95786	0.00309779	0.0269769	XP_015376039.1	uncharacterized LOC107170435	16	1	12	0	2	3	0	1	7	3	35	3	6	1	3
TRINITY_DN26523_c1_g2_i2	7515.37	1.42322	0.421748	3.37458	0.000739286	0.00865022	XP_011173125.1	uncharacterized LOC105205454	8098	3680	11891	6003	9759	10858	3640	6909	6690	5966	5034	4888	9673	6825	10853
TRINITY_DN26530_c1_g1_i7	174.658	1.11626	0.269065	4.14867	3.34408e-05	0.000665618	XP_018343165.1	UPF0160 protein MYG1. mitochondrial	346	95	182	99	307	113	93	108	106	249	203	169	198	106	289
TRINITY_DN26530_c2_g1_i12	319.199	0.883889	0.217534	4.06321	4.8402e-05	0.000905806	XP_011050668.1	UPF0160 protein MYG1. mitochondrial	585	216	283	188	625	214	217	187	202	345	345	290	311	250	646
TRINITY_DN26530_c2_g2_i2	6.92991	3.62083	1.26031	2.87297	0.00406628	0.0331764	XP_018363838.1	UPF0160 protein MYG1. mitochondrial	12	0	5	0	9	6	0	12	6	16	8	2	6	0	23
TRINITY_DN26538_c3_g2_i2	463.44	0.957335	0.27608	3.4676	0.000525135	0.00651489	XP_014487958.1	E3 ubiquitin-protein ligase TRIM33-like	732	217	604	569	717	320	254	338	401	675	392	424	514	437	627
TRINITY_DN26539_c2_g1_i6	135.938	3.68346	0.830953	4.43282	9.30106e-06	0.000225092	XP_011632825.1	glutaminase kidney isoform. mitochondrial	232	26	49	192	0	461	31	27	193	0	222	37	8	57	0
TRINITY_DN26543_c0_g1_i1	642.519	1.5996	0.316417	5.05536	4.29591e-07	1.62735e-05	XP_011171162.1	uncharacterized LOC105203928	696	112	2154	482	588	292	140	1206	458	375	252	233	2385	505	595
TRINITY_DN26545_c0_g1_i4	151.982	3.07656	0.848723	3.62493	0.000289043	0.00400454	XP_018374786.1	heparan-alpha-glucosaminide N-acetyltransferase	208	38	11	6	897	128	5	4	0	601	88	10	3	5	514
TRINITY_DN26547_c1_g1_i8	772.866	1.29016	0.393917	3.27521	0.00105585	0.0115294	XP_011637111.1	rho GTPase-activating protein 44-like	774	342	790	765	772	703	484	644	1108	543	1301	663	1052	708	654
TRINITY_DN26564_c0_g1_i1	249.246	0.867521	0.28139	3.08299	0.00204933	0.0195162	XP_018343249.1	D-beta-hydroxybutyrate dehydrogenase. mitochondrial	316	194	362	267	366	153	109	224	219	251	249	162	308	291	426
TRINITY_DN26564_c0_g2_i1	63.133	0.97927	0.337057	2.90535	0.00366839	0.0306729	XP_019697346.1	BTB/POZ domain-containing protein KCTD5	69	34	109	42	87	37	29	101	61	80	63	41	107	40	70
TRINITY_DN26577_c0_g2_i2	5.36238	5.38026	1.91752	2.80584	0.0050185	0.0388764	XP_011053650.1	kinase D-interacting substrate of 220 kDa	9	0	0	0	0	2	0	3	0	1	39	0	6	0	0
TRINITY_DN26583_c2_g1_i6	2470.74	2.1525	0.349039	6.16693	6.96272e-10	5.38654e-08	XP_011632140.1	nucleoplasmin-like protein	4783	845	5407	1148	2539	2903	754	3393	1891	1622	1716	954	4729	2090	2028
TRINITY_DN26583_c2_g2_i1	1286.73	1.81243	0.419944	4.31589	1.58961e-05	0.000352971	NA		2383	476	2264	890	1437	1521	367	1341	747	713	941	882	2306	1079	1975
TRINITY_DN26587_c0_g2_i2	5.46789	3.33073	1.22299	2.72343	0.00646084	0.0468151	NA		3	0	0	5	15	4	2	3	8	4	21	1	0	5	7
TRINITY_DN26599_c1_g1_i1	280.007	0.898984	0.303397	2.96306	0.00304597	0.026612	XP_011155496.1	uncharacterized LOC105192907	253	105	525	262	387	122	114	401	224	228	256	198	725	263	413
TRINITY_DN26604_c0_g1_i1	383.911	0.640467	0.237671	2.69476	0.00704387	0.0498443	XP_018404066.1	MORN repeat-containing protein 3-like	320	162	1140	262	284	180	145	872	235	260	157	204	1229	308	354
TRINITY_DN26609_c0_g1_i1	44.0736	4.76411	0.757592	6.2885	3.20549e-10	2.65191e-08	XP_011136150.1	26S proteasome non-ATPase regulatory subunit 6	68	6	17	29	24	167	3	7	12	12	73	6	14	11	27
TRINITY_DN26613_c1_g1_i1	103.063	3.51426	0.724016	4.85385	1.2109e-06	3.98617e-05	XP_011065548.1	transmembrane protein 183B-like	176	6	3	218	24	134	20	6	99	6	311	43	3	393	16
TRINITY_DN26613_c1_g1_i10	22.8585	4.42929	1.07446	4.12234	3.7505e-05	0.000732537	XP_011066200.1	cytochrome P450 4C1-like	35	0	4	26	22	41	4	16	13	2	77	4	1	39	7
TRINITY_DN26613_c1_g1_i2	125.762	4.7284	0.750933	6.2967	3.04046e-10	2.52931e-08	XP_011871473.1	cytochrome P450 4C1-like	288	5	30	191	46	208	19	57	44	22	368	14	27	334	15
TRINITY_DN26613_c1_g1_i3	44.2427	2.93208	0.88922	3.29736	0.000975976	0.010844	XP_011864443.1	cytochrome P450 4C1-like	41	6	7	144	9	35	14	11	35	0	145	15	5	188	3
TRINITY_DN26613_c1_g1_i6	48.4364	4.9348	0.779131	6.33372	2.39326e-10	2.03601e-08	XP_011858656.1	cytochrome P450 4C1-like	206	3	1	25	28	117	3	2	4	10	127	11	2	19	6
TRINITY_DN26613_c1_g1_i8	102.148	3.84725	0.571172	6.73571	1.63129e-11	1.81542e-09	XP_011066200.1	cytochrome P450 4C1-like	125	11	11	178	37	179	25	4	137	37	276	16	9	314	35
TRINITY_DN26615_c1_g1_i1	21.6894	2.18296	0.55755	3.91528	9.03002e-05	0.00151683	NA		75	16	5	12	16	21	5	8	10	14	54	16	4	24	14
TRINITY_DN26621_c0_g1_i1	419.71	1.06769	0.352211	3.0314	0.00243424	0.0223707	XP_018057736.1	cell division cycle 7-related protein kinase-like	623	183	1170	370	504	187	127	531	402	460	252	263	882	434	376
TRINITY_DN26622_c0_g1_i7	71.7296	1.10824	0.348703	3.17818	0.00148201	0.0150952	XP_012220953.1	myb-like protein X	103	55	55	138	86	50	23	45	101	67	87	55	50	121	77
TRINITY_DN26622_c0_g1_i9	8.84473	3.76434	1.19506	3.14993	0.00163308	0.0162981	XP_018358101.1	homeobox protein TGIF2LX-like	26	0	0	7	9	11	0	10	5	4	27	5	2	2	8
TRINITY_DN26622_c0_g2_i1	2421.34	1.42291	0.146943	9.6834	3.54727e-22	2.56218e-19	XP_018358101.1	homeobox protein TGIF2LX-like	3986	1192	2521	3491	3288	2053	1238	1812	2674	2104	2790	1557	2149	2906	3282
TRINITY_DN26629_c0_g1_i1	12.0573	6.12385	2.02699	3.02116	0.00251812	0.0229953	XP_008550768.1	popeye domain-containing protein 3-like	33	0	4	1	0	67	0	4	1	0	0	0	0	0	0
TRINITY_DN26635_c0_g1_i5	4.25015	4.81177	1.73018	2.78108	0.00541778	0.0411184	NA		12	0	4	11	2	0	0	1	1	5	18	0	0	8	0
TRINITY_DN26635_c0_g1_i6	11.1425	5.99086	1.25521	4.77281	1.81672e-06	5.62765e-05	XP_012528264.1	ankyrin repeat and death domain-containing protein 1A-like	30	0	5	4	14	7	1	1	5	4	53	0	4	14	6
TRINITY_DN26647_c0_g1_i1	1417.97	0.973135	0.292302	3.32921	0.000870933	0.00988024	XP_011056262.1	mitotic spindle assembly checkpoint protein MAD1	2063	725	2581	1532	1679	1091	632	1844	1156	859	883	1145	2906	1399	1554
TRINITY_DN26650_c0_g1_i1	825.134	0.70968	0.21602	3.28525	0.00101891	0.0112215	XP_018315278.1	uncharacterized LOC108730213	765	385	2322	685	819	435	386	1267	717	655	481	482	2291	653	758
TRINITY_DN26651_c0_g1_i1	50.73	1.97057	0.5516	3.57247	0.000353626	0.00471579	XP_011068403.1	cholesterol desaturase daf-36-like	79	13	213	24	9	37	12	96	23	8	15	13	221	18	9
TRINITY_DN26657_c0_g1_i3	17.0174	4.74851	1.22279	3.88333	0.000103037	0.00169441	XP_018311279.1	UBX domain-containing protein 6	44	0	2	6	1	75	2	9	4	0	18	4	2	0	2
TRINITY_DN26658_c0_g1_i1	841.099	5.133	1.33194	3.85379	0.000116302	0.00188164	XP_018046109.1	homeobox protein cut	3512	117	21	35	1285	2882	13	0	47	894	419	32	4	0	668
TRINITY_DN26659_c3_g1_i1	25.6781	4.68504	1.43807	3.25787	0.00112253	0.0121102	XP_018337048.1	L-threonine dehydratase catabolic TdcB-like	4	0	166	2	2	0	0	54	6	4	17	0	166	2	6
TRINITY_DN26664_c0_g1_i1	634.505	0.904786	0.33182	2.72674	0.00639642	0.0464853	XP_006618626.1	uncharacterized LOC102671219	653	231	1793	469	875	175	189	1055	497	414	312	256	2356	560	622
TRINITY_DN26668_c0_g1_i1	327.345	4.32391	0.621221	6.96034	3.39445e-12	4.33653e-10	XP_014212890.1	uncharacterized LOC106642580	826	15	147	922	21	509	34	193	272	7	750	80	274	388	16
TRINITY_DN26668_c0_g2_i1	56.1435	1.64241	0.592741	2.77087	0.00559066	0.0420301	XP_011869163.1	cytochrome P450 9e2-like	67	13	39	71	40	71	64	34	81	24	110	25	27	107	18
TRINITY_DN26668_c0_g3_i1	74.2346	5.17204	0.686071	7.53864	4.74903e-14	8.83025e-12	XP_011705528.1	cytochrome P450 9e2-like	126	2	28	112	5	237	8	31	88	7	124	8	29	61	5
TRINITY_DN26668_c0_g3_i2	145.729	3.68846	0.523791	7.04186	1.8969e-12	2.53096e-10	XP_011865323.1	cytochrome P450 9e2-like	287	19	55	231	32	274	46	75	193	40	321	20	73	241	18
TRINITY_DN26668_c0_g4_i1	441.764	3.37943	0.397591	8.49977	1.89968e-17	6.23152e-15	XP_018354051.1	cytochrome P450 9e2-like	799	108	184	758	68	643	108	231	452	72	1271	108	251	733	89
TRINITY_DN26672_c2_g1_i1	49.9815	1.55191	0.493733	3.14321	0.00167104	0.0166106	NA		83	34	31	84	70	63	26	31	53	64	40	16	42	51	52
TRINITY_DN26672_c2_g1_i2	39.5412	1.64144	0.442565	3.70893	0.000208137	0.00306108	NA		95	9	48	35	50	29	19	40	20	41	51	38	35	43	44
TRINITY_DN26673_c1_g3_i1	737.847	1.07114	0.28217	3.7961	0.000146991	0.00229035	XP_018395898.1	putative GPI-anchored protein pfl2	822	354	931	725	906	462	426	589	959	867	989	565	821	848	1110
TRINITY_DN26674_c1_g1_i7	11666.5	2.18581	0.40939	5.33919	9.33632e-08	4.29476e-06	XP_018339238.1	60S ribosomal protein L23a	18706	3930	7161	11926	21581	18932	5209	8704	8969	6289	16144	6393	7608	10823	12294
TRINITY_DN26678_c1_g1_i1	11.2939	5.48966	1.87456	2.92851	0.00340593	0.0289915	XP_018339294.1	glutamic acid-rich protein-like	38	0	29	0	0	0	0	12	18	0	33	0	13	31	0
TRINITY_DN26685_c1_g2_i1	328.399	0.806284	0.297148	2.71341	0.00665956	0.047858	XP_018352427.1	uncharacterized LOC108754516	605	206	305	387	700	163	196	234	397	478	194	197	252	450	562
TRINITY_DN26686_c0_g1_i1	820.049	2.58196	0.749565	3.44461	0.000571884	0.00698753	XP_018337048.1	L-threonine dehydratase catabolic TdcB-like	405	145	763	353	681	1934	284	875	1199	610	675	331	1340	647	747
TRINITY_DN26693_c0_g1_i3	26.5074	5.63097	1.53923	3.65829	0.0002539	0.00359863	XP_016919932.1	cytochrome P450 18a1	40	0	4	4	12	0	3	8	0	22	194	0	15	4	8
TRINITY_DN26700_c0_g1_i5	77808.9	9.75324	1.14381	8.52694	1.50269e-17	5.0393e-15	XP_011352487.1	uncharacterized LOC105288145	86213	394	1424	1401	62391	461401	99	2044	3032	5212	40629	133	978	263	7570
TRINITY_DN26700_c0_g2_i2	29228.1	10.013	1.21698	8.22773	1.90798e-16	5.47044e-14	XP_020280010.1	hexamerin-like	33415	135	251	153	5329	180323	15	952	1072	689	15382	35	469	125	525
TRINITY_DN26700_c0_g3_i1	101.112	8.67957	1.50775	5.75664	8.58057e-09	5.20229e-07	NA		143	0	6	12	225	533	0	1	2	20	44	1	1	1	11
TRINITY_DN26709_c0_g2_i2	17.5476	6.52202	1.36724	4.77023	1.8402e-06	5.69098e-05	NA		16	0	0	86	0	21	0	0	85	0	25	0	0	49	0
TRINITY_DN26711_c0_g1_i1	348.687	2.52901	0.595372	4.24779	2.1589e-05	0.000459679	XP_018358154.1	uncharacterized LOC108757918	822	56	1328	107	189	188	49	693	140	117	78	89	1428	93	158
TRINITY_DN26713_c0_g1_i1	432.76	1.5797	0.204268	7.73346	1.04662e-14	2.17186e-12	XP_018050792.1	DNA replication licensing factor Mcm7	530	131	996	339	468	255	129	866	266	268	370	208	1141	319	469
TRINITY_DN26714_c0_g1_i4	101.516	1.24082	0.459318	2.70143	0.00690422	0.0491227	XP_012523128.1	GTP-binding protein Rhes	123	26	292	69	49	35	29	179	70	91	61	51	354	72	133
TRINITY_DN26721_c0_g2_i1	28.2534	6.0118	1.57622	3.81407	0.000136696	0.00215272	NA		10	0	81	70	86	41	0	28	28	17	6	0	0	36	66
TRINITY_DN26729_c0_g1_i4	20.4729	5.13731	1.43471	3.58073	0.000342634	0.00460107	XP_011143095.1	chymotrypsin-2-like	24	1	3	0	0	8	0	3	3	6	164	4	3	0	2
TRINITY_DN26729_c0_g1_i5	2874.39	11.0281	1.01659	10.8482	2.0337e-27	2.93788e-24	XP_011705968.1	odorant receptor 43a-like	4479	2	14	3	2	3829	9	9	0	1	20667	1	15	8	2
TRINITY_DN26729_c0_g2_i1	37.4033	8.00933	1.97088	4.06383	4.8273e-05	0.000903843	NA		92	0	0	0	0	61	0	2	0	4	226	0	0	3	0
TRINITY_DN26733_c0_g2_i2	483.706	1.18923	0.336626	3.53278	0.000411209	0.00534808	XP_011643793.1	uncharacterized LOC105431357	265	89	2186	156	169	105	69	1282	144	137	133	97	2688	129	267
TRINITY_DN26736_c2_g3_i4	231.767	2.38126	0.357896	6.65348	2.86242e-11	3e-09	XP_011878378.1	lipid storage droplets surface-binding protein 1	182	27	126	376	817	106	30	204	349	427	138	43	118	404	695
TRINITY_DN26737_c1_g1_i2	19.8477	2.4779	0.518307	4.78076	1.7463e-06	5.44769e-05	XP_012225973.1	NGFI-A-binding protein homolog	40	5	28	31	31	14	3	22	31	18	15	6	26	31	18
TRINITY_DN26737_c1_g1_i3	16.9269	2.93713	0.964644	3.04478	0.00232851	0.0216059	XP_012225982.1	NGFI-A-binding protein homolog	24	0	11	28	30	18	4	0	29	17	11	4	21	60	24
TRINITY_DN26738_c0_g1_i1	22.728	6.11138	1.35934	4.49586	6.929e-06	0.000175135	NA		59	0	39	35	16	3	0	48	58	43	15	0	33	12	11
TRINITY_DN26744_c0_g1_i8	73.872	5.40599	1.98447	2.72415	0.00644665	0.0467438	XP_018057027.1	uncharacterized LOC108692954	36	0	843	0	7	39	0	270	0	0	6	0	0	0	17
TRINITY_DN26747_c0_g1_i6	20920.3	2.0233	0.229253	8.82561	1.08864e-18	4.64643e-16	XP_011260128.1	60S ribosomal protein L7	42595	9810	14938	20264	27161	27651	8606	12226	15058	14076	32078	12913	13331	18797	28550
TRINITY_DN26754_c0_g1_i1	26.3436	6.13376	1.53883	3.98599	6.71987e-05	0.00119308	NA		99	0	59	7	70	4	0	34	22	75	0	0	35	21	21
TRINITY_DN26757_c1_g4_i12	8.45905	4.89149	1.8034	2.71237	0.00668041	0.0479569	NA		3	0	22	22	13	10	0	16	0	0	18	0	0	18	5
TRINITY_DN26757_c1_g4_i3	12.4803	5.16238	1.88055	2.74514	0.00604845	0.0446451	NA		13	0	29	56	4	9	0	19	0	0	27	0	0	39	0
TRINITY_DN26761_c0_g1_i1	576.021	5.83152	1.12862	5.16696	2.37931e-07	9.62994e-06	XP_018311705.1	polycomb protein Asx	1577	18	99	972	1	882	16	511	856	69	1458	29	698	152	240
TRINITY_DN26761_c0_g1_i2	74.3185	5.15762	1.8659	2.76414	0.00570728	0.0427135	XP_011691906.1	sodium- and chloride-dependent GABA transporter 1-like	229	0	11	24	0	54	0	26	53	0	450	12	0	0	0
TRINITY_DN26761_c0_g1_i6	84.7619	7.65161	1.4705	5.2034	1.95676e-07	8.112e-06	XP_012214972.1	sodium- and chloride-dependent betaine transporter-like	381	0	12	117	0	43	0	24	48	1	386	2	44	8	32
TRINITY_DN26761_c0_g1_i7	7.97005	5.40817	1.63253	3.31275	0.000923852	0.0103735	XP_011169613.1	sodium- and chloride-dependent glycine transporter 2-like	61	0	0	8	0	5	0	0	4	3	19	1	2	0	8
TRINITY_DN26769_c1_g1_i10	12.0532	5.29101	1.62253	3.26097	0.0011103	0.0120024	XP_018405564.1	CREB-regulated transcription coactivator 1-like	28	0	0	9	63	9	0	0	24	19	4	0	0	0	55
TRINITY_DN26770_c1_g1_i17	532.268	1.42456	0.522826	2.72472	0.00643559	0.0466947	XP_011693324.1	cytoplasmic polyadenylation element-binding protein 2	1016	160	898	562	533	468	225	631	605	611	138	323	734	866	668
TRINITY_DN26772_c0_g1_i1	1382.27	8.52601	1.45763	5.84924	4.9383e-09	3.18695e-07	XP_012542794.1	ammonium transporter Rh type A	3666	2	1110	1377	2576	1887	0	1797	2113	3	2261	7	4	1356	2163
TRINITY_DN26772_c0_g1_i3	7717.56	2.1305	0.197996	10.7603	5.29985e-27	7.10927e-24	XP_018407720.1	40S ribosomal protein S4	16778	3159	5626	7948	9917	9554	3101	5207	5594	5359	11796	4436	5516	7383	9472
TRINITY_DN26772_c0_g1_i4	9402.21	1.91593	0.218168	8.78191	1.60717e-18	6.5972e-16	XP_011634161.1	40S ribosomal protein S4	21090	4786	6386	8953	14035	11524	4238	4632	5695	7366	13842	5911	6392	7532	12705
TRINITY_DN26775_c1_g2_i1	190.995	6.40071	1.339	4.78021	1.75116e-06	5.45832e-05	XP_018050565.1	uncharacterized LOC108688718	567	0	16	318	0	192	2	133	212	8	737	12	189	38	42
TRINITY_DN26786_c2_g2_i1	6.63014	3.32921	1.12538	2.95829	0.0030935	0.0269526	XP_019753603.1	uncharacterized LOC109532906	4	1	4	12	11	3	0	2	3	18	21	2	3	7	7
TRINITY_DN26793_c0_g1_i9	230.426	5.14445	1.07131	4.80202	1.57077e-06	4.96191e-05	XP_011705007.1	interferon alpha-inducible protein 27-like protein 2B	271	2	668	822	30	53	0	937	660	16	55	7	177	152	3
TRINITY_DN26806_c1_g1_i1	147.828	1.74491	0.425834	4.09764	4.17387e-05	0.000801475	XP_014487742.1	protein Mpv17	238	56	219	180	161	90	30	157	135	197	206	105	186	164	144
TRINITY_DN26844_c0_g1_i1	10.3895	3.32001	1.11591	2.97517	0.00292827	0.0258251	NA		25	0	1	3	2	6	4	0	3	1	59	6	0	11	7
TRINITY_DN26846_c3_g1_i3	32.685	4.18843	0.992207	4.22133	2.42868e-05	0.000509041	NA		42	6	11	80	35	13	0	8	19	10	125	4	28	82	22
TRINITY_DN26854_c0_g1_i4	271.155	1.65738	0.581542	2.84997	0.00437236	0.0350834	XP_018341404.1	uncharacterized LOC108747972	353	87	58	410	42	274	160	135	624	82	581	249	151	609	105
TRINITY_DN26861_c0_g1_i1	519.415	2.00735	0.577769	3.47432	0.000512151	0.00638331	XP_012055459.1	uncharacterized LOC105618537	658	82	2246	143	193	197	60	1036	161	142	112	118	2739	126	448
TRINITY_DN26862_c6_g2_i6	9.75096	3.17873	1.08554	2.92826	0.0034086	0.0290044	NA		9	3	0	4	3	33	6	5	5	1	24	0	2	5	2
TRINITY_DN26865_c0_g1_i1	1009.48	1.97568	0.316571	6.24086	4.35177e-10	3.50995e-08	XP_017876126.1	acetyl-CoA acetyltransferase. mitochondrial	1957	283	2740	528	1457	663	258	1386	652	789	658	403	2487	633	1026
TRINITY_DN26865_c0_g1_i2	464.109	1.74399	0.582931	2.99177	0.00277364	0.0247863	XP_011863566.1	probable histone-binding protein Caf1	706	98	1830	271	256	144	96	937	267	198	78	82	2006	244	430
TRINITY_DN26867_c1_g1_i1	88.7608	3.28255	0.697004	4.70952	2.48305e-06	7.39589e-05	XP_012144186.1	uncharacterized LOC105662916	173	27	145	21	101	183	15	125	64	68	61	9	132	23	56
TRINITY_DN26871_c0_g1_i4	735.361	1.46675	0.291421	5.03309	4.82642e-07	1.80197e-05	XP_011697724.1	integrator complex subunit 11	980	226	1087	958	596	698	349	906	820	385	769	569	1108	947	750
TRINITY_DN26876_c0_g1_i2	418.6	1.67611	0.387561	4.32476	1.52697e-05	0.000341382	XP_018054760.1	glutathione synthetase-like	551	97	497	599	236	450	217	448	598	163	552	327	509	622	356
TRINITY_DN26882_c0_g1_i1	509.441	1.70081	0.247013	6.88553	5.7571e-12	7.02057e-10	XP_011062096.1	glutathione synthetase-like	898	248	930	397	545	480	181	557	391	326	560	290	1000	358	424
TRINITY_DN26889_c0_g1_i2	23.5023	2.00918	0.503528	3.99021	6.60135e-05	0.00117509	NA		39	6	44	28	46	14	8	33	20	12	27	9	26	27	35
TRINITY_DN26889_c1_g1_i1	28.9395	1.33484	0.448605	2.97555	0.00292467	0.0258043	NA		38	12	62	30	39	12	13	67	27	18	27	10	50	32	19
TRINITY_DN26889_c1_g1_i3	29.7207	2.54726	0.712064	3.57729	0.000347179	0.00465045	NA		38	8	50	37	10	31	3	66	20	7	36	11	45	35	45
TRINITY_DN26889_c2_g1_i18	43.7746	5.27856	1.15477	4.57109	4.85195e-06	0.000129521	XP_011647824.1	uncharacterized LOC105433983	116	0	39	72	180	12	2	0	51	48	71	2	9	41	100
TRINITY_DN26891_c0_g1_i16	915.888	3.15095	1.12383	2.80375	0.00505115	0.0390568	XP_020290890.1	luciferin 4-monooxygenase-like	1509	148	73	937	9	4644	404	68	197	20	22	417	44	577	16
TRINITY_DN26900_c0_g1_i1	1444.81	2.95809	0.510896	5.79001	7e-09	4.35513e-07	XP_012234000.1	eukaryotic initiation factor 4A-I	5119	225	1041	1846	820	1227	480	932	951	227	3159	674	955	2309	887
TRINITY_DN26900_c0_g1_i2	14.2756	6.69829	1.72432	3.8846	0.000102496	0.00168625	XP_011170178.1	peptidoglycan-recognition protein 1-like	147	0	3	0	9	6	0	6	6	0	16	0	0	9	10
TRINITY_DN26912_c2_g1_i1	39.1032	9.0132	1.31289	6.86517	6.64135e-12	7.99505e-10	NA		264	0	1	5	0	70	0	4	1	0	113	0	1	2	2
TRINITY_DN26917_c1_g1_i5	47.9996	2.56089	0.808889	3.16593	0.00154587	0.0155956	XP_018056385.1	DDB1- and CUL4-associated factor 11	104	29	3	54	11	137	13	18	31	7	63	23	8	33	42
TRINITY_DN26918_c0_g1_i1	70.1225	2.57233	0.800215	3.21455	0.0013065	0.0136519	NA		52	52	42	30	62	154	6	31	55	52	153	19	20	57	101
TRINITY_DN26924_c0_g1_i13	35.4499	4.97523	1.83309	2.71413	0.00664507	0.0477858	XP_018373284.1	uncharacterized LOC108767760	16	0	217	132	114	0	0	4	0	5	46	0	11	31	73
TRINITY_DN26928_c2_g1_i6	48.2096	1.0721	0.355758	3.01357	0.00258194	0.0234186	NA		79	35	45	50	59	49	19	34	50	36	45	47	39	69	72
TRINITY_DN26932_c0_g1_i1	261.759	4.94148	1.18779	4.16022	3.17943e-05	0.000637505	XP_018309367.1	2-aminoadipate transaminase-like	395	49	16	9	9	927	5	33	214	8	781	16	102	10	36
TRINITY_DN26935_c0_g1_i8	8271.12	1.89854	0.240226	7.90314	2.71954e-15	6.15328e-13	XP_012234000.1	eukaryotic initiation factor 4A-I	19114	3738	6709	9856	10152	8502	3745	4356	6634	4945	12863	5493	6051	8135	10879
TRINITY_DN26935_c0_g1_i9	14834.6	1.85526	0.229454	8.08557	6.18743e-16	1.61387e-13	XP_014478806.1	eukaryotic initiation factor 4A-I	37172	7434	11332	19355	15994	14223	7215	10684	12227	10337	23279	9397	10632	13652	12377
TRINITY_DN26946_c0_g1_i3	824.122	1.91726	0.271975	7.0494	1.79697e-12	2.41047e-10	XP_012224789.1	eukaryotic translation initiation factor 3 subunit M	1395	345	1207	926	1082	827	222	977	731	613	856	431	1258	773	755
TRINITY_DN26951_c0_g1_i2	1517.92	1.89371	0.469361	4.03467	5.46795e-05	0.00100427	NA		2398	390	1315	2531	559	2498	901	1014	1933	247	2176	1282	1366	1654	744
TRINITY_DN26959_c0_g2_i1	6.00645	4.97256	1.33787	3.71678	0.000201777	0.00298314	NA		24	1	1	4	0	10	0	9	4	0	8	0	14	5	0
TRINITY_DN26971_c3_g3_i1	3.6275	4.76649	1.42506	3.34475	0.000823553	0.00943775	XP_011175996.1	maternal protein tudor-like	25	0	0	0	1	5	0	2	1	0	8	1	1	3	0
TRINITY_DN26991_c0_g1_i1	12.8204	2.32744	0.854345	2.72424	0.00644499	0.0467363	XP_011864589.1	protein FAM46C	10	0	14	11	20	14	5	7	16	12	15	5	3	29	44
TRINITY_DN26992_c0_g1_i1	62.7867	3.09375	1.07336	2.8823	0.00394782	0.0324369	NA		129	21	0	3	87	95	8	0	0	221	42	3	0	0	319
TRINITY_DN26994_c0_g2_i1	88.5725	1.37587	0.341928	4.02386	5.72531e-05	0.00104439	NA		131	34	98	75	177	62	40	55	54	108	82	53	127	70	241
TRINITY_DN26996_c0_g1_i1	851.434	1.65986	0.390408	4.25161	2.12244e-05	0.00045307	NA		2487	551	619	920	702	874	404	334	941	362	1031	613	447	998	1272
TRINITY_DN27008_c0_g1_i1	61.4668	2.17264	0.441821	4.91748	8.76674e-07	3.02643e-05	NA		92	22	117	62	103	66	12	76	56	27	58	25	83	66	77
TRINITY_DN27008_c0_g2_i1	21.7565	2.0321	0.701632	2.89624	0.00377658	0.03133	NA		24	4	27	10	68	13	1	15	23	24	26	14	36	30	41
TRINITY_DN27014_c2_g1_i24	34.9111	3.07666	0.825869	3.72537	0.000195032	0.00290169	XP_018392422.1	mediator of RNA polymerase II transcription subunit 15-like	29	3	131	32	41	33	0	77	53	6	24	10	52	41	20
TRINITY_DN27016_c1_g2_i2	4889.72	1.63947	0.270732	6.0557	1.39804e-09	1.01665e-07	XP_018329984.1	60S ribosomal protein L39	7995	2776	3464	4435	10409	5040	1901	3411	3209	4916	6047	2818	3623	4351	9146
TRINITY_DN27024_c1_g1_i1	4.56595	5.72213	1.39241	4.1095	3.96514e-05	0.000767871	XP_018407425.1	very-long-chain enoyl-CoA reductase	8	0	6	3	0	15	0	4	0	0	10	0	2	1	1
TRINITY_DN27025_c0_g1_i15	248.508	8.57593	1.56486	5.48032	4.2456e-08	2.14187e-06	XP_018303451.1	eIF-2-alpha kinase GCN2	437	0	939	246	84	136	0	586	8	155	204	0	910	0	161
TRINITY_DN27025_c0_g1_i18	51.9876	7.08348	1.52621	4.64123	3.46341e-06	9.7734e-05	XP_018052724.1	eIF-2-alpha kinase GCN2	0	0	58	78	42	23	0	34	68	65	126	0	87	182	74
TRINITY_DN27025_c0_g1_i4	8.95624	5.08504	1.48807	3.4172	0.000632691	0.00758976	XP_018303450.1	eIF-2-alpha kinase GCN2	0	0	11	13	2	6	0	15	9	13	20	0	9	24	16
TRINITY_DN27027_c0_g1_i1	7.78892	3.21761	1.10335	2.91623	0.00354291	0.029858	XP_011870263.1	putative fatty acyl-CoA reductase CG5065	16	0	7	3	9	12	0	6	0	7	19	6	3	11	6
TRINITY_DN27030_c1_g1_i1	11.4261	3.00375	1.00668	2.98382	0.00284671	0.0252709	XP_011700126.1	transmembrane channel-like protein 5	3	3	12	5	17	32	2	3	10	4	23	5	10	2	8
TRINITY_DN27030_c1_g1_i12	1121.77	4.77481	0.667611	7.15209	8.54692e-13	1.21598e-10	XP_016911106.1	lipopolysaccharide-induced tumor necrosis factor-alpha factor homolog	1781	54	292	562	54	4204	130	338	658	78	2280	245	287	631	177
TRINITY_DN27030_c1_g1_i14	91.5047	4.01682	0.696002	5.77128	7.8672e-09	4.81643e-07	XP_020289361.1	serine/threonine-protein kinase NLK	104	5	126	92	16	56	9	138	106	16	317	22	123	111	40
TRINITY_DN27030_c1_g1_i16	617.851	2.98482	0.692364	4.31106	1.62473e-05	0.000359599	XP_006559074.1	lipopolysaccharide-induced tumor necrosis factor-alpha factor homolog	781	110	595	980	66	399	188	577	933	40	2005	181	560	1136	279
TRINITY_DN27030_c1_g1_i18	9.21456	3.27507	1.19432	2.74219	0.00610308	0.0449379	NA		19	0	2	9	2	14	3	7	8	0	35	5	7	0	0
TRINITY_DN27030_c1_g1_i20	296.164	7.90858	1.02368	7.72561	1.11317e-14	2.29097e-12	XP_012539367.1	uncharacterized proline-rich protein-like	797	0	15	38	6	1277	6	32	48	3	576	6	4	7	7
TRINITY_DN27030_c1_g1_i3	35.3065	4.23867	0.718188	5.90189	3.59351e-09	2.39948e-07	XP_018303116.1	serine/threonine-protein kinase NLK	97	5	15	28	8	76	3	18	59	3	80	8	5	23	15
TRINITY_DN27030_c1_g1_i6	84.6257	7.10391	1.14895	6.18296	6.29111e-10	4.90739e-08	XP_012539366.1	uncharacterized proline-rich protein-like	58	0	309	27	59	15	1	265	30	48	157	0	239	17	81
TRINITY_DN27030_c1_g1_i8	11.5711	6.13467	1.35768	4.5185	6.228e-06	0.000159891	XP_016911106.1	lipopolysaccharide-induced tumor necrosis factor-alpha factor homolog	18	0	3	4	7	43	0	4	13	0	23	1	1	7	1
TRINITY_DN27030_c1_g2_i2	387.669	3.49068	0.799822	4.36432	1.27521e-05	0.000294927	XP_012153002.1	lipopolysaccharide-induced tumor necrosis factor-alpha factor homolog	488	53	404	578	43	253	70	349	574	18	1369	96	311	626	249
TRINITY_DN27034_c0_g1_i5	6000.7	1.86598	0.246467	7.57093	3.70571e-14	7.04732e-12	XP_008550312.1	40S ribosomal protein S8	13088	3416	4701	5884	7958	6936	2496	3856	4914	3642	8922	3616	4397	5088	7673
TRINITY_DN27034_c0_g1_i6	5265.84	2.03579	0.252365	8.06685	7.21324e-16	1.84332e-13	XP_011059444.1	40S ribosomal protein S8	10995	2557	3956	5142	7034	6509	1979	3364	3871	3243	8258	3173	3665	4717	7069
TRINITY_DN27034_c0_g2_i4	647.802	2.33318	0.244199	9.55442	1.24276e-21	8.11783e-19	XP_012228921.1	40S ribosomal protein S8	1540	315	554	558	825	824	230	425	503	464	1117	278	386	500	584
TRINITY_DN27036_c0_g1_i2	846.246	5.76165	0.574365	10.0313	1.10997e-23	9.92618e-21	XP_011062574.1	caspase-1-like	1745	43	1083	685	70	1925	18	705	586	81	1791	66	1282	273	142
TRINITY_DN27036_c0_g2_i1	8.36484	2.50282	0.87416	2.86311	0.00419506	0.0340312	NA		7	3	6	13	2	7	2	10	11	1	28	4	12	4	3
TRINITY_DN27036_c0_g3_i4	559.574	1.25325	0.365387	3.42992	0.000603767	0.00729874	XP_018371161.1	caspase-1-like	417	124	1752	334	403	271	113	1468	315	198	301	294	2011	381	522
TRINITY_DN27036_c0_g5_i2	13.3118	5.55796	1.64267	3.3835	0.000715674	0.00841721	XP_018371161.1	caspase-1-like	43	0	3	17	2	0	1	2	17	0	66	0	15	2	15
TRINITY_DN27043_c3_g2_i5	8.61374	4.45532	1.14782	3.88156	0.000103788	0.00170452	NA		36	0	0	1	1	6	3	0	3	1	47	1	0	1	2
TRINITY_DN27046_c2_g1_i1	5.75849	4.87487	1.69025	2.88411	0.00392518	0.0322988	NA		3	0	0	12	0	17	0	6	29	1	1	0	4	5	0
TRINITY_DN27046_c3_g4_i1	353.819	4.58068	0.952971	4.80673	1.53415e-06	4.86057e-05	XP_011253936.1	uncharacterized LOC105249865	514	0	627	177	87	771	45	687	352	95	237	34	870	139	117
TRINITY_DN27046_c3_g4_i5	8.12854	5.8341	1.66552	3.50287	0.000460272	0.00584732	XP_011062693.1	cationic amino acid transporter 2	35	0	0	2	0	17	0	0	9	7	7	0	0	6	30
TRINITY_DN27049_c0_g1_i1	12577.4	2.29248	0.472841	4.84831	1.24519e-06	4.06507e-05	XP_018307871.1	ceramide phosphoethanolamine synthase	15038	3785	18194	6337	9598	25806	4380	10481	8499	7067	14557	7893	14683	10939	12323
TRINITY_DN27051_c1_g2_i8	37.0476	4.76623	0.97343	4.89633	9.76445e-07	3.3235e-05	XP_012235963.1	zinc finger protein 2-like	15	0	112	10	51	36	4	81	13	25	47	0	125	3	33
TRINITY_DN27061_c0_g1_i3	4848.34	1.85996	0.318918	5.8321	5.47338e-09	3.47259e-07	NA		8710	2911	3498	4565	6900	7222	1846	2993	3280	3741	5851	2802	3423	4558	6707
TRINITY_DN27061_c0_g2_i1	250.616	2.26447	0.479696	4.72063	2.35121e-06	7.05916e-05	NA		461	142	186	202	304	500	75	217	136	156	262	108	146	238	264
TRINITY_DN27068_c0_g2_i4	173.055	2.2404	0.741105	3.02306	0.00250235	0.0228707	XP_006557795.1	cleavage stimulation factor subunit 1	177	38	397	371	261	128	42	150	254	178	53	5	203	203	453
TRINITY_DN27090_c0_g1_i1	121.498	2.36616	0.481249	4.9167	8.80153e-07	3.03425e-05	XP_018348136.1	annexin B11-like	97	17	476	39	65	89	19	342	26	29	50	22	495	27	97
TRINITY_DN27091_c0_g1_i7	6538.65	1.65242	0.252714	6.53869	6.20592e-11	6.078e-09	XP_020279889.1	40S ribosomal protein S7	12424	3532	5480	8212	9922	7184	2995	4234	4942	4721	8197	4261	4870	6765	9156
TRINITY_DN27094_c0_g1_i5	919.37	1.66558	0.378599	4.39932	1.0859e-05	0.000257	XP_018308573.1	E3 ubiquitin-protein ligase Su(dx)	1262	242	905	1065	806	866	642	763	1358	663	1372	509	1304	1041	834
TRINITY_DN27096_c0_g1_i1	22.2831	3.40087	0.762892	4.45786	8.27817e-06	0.000204152	XP_011640030.1	longitudinals lacking protein. isoform G	28	5	11	38	11	40	2	26	18	10	41	6	6	50	15
TRINITY_DN27097_c2_g2_i1	158.735	2.11671	0.764623	2.76831	0.00563474	0.0422938	XP_014604996.1	interferon-inducible double-stranded RNA-dependent protein kinase activator A homolog	108	24	153	114	202	365	52	166	143	74	83	124	174	262	177
TRINITY_DN27110_c0_g1_i3	1830.2	1.84223	0.312957	5.88652	3.94414e-09	2.6127e-07	XP_018367868.1	multiple coagulation factor deficiency protein 2	1928	624	3069	1106	2521	1933	572	1907	1012	2372	2144	1021	2940	1401	2778
TRINITY_DN27110_c0_g1_i5	193.907	2.39804	0.47468	5.0519	4.37446e-07	1.65128e-05	XP_018367868.1	multiple coagulation factor deficiency protein 2	317	99	123	182	351	366	54	91	154	196	181	55	90	182	300
TRINITY_DN27113_c0_g1_i7	64.6696	5.87659	1.79834	3.26779	0.00108389	0.0117711	XP_020290689.1	protein argonaute-4-like	90	1	213	2	2	87	0	0	4	0	111	0	191	111	152
TRINITY_DN27113_c0_g1_i8	4.64655	4.19733	1.46421	2.86662	0.00414877	0.0337285	XP_011875659.1	protein argonaute-2-like	13	0	7	2	1	0	0	5	6	12	4	0	15	4	7
TRINITY_DN27123_c0_g1_i1	124.295	10.1153	1.55057	6.52359	6.86422e-11	6.62768e-09	XP_012222431.1	elongation of very long chain fatty acids protein AAEL008004-like	971	0	2	2	6	16	0	0	3	8	575	0	0	0	6
TRINITY_DN27123_c0_g1_i2	73.5636	7.76267	2.10716	3.68396	0.000229643	0.00331104	XP_018309717.1	fatty acid-binding protein homolog 9-like	278	0	0	0	0	108	0	0	0	0	407	1	0	0	0
TRINITY_DN27123_c0_g1_i6	78.4327	6.59245	1.75154	3.7638	0.000167353	0.00255619	XP_018309717.1	fatty acid-binding protein homolog 9-like	22	0	7	0	0	132	0	10	21	18	548	4	11	0	3
TRINITY_DN27123_c0_g1_i7	1674.43	4.36939	1.48238	2.94755	0.00320303	0.0277167	XP_018309717.1	fatty acid-binding protein homolog 9-like	4462	229	1595	1313	1363	2123	127	2035	1687	0	4029	0	1956	1050	932
TRINITY_DN27123_c0_g1_i9	47856.2	11.7717	1.89087	6.22554	4.79909e-10	3.82699e-08	XP_018309717.1	fatty acid-binding protein homolog 9-like	141225	0	1075	272	349	180012	0	2	388	1227	135797	0	0	0	34
TRINITY_DN27131_c0_g1_i1	15.2304	4.00294	1.12143	3.56951	0.000357644	0.00475671	XP_018055412.1	microtubule-actin cross-linking factor 1	52	1	43	0	27	7	1	15	1	41	2	1	36	1	18
TRINITY_DN27142_c1_g1_i18	21.9248	4.41719	1.03263	4.2776	1.88919e-05	0.000409565	XP_011684775.1	uncharacterized LOC105448108	108	0	3	30	8	15	7	0	8	14	66	1	6	29	11
TRINITY_DN27142_c1_g1_i8	34.94	7.73037	1.80463	4.28364	1.83862e-05	0.000400218	XP_011684775.1	uncharacterized LOC105448108	74	0	0	12	5	82	0	10	3	0	159	0	0	28	0
TRINITY_DN27143_c0_g1_i5	78.5596	2.8924	0.629227	4.59676	4.29116e-06	0.000116539	NA		135	9	79	97	146	24	14	38	147	52	183	30	44	130	124
TRINITY_DN27150_c1_g1_i1	39.8874	4.17295	1.5061	2.77071	0.00559343	0.0420425	XP_011172048.1	E3 ubiquitin-protein ligase RNF14-like	130	0	204	0	15	22	5	67	5	19	0	0	146	15	14
TRINITY_DN27150_c1_g1_i2	195.398	2.91444	0.950121	3.06744	0.002159	0.0203823	XP_011066366.1	serine/threonine-protein kinase polo	271	10	1121	43	17	36	5	433	93	47	19	25	1069	10	44
TRINITY_DN27154_c0_g1_i12	148.635	8.76544	1.33938	6.54438	5.9742e-11	5.86635e-09	XP_012539101.1	transmembrane protein 161B	170	0	0	482	43	110	0	0	405	279	153	0	0	344	513
TRINITY_DN27155_c0_g3_i1	8.12187	3.18225	0.814177	3.90855	9.28526e-05	0.00155138	XP_011696848.1	uncharacterized LOC105455315	13	2	2	4	11	20	2	1	7	9	17	3	0	3	6
TRINITY_DN27163_c0_g2_i1	62.4499	6.69733	1.36704	4.89916	9.62466e-07	3.28187e-05	XP_018399122.1	splicing factor. arginine/serine-rich 15	132	0	0	100	151	7	0	1	92	6	197	2	4	112	214
TRINITY_DN27163_c0_g2_i2	24.879	5.19161	0.815852	6.36343	1.973e-10	1.71075e-08	XP_022180495.1	uncharacterized LOC111040791	59	2	7	29	15	56	2	9	32	11	48	1	4	14	33
TRINITY_DN27165_c1_g2_i3	19.2501	4.94926	1.79791	2.75279	0.00590899	0.0438354	XP_012060706.1	deoxynucleoside kinase-like	56	0	68	9	37	0	0	22	6	14	0	0	111	0	8
TRINITY_DN27169_c1_g1_i3	6.09508	5.27771	1.29191	4.08519	4.404e-05	0.000837742	NA		47	0	5	7	1	6	1	1	7	0	6	0	2	5	1
TRINITY_DN27169_c1_g3_i1	15.8531	4.53956	1.12479	4.03593	5.43867e-05	0.000999492	NA		79	1	3	23	0	42	1	8	10	0	15	4	0	11	0
TRINITY_DN27170_c0_g2_i7	35.8933	3.15027	1.10834	2.84234	0.00447842	0.0357241	XP_012228381.1	succinate dehydrogenase [ubiquinone	140	0	11	0	3	70	9	11	0	18	102	32	6	0	21
TRINITY_DN27172_c1_g1_i1	548.11	0.555668	0.206273	2.69385	0.00706315	0.0499319	NA		630	381	459	660	925	312	311	393	804	598	480	476	585	855	862
TRINITY_DN27173_c0_g1_i4	23.3749	3.93244	1.02418	3.83961	0.00012323	0.0019767	XP_018307148.1	uncharacterized LOC108724938	25	3	40	30	32	50	1	32	0	20	26	4	24	14	17
TRINITY_DN27181_c1_g1_i1	25.5164	4.55053	1.33207	3.41614	0.000635147	0.00761679	XP_012054679.1	uncharacterized LOC105617736	31	0	31	7	114	6	0	5	77	75	5	1	42	16	46
TRINITY_DN27183_c0_g1_i12	446.02	1.73653	0.421327	4.12157	3.76303e-05	0.000734222	XP_018337850.1	peptidyl-prolyl cis-trans isomerase FKBP8	493	145	1133	736	143	429	156	951	378	146	288	159	828	545	291
TRINITY_DN27187_c1_g1_i1	10.5685	2.84682	0.860627	3.30785	0.000940155	0.0105157	NA		21	3	33	8	4	9	2	16	12	10	5	0	26	11	4
TRINITY_DN27192_c0_g2_i1	19.245	5.38204	1.8546	2.90199	0.00370796	0.0309281	XP_018338878.1	uncharacterized LOC108746546	27	0	56	0	28	28	0	0	0	22	0	0	64	2	81
TRINITY_DN27193_c2_g1_i7	43.0165	1.49144	0.470008	3.17322	0.0015076	0.0152977	XP_018314476.1	venom acid phosphatase Acph-1-like	46	10	72	82	26	28	23	21	78	23	49	21	60	120	37
TRINITY_DN27199_c0_g1_i4	301.582	10.6957	1.25499	8.5226	1.56017e-17	5.20881e-15	XP_011876279.1	uncharacterized LOC105566686	328	1	15	17	6	1295	0	13	18	7	950	0	11	32	0
TRINITY_DN27199_c0_g1_i7	44.245	8.72551	1.54115	5.66169	1.5e-08	8.49757e-07	XP_012222431.1	elongation of very long chain fatty acids protein AAEL008004-like	40	0	4	0	2	182	0	2	6	0	149	0	4	14	0
TRINITY_DN27199_c0_g2_i1	12.1823	6.61954	1.78049	3.71781	0.000200958	0.00297431	NA		11	0	0	2	0	41	0	0	0	4	48	0	0	7	7
TRINITY_DN27202_c0_g5_i1	73.0467	1.50844	0.536628	2.81096	0.00493946	0.0383749	XP_011868561.1	uncharacterized LOC105562379	30	10	322	44	24	14	8	186	49	24	26	11	331	68	74
TRINITY_DN27211_c0_g1_i2	224.748	0.919798	0.238833	3.85122	0.000117532	0.00189869	XP_012064461.1	myeloid differentiation primary response protein MyD88	222	112	405	199	290	146	133	266	215	169	219	140	437	280	274
TRINITY_DN27212_c4_g1_i3	29.5339	3.71606	0.775174	4.79384	1.63622e-06	5.14056e-05	NA		49	4	24	68	0	26	6	22	27	0	107	6	20	38	5
TRINITY_DN27212_c4_g4_i1	17.8418	3.81942	0.936032	4.08043	4.49521e-05	0.000852287	XP_011880358.1	uncharacterized LOC105568901	18	5	15	40	1	15	0	15	28	0	68	3	10	26	0
TRINITY_DN27215_c0_g1_i1	4675.96	1.68355	0.482465	3.48948	0.000483964	0.00609879	XP_011058939.1	uncharacterized LOC105148735	5345	1864	4096	9602	1394	5999	2040	3862	6033	941	6076	3345	3168	12539	3265
TRINITY_DN27221_c0_g1_i1	234.447	3.39573	0.985743	3.44484	0.000571398	0.00698273	NA		638	41	308	185	33	105	13	221	183	9	615	78	812	127	0
TRINITY_DN27221_c0_g1_i2	147.337	4.42306	1.45103	3.04823	0.00230197	0.0214197	NA		435	11	275	255	0	188	23	115	0	0	432	4	160	24	9
TRINITY_DN27227_c0_g1_i4	205.827	4.79232	1.06977	4.47975	7.47289e-06	0.000186745	XP_018375680.1	putative phosphatidate phosphatase	370	21	12	76	19	78	21	10	55	32	1529	30	14	43	0
TRINITY_DN27227_c0_g2_i1	54.302	2.31589	0.766819	3.02012	0.00252674	0.0230571	NA		49	40	8	14	49	69	18	9	36	59	223	26	9	35	17
TRINITY_DN27237_c0_g1_i7	1035.63	1.36707	0.395243	3.45882	0.000542554	0.00669011	XP_018355725.1	uncharacterized LOC108756430	1263	424	2936	399	1050	773	395	1723	744	450	768	508	3138	345	984
TRINITY_DN27244_c0_g1_i2	174.435	1.42038	0.428241	3.31678	0.000910608	0.0102523	XP_012215340.1	transcription factor kayak	289	90	144	266	95	103	77	193	367	163	238	106	121	305	124
TRINITY_DN27247_c0_g1_i3	27.4649	5.18055	1.86244	2.7816	0.00540922	0.041075	XP_012526945.1	uncharacterized LOC105831400	65	0	86	74	58	0	0	24	0	24	24	0	0	20	114
TRINITY_DN27255_c1_g1_i1	6388.34	2.54828	0.42913	5.93824	2.881e-09	1.9487e-07	XP_011879801.1	uncharacterized LOC105568606	11624	1692	4041	11632	1796	10943	2643	3669	6889	1885	10828	3097	4237	7971	4473
TRINITY_DN27255_c1_g1_i2	307.047	2.76326	0.805117	3.43212	0.000598879	0.00725132	XP_014609299.1	CD63 antigen-like	1195	54	547	489	446	72	108	307	507	232	388	63	217	160	82
TRINITY_DN27255_c1_g1_i4	28.8125	2.97986	0.5578	5.34216	9.18465e-08	4.23537e-06	XP_012229463.1	alpha-ketoglutarate-dependent dioxygenase alkB homolog 4	77	6	23	28	39	25	4	19	50	15	56	13	12	26	35
TRINITY_DN27255_c1_g2_i1	32.8605	2.16578	0.533359	4.06065	4.89372e-05	0.000914684	XP_012541592.1	alpha-ketoglutarate-dependent dioxygenase alkB homolog 4	72	11	28	40	10	50	24	19	47	19	52	12	16	25	25
TRINITY_DN27260_c2_g1_i1	22.7965	5.3307	0.820315	6.49836	8.12002e-11	7.71135e-09	NA		49	1	12	51	14	38	1	9	17	5	59	2	11	26	12
TRINITY_DN27260_c2_g1_i2	30.0414	2.91983	0.980744	2.97715	0.00290937	0.0256905	NA		136	3	19	18	6	7	13	36	39	4	49	7	16	77	41
TRINITY_DN27265_c0_g1_i1	105.288	1.38561	0.42487	3.26125	0.00110922	0.0119959	NA		160	60	67	101	163	107	63	42	82	221	133	65	73	116	93
TRINITY_DN27272_c1_g2_i1	140.7	1.26505	0.289274	4.3732	1.22437e-05	0.000284924	NA		260	99	105	173	147	143	104	85	165	137	192	94	76	164	96
TRINITY_DN27272_c1_g4_i1	31.026	1.83269	0.465823	3.9343	8.34394e-05	0.00142161	NA		74	16	27	33	36	39	24	20	42	17	40	10	18	23	24
TRINITY_DN27274_c1_g2_i3	7.44282	4.48247	1.44861	3.09433	0.00197258	0.0189172	XP_011706239.1	BTB/POZ and MATH domain-containing protein 5-like	5	0	43	0	3	8	0	19	6	1	2	0	26	2	0
TRINITY_DN27274_c1_g2_i4	26.2648	2.60359	0.773288	3.3669	0.00076017	0.00885019	XP_011884047.1	uncharacterized LOC105571184	17	1	147	1	5	19	2	63	3	4	7	6	129	4	6
TRINITY_DN27276_c0_g1_i2	170.991	3.00295	0.367584	8.16943	3.09858e-16	8.65286e-14	XP_018304082.1	tuftelin-interacting protein 11	284	33	149	283	158	240	56	100	197	106	342	48	89	233	96
TRINITY_DN27276_c1_g1_i1	128.948	0.905646	0.286153	3.1649	0.00155135	0.0156335	XP_018304082.1	tuftelin-interacting protein 11	177	72	148	176	291	62	81	100	159	147	110	60	112	147	252
TRINITY_DN27278_c0_g1_i2	3174.76	3.3823	0.46221	7.31767	2.52306e-13	3.96505e-11	XP_011872913.1	eukaryotic translation initiation factor 4E-binding protein 2	4393	486	2786	2978	1163	5422	875	2355	1433	734	9546	1108	3115	2402	1326
TRINITY_DN27278_c0_g1_i4	12.539	2.26499	0.81729	2.77134	0.00558259	0.041982	XP_011332840.1	eukaryotic translation initiation factor 4E-binding protein 1	5	2	7	11	23	17	6	4	5	11	35	8	5	18	17
TRINITY_DN27278_c0_g1_i5	32.3398	2.12684	0.54185	3.92514	8.66792e-05	0.0014665	XP_011872913.1	eukaryotic translation initiation factor 4E-binding protein 2	42	14	27	58	17	26	19	24	34	15	85	9	30	44	16
TRINITY_DN27282_c1_g1_i2	763.781	8.7638	1.6609	5.27652	1.31658e-07	5.78027e-06	XP_011882891.1	uncharacterized LOC105570370	1450	0	1269	600	0	1017	0	565	675	3386	365	0	1101	628	22
TRINITY_DN27282_c1_g1_i3	197.861	6.5533	1.47389	4.44627	8.73723e-06	0.000213928	XP_011882890.1	uncharacterized LOC105570370	99	0	122	382	18	29	0	163	651	1026	7	0	97	697	185
TRINITY_DN27283_c0_g1_i12	32.3163	7.386	2.1652	3.41123	0.000646707	0.00773074	XP_011634633.1	uncharacterized LOC105425517	54	0	0	0	0	78	0	2	0	0	180	0	0	0	0
TRINITY_DN27283_c0_g1_i3	396.06	10.7842	1.64252	6.56566	5.18013e-11	5.12683e-09	XP_011634633.1	uncharacterized LOC105425517	605	0	0	0	2	1113	1	0	1	0	2039	0	0	0	0
TRINITY_DN27283_c0_g1_i4	11.2679	6.4074	2.18566	2.93157	0.00337257	0.028776	NA		37	0	0	1	0	2	0	0	0	0	86	0	0	0	0
TRINITY_DN27283_c0_g1_i5	2142.13	9.82725	1.07371	9.15259	5.55834e-20	2.9404e-17	XP_011634633.1	uncharacterized LOC105425517	2091	5	1	2	1	3384	11	0	0	2	15490	5	4	6	1
TRINITY_DN27283_c0_g1_i6	1180.6	10.7472	0.840356	12.7889	1.89188e-37	8.35979e-34	XP_011634633.1	uncharacterized LOC105425517	2662	4	1	1	5	2757	2	0	1	3	6284	1	1	3	7
TRINITY_DN27283_c0_g1_i8	331.653	9.19804	1.08266	8.49581	1.96557e-17	6.41964e-15	XP_011634633.1	uncharacterized LOC105425517	780	4	3	1	0	1176	1	0	0	1	1177	0	2	1	1
TRINITY_DN27287_c5_g1_i10	58.3884	2.98367	0.755268	3.95048	7.79959e-05	0.00134751	XP_012226340.1	ETS homologous factor-like	80	12	40	75	16	49	11	79	126	16	116	13	94	45	90
TRINITY_DN27287_c5_g1_i12	61.1109	7.12561	1.62546	4.38376	1.16649e-05	0.000273487	XP_020297364.1	ETS-related transcription factor Elf-5-like	83	0	155	62	0	46	0	149	62	41	69	0	164	104	0
TRINITY_DN27287_c5_g1_i4	9.51922	5.23394	1.76465	2.966	0.003017	0.0264214	XP_018369741.1	uncharacterized LOC108765484	35	0	7	29	0	0	0	15	9	10	19	0	0	22	6
TRINITY_DN27287_c5_g2_i5	6.88775	5.01371	1.84012	2.72466	0.00643683	0.0466951	NA		23	0	0	0	29	5	0	0	4	0	15	0	3	24	8
TRINITY_DN27293_c1_g1_i6	799.462	0.703784	0.143972	4.88835	1.01686e-06	3.42775e-05	XP_018059890.1	mRNA cap guanine-N7 methyltransferase	1155	502	707	1159	1125	567	619	440	940	817	829	780	613	1155	939
TRINITY_DN27308_c0_g1_i8	1308.81	0.92749	0.216514	4.28374	1.83775e-05	0.000400145	XP_011171855.1	casein kinase II subunit alpha	1627	564	2624	1023	1718	550	615	2081	1120	1109	1210	915	2818	1385	1336
TRINITY_DN27309_c0_g1_i3	7.77194	6.34017	1.45939	4.3444	1.39654e-05	0.000317708	XP_015524663.1	uncharacterized LOC107227897	3	0	5	3	4	18	0	5	2	1	37	0	1	5	0
TRINITY_DN27309_c0_g1_i4	26.1795	4.53085	1.21458	3.73038	0.00019119	0.0028547	XP_022311769.1	uncharacterized LOC111116998	19	0	27	22	24	49	1	13	0	25	53	5	85	5	20
TRINITY_DN27315_c0_g1_i4	573.756	1.26341	0.319319	3.95659	7.60287e-05	0.00131868	XP_012054591.1	merlin	784	354	461	542	1043	660	371	292	408	417	727	429	534	511	918
TRINITY_DN27322_c0_g2_i2	101.579	3.88616	0.844887	4.59962	4.23255e-06	0.000115197	XP_015610532.1	zinc finger protein Gfi-1-like	173	24	5	31	63	466	24	11	38	48	69	16	2	37	25
TRINITY_DN27325_c0_g1_i3	501.422	0.796384	0.208737	3.81524	0.000136049	0.00214447	XP_011875396.1	transmembrane protein 19	525	250	1125	602	712	222	216	720	423	625	330	261	856	553	673
TRINITY_DN27329_c0_g1_i7	188.272	8.50912	1.22637	6.93849	3.96323e-12	5.01202e-10	XP_018309390.1	39S ribosomal protein L28. mitochondrial	288	0	294	150	502	94	0	423	313	178	42	0	337	428	164
TRINITY_DN27330_c0_g1_i2	33.5275	2.00729	0.580019	3.46074	0.000538691	0.00665121	NA		52	8	135	24	31	24	7	57	30	33	12	10	64	29	18
TRINITY_DN27333_c0_g1_i11	597.514	1.67955	0.410179	4.09468	4.22761e-05	0.000809518	XP_018059843.1	dehydrogenase/reductase SDR family member 7	556	195	1039	1084	381	562	260	545	631	251	731	300	1003	978	658
TRINITY_DN27333_c0_g1_i13	351.946	2.38403	0.473489	5.03502	4.77789e-07	1.78474e-05	XP_011699365.1	dehydrogenase/reductase SDR family member 7	362	116	714	656	261	328	56	410	431	96	489	112	591	435	316
TRINITY_DN27333_c0_g1_i6	369.345	1.29887	0.378553	3.43113	0.000601069	0.0072708	XP_018059844.1	dehydrogenase/reductase SDR family member 7	309	146	749	753	267	245	194	427	384	145	411	152	683	650	310
TRINITY_DN27333_c0_g1_i7	260.883	1.44759	0.363754	3.97957	6.90392e-05	0.00122056	XP_018339126.1	dehydrogenase/reductase SDR family member 7	206	98	478	440	152	207	129	326	284	113	358	141	458	402	184
TRINITY_DN27335_c1_g2_i7	7.90116	5.14702	1.52098	3.38401	0.000714359	0.00840569	NA		19	0	0	8	17	0	0	0	22	25	15	0	0	14	11
TRINITY_DN27337_c0_g2_i1	37.1591	1.09355	0.331361	3.30017	0.000966246	0.0107563	NA		65	23	25	30	59	31	26	19	54	34	48	32	18	43	53
TRINITY_DN27338_c1_g1_i1	2971.22	4.842	0.941816	5.14113	2.73091e-07	1.09177e-05	NA		9129	236	460	3169	22	10326	283	300	513	119	4852	474	739	1470	648
TRINITY_DN27339_c1_g1_i1	56.6741	5.86462	0.796244	7.36535	1.76682e-13	2.88525e-11	NA		170	3	9	59	1	85	3	12	38	0	232	3	2	73	5
TRINITY_DN27339_c1_g2_i2	68.0981	1.69427	0.578828	2.92707	0.00342177	0.0290871	NA		87	9	17	50	278	40	24	37	61	81	57	36	39	125	219
TRINITY_DN27345_c1_g2_i1	291.725	0.660507	0.240305	2.74862	0.00598469	0.0442746	NA		429	149	330	320	664	117	191	206	295	418	216	205	276	289	662
TRINITY_DN27345_c2_g1_i1	150.448	4.79654	0.82625	5.80519	6.42928e-09	4.01798e-07	XP_012541141.1	uncharacterized LOC105839400	766	0	34	202	4	209	25	49	92	4	374	26	78	104	5
TRINITY_DN27345_c2_g1_i2	116.815	6.47425	2.04818	3.16097	0.00157243	0.0158019	NA		1032	0	74	302	3	0	0	0	0	4	250	0	0	92	9
TRINITY_DN27345_c2_g1_i3	1915.74	6.57545	0.806346	8.15463	3.50248e-16	9.56739e-14	XP_011690712.1	uncharacterized LOC105451754	8164	13	594	2496	74	2992	50	2394	3092	21	3757	101	778	794	34
TRINITY_DN27345_c2_g1_i4	11.5744	6.31365	1.97938	3.18972	0.00142412	0.0146546	XP_018053136.1	peptidoglycan recognition protein-like	76	0	0	6	0	20	0	0	0	0	35	0	0	1	0
TRINITY_DN27346_c0_g1_i2	509.374	1.65753	0.324074	5.11465	3.14324e-07	1.23622e-05	XP_011632189.1	tropomyosin	467	130	1680	297	353	300	93	1175	241	189	229	166	2090	289	359
TRINITY_DN27350_c0_g1_i1	20.515	7.51155	1.62358	4.62653	3.71839e-06	0.000103338	NA		189	0	1	8	19	44	0	0	4	2	2	0	0	2	1
TRINITY_DN27350_c0_g2_i1	184.635	5.72436	1.8066	3.16858	0.00153187	0.0154875	NA		1973	14	14	107	117	264	0	0	12	46	20	0	0	1	2
TRINITY_DN27352_c1_g3_i4	27.7758	1.17567	0.433612	2.71135	0.00670105	0.0480596	XP_012521985.1	peroxisome assembly protein 12	47	14	16	45	37	11	10	17	44	30	29	20	29	63	41
TRINITY_DN27359_c0_g1_i8	1097.15	0.690082	0.25003	2.75999	0.00578023	0.0431273	XP_018369497.1	COP9 signalosome complex subunit 3	1148	583	2124	1131	1141	777	560	1474	819	774	813	1012	2195	1190	1304
TRINITY_DN27367_c0_g1_i1	16.8726	1.88668	0.56626	3.33183	0.000862775	0.00980496	NA		33	5	16	31	18	12	8	8	27	18	14	5	25	21	28
TRINITY_DN27367_c0_g3_i2	28.5944	2.54549	0.737141	3.45319	0.000554	0.00681	NA		65	3	42	30	35	11	9	10	69	20	22	5	48	50	64
TRINITY_DN27369_c0_g1_i1	474.569	4.17703	1.10701	3.77327	0.00016112	0.00247509	XP_012229781.1	protein slowmo	3279	11	761	335	0	305	61	530	139	0	724	139	422	48	9
TRINITY_DN27369_c0_g1_i3	235.322	5.15208	1.19063	4.32719	1.51027e-05	0.000337849	XP_018299658.1	synaptic vesicle glycoprotein 2C	1865	0	79	207	10	88	48	145	67	6	543	3	162	85	2
TRINITY_DN27373_c0_g1_i10	113.475	7.55595	1.76538	4.28007	1.86832e-05	0.000405976	XP_018349014.1	erlin-1-like	247	0	159	231	246	177	0	158	151	29	193	0	15	0	0
TRINITY_DN27373_c0_g1_i9	97.0273	6.2615	1.75412	3.56961	0.000357519	0.00475588	XP_018349014.1	erlin-1-like	136	0	386	97	191	63	0	107	189	125	10	0	306	0	0
TRINITY_DN27375_c0_g1_i1	530.187	1.70715	0.468828	3.64132	0.000271239	0.00380348	XP_018060040.1	A-agglutinin anchorage subunit-like	541	78	1819	322	456	163	45	1299	227	277	180	188	2357	257	462
TRINITY_DN27375_c0_g1_i6	11363.5	1.81244	0.269133	6.73435	1.6466e-11	1.82975e-09	XP_018372549.1	uncharacterized LOC108767287	23829	5889	9025	11761	15383	14485	4902	8165	7652	7238	15274	8041	7337	10602	13733
TRINITY_DN27375_c0_g1_i9	15.438	4.69607	1.1357	4.13495	3.55029e-05	0.000700168	XP_018355316.1	40S ribosomal protein S23	34	0	4	10	33	5	0	17	10	5	46	3	28	18	20
TRINITY_DN27377_c0_g1_i1	170.68	1.91931	0.675202	2.84258	0.00447501	0.0357046	XP_018352787.1	merlin	292	96	370	184	144	148	39	158	296	127	101	18	251	154	312
TRINITY_DN27381_c0_g1_i5	3114.21	2.44922	0.472791	5.18035	2.21467e-07	9.05628e-06	XP_011140350.1	60S ribosomal protein L11	7705	1538	3258	3049	4796	4938	855	2768	1332	2077	2877	926	2617	2284	3301
TRINITY_DN27390_c0_g1_i1	89.228	1.34614	0.437114	3.07961	0.00207273	0.0196816	NA		121	23	146	68	166	72	57	69	88	71	65	44	190	84	147
TRINITY_DN27391_c0_g1_i3	616.133	0.574424	0.172138	3.337	0.000846895	0.00965663	XP_011264335.1	myosin-2 essential light chain	771	379	894	580	713	380	488	635	679	642	528	488	906	645	812
TRINITY_DN27394_c0_g1_i5	479.429	1.34712	0.493959	2.72719	0.00638759	0.0464602	XP_011632171.1	ribonucleoside-diphosphate reductase large subunit-like	599	133	1874	172	128	263	108	1182	184	120	114	204	2157	232	72
TRINITY_DN27398_c2_g3_i1	73.5471	2.84867	0.701856	4.05877	4.93314e-05	0.000920677	XP_011629876.1	uncharacterized LOC105422265	198	7	68	102	83	19	28	50	47	66	119	12	122	119	140
TRINITY_DN27399_c0_g1_i2	228.29	1.29591	0.350569	3.69659	0.000218516	0.00318423	XP_018369459.1	WW domain-binding protein 2	283	87	503	224	349	108	77	329	206	118	194	115	459	226	413
TRINITY_DN27399_c0_g1_i3	960.775	0.703292	0.235269	2.98931	0.00279611	0.0249366	XP_018058986.1	WW domain-binding protein 2	900	577	2499	925	818	508	478	1853	808	508	708	508	2512	693	653
TRINITY_DN27413_c0_g1_i10	2706.8	1.61451	0.429488	3.75914	0.000170499	0.00259686	XP_011872607.1	uncharacterized LOC105564672	2480	847	2500	3448	2769	3942	1486	1846	4699	2016	2471	1749	2500	4795	2649
TRINITY_DN27413_c0_g1_i2	1143.78	2.0899	0.595862	3.50736	0.000452577	0.00576712	XP_018343392.1	uncharacterized protein DDB_G0284459-like	923	358	656	1451	888	2556	589	644	1847	997	923	567	787	1758	743
TRINITY_DN27421_c0_g1_i1	691.114	0.619681	0.224059	2.76571	0.00567996	0.0425822	XP_003370196.1	putative integrase core domain protein	704	397	1184	819	754	485	387	907	728	420	499	602	1212	896	813
TRINITY_DN27426_c0_g1_i17	11.9438	4.99885	1.62974	3.06727	0.00216026	0.0203916	XP_012062404.1	uncharacterized LOC105625690	9	0	19	13	27	12	0	0	0	45	8	0	38	4	12
TRINITY_DN27430_c0_g2_i3	4.99235	5.86527	2.16215	2.71271	0.00667362	0.0479315	NA		21	0	0	1	0	5	0	0	0	0	29	0	0	0	0
TRINITY_DN27432_c0_g1_i1	185.524	4.47535	0.999592	4.47718	7.56369e-06	0.000188575	XP_018313588.1	BAI1-associated protein 3	107	18	151	190	10	245	16	160	22	2	874	30	227	195	0
TRINITY_DN27433_c0_g2_i1	711.053	0.816017	0.253682	3.21669	0.0012968	0.0135886	XP_018045021.1	zinc finger protein 845-like	866	348	1505	614	1178	347	393	688	665	814	565	445	1439	632	843
TRINITY_DN27438_c0_g3_i2	398.12	1.63374	0.374898	4.35782	1.31363e-05	0.000302047	XP_011172325.1	putative protein MSS51 homolog. mitochondrial	276	65	1679	140	216	141	50	962	198	160	126	95	1903	144	332
TRINITY_DN27438_c0_g5_i2	81.249	1.56291	0.50247	3.11045	0.001868	0.0181155	XP_012538876.1	putative protein MSS51 homolog. mitochondrial	56	27	313	97	104	66	31	104	68	60	60	21	119	97	69
TRINITY_DN27442_c0_g3_i7	13.056	4.77921	1.30208	3.67043	0.000242142	0.003464	XP_011868480.1	uncharacterized LOC105562332	7	0	65	3	5	6	0	40	15	13	7	0	35	12	2
TRINITY_DN27442_c0_g5_i2	94.4175	1.9346	0.482139	4.01252	6.00728e-05	0.00108687	XP_011696946.1	uncharacterized LOC105455370	57	7	440	16	52	29	7	292	34	33	22	20	440	29	63
TRINITY_DN27444_c0_g1_i5	337.904	1.25445	0.239055	5.24754	1.54146e-07	6.6319e-06	XP_011252820.1	transcription initiation factor TFIID subunit 5	396	97	970	289	386	187	109	583	261	296	183	181	847	278	342
TRINITY_DN27445_c0_g1_i1	21.9067	3.59908	0.745455	4.82802	1.37894e-06	4.43237e-05	NA		57	2	14	28	3	40	1	12	25	1	58	13	11	10	2
TRINITY_DN27445_c0_g2_i1	94.4417	3.51007	0.669482	5.24296	1.58e-07	6.7458e-06	NA		167	8	85	171	7	68	29	125	160	17	264	13	64	153	26
TRINITY_DN27445_c0_g2_i2	7.26367	5.83733	2.10929	2.76744	0.00564981	0.0423954	NA		63	0	0	2	0	15	0	5	0	0	6	0	0	0	0
TRINITY_DN27448_c3_g2_i3	912.389	1.52965	0.250015	6.11826	9.46016e-10	7.15823e-08	XP_014483471.1	ER lumen protein-retaining receptor	1540	371	1138	740	813	1036	531	1038	699	839	916	617	1144	942	1000
TRINITY_DN27451_c0_g1_i1	32.1202	5.16344	1.7216	2.99921	0.00270681	0.0243076	XP_018365406.1	cell division cycle 5-like protein	56	0	129	37	0	5	0	54	74	67	0	0	60	13	54
TRINITY_DN27454_c1_g1_i5	13.5965	4.1693	1.13218	3.68255	0.000230912	0.00332615	XP_018365406.1	cell division cycle 5-like protein	34	2	8	27	8	6	0	9	57	5	8	0	23	19	24
TRINITY_DN27457_c0_g2_i1	1784.6	3.8547	0.641682	6.00718	1.88774e-09	1.33526e-07	XP_019882548.1	runt-related transcription factor 1	2947	300	623	2141	313	3799	446	1327	4013	212	3612	130	487	2562	283
TRINITY_DN27457_c0_g3_i1	12.5452	3.76107	0.920729	4.08489	4.40984e-05	0.000838641	NA		23	2	4	7	0	33	6	3	15	0	35	0	3	13	0
TRINITY_DN27461_c0_g1_i2	15.0378	3.622	1.0857	3.33611	0.00084961	0.00968024	NA		7	0	3	57	0	34	3	1	48	0	13	3	1	53	0
TRINITY_DN27463_c0_g1_i1	623.716	1.18573	0.322524	3.6764	0.000236551	0.00339241	XP_011645671.1	protein tincar	869	226	1944	368	695	297	226	944	479	487	292	270	1929	399	595
TRINITY_DN27469_c3_g1_i3	470.949	2.54181	0.638782	3.97916	6.91598e-05	0.00122166	XP_018052320.1	probable phosphoserine aminotransferase	749	83	1061	495	151	715	133	778	119	279	254	163	1073	332	435
TRINITY_DN2747_c0_g1_i1	23.9708	4.76248	1.35495	3.51489	0.000439944	0.00564444	NA		13	0	3	16	3	117	3	0	2	1	47	5	0	1	7
TRINITY_DN27471_c0_g1_i1	6.18495	4.89709	1.53052	3.19963	0.00137604	0.0142496	NA		9	0	0	11	18	8	0	0	10	0	6	0	0	23	19
TRINITY_DN27473_c2_g3_i13	117.32	7.89435	1.57646	5.00765	5.51e-07	2.01509e-05	XP_018396356.1	ecto-NOX disulfide-thiol exchanger 2	56	0	13	55	293	69	0	250	288	113	235	0	130	1	319
TRINITY_DN27473_c2_g3_i7	224.839	6.4921	1.55683	4.17007	3.04509e-05	0.000614572	XP_011330073.1	probable phosphorylase b kinase regulatory subunit beta	29	0	783	70	489	41	0	219	0	109	52	0	1290	291	647
TRINITY_DN27478_c0_g1_i2	3247.98	2.20839	0.414733	5.32486	1.01e-07	4.59674e-06	XP_018360422.1	FK506-binding protein 2	4344	1592	1871	1561	3130	4784	1418	1155	1593	4055	7049	1489	2262	2250	5265
TRINITY_DN27483_c0_g1_i3	11.1431	5.2428	1.69936	3.08515	0.00203449	0.019396	XP_011069073.1	uncharacterized LOC105154953	22	0	11	20	2	17	0	15	33	1	0	0	0	61	0
TRINITY_DN27483_c0_g1_i8	5.26313	5.28798	1.68878	3.13124	0.00174071	0.0171444	XP_011871308.1	uncharacterized LOC105563916	13	0	0	5	0	13	0	4	8	0	10	0	2	1	10
TRINITY_DN27486_c0_g1_i1	1182.42	1.23804	0.263859	4.69203	2.70513e-06	7.96575e-05	NA		1928	593	1414	1252	1285	1191	664	780	1078	876	1211	1040	1163	1615	1761
TRINITY_DN27488_c0_g1_i11	7.05561	4.92751	1.60032	3.07907	0.00207648	0.0197122	XP_018359404.1	uncharacterized LOC108758787	5	0	13	0	13	16	0	7	0	14	0	0	8	0	27
TRINITY_DN27499_c0_g1_i1	11.9514	5.13697	1.77615	2.8922	0.00382555	0.0316698	XP_011629901.1	uncharacterized LOC105422291	7	0	28	8	0	0	0	15	25	0	36	0	10	53	13
TRINITY_DN27499_c0_g1_i9	1148.32	2.09558	0.727643	2.87996	0.0039773	0.0326169	XP_011161894.1	serine/threonine/tyrosine-interacting protein-like	1710	702	1161	2258	1023	1188	282	1192	971	143	1810	273	706	2144	1652
TRINITY_DN27500_c1_g2_i5	1696.99	3.88245	0.641614	6.05106	1.43895e-09	1.04e-07	XP_012539441.1	uncharacterized LOC105838433	3171	191	384	766	100	1659	322	428	591	47	9592	702	383	1406	108
TRINITY_DN27503_c0_g1_i1	31358.8	11.1904	1.12155	9.9776	1.91025e-23	1.64938e-20	XP_006568972.1	uncharacterized LOC100576949	12628	57	37	42	213	153072	26	23	185	32	93613	16	48	17	15
TRINITY_DN27503_c0_g1_i4	3419.26	10.7054	1.46752	7.29486	2.98978e-13	4.58346e-11	XP_017960405.1	defensin-A-like	1610	9	8	5	24	20331	1	2	26	2	4950	0	4	0	2
TRINITY_DN27503_c0_g2_i3	297.44	9.71861	1.82339	5.32996	9.82334e-08	4.49061e-06	XP_017020074.1	defensin-like	278	0	8	0	6	0	0	1	0	3	2805	1	8	0	1
TRINITY_DN27503_c0_g4_i1	387.932	9.68392	1.39951	6.91951	4.53195e-12	5.63635e-10	NA		157	2	1	1	5	1862	1	0	3	1	1198	0	1	0	0
TRINITY_DN27504_c0_g1_i8	1968.5	2.0202	0.416488	4.85056	1.23115e-06	4.02975e-05	XP_018305714.1	probable peroxisomal acyl-coenzyme A oxidase 1	3997	461	1929	2826	969	2174	1162	1335	2211	1218	2760	1075	2469	3632	677
TRINITY_DN27504_c0_g2_i1	4.60369	5.1348	1.357	3.78393	0.00015437	0.00239194	XP_018305715.1	probable peroxisomal acyl-coenzyme A oxidase 1	20	0	3	17	5	4	0	2	6	4	5	0	2	1	2
TRINITY_DN27507_c0_g1_i1	19.7988	5.87444	1.15114	5.10315	3.34e-07	1.30495e-05	NA		17	2	2	5	1	39	0	1	2	2	117	1	7	6	1
TRINITY_DN27507_c1_g1_i2	7.52775	4.81433	1.78619	2.69531	0.00703232	0.0497843	NA		7	0	0	2	0	18	0	0	0	0	42	2	0	4	0
TRINITY_DN27509_c1_g2_i2	375.473	0.769095	0.279225	2.75439	0.0058802	0.0436822	XP_012234850.1	rho guanine nucleotide exchange factor 7	342	210	808	336	415	238	168	681	254	273	216	197	1022	278	435
TRINITY_DN27511_c1_g1_i1	87.9902	5.12375	1.17297	4.3682	1.25274e-05	0.000290268	XP_011882296.1	zinc finger protein 800-like	224	7	4	0	5	485	11	5	6	4	21	6	5	9	0
TRINITY_DN27511_c1_g1_i2	143.393	5.44506	1.20637	4.51361	6.37349e-06	0.000163069	XP_018058960.1	prisilkin-39-like	354	10	7	0	10	813	10	1	14	8	25	11	1	3	4
TRINITY_DN27514_c2_g1_i3	26.0743	5.49613	1.17613	4.67307	2.96732e-06	8.58969e-05	XP_011642221.1	glycogen-binding subunit 76A	167	0	48	16	20	32	0	20	2	9	24	4	8	22	3
TRINITY_DN27514_c2_g2_i9	310.218	4.67541	0.697644	6.70172	2.05982e-11	2.24121e-09	XP_018305145.1	slit homolog 1 protein-like	1981	19	462	190	187	400	28	223	86	147	228	54	131	212	88
TRINITY_DN27523_c0_g1_i1	722.18	4.79963	1.01113	4.74681	2.06645e-06	6.30502e-05	NA		66	10	476	938	52	1051	86	878	1238	15	1894	35	616	2930	17
TRINITY_DN27523_c0_g1_i3	324.543	4.93112	1.35007	3.65249	0.000259706	0.00366845	NA		17	2	161	310	65	449	17	333	343	0	1211	38	266	1149	5
TRINITY_DN27523_c0_g1_i7	1822.2	4.5802	1.15158	3.97733	6.96931e-05	0.00122923	NA		131	13	1204	2076	185	2670	235	2544	2741	29	5016	134	1557	7038	15
TRINITY_DN27535_c1_g1_i1	58.6016	3.37636	0.984431	3.42975	0.000604128	0.00730193	NA		95	3	22	100	0	205	23	19	28	0	84	24	3	59	0
TRINITY_DN27535_c1_g1_i2	875.717	7.80067	0.821442	9.49632	2.17435e-21	1.36113e-18	NA		1878	14	70	268	3	3433	3	221	316	9	1966	22	118	453	18
TRINITY_DN27535_c1_g2_i1	893.837	10.2085	1.00479	10.1598	2.99583e-24	2.77831e-21	XP_012060157.1	zinc finger protein 184-like	752	1	7	31	0	4260	4	9	10	1	2512	2	4	27	0
TRINITY_DN27535_c1_g3_i2	15.4456	6.67782	1.38484	4.82208	1.42069e-06	4.55683e-05	NA		41	1	3	6	0	9	0	4	1	0	100	0	6	8	0
TRINITY_DN27536_c0_g1_i7	172.178	1.40589	0.375789	3.74116	0.000183172	0.0027569	XP_011059987.1	zinc transporter ZIP9-A	191	59	209	138	274	184	71	195	162	220	171	145	175	205	192
TRINITY_DN27536_c0_g2_i2	80.9873	1.9672	0.546293	3.60101	0.000316989	0.00431453	XP_018350967.1	centromere protein L-like	66	16	291	65	44	70	16	198	18	20	38	26	289	44	49
TRINITY_DN27538_c0_g1_i1	79.499	3.06006	0.47579	6.43154	1.26318e-10	1.15296e-08	NA		288	17	42	58	155	95	19	26	74	64	66	23	29	119	142
TRINITY_DN27544_c0_g1_i1	1783.02	1.59647	0.521282	3.06258	0.00219434	0.0206472	XP_018300086.1	uncharacterized LOC108720524	2249	761	2991	3665	1961	2273	831	786	1619	777	1431	963	1919	2848	2229
TRINITY_DN27544_c0_g1_i3	5941.48	1.39088	0.371697	3.74197	0.00018258	0.0027491	XP_011302492.1	polyubiquitin-B	4873	2691	7939	12982	6799	4951	2258	5868	11990	2355	5271	2451	6673	11646	6221
TRINITY_DN27544_c0_g1_i4	1064.8	1.50253	0.420072	3.57685	0.000347763	0.00465652	XP_016918956.1	polyubiquitin-B	1159	454	1589	1734	616	1333	505	1014	1809	416	834	603	1179	1717	1155
TRINITY_DN27544_c0_g1_i6	5629.12	1.9929	0.407324	4.89268	9.94708e-07	3.37648e-05	XP_011174453.1	ubiquitin	7308	1771	11235	10381	3912	7346	2062	4352	9271	3037	3922	2247	5983	8814	4275
TRINITY_DN27544_c0_g3_i2	4291.93	1.8064	0.310823	5.81166	6.18563e-09	3.8906e-07	XP_014215366.1	polyubiquitin	4752	1639	7920	7565	2739	4399	1517	4607	8006	2265	3401	1401	5785	8173	2583
TRINITY_DN27544_c0_g4_i1	273.588	1.80734	0.385077	4.69344	2.68644e-06	7.92626e-05	XP_011504237.1	polyubiquitin	399	81	496	492	156	310	121	319	540	145	177	117	309	376	152
TRINITY_DN27551_c3_g1_i2	213.245	2.09344	0.394954	5.30046	1.1551e-07	5.16179e-06	XP_018057596.1	putative fatty acyl-CoA reductase CG5065	331	106	77	297	249	274	98	61	240	88	470	113	44	331	230
TRINITY_DN27553_c0_g3_i2	1166.19	1.27709	0.44059	2.89858	0.00374855	0.031162	XP_011875107.1	glycerol-3-phosphate dehydrogenase [NAD(+)	1000	653	1005	1871	533	1238	901	984	1097	527	2028	758	1118	2513	667
TRINITY_DN27553_c0_g3_i5	6.15477	3.77498	1.24966	3.02082	0.00252094	0.0230126	XP_018373309.1	glycerol-3-phosphate dehydrogenase [NAD(+)	29	0	5	14	0	6	3	0	5	0	12	0	5	10	0
TRINITY_DN27557_c0_g1_i1	182.89	1.166	0.348887	3.34207	0.000831563	0.00951213	XP_011859426.1	uncharacterized LOC105556922	204	112	228	168	237	234	111	140	170	122	188	147	172	190	257
TRINITY_DN27557_c0_g1_i2	213.791	5.27258	1.80083	2.92786	0.00341307	0.0290326	XP_011146575.1	HIV Tat-specific factor 1 homolog	132	0	362	199	426	1	0	0	860	194	61	0	0	1665	329
TRINITY_DN27562_c0_g1_i5	425.448	1.22544	0.307698	3.98262	6.81589e-05	0.00120755	XP_012529432.1	drebrin-like protein	429	114	743	460	851	254	167	488	370	378	322	259	666	451	987
TRINITY_DN27564_c0_g1_i2	1195.63	0.644274	0.229609	2.80596	0.00501664	0.03887	XP_012539230.1	uncharacterized LOC105838307	1357	614	2371	1244	1614	701	664	1667	833	888	772	921	2750	1020	1438
TRINITY_DN27566_c0_g1_i6	7579.95	2.05463	0.557927	3.68262	0.000230845	0.00332582	XP_018400317.1	lipid storage droplets surface-binding protein 2-like	3139	859	27809	3737	1406	4965	1645	19902	7439	1291	6612	2390	25621	7543	3432
TRINITY_DN27584_c0_g1_i2	462.424	0.871571	0.302308	2.88306	0.00393833	0.0323751	XP_011261446.1	CCR4-NOT transcription complex subunit 7	702	231	638	372	476	389	334	428	475	326	370	416	835	416	634
TRINITY_DN27585_c1_g1_i2	1049.68	5.03605	1.3763	3.65912	0.000253081	0.00358904	XP_012529192.1	zinc carboxypeptidase-like	2402	13	7	796	0	991	126	33	237	6	6607	141	0	531	0
TRINITY_DN27585_c1_g1_i4	416.289	11.0344	1.59836	6.90358	5.07095e-12	6.26335e-10	XP_012060961.1	zinc carboxypeptidase-like	2047	0	0	1	0	335	0	0	0	0	2378	1	1	0	0
TRINITY_DN27585_c1_g2_i1	54.402	4.56687	1.17973	3.8711	0.000108346	0.00176663	XP_011872352.1	zinc carboxypeptidase-like	301	9	42	119	18	4	4	16	83	39	136	0	13	15	17
TRINITY_DN27585_c1_g2_i2	65.1407	4.88934	1.23016	3.97456	7.05093e-05	0.00123926	XP_011160261.1	zinc carboxypeptidase-like	336	1	17	160	10	7	0	44	71	83	140	12	18	29	64
TRINITY_DN27585_c1_g2_i3	10113.6	5.47253	0.941281	5.81392	6.1028e-09	3.84594e-07	XP_012060961.1	zinc carboxypeptidase-like	59272	667	6618	20883	2663	1334	178	6589	14642	8654	14563	445	7463	4279	10306
TRINITY_DN27585_c1_g2_i4	36.9333	4.14796	1.23277	3.36475	0.000766125	0.00890793	XP_014486631.1	zinc carboxypeptidase-like	220	0	19	88	10	0	4	20	34	27	70	9	11	50	16
TRINITY_DN27585_c1_g2_i5	2560.32	5.49525	0.944728	5.81676	6e-09	3.78438e-07	XP_012529192.1	zinc carboxypeptidase-like	15899	179	1713	4799	564	387	62	1648	3229	2221	3677	90	1898	940	2475
TRINITY_DN27598_c0_g1_i2	52.9747	7.0498	1.87312	3.76367	0.000167435	0.00255693	XP_011636518.1	facilitated trehalose transporter Tret1-like	68	0	7	45	0	320	0	0	6	0	0	1	8	6	7
TRINITY_DN27600_c0_g1_i1	161.074	1.3938	0.384741	3.62271	0.000291537	0.00403537	XP_018400081.1	mitochondrial intermediate peptidase	125	43	556	137	177	57	29	455	76	95	72	41	568	86	81
TRINITY_DN27615_c0_g1_i1	1598.68	0.965887	0.264432	3.65268	0.000259513	0.00366677	XP_012523625.1	uncharacterized LOC105829392	2068	783	3711	1331	2115	667	565	2091	1479	1363	1122	899	3993	1490	2070
TRINITY_DN27623_c0_g1_i18	7.41546	5.94748	1.5344	3.8761	0.000106144	0.00173638	XP_012535934.1	protein tyrosine phosphatase domain-containing protein 1-like	18	0	14	0	0	8	0	13	0	0	26	0	11	5	0
TRINITY_DN27623_c0_g1_i8	10.8548	5.86756	1.72354	3.40437	0.000663175	0.00789744	XP_011063202.1	protein tyrosine phosphatase domain-containing protein 1-like	22	0	25	0	0	7	0	8	0	4	41	0	16	16	11
TRINITY_DN27627_c0_g1_i8	1511.49	1.70817	0.45883	3.72289	0.000196955	0.00292742	NA		1300	351	1920	3308	691	1299	611	2638	4425	629	968	450	1424	3016	1093
TRINITY_DN27641_c0_g1_i1	132.03	3.31658	0.941248	3.5236	0.000425733	0.0054893	NA		79	4	647	20	52	11	2	359	51	24	5	2	868	12	88
TRINITY_DN27642_c0_g1_i4	286.108	1.14167	0.42325	2.6974	0.0069884	0.0495527	XP_019701197.1	uncharacterized LOC105192347	335	90	1432	169	235	121	100	538	107	96	103	94	889	120	216
TRINITY_DN27648_c0_g1_i11	130.134	0.900972	0.324333	2.77792	0.00547085	0.0413987	XP_011260701.1	BAG domain-containing protein Samui	185	59	121	160	285	94	101	109	123	184	128	105	93	117	148
TRINITY_DN27648_c0_g1_i13	4.64966	4.37677	1.57198	2.78424	0.00536536	0.0408308	NA		5	0	11	4	0	4	1	6	0	1	21	0	0	5	2
TRINITY_DN27649_c3_g3_i1	3.93941	4.1535	1.42662	2.91142	0.00359789	0.0302281	NA		6	0	1	3	16	0	0	4	12	3	8	0	3	6	5
TRINITY_DN27650_c1_g1_i1	107.82	5.09434	0.783569	6.50145	7.95489e-11	7.57368e-09	XP_012150336.1	neuroligin-4. X-linked	168	2	24	188	5	235	7	52	101	0	288	17	57	227	1
TRINITY_DN27650_c1_g1_i4	80.9854	1.98209	0.622371	3.18473	0.00144888	0.0148359	XP_018316261.1	UDP-glucuronosyltransferase 1-7C-like	71	9	58	311	6	82	33	40	203	10	86	39	33	300	29
TRINITY_DN27650_c1_g1_i7	65.7324	1.60924	0.585575	2.74813	0.00599356	0.0443184	XP_018371846.1	UDP-glucuronosyltransferase 1-7-like	94	20	19	138	6	65	61	51	93	10	129	36	46	177	11
TRINITY_DN27650_c1_g3_i2	6.49105	3.76453	1.06353	3.53965	0.000400652	0.00523692	XP_018371848.1	UDP-glucuronosyltransferase 2B17-like	10	1	6	6	0	18	1	7	14	0	6	1	4	9	0
TRINITY_DN27650_c1_g4_i2	36.4117	2.54267	0.80221	3.16958	0.00152659	0.0154509	XP_012530233.1	UDP-glucuronosyltransferase 2B1-like	13	1	214	21	15	30	5	110	33	6	16	8	74	12	14
TRINITY_DN27650_c1_g4_i4	160.852	2.10213	0.738451	2.84667	0.00441787	0.0353607	XP_018049432.1	UDP-glucuronosyltransferase 2B17-like	261	27	138	251	8	339	79	162	271	7	128	128	114	246	44
TRINITY_DN27661_c4_g2_i2	140.26	1.40821	0.42599	3.30574	0.00094726	0.0105794	XP_011873948.1	chymotrypsin-1-like	194	72	246	87	270	119	56	115	88	117	115	66	227	223	212
TRINITY_DN27661_c4_g2_i4	539.096	1.09137	0.256604	4.25311	2.10826e-05	0.000450477	XP_011067786.1	protein OPI10 homolog	629	269	960	623	778	421	228	653	377	574	403	353	904	491	725
TRINITY_DN27661_c4_g3_i1	304.75	4.45239	0.745647	5.97117	2.35553e-09	1.62634e-07	NA		405	18	211	433	1	872	32	339	364	7	475	60	206	266	13
TRINITY_DN27671_c1_g1_i3	79.3675	4.99364	0.539796	9.25097	2.22465e-20	1.24712e-17	XP_011170828.1	uncharacterized LOC105203657	191	11	31	76	10	170	7	46	69	9	202	3	56	89	14
TRINITY_DN27671_c1_g1_i7	20.6643	7.22233	1.47706	4.88967	1.01006e-06	3.41163e-05	NA		159	0	8	18	16	12	0	28	5	0	20	0	11	30	5
TRINITY_DN27671_c1_g2_i5	279.603	1.66052	0.492666	3.37048	0.000750369	0.00875399	XP_018051174.1	heterogeneous nuclear ribonucleoprotein 27C	590	57	311	307	563	303	180	221	297	215	181	173	152	305	483
TRINITY_DN27678_c0_g1_i10	26.619	6.77706	1.2236	5.53864	3.04833e-08	1.58579e-06	NA		45	1	6	24	48	39	0	3	7	63	73	0	0	7	44
TRINITY_DN27678_c0_g1_i7	28.7778	2.82631	0.878966	3.2155	0.00130219	0.0136201	NA		22	10	4	28	11	22	18	4	34	6	142	2	5	46	16
TRINITY_DN27684_c0_g1_i2	7.58721	5.78957	1.86926	3.09725	0.00195324	0.0187652	XP_012539957.1	kinesin-like protein KIF14	45	0	3	3	0	5	0	0	5	0	31	0	0	0	6
TRINITY_DN27684_c0_g1_i4	38.0759	5.71484	1.57076	3.63826	0.000274486	0.00383897	XP_018302165.1	kinesin-like protein KIF14	25	0	157	48	25	24	0	79	0	15	4	0	224	2	15
TRINITY_DN27702_c0_g1_i2	190.134	1.42415	0.474241	3.00301	0.0026732	0.0240806	XP_018404999.1	sphingomyelin phosphodiesterase 4	319	35	487	202	173	79	87	302	114	54	149	109	589	201	141
TRINITY_DN27716_c0_g1_i6	151.21	7.95596	1.90853	4.16864	3.06428e-05	0.000618281	XP_011267383.1	uncharacterized LOC105258030	336	0	355	0	0	73	0	340	0	56	518	0	353	0	0
TRINITY_DN27716_c0_g1_i7	6.06352	3.85832	1.31514	2.93377	0.00334874	0.0286179	NA		5	0	2	18	20	1	1	0	9	4	13	0	3	14	15
TRINITY_DN27719_c1_g1_i1	260.71	3.85663	0.521034	7.40187	1.34275e-13	2.25955e-11	XP_011629886.1	puratrophin-1-like	1459	65	203	188	171	338	41	197	151	83	309	39	118	125	154
TRINITY_DN27719_c1_g1_i2	22.2762	4.26606	0.746078	5.71799	1.07794e-08	6.37587e-07	XP_011639054.1	monocarboxylate transporter 9-like	112	2	9	20	10	42	2	12	7	4	25	6	19	13	15
TRINITY_DN27724_c0_g1_i4	57.1145	1.84817	0.574197	3.21871	0.00128769	0.0135136	NA		50	11	47	88	80	21	16	41	44	143	88	27	43	97	121
TRINITY_DN27724_c0_g1_i8	173.161	1.5482	0.436555	3.54641	0.000390515	0.00512315	XP_018369243.1	uncharacterized LOC108765173	146	64	142	221	609	98	69	149	156	363	182	43	97	188	290
TRINITY_DN27733_c0_g1_i10	13.9859	6.13087	1.76135	3.48077	0.000499966	0.00625844	XP_012216542.1	ATP-dependent DNA helicase 2 subunit 1-like	24	0	0	12	16	34	0	6	0	0	24	0	6	12	54
TRINITY_DN27733_c0_g1_i2	710.143	2.64537	0.450162	5.87649	4.19055e-09	2.75648e-07	XP_011345454.1	ATP-dependent DNA helicase 2 subunit 1	1060	172	1678	396	618	823	276	1411	229	480	983	107	1107	405	383
TRINITY_DN27737_c0_g1_i2	159.224	2.48817	0.785142	3.16907	0.00152926	0.0154731	XP_018394260.1	constitutive coactivator of PPAR-gamma-like protein 1 homolog	124	7	66	456	1	176	63	76	340	3	175	42	93	984	10
TRINITY_DN27737_c1_g1_i1	129.019	3.26474	1.03448	3.15593	0.0015999	0.0160244	XP_011171020.1	uncharacterized transmembrane protein DDB_G0289901-like	100	17	41	88	105	349	23	10	47	32	380	77	0	107	130
TRINITY_DN27737_c1_g1_i2	108321	10.9818	0.709671	15.4744	5.16385e-54	9.69757e-50	XP_018340091.1	uncharacterized LOC108747233	135764	174	213	266	41	242409	240	512	323	50	662962	148	353	636	99
TRINITY_DN27737_c1_g1_i3	7336.43	8.37025	1.23145	6.79707	1.06771e-11	1.24349e-09	XP_018340091.1	uncharacterized LOC108747233	10561	50	43	181	427	10247	21	51	191	29	52100	116	0	33	78
TRINITY_DN27737_c1_g1_i7	52.7565	5.58643	1.58803	3.51784	0.000435081	0.00559159	XP_018340093.1	uncharacterized LOC108747233	57	0	0	0	0	57	5	0	0	4	405	4	1	1	0
TRINITY_DN27737_c1_g1_i9	42.5498	4.77319	1.61537	2.95487	0.00312804	0.0272025	XP_011173682.1	uncharacterized LOC105205847	204	0	0	11	34	10	7	0	0	0	234	4	4	8	22
TRINITY_DN27739_c0_g1_i26	63.9797	6.98108	1.31529	5.30764	1.11054e-07	4.99837e-06	XP_011068114.1	tyrosine-protein phosphatase non-receptor type 23	72	1	71	132	90	68	0	0	77	100	102	0	27	227	50
TRINITY_DN27739_c0_g1_i28	7.91544	4.67953	1.58689	2.94888	0.00318932	0.0276267	XP_011068114.1	tyrosine-protein phosphatase non-receptor type 23	12	0	17	11	4	0	0	0	8	11	14	0	5	40	17
TRINITY_DN27739_c0_g1_i29	5.51881	5.05036	1.6624	3.038	0.00238154	0.0219778	XP_011068114.1	tyrosine-protein phosphatase non-receptor type 23	14	0	7	6	17	8	0	0	10	0	10	0	4	6	0
TRINITY_DN27739_c0_g1_i34	50.8023	7.02205	1.31766	5.32917	9.86648e-08	4.50553e-06	XP_011068114.1	tyrosine-protein phosphatase non-receptor type 23	54	1	47	61	55	72	0	0	56	30	106	0	15	192	82
TRINITY_DN27740_c0_g1_i6	44.8721	6.20871	1.67347	3.71008	0.000207197	0.00305125	XP_018310561.1	constitutive coactivator of PPAR-gamma-like protein 1 homolog	87	0	0	80	74	0	0	2	20	72	30	0	0	354	138
TRINITY_DN27741_c1_g1_i1	377.225	0.878262	0.318677	2.75596	0.00585201	0.0435417	XP_018348072.1	solute carrier family 35 member G1	311	175	824	246	463	246	146	750	245	195	229	222	1114	302	440
TRINITY_DN27754_c0_g1_i1	248.779	3.69987	0.528317	7.00312	2.50322e-12	3.24766e-10	NA		951	49	257	87	147	336	49	195	131	136	410	44	357	222	45
TRINITY_DN27759_c0_g1_i1	63.7417	4.42975	1.43014	3.09742	0.00195212	0.0187594	XP_011352072.1	chromatin-remodeling complex ATPase chain Iswi	275	16	16	116	0	19	0	11	30	19	245	0	16	96	35
TRINITY_DN27759_c0_g1_i3	922.745	4.31458	0.58324	7.39761	1.38661e-13	2.31984e-11	XP_018363559.1	solute carrier organic anion transporter family member 4C1	2299	96	75	1558	64	1944	155	237	1268	73	2364	158	255	854	166
TRINITY_DN27759_c0_g2_i1	11.5759	3.54079	0.796678	4.44444	8.812e-06	0.000215409	NA		29	3	5	21	1	19	3	7	13	2	33	2	2	7	0
TRINITY_DN27762_c0_g1_i1	5.41938	3.98748	1.37896	2.89166	0.00383207	0.0317067	XP_011065009.1	E3 ubiquitin-protein ligase TRAIP-like	6	1	7	11	1	0	0	12	8	1	16	0	11	4	4
TRINITY_DN27762_c4_g1_i1	8.96011	2.63715	0.92493	2.85118	0.00435568	0.0350053	XP_012539774.1	transcription factor Sox-14-like	18	2	12	18	2	4	2	21	18	7	14	2	5	6	5
TRINITY_DN27767_c1_g1_i3	17.95	3.07483	0.831559	3.69767	0.000217587	0.00317192	XP_011259405.1	E3 ubiquitin-protein ligase MIB2	20	5	39	7	9	22	4	48	10	20	24	0	29	4	9
TRINITY_DN27767_c1_g1_i9	363.611	1.7162	0.524363	3.27292	0.00106444	0.0115984	XP_011647747.1	E3 ubiquitin-protein ligase MIB2	601	61	349	432	360	494	299	276	355	199	423	238	541	268	328
TRINITY_DN27770_c0_g1_i2	274.008	1.36894	0.342428	3.99776	6.39438e-05	0.00114312	XP_018346684.1	diacylglycerol O-acyltransferase 1	266	105	331	389	151	264	143	311	476	98	300	174	329	671	204
TRINITY_DN27771_c0_g1_i1	1926.17	1.04973	0.248505	4.22418	2.39812e-05	0.000503219	XP_018344306.1	muscarinic acetylcholine receptor DM1-like	2127	941	2931	3184	1593	1587	1061	1835	2258	1011	1731	1339	2884	3764	1818
TRINITY_DN27777_c0_g1_i2	6.06973	4.61445	1.65135	2.79436	0.00520029	0.0399102	NA		0	0	0	12	12	9	0	2	2	5	9	0	0	30	17
TRINITY_DN27783_c0_g1_i1	613.243	0.870753	0.223028	3.90423	9.45258e-05	0.00157373	XP_012218974.1	methyltransferase-like protein 14 homolog	826	316	1107	574	656	397	341	848	741	447	387	388	1258	644	689
TRINITY_DN27784_c0_g1_i2	2159.5	1.0632	0.21751	4.88803	1.01847e-06	3.4308e-05	XP_018348126.1	uncharacterized LOC108752037	2275	1003	4100	2190	2159	1734	1029	3096	1922	1344	1984	1656	4102	2297	2161
TRINITY_DN27794_c0_g1_i2	26.6342	7.21464	1.74894	4.12515	3.70487e-05	0.000724677	NA		105	0	0	29	8	61	0	28	21	3	52	0	0	22	0
TRINITY_DN27794_c0_g1_i3	6.62765	5.30487	1.8576	2.85577	0.00429328	0.0346372	NA		0	0	1	0	2	21	0	0	17	6	17	0	0	12	1
TRINITY_DN27794_c0_g1_i5	56.6493	3.59067	1.08542	3.30811	0.000939278	0.0105075	NA		75	10	42	95	8	200	23	16	96	4	55	0	18	13	5
TRINITY_DN27794_c0_g2_i2	11.1061	5.30759	1.79073	2.96393	0.00303734	0.026549	NA		4	0	0	0	5	30	0	0	22	0	38	1	7	22	1
TRINITY_DN27796_c0_g1_i2	117.396	7.35049	1.55104	4.73906	2.1471e-06	6.51404e-05	XP_018342228.1	uncharacterized LOC108748501	170	0	84	0	0	192	0	128	136	0	445	3	145	132	0
TRINITY_DN27796_c0_g1_i3	58.1727	6.76835	2.0428	3.31327	0.000922131	0.0103588	XP_018342228.1	uncharacterized LOC108748501	92	0	70	134	0	290	0	0	9	0	6	0	0	6	0
TRINITY_DN27796_c0_g1_i5	40.2378	5.11594	1.37075	3.73222	0.000189797	0.00283841	XP_018342228.1	uncharacterized LOC108748501	88	2	22	24	0	98	2	0	5	8	152	5	0	36	7
TRINITY_DN27796_c0_g1_i6	218.125	5.79111	0.972639	5.95401	2.61646e-09	1.78354e-07	XP_018342228.1	uncharacterized LOC108748501	326	0	193	145	0	591	6	316	174	0	344	23	375	157	0
TRINITY_DN27801_c1_g1_i13	15.0969	4.42942	1.19863	3.69539	0.000219551	0.00319559	NA		20	1	9	34	1	19	2	8	63	8	30	0	14	9	0
TRINITY_DN27801_c1_g1_i14	18.2963	3.39878	1.00251	3.39026	0.000698274	0.00824095	NA		34	7	5	51	0	33	1	24	31	3	30	2	6	16	4
TRINITY_DN27807_c2_g1_i20	38.7305	7.00773	1.57693	4.4439	8.83438e-06	0.00021575	XP_012215284.1	TBC1 domain family member 24	66	0	92	51	1	36	0	75	38	51	57	0	76	22	0
TRINITY_DN27807_c2_g1_i23	47.8999	5.88384	1.75983	3.34342	0.000827534	0.00947904	XP_011065136.1	TBC1 domain family member 24	69	0	126	163	1	11	0	68	80	183	43	0	3	27	0
TRINITY_DN27810_c1_g1_i2	38.4873	6.93096	1.47046	4.71345	2.43556e-06	7.28622e-05	XP_018359471.1	flexible cuticle protein 12-like	132	2	7	2	4	167	0	0	0	6	51	0	0	0	8
TRINITY_DN27810_c1_g1_i4	507.015	6.92235	2.09161	3.30958	0.00093436	0.0104674	XP_018044457.1	flexible cuticle protein 12-like	939	9	2	14	0	2954	0	0	0	25	329	0	0	0	0
TRINITY_DN27810_c1_g1_i6	45.3124	4.42669	1.53977	2.8749	0.00404157	0.0330393	XP_018044457.1	flexible cuticle protein 12-like	77	0	18	1	25	211	8	16	15	48	12	6	26	0	0
TRINITY_DN27810_c1_g2_i2	84.3659	9.34984	1.60347	5.83101	5.50933e-09	3.49245e-07	NA		180	0	7	6	17	457	0	0	15	6	62	0	1	0	7
TRINITY_DN27810_c1_g3_i1	103.109	9.96813	1.49135	6.68397	2.32552e-11	2.49202e-09	XP_018396642.1	flexible cuticle protein 12-like	168	0	1	1	10	593	0	2	3	9	84	0	0	1	1
TRINITY_DN27816_c0_g2_i2	385.018	1.02572	0.351712	2.91636	0.00354138	0.0298536	XP_011064010.1	AMMECR1-like protein	835	299	161	291	730	319	242	247	267	458	438	364	346	257	450
TRINITY_DN27821_c0_g1_i1	22.8811	5.64738	1.07153	5.27037	1.36148e-07	5.94264e-06	XP_018338566.1	serine proteinase stubble-like	57	0	0	25	11	53	1	2	14	1	75	3	0	29	1
TRINITY_DN27821_c1_g1_i13	64.8032	7.76323	1.04884	7.4017	1.34456e-13	2.25955e-11	NA		191	0	0	4	2	195	3	1	2	0	245	0	0	5	1
TRINITY_DN27821_c1_g1_i6	10.9807	4.85137	1.56298	3.10393	0.00190969	0.0184246	NA		7	0	1	5	1	23	0	1	0	0	60	3	0	17	0
TRINITY_DN27823_c0_g1_i1	1364.32	1.07985	0.268205	4.02623	5.66786e-05	0.00103668	XP_019885328.1	cytochrome P450 4C1-like	1610	880	1838	1448	1430	1364	725	1381	1148	1030	1294	970	2059	1825	1486
TRINITY_DN27827_c3_g2_i3	21.8466	5.36566	1.11771	4.8006	1.58193e-06	4.99299e-05	XP_011858518.1	uncharacterized LOC105556060	33	4	8	5	2	34	0	24	9	0	108	0	10	5	3
TRINITY_DN27829_c1_g1_i6	64.2542	7.87272	1.77785	4.42822	9.50137e-06	0.000229268	XP_011685298.1	heparin cofactor 2-like	0	0	11	0	63	282	0	35	61	32	94	0	45	23	17
TRINITY_DN27835_c0_g1_i3	6.48977	4.7914	1.6758	2.85918	0.00424738	0.034363	XP_011067589.1	Uncharacterized protein C12orf4-like protein	11	0	0	0	9	3	0	7	6	14	14	0	0	12	26
TRINITY_DN27837_c0_g1_i1	116.442	1.21915	0.426974	2.85532	0.00429941	0.034672	XP_018393996.1	probable inactive tRNA-specific adenosine deaminase-like protein 3	270	63	149	154	212	70	47	64	191	87	78	87	97	150	158
TRINITY_DN27838_c0_g2_i2	158.411	1.27375	0.344853	3.69362	0.000221086	0.00321419	XP_018393996.1	probable inactive tRNA-specific adenosine deaminase-like protein 3	160	37	395	282	104	84	68	218	223	58	127	84	371	204	139
TRINITY_DN27840_c1_g1_i5	1998.48	0.517643	0.180092	2.87433	0.00404891	0.0330777	XP_018050291.1	coatomer subunit beta'	2231	1260	3402	1857	2949	1107	1260	2172	2049	1714	1640	1686	3681	2255	2150
TRINITY_DN27843_c0_g1_i3	17.4082	1.66845	0.575519	2.89903	0.00374321	0.0311288	XP_011069233.1	sorting nexin-16-like	20	5	15	38	34	16	8	4	33	10	18	8	17	29	24
TRINITY_DN27844_c1_g1_i1	4.85394	5.35154	1.9539	2.7389	0.00616449	0.045266	XP_011707462.1	Fanconi anemia group D2 protein homolog	7	0	0	0	0	16	0	0	2	0	20	0	0	2	0
TRINITY_DN27845_c0_g2_i1	734.158	3.25146	0.883938	3.67837	0.000234727	0.00337205	XP_018395993.1	serum response factor-binding protein 1	1293	114	308	1537	7	1331	101	368	1143	145	1549	336	431	879	292
TRINITY_DN27848_c0_g1_i15	27.9089	6.81906	1.81455	3.75799	0.000171281	0.00260455	XP_011161079.1	uncharacterized LOC105196709	132	0	41	0	0	29	0	48	17	0	30	0	97	0	0
TRINITY_DN27849_c0_g1_i1	26.5152	3.53353	0.903223	3.91214	9.1482e-05	0.00153299	NA		34	7	13	84	18	19	1	1	57	7	84	5	15	27	17
TRINITY_DN27849_c0_g2_i3	1353.25	6.35752	2.01495	3.15517	0.00160405	0.0160595	XP_012058451.1	trehalase-like	1659	0	245	8397	104	0	0	420	28	0	6214	0	0	3242	108
TRINITY_DN27849_c0_g2_i6	4180.93	4.14835	0.656201	6.32178	2.58572e-10	2.18244e-08	XP_018045580.1	trehalase-like	4687	649	994	15155	96	9752	388	520	9454	228	7059	553	759	5600	319
TRINITY_DN27849_c0_g3_i1	260.649	4.28162	0.641659	6.67275	2.51062e-11	2.67132e-09	NA		244	37	50	852	16	410	23	32	567	9	728	29	34	547	44
TRINITY_DN27850_c0_g1_i1	47.1551	2.56907	0.654141	3.9274	8.58699e-05	0.0014551	XP_011639602.1	uncharacterized LOC105428800	65	5	32	33	13	48	29	33	81	10	148	21	26	85	16
TRINITY_DN27850_c2_g1_i2	319.518	2.93993	0.605694	4.85382	1.211e-06	3.98617e-05	XP_011704228.1	cholinesterase-like	265	60	212	312	116	468	141	282	389	38	991	93	233	488	100
TRINITY_DN27850_c2_g1_i3	4.48594	3.72016	1.31627	2.82628	0.00470922	0.0369995	XP_018362190.1	uncharacterized LOC108760631	11	2	2	6	0	6	0	0	6	0	12	0	8	8	0
TRINITY_DN27850_c3_g1_i2	98.2428	3.01256	0.777008	3.87713	0.000105697	0.00173058	XP_018312624.1	esterase E4-like	40	9	254	92	10	74	13	160	33	15	257	39	324	62	13
TRINITY_DN27850_c3_g1_i5	208.729	6.26287	0.857312	7.30524	2.76766e-13	4.27786e-11	XP_011870477.1	esterase E4	183	11	35	54	6	270	5	16	36	10	1471	12	32	16	6
TRINITY_DN27850_c3_g1_i6	120.218	5.64206	0.983369	5.73748	9.60934e-09	5.75174e-07	XP_018312623.1	esterase E4-like	84	5	13	86	10	142	3	23	26	13	826	16	20	14	6
TRINITY_DN27859_c0_g1_i11	145.866	1.42304	0.508155	2.8004	0.0051039	0.0393473	XP_018367515.1	epidermal growth factor receptor substrate 15-like 1	211	65	323	146	80	83	39	245	66	121	181	107	316	57	165
TRINITY_DN27873_c0_g2_i1	39.0575	3.50521	0.932651	3.75833	0.000171048	0.00260206	XP_011049991.1	serine protease 53-like	66	0	19	136	0	57	6	30	141	0	43	12	30	40	3
TRINITY_DN27873_c0_g2_i7	3203.92	4.55648	0.86404	5.27346	1.33874e-07	5.86043e-06	XP_011049991.1	serine protease 53-like	4513	161	1423	8023	9	9137	311	2779	5232	104	3481	492	1966	3048	62
TRINITY_DN27873_c0_g2_i8	3483.66	4.87193	0.842072	5.78564	7.22354e-09	4.4441e-07	XP_020298514.1	chymotrypsin-2-like	5882	136	1524	5503	13	11006	350	2822	4678	134	4319	462	2027	2878	68
TRINITY_DN27873_c0_g2_i9	48.819	4.76187	0.745698	6.38579	1.70519e-10	1.5e-08	XP_012524175.1	chymotrypsin-2-like	154	0	21	126	0	60	7	30	92	4	106	6	23	59	2
TRINITY_DN27877_c1_g2_i1	331.953	4.23608	0.822142	5.15249	2.57057e-07	1.03427e-05	XP_018317493.1	B-cell receptor CD22-like	256	5	1911	23	88	72	8	698	125	48	45	6	2032	35	208
TRINITY_DN27881_c0_g1_i2	6.32197	5.04203	1.83049	2.75448	0.00587863	0.0436749	XP_011637669.1	probable methylthioribulose-1-phosphate dehydratase	0	0	5	14	0	16	0	0	15	5	15	0	0	7	4
TRINITY_DN27881_c0_g1_i3	15.4016	6.35415	1.67723	3.78847	0.00015158	0.00235357	XP_011637666.1	probable methylthioribulose-1-phosphate dehydratase	49	0	9	34	0	2	0	0	30	12	58	0	17	6	6
TRINITY_DN27881_c0_g2_i4	633.966	3.59653	0.336455	10.6895	1.14012e-26	1.38136e-23	XP_018353341.1	probable methylthioribulose-1-phosphate dehydratase	1653	101	630	751	343	884	144	490	371	131	1541	165	525	595	209
TRINITY_DN27883_c0_g1_i1	226.475	0.766171	0.273947	2.79678	0.00516141	0.0396817	NA		228	101	327	157	676	98	101	202	245	345	135	117	294	170	575
TRINITY_DN27891_c0_g1_i10	14.6323	2.87281	0.8936	3.21487	0.00130503	0.0136403	NA		30	3	20	7	87	10	1	10	3	31	4	2	14	8	18
TRINITY_DN27891_c0_g1_i16	91.3238	2.37424	0.720858	3.29364	0.000989005	0.0109593	NA		219	24	150	48	455	56	11	56	22	206	23	23	77	44	118
TRINITY_DN27891_c0_g1_i5	588.123	2.02366	0.739417	2.73684	0.00620332	0.0454482	NA		1621	168	1161	359	2381	322	109	326	166	1387	128	229	419	245	754
TRINITY_DN27896_c0_g1_i1	122.225	1.38652	0.465264	2.98008	0.00288176	0.0255036	NA		178	31	116	92	413	56	76	54	141	120	130	53	97	135	341
TRINITY_DN27899_c0_g1_i6	29.7581	5.87804	1.97921	2.96989	0.00297904	0.0261673	XP_011635620.1	mitochondrial import inner membrane translocase subunit Tim9	0	0	80	0	18	91	0	15	0	0	54	0	54	36	16
TRINITY_DN27906_c2_g2_i2	90.2622	3.29991	1.16393	2.83515	0.00458047	0.0362763	NA		105	0	34	156	1	185	8	41	141	25	199	57	63	134	40
TRINITY_DN27914_c0_g1_i1	307.877	5.81928	1.14426	5.08561	3.66448e-07	1.41455e-05	XP_018367779.1	zinc finger protein 658B	764	3	41	103	272	64	1	1174	304	307	79	7	503	1158	376
TRINITY_DN27914_c0_g1_i3	411.881	4.11861	1.02529	4.01701	5.89404e-05	0.00107023	XP_011173964.1	cytosolic 10-formyltetrahydrofolate dehydrogenase	976	35	129	156	726	101	6	803	1112	480	87	9	503	1689	389
TRINITY_DN27914_c0_g1_i5	54.7805	3.99247	1.14805	3.47761	0.00050591	0.00632021	XP_018058167.1	cytosolic 10-formyltetrahydrofolate dehydrogenase	59	0	20	45	32	69	0	162	46	75	32	12	109	128	29
TRINITY_DN27915_c1_g1_i6	8.97206	5.10946	1.89056	2.70261	0.00687969	0.0489714	XP_014204159.1		6	0	0	37	2	4	0	20	0	0	35	0	15	6	0
TRINITY_DN27915_c1_g1_i9	33.7621	6.58748	1.56779	4.20175	2.64859e-05	0.000548605	XP_011333197.1	fatty acid synthase	29	0	122	113	6	27	0	78	15	33	50	0	20	20	0
TRINITY_DN27916_c0_g2_i1	141.619	1.49169	0.397064	3.75681	0.000172094	0.0026148	NA		163	62	129	171	283	155	69	45	136	149	144	81	126	162	311
TRINITY_DN27918_c0_g1_i6	17.9385	3.08082	1.00555	3.06381	0.00218539	0.0205849	XP_018355336.1	inhibitor of growth protein 1	16	1	42	7	16	8	1	52	10	5	2	1	89	21	25
TRINITY_DN27926_c0_g1_i3	1417.78	0.956859	0.333513	2.86903	0.00411737	0.0335131	XP_011262739.1	programmed cell death protein 6	1333	875	2162	1735	1079	1590	902	1708	1202	815	1301	1137	2072	1713	1312
TRINITY_DN27932_c0_g1_i4	7.3307	5.12852	1.84117	2.78547	0.00534503	0.0407421	XP_012054766.1	origin recognition complex subunit 3	23	0	21	0	25	8	0	10	0	0	13	0	0	0	9
TRINITY_DN27932_c0_g1_i7	91.8309	3.14011	0.806073	3.89556	9.79726e-05	0.00162177	XP_018352280.1	origin recognition complex subunit 3	214	14	163	74	49	74	28	212	81	48	84	0	177	73	96
TRINITY_DN27937_c1_g1_i1	28.7163	4.58036	1.0546	4.34321	1.40418e-05	0.000318865	NA		105	2	59	41	32	33	2	36	28	0	24	2	42	6	18
TRINITY_DN27937_c1_g1_i2	17.0108	4.81318	1.52325	3.15982	0.00157867	0.0158497	NA		16	1	0	0	2	47	2	0	0	16	67	1	7	10	10
TRINITY_DN27947_c1_g1_i4	98.2588	3.16513	0.517595	6.11508	1e-09	7.26864e-08	XP_018346436.1	structural maintenance of chromosomes protein 5	297	37	68	47	163	147	8	47	61	66	145	30	60	39	171
TRINITY_DN27947_c2_g1_i2	51.6372	1.46623	0.472812	3.10109	0.00192807	0.0185709	NA		77	24	15	87	169	18	25	14	67	87	55	10	17	77	125
TRINITY_DN27947_c2_g1_i3	43.278	8.1378	1.77649	4.58084	4.63113e-06	0.000124334	NA		336	0	5	30	4	60	0	0	5	0	106	0	3	0	0
TRINITY_DN27947_c2_g1_i8	25.2096	5.42861	1.87157	2.90057	0.00372484	0.031019	NA		180	2	0	0	0	0	0	2	5	2	127	1	0	0	1
TRINITY_DN27949_c0_g1_i10	606.65	0.770943	0.274076	2.81288	0.00490999	0.0382	XP_011865524.1	uncharacterized LOC105560756	881	302	1192	636	832	341	316	662	604	714	309	419	1106	669	719
TRINITY_DN27949_c0_g1_i12	6.32448	3.78627	1.26006	3.00482	0.00265734	0.023978	NA		8	1	6	10	9	0	0	13	9	7	11	0	6	17	8
TRINITY_DN27953_c6_g1_i2	497.398	0.853948	0.294594	2.89872	0.00374684	0.031152	XP_018346116.1	proline synthase co-transcribed bacterial homolog protein	505	212	632	681	441	386	323	688	597	250	448	420	730	886	513
TRINITY_DN27969_c0_g2_i3	64.7006	1.43521	0.325709	4.40641	1.05099e-05	0.000249918	XP_011053266.1	thiamine transporter 2-like	93	34	63	77	92	73	34	37	57	84	60	36	57	90	88
TRINITY_DN27972_c2_g2_i4	31.0229	5.51066	1.3443	4.0993	4.14409e-05	0.000796776	XP_018376766.1	potassium voltage-gated channel subfamily KQT member 1-like	31	0	31	63	9	29	1	49	31	21	14	0	106	120	0
TRINITY_DN27984_c0_g1_i1	6046.95	2.07858	0.327439	6.34799	2.18141e-10	1.87061e-08	XP_012522991.1	uncharacterized protein PF11_0213	10575	2692	5738	5536	8185	7236	1924	5806	3641	3746	8495	3111	5799	6418	9407
TRINITY_DN27984_c0_g1_i3	2430.2	1.51916	0.302722	5.01835	5.21183e-07	1.92081e-05	XP_018349348.1	60S acidic ribosomal protein P1	3808	1251	2110	2688	3413	2637	1138	1831	1980	1581	2896	1700	1894	3300	4231
TRINITY_DN27989_c0_g1_i2	1271.24	1.31461	0.333035	3.94736	7.90184e-05	0.00136048	XP_018301166.1	40S ribosomal protein S2-like	2474	941	1112	1063	2399	1172	636	879	1486	856	1463	822	932	1072	1804
TRINITY_DN27989_c1_g1_i5	104.289	3.37466	1.0047	3.35887	0.000782624	0.00905994	XP_011692924.1	serine protease gd-like	276	11	23	116	3	70	33	84	124	177	274	16	40	113	118
TRINITY_DN27989_c1_g1_i6	45.103	7.33148	1.92378	3.81098	0.000138416	0.0021757	XP_012062448.1	transmembrane protease serine 9-like	7	1	0	0	7	196	0	0	0	2	171	0	0	0	0
TRINITY_DN27989_c2_g2_i1	11050	1.12214	0.252613	4.44214	8.90665e-06	0.000217298	XP_011693827.1	40S ribosomal protein S2-like	20002	8905	10232	10030	16577	10061	5749	8403	10516	7592	12807	8756	9547	10683	14876
TRINITY_DN27991_c1_g1_i1	1011.77	1.40624	0.272818	5.15452	2.54287e-07	1.02477e-05	XP_018009702.1	uncharacterized LOC108664000	1559	359	1855	1163	1374	430	333	1429	1046	862	691	433	2197	1064	1650
TRINITY_DN27991_c1_g2_i1	51.9465	0.923241	0.295634	3.12292	0.00179067	0.0175193	XP_018377900.1	mRNA-decapping enzyme-like protein	68	26	75	44	57	39	35	68	43	52	46	37	97	39	63
TRINITY_DN27992_c0_g1_i5	49.8648	6.70247	1.58482	4.22916	2.34566e-05	0.000493567	XP_018367006.1	acid phosphatase type 7	78	0	14	111	45	40	0	40	67	80	21	0	199	0	106
TRINITY_DN27992_c0_g1_i7	24.2871	5.5593	1.54528	3.5976	0.000321161	0.00436736	XP_011692678.1	iron/zinc purple acid phosphatase-like protein	40	0	0	3	0	31	3	14	27	3	135	0	6	14	0
TRINITY_DN28008_c0_g1_i2	977.865	0.870692	0.278859	3.12234	0.0017942	0.017547	XP_011697057.1	eukaryotic translation initiation factor 2-alpha kinase	1199	509	2090	802	757	742	445	1299	714	799	760	902	2105	829	991
TRINITY_DN28009_c0_g1_i2	135.533	3.17827	1.12344	2.82906	0.00466853	0.0367751	XP_012523989.1	M-phase inducer phosphatase-like	391	5	643	14	94	49	0	150	68	29	44	45	584	20	84
TRINITY_DN28010_c1_g1_i13	25.4638	2.57469	0.599638	4.29374	1.75684e-05	0.000384647	NA		51	7	47	29	49	29	6	17	22	19	18	6	38	12	44
TRINITY_DN28010_c1_g1_i5	52.5981	7.62647	1.12396	6.78535	1.15806e-11	1.34247e-09	NA		238	1	65	26	28	74	0	43	78	27	38	0	40	65	51
TRINITY_DN28010_c1_g1_i7	445.429	4.48373	0.71234	6.29436	3.08662e-10	2.56486e-08	NA		595	7	618	267	308	694	58	320	691	297	752	51	609	292	776
TRINITY_DN28011_c0_g1_i12	2879.55	3.20831	0.965157	3.32413	0.000886947	0.0100356	XP_018055482.1	dnaJ homolog subfamily A member 1	6992	1236	1300	2038	4469	4286	13	1732	1953	1189	5342	636	1042	2806	5564
TRINITY_DN28011_c0_g1_i7	7619.11	2.60783	0.274304	9.5071	1.96049e-21	1.24805e-18	XP_018055482.1	dnaJ homolog subfamily A member 1	14524	1562	7685	9573	10007	10009	2264	6948	6135	6050	9463	3274	7719	7460	8910
TRINITY_DN28018_c0_g1_i1	517.541	1.5159	0.338136	4.48309	7.35693e-06	0.000184338	XP_018057782.1	vitellogenin-2-like	682	209	744	630	603	339	249	265	626	538	725	282	684	836	648
TRINITY_DN28031_c0_g1_i1	9184.74	2.03316	0.251025	8.09943	5.52158e-16	1.46564e-13	XP_019882893.1	uncharacterized LOC109609951	17995	4154	6618	11743	12305	10823	3535	6243	7461	6362	13699	5063	5703	10073	12154
TRINITY_DN28036_c0_g1_i3	121.762	3.61933	0.892665	4.05452	5.02372e-05	0.000934563	XP_011644424.1	uncharacterized LOC105431726	339	3	205	82	78	201	14	179	180	56	38	38	39	314	57
TRINITY_DN28038_c0_g1_i1	3.97196	5.456	1.60058	3.40876	0.000652594	0.0077912	NA		20	0	0	6	0	1	0	1	3	0	19	0	1	1	0
TRINITY_DN28038_c3_g6_i1	444.209	4.49461	0.748498	6.00484	1.91524e-09	1.3471e-07	XP_011688186.1	bromodomain-containing protein DDB_G0270170	1122	29	429	639	4	913	94	505	526	3	714	15	402	394	20
TRINITY_DN28038_c3_g6_i2	20.246	3.06291	1.01594	3.01484	0.00257115	0.0233404	XP_018349709.1	uncharacterized protein PF11_0213-like	40	0	25	44	0	32	12	23	8	0	50	5	10	16	0
TRINITY_DN28041_c1_g1_i7	22.8339	2.17392	0.653493	3.32662	0.000879058	0.00996288	XP_018317013.1	peptidoglycan-recognition protein LC-like	31	12	11	50	42	12	4	13	19	27	38	4	7	43	53
TRINITY_DN28045_c4_g1_i4	17.8546	3.76528	1.04994	3.58618	0.00033556	0.00452548	XP_012526233.1	RING finger protein 157	3	0	8	34	32	23	0	6	17	37	26	5	12	31	42
TRINITY_DN28046_c1_g1_i12	2147.1	2.56012	0.426335	6.00496	1.91373e-09	1.3471e-07	XP_011053134.1	cysteine sulfinic acid decarboxylase	3649	603	3238	3136	1618	3117	530	1819	2324	852	2845	962	2214	3593	510
TRINITY_DN28053_c0_g1_i2	579.328	2.48395	0.848943	2.92594	0.00343421	0.0291563	XP_014486169.1	uncharacterized LOC106750367	1019	131	74	891	80	1242	269	250	566	12	1207	410	77	938	248
TRINITY_DN28053_c0_g1_i3	1631.77	2.06993	0.282675	7.32263	2.43166e-13	3.83748e-11	XP_011328896.1	odorant receptor Or2	2291	591	2394	1822	1263	2118	558	1693	1286	983	2018	845	2659	1865	1254
TRINITY_DN28054_c0_g2_i5	9.92075	5.30428	1.88125	2.81955	0.00480909	0.0375798	XP_011352633.1	gamma-glutamyltranspeptidase 1	45	0	20	0	7	0	0	6	0	21	23	0	0	7	24
TRINITY_DN28061_c0_g1_i6	175.597	1.48515	0.446642	3.32515	0.000883698	0.0100109	XP_018371192.1	poly(A)-specific ribonuclease PARN-like domain-containing protein 1	195	80	358	147	262	196	71	303	161	94	150	100	153	157	211
TRINITY_DN28070_c0_g1_i3	229.342	1.57618	0.48911	3.22255	0.00127053	0.0133652	XP_018360057.1	nardilysin-like	203	92	165	258	528	296	100	181	334	165	216	135	122	250	457
TRINITY_DN28080_c0_g1_i1	181.667	1.59741	0.305982	5.22059	1.78356e-07	7.49325e-06	XP_018346439.1	intracellular protein transport protein USO1-like	182	57	440	154	130	90	49	443	101	108	178	74	482	146	190
TRINITY_DN28090_c2_g1_i5	6.62681	3.94133	1.45937	2.70071	0.00691907	0.0492138	XP_011164680.1	alpha-tocopherol transfer protein-like	11	0	10	22	0	0	0	26	15	3	3	0	8	13	1
TRINITY_DN28096_c0_g1_i3	147.738	3.32946	1.11509	2.98583	0.00282806	0.0251499	XP_018399881.1	uncharacterized LOC108777469	10	13	235	38	0	253	26	414	107	14	245	28	471	84	9
TRINITY_DN28103_c1_g1_i3	32.749	1.50387	0.476861	3.15368	0.00161228	0.0161291	XP_012054498.1	adenomatous polyposis coli homolog	37	9	57	30	74	14	7	33	27	30	28	17	82	31	64
TRINITY_DN28106_c0_g2_i6	144.685	6.33479	1.81584	3.48864	0.000485485	0.0061118	XP_011642066.1	transcription initiation factor TFIID subunit 4	72	0	97	0	302	79	0	41	0	24	237	0	534	518	548
TRINITY_DN28112_c2_g1_i1	27.4076	2.36705	0.793692	2.98233	0.00286066	0.0253707	NA		28	3	23	55	8	66	13	20	42	11	10	13	19	54	19
TRINITY_DN28118_c0_g1_i3	1514.71	5.36068	0.952733	5.62663	1.8376e-08	1.01874e-06	XP_011166743.1	uncharacterized LOC105200746	2904	106	107	793	6	3291	150	221	594	225	6952	89	318	329	214
TRINITY_DN28118_c0_g1_i6	42.922	7.38032	1.95229	3.78035	0.000156608	0.00242013	XP_011166743.1	uncharacterized LOC105200746	89	0	0	41	0	0	0	15	14	0	301	0	16	54	0
TRINITY_DN28118_c0_g1_i8	223.781	4.64941	1.69588	2.74158	0.0061144	0.0449949	XP_011166743.1	uncharacterized LOC105200746	481	0	33	251	0	554	1	63	65	59	842	60	8	0	24
TRINITY_DN28121_c0_g1_i1	1593.25	0.873738	0.206907	4.22284	2.41239e-05	0.000505767	XP_012534458.1	adenomatous polyposis coli homolog	2097	891	2780	1333	2368	1216	902	1789	1084	1509	1127	1170	2484	1765	2273
TRINITY_DN28123_c0_g1_i3	7073.42	2.38967	0.493099	4.84623	1.25828e-06	4.10246e-05	XP_014481741.1	60S ribosomal protein L36	17634	1737	4306	6215	9910	8171	1558	2652	6125	3432	11381	5459	6802	8602	9879
TRINITY_DN28129_c1_g1_i7	40.7391	6.20512	2.00139	3.10041	0.00193251	0.0186066	XP_019697699.1	integrin beta-nu	79	0	0	0	0	50	0	30	45	25	186	0	2	87	0
TRINITY_DN28129_c1_g1_i8	28.9284	4.66567	1.28366	3.63465	0.000278362	0.00388523	XP_018056469.1	THAP domain-containing protein 1-like	76	0	7	64	20	92	3	0	41	0	25	5	7	9	12
TRINITY_DN28129_c1_g2_i1	8.76732	4.54309	1.23695	3.67281	0.000239895	0.00343382	XP_011142039.1	integrin beta-nu	15	1	10	26	6	4	0	4	5	8	14	0	7	21	24
TRINITY_DN28129_c1_g2_i2	54.3059	3.13896	0.586108	5.3556	8.52731e-08	3.95653e-06	XP_019697699.1	integrin beta-nu	100	6	62	131	40	32	13	56	76	49	49	3	44	131	104
TRINITY_DN28129_c1_g2_i4	8.34914	5.42612	1.16764	4.64707	3.36684e-06	9.55834e-05	XP_020300728.1	integrin beta-nu-like	11	0	11	12	7	7	0	7	12	6	12	0	10	23	16
TRINITY_DN28129_c1_g3_i1	13.2326	3.53869	0.914236	3.87065	0.000108545	0.00176911	NA		9	3	25	28	10	9	0	21	19	16	15	0	13	29	16
TRINITY_DN28129_c1_g4_i2	208.572	1.98929	0.456279	4.35982	1.30168e-05	0.00029994	XP_011349332.2	integrin beta-nu	201	77	577	132	216	142	20	463	86	123	168	59	632	112	227
TRINITY_DN28129_c1_g5_i1	11.6252	3.98158	1.14732	3.47032	0.000519839	0.00646306	NA		14	0	15	29	2	3	1	10	20	13	19	1	8	27	32
TRINITY_DN28129_c1_g5_i2	9.24172	4.33522	1.24463	3.48314	0.000495565	0.00621475	NA		7	0	19	23	7	3	1	4	20	11	17	0	4	20	18
TRINITY_DN28129_c1_g5_i3	36.0621	4.48453	0.742225	6.04201	1.52206e-09	1.0955e-07	NA		53	2	41	90	21	29	3	51	57	32	25	0	36	121	32
TRINITY_DN28129_c1_g5_i4	15.4431	2.88563	0.774324	3.72664	0.000194049	0.00288878	NA		21	4	12	44	14	5	2	6	20	19	23	1	8	51	30
TRINITY_DN28129_c1_g6_i3	11.4212	2.98543	0.973235	3.06754	0.00215832	0.020381	NA		26	0	3	16	11	16	3	9	15	21	13	5	0	7	21
TRINITY_DN28132_c3_g1_i8	17.6882	5.55283	1.63942	3.38707	0.000706423	0.00832796	NA		22	0	0	40	38	3	0	5	0	23	30	0	8	48	93
TRINITY_DN28138_c1_g1_i3	509.88	2.03177	0.721537	2.81589	0.00486425	0.0379279	XP_012535648.1	translocating chain-associated membrane protein 1	705	299	201	259	1045	725	58	92	413	591	539	242	573	502	1361
TRINITY_DN28138_c1_g1_i4	1987.32	1.89057	0.523819	3.6092	0.000307141	0.00420641	XP_012535648.1	translocating chain-associated membrane protein 1	1792	783	3021	1172	2376	2992	934	2140	1216	3627	1973	749	1774	1806	1932
TRINITY_DN28141_c0_g1_i1	132.499	2.04741	0.665687	3.07564	0.00210049	0.0199	NA		595	39	175	99	267	114	68	93	71	103	43	76	108	64	131
TRINITY_DN28148_c1_g1_i11	13.1321	4.64381	1.33391	3.48136	0.000498878	0.00624796	XP_020293908.1	esterase E4-like	24	0	11	49	0	14	2	4	15	0	21	0	0	71	0
TRINITY_DN28149_c0_g1_i1	59.4266	1.86924	0.61976	3.01608	0.0025607	0.0232737	NA		94	29	130	56	84	24	4	46	74	90	54	17	118	56	87
TRINITY_DN28154_c0_g2_i1	8.883	2.81098	1.01212	2.77732	0.00548096	0.0414585	NA		20	1	8	9	13	5	1	5	5	6	4	2	28	10	32
TRINITY_DN28157_c2_g1_i2	118.98	1.07643	0.340929	3.15734	0.00159218	0.0159548	XP_018374771.1	uncharacterized LOC108768727	128	38	134	206	75	101	76	102	190	83	121	101	119	288	93
TRINITY_DN28160_c0_g1_i9	10.037	5.63437	1.96342	2.86966	0.00410908	0.0334529	XP_011697619.1	disabled homolog 2-interacting protein	0	0	0	11	10	23	0	0	1	19	43	0	0	6	0
TRINITY_DN28163_c0_g1_i3	5219.48	1.75596	0.418158	4.19926	2.67789e-05	0.000552638	XP_018338902.1	CD63 antigen	6780	1777	5194	8514	940	7635	3251	4291	6915	1130	8187	3981	6798	5601	1433
TRINITY_DN28163_c0_g1_i5	756.085	1.78994	0.61077	2.93063	0.00338273	0.0288365	XP_011629543.1	CD63 antigen-like	1068	116	644	918	333	1231	481	648	885	148	1234	817	471	818	542
TRINITY_DN28164_c1_g1_i1	15.3208	4.47665	1.06829	4.19048	2.78363e-05	0.000570852	XP_012058521.1	transcription factor Sox-19b	17	0	7	17	8	24	4	7	5	5	43	0	21	37	14
TRINITY_DN28164_c1_g1_i13	248.477	4.90781	1.05439	4.65462	3.24576e-06	9.2954e-05	XP_018371221.1	dynamin	331	4	1170	0	193	60	3	695	17	17	52	5	1238	17	311
TRINITY_DN28164_c1_g1_i3	977.398	2.54788	0.769173	3.3125	0.000924676	0.0103781	XP_018371216.1	dynamin	1637	307	1228	760	684	1810	256	1007	615	107	1690	568	1225	97	868
TRINITY_DN28172_c0_g1_i1	3517.71	2.66899	0.87837	3.03858	0.00237698	0.0219513	XP_018375116.1	uncharacterized LOC108768916	65	8	22016	255	217	79	14	13088	1378	94	36	13	21380	83	271
TRINITY_DN28179_c0_g4_i1	58.4396	1.90344	0.68401	2.78277	0.00538977	0.040975	NA		34	25	95	88	36	109	26	43	112	22	34	16	67	92	53
TRINITY_DN28181_c0_g1_i7	1053.79	1.26599	0.142633	8.87586	6.93962e-19	3.04852e-16	XP_011168590.1	transformer-2 protein homolog beta	1675	459	1742	931	1637	685	494	1214	968	966	1045	732	1417	1078	1378
TRINITY_DN28184_c0_g1_i3	9.58675	3.6295	1.18886	3.05292	0.00226623	0.0211735	NA		28	1	7	4	2	1	1	11	8	9	37	3	15	5	0
TRINITY_DN28189_c5_g1_i16	97.6523	1.14092	0.364683	3.12853	0.00175682	0.01726	XP_015604291.1	serine-arginine protein 55	200	54	194	97	77	61	57	91	89	94	104	78	143	64	76
TRINITY_DN28189_c5_g1_i19	327.119	1.32768	0.448569	2.95981	0.00307828	0.0268413	XP_011643412.1	serine-arginine protein 55	412	146	501	328	364	223	300	262	220	174	612	154	411	419	336
TRINITY_DN28195_c1_g1_i5	16.1031	5.04611	1.80205	2.80021	0.00510692	0.0393583	NA		5	0	5	56	147	8	0	0	21	0	25	0	0	7	18
TRINITY_DN28199_c1_g1_i13	445.86	1.78932	0.515453	3.47136	0.000517833	0.00644452	XP_018361140.1	polymerase delta-interacting protein 3-like	810	166	828	384	441	491	212	893	200	183	204	133	990	244	494
TRINITY_DN28199_c2_g1_i1	148.788	1.07946	0.295923	3.64778	0.000264519	0.00372733	XP_011056449.1	probable tRNA(His) guanylyltransferase	212	77	300	148	174	60	62	232	104	164	136	80	298	149	149
TRINITY_DN28199_c2_g1_i10	836.786	0.959955	0.325398	2.9501	0.00317673	0.0275462	XP_018396423.1	transcription elongation factor S-II	1023	478	1304	936	1263	549	278	854	737	662	712	682	1623	866	1211
TRINITY_DN28200_c3_g1_i8	230.511	1.12588	0.414333	2.71732	0.00658123	0.0474767	NA		165	91	526	205	166	177	119	313	330	95	281	169	459	217	192
TRINITY_DN28204_c0_g2_i1	3500.26	1.65677	0.230008	7.20311	5.88543e-13	8.61809e-11	XP_003375245.1	putative integrase core domain protein	6700	1815	5186	2682	4766	2740	1382	3121	2659	2566	4697	2061	5534	2677	3989
TRINITY_DN28210_c1_g1_i1	340.882	2.88507	0.558228	5.16826	2.36283e-07	9.58387e-06	NA		407	83	390	193	210	785	103	331	157	68	536	139	429	202	333
TRINITY_DN28210_c1_g2_i1	991.103	6.82517	1.21751	5.60586	2.07222e-08	1.13872e-06	XP_012232489.1	transcription initiation factor TFIID subunit 4	1447	0	1155	317	0	3221	17	877	286	24	1958	44	1294	340	47
TRINITY_DN28211_c0_g1_i1	78.9145	1.71094	0.599101	2.85585	0.00429219	0.034633	NA		183	33	34	107	251	83	31	18	99	69	22	35	20	126	179
TRINITY_DN28214_c1_g1_i10	225.293	4.16765	1.33787	3.11514	0.00183856	0.0178946	XP_022161682.1	zinc finger BED domain-containing protein 1-like	255	0	414	982	305	190	28	3	339	35	160	1	262	398	485
TRINITY_DN28214_c1_g1_i11	312.549	1.47161	0.317568	4.63401	3.58658e-06	0.000100305	XP_021967047.1	zinc finger BED domain-containing protein DAYSLEEPER-like	479	116	429	409	558	135	108	275	373	243	336	169	480	441	530
TRINITY_DN28224_c2_g2_i1	291.133	1.5338	0.536147	2.86078	0.00422594	0.0342336	XP_011056250.1	uncharacterized LOC105147137	115	59	1527	56	54	110	44	661	167	34	137	55	1485	99	96
TRINITY_DN28227_c0_g1_i2	5.70341	5.7699	1.79513	3.21421	0.00130806	0.0136644	XP_011052663.1	peptidoglycan-recognition protein LC-like	27	0	0	0	0	10	0	0	2	1	22	0	0	0	4
TRINITY_DN28227_c0_g1_i4	17.5312	6.35931	1.6059	3.95995	7.49648e-05	0.00130384	XP_011052663.1	peptidoglycan-recognition protein LC-like	15	0	2	9	0	56	0	14	17	0	53	1	17	0	0
TRINITY_DN28230_c0_g1_i2	568.531	0.832077	0.258319	3.22112	0.00127689	0.0134246	XP_018395897.1	pre-mRNA-processing factor 39	1018	358	759	617	968	386	391	352	552	511	455	457	651	567	850
TRINITY_DN28231_c0_g1_i3	16.6493	7.31277	1.56951	4.65927	3.1733e-06	9.10523e-05	XP_018400858.1	uncharacterized LOC108778234	104	0	8	13	1	18	0	0	5	0	57	0	4	0	1
TRINITY_DN28231_c0_g1_i6	40.73	8.87675	1.18466	7.49306	6.72875e-14	1.20923e-11	XP_011858226.1	uncharacterized LOC105555794	181	0	17	31	0	82	0	15	21	2	108	0	26	10	0
TRINITY_DN28234_c0_g1_i3	143.155	4.31564	0.789478	5.46645	4.59141e-08	2.28715e-06	XP_012216892.1	sulfotransferase 1A1-like	37	3	404	184	52	43	3	392	60	60	76	3	589	454	55
TRINITY_DN28234_c0_g1_i6	123.86	3.71933	1.19606	3.10965	0.00187308	0.018146	XP_012216892.1	sulfotransferase 1A1-like	45	3	1045	309	50	19	0	140	29	26	60	6	361	5	57
TRINITY_DN28241_c0_g1_i10	60.7113	2.47286	0.850224	2.90849	0.00363184	0.0304351	XP_012537124.1	short-chain dehydrogenase/reductase family 16C member 6-like	218	20	39	184	5	63	11	36	189	4	52	32	2	61	7
TRINITY_DN28241_c0_g1_i3	42.6535	2.84619	1.04939	2.71224	0.00668306	0.0479626	XP_011692668.1	short-chain dehydrogenase/reductase family 16C member 6-like	33	0	5	361	5	13	2	7	149	0	2	5	4	230	1
TRINITY_DN28241_c0_g1_i5	57.8074	2.08982	0.747112	2.7972	0.00515481	0.0396516	XP_011876959.1	short-chain dehydrogenase/reductase family 16C member 6-like	145	10	45	268	11	42	16	52	150	10	22	27	8	147	7
TRINITY_DN28243_c0_g1_i9	272.88	9.43191	1.93722	4.86878	1.12291e-06	3.74231e-05	XP_018404285.1	NADPH oxidase 5	2604	0	106	0	5	449	0	146	0	16	227	0	0	0	0
TRINITY_DN28244_c0_g2_i2	42.2646	6.13567	1.91647	3.20154	0.00136694	0.0141769	NA		109	0	0	114	55	0	0	0	0	59	108	0	5	156	99
TRINITY_DN28244_c0_g3_i1	63.8825	1.36785	0.40564	3.37209	0.000746011	0.00871398	XP_011159374.1	uncharacterized LOC105195594	81	32	36	74	65	67	45	55	104	34	93	41	33	118	68
TRINITY_DN28248_c4_g2_i7	22.6479	7.70118	1.7252	4.46394	8.04654e-06	0.000199109	NA		7	0	0	1	0	85	0	1	0	0	102	0	0	3	1
TRINITY_DN28249_c0_g1_i2	590.666	1.66575	0.551225	3.0219	0.00251193	0.0229443	XP_011335373.1	tubulin glycylase 3A-like	722	366	561	603	1289	379	254	354	460	911	1005	141	265	1130	679
TRINITY_DN28251_c0_g1_i2	1273.39	1.18531	0.24629	4.81268	1.48922e-06	4.73818e-05	XP_011639509.1	60S ribosomal protein L12	1314	640	2287	1346	1569	908	527	1257	1291	1080	1292	767	2222	1674	1732
TRINITY_DN28251_c0_g1_i3	4984.16	1.98362	0.404338	4.90585	9.3023e-07	3.19661e-05	XP_012225444.1	derlin-1	8287	2559	4157	5245	7935	8251	2249	2894	3360	2783	5794	2435	2777	4682	7339
TRINITY_DN28253_c2_g1_i1	10.6252	3.60339	1.27352	2.82948	0.00466239	0.0367433	NA		83	1	0	0	16	6	4	0	2	29	6	1	0	0	11
TRINITY_DN28257_c0_g1_i8	75.0518	3.5778	0.78922	4.53334	5.80582e-06	0.0001507	XP_018374088.1	tyrosine-protein kinase transmembrane receptor Ror-like	147	10	141	32	114	66	13	93	85	126	58	0	48	57	191
TRINITY_DN28261_c0_g1_i4	1309.61	1.35764	0.322011	4.21613	2.48533e-05	0.000518599	XP_011051661.1	La-related protein 7	1029	569	3202	1403	1450	834	383	2021	1011	793	1311	617	3370	1308	1168
TRINITY_DN28263_c0_g1_i2	43.444	6.27422	1.92506	3.25923	0.00111716	0.0120609	XP_011059859.1	hypothetical protein	99	0	29	0	0	97	0	4	0	4	68	0	58	79	156
TRINITY_DN28272_c0_g1_i13	3886.02	2.36399	0.690069	3.42573	0.000613158	0.00739323	XP_018396801.1	very long-chain-fatty-acid--CoA ligase bubblegum-like	2917	150	6140	8530	513	2608	1573	7417	6882	626	4447	719	4596	14993	745
TRINITY_DN28272_c0_g1_i23	5.53224	5.04061	1.48357	3.39763	0.000679718	0.00805613	XP_018348115.1	long-chain-fatty-acid--CoA ligase ACSBG2-like	8	0	4	9	6	0	0	7	8	0	20	0	4	16	4
TRINITY_DN28276_c3_g4_i1	18.232	1.83427	0.529174	3.46629	0.000527702	0.00654241	NA		29	5	28	53	11	10	7	21	26	7	17	6	20	40	17
TRINITY_DN28282_c0_g1_i3	606.584	1.25203	0.283795	4.41173	1.02549e-05	0.00024494	XP_011265036.1	ubiquitin-like modifier-activating enzyme 5	648	232	837	571	1005	515	314	583	389	667	552	378	1047	678	998
TRINITY_DN28285_c0_g1_i3	6.94814	5.4005	1.8473	2.92346	0.00346164	0.0293328	NA		29	0	0	0	0	12	0	7	12	6	15	0	0	6	2
TRINITY_DN28285_c0_g1_i5	36.1497	7.66656	1.9317	3.96882	7.22306e-05	0.00126301	XP_011869722.1	uncharacterized LOC105563056	137	0	0	0	0	103	0	4	0	0	119	0	8	0	7
TRINITY_DN28285_c0_g2_i7	48.142	5.54215	1.86223	2.97608	0.00291957	0.0257654	NA		46	0	26	179	0	0	0	0	35	83	88	0	36	188	162
TRINITY_DN28292_c0_g1_i30	74.3881	6.76021	1.61787	4.17846	2.93488e-05	0.000596496	XP_011169131.1	cysteine protease ATG4D	138	0	61	0	332	0	0	99	14	166	49	0	141	21	285
TRINITY_DN28293_c1_g1_i1	5.45024	5.15763	1.87937	2.74434	0.00606327	0.0447457	NA		2	0	0	10	1	28	0	6	5	0	1	0	0	2	0
TRINITY_DN28294_c1_g1_i8	141.806	4.04197	1.39925	2.88866	0.00386885	0.0319297	XP_018355756.1	histone acetyltransferase KAT2A-like	46	0	403	48	118	81	7	577	36	20	0	0	639	52	267
TRINITY_DN28295_c0_g1_i6	418.519	2.33962	0.384445	6.0857	1.15983e-09	8.60923e-08	XP_011642155.1	ubiquitin domain-containing protein UBFD1-like	476	78	969	291	382	225	95	633	344	227	704	171	1088	360	356
TRINITY_DN28303_c0_g3_i1	248.66	3.46786	0.623997	5.55751	2.73656e-08	1.44306e-06	XP_012528308.1	calcitonin receptor-like	242	23	82	664	38	544	62	74	418	22	408	66	124	563	81
TRINITY_DN28304_c0_g1_i8	5.87141	4.11208	1.45627	2.82372	0.004747	0.0372145	XP_018045500.1	probable cytosolic oligopeptidase A	14	0	9	10	14	2	0	1	10	13	0	0	2	27	5
TRINITY_DN28307_c1_g1_i3	1720.83	2.75519	0.563123	4.89271	9.94581e-07	3.37648e-05	XP_018046955.1	acyl-CoA-binding domain-containing protein 5	3144	215	1301	2145	1075	2878	832	1197	2156	864	2968	669	374	2557	1433
TRINITY_DN28312_c0_g1_i3	189.334	1.82593	0.60509	3.01761	0.00254776	0.0231917	XP_018051013.1	uncharacterized LOC108688958	206	80	348	139	88	133	77	276	198	177	293	55	452	248	42
TRINITY_DN28313_c0_g1_i6	6.52687	5.04744	1.86115	2.712	0.00668782	0.0479922	XP_011049265.1	T-cell acute lymphocytic leukemia protein 1	2	0	17	9	0	7	0	5	0	0	26	0	19	0	0
TRINITY_DN28321_c1_g1_i1	30.7965	2.86545	0.879385	3.25847	0.00112015	0.012088	XP_011647419.1	calcium/calmodulin-dependent 3'.5'-cyclic nucleotide phosphodiesterase 1A-like	72	19	2	34	3	55	5	4	13	0	118	15	8	6	0
TRINITY_DN28325_c1_g1_i1	49.4384	3.73942	1.29246	2.89326	0.00381264	0.0315838	XP_018406512.1	titin	54	0	2	6	190	10	3	191	11	22	68	6	29	40	181
TRINITY_DN28343_c0_g2_i1	3669.52	2.18307	0.201534	10.8323	2.42109e-27	3.43151e-24	XP_018347920.1	Golgi pH regulator	5883	1192	4428	3664	3569	4232	1229	3462	3383	2795	5478	1961	4473	4294	3380
TRINITY_DN28343_c0_g2_i4	507.228	1.35981	0.47901	2.8388	0.00452839	0.0359737	XP_018347920.1	Golgi pH regulator	544	171	1122	267	599	585	287	957	258	217	395	335	848	639	306
TRINITY_DN28344_c2_g1_i10	293.362	1.35827	0.380233	3.5722	0.000353994	0.00471902	XP_011172323.1	uncharacterized LOC105204806	171	53	1250	93	126	101	54	708	154	119	90	64	1487	99	196
TRINITY_DN28356_c1_g1_i10	64.5353	1.89145	0.479833	3.94189	8.08411e-05	0.00138457	XP_011635960.1	protein RUFY3	119	28	72	63	122	38	24	29	40	46	145	44	54	46	95
TRINITY_DN28356_c1_g1_i11	87.738	7.57501	1.55402	4.87445	1.09112e-06	3.65911e-05	XP_012528952.1	protein RUFY3	211	0	0	12	542	22	0	0	0	489	31	0	0	9	199
TRINITY_DN28357_c0_g1_i7	644.619	1.08717	0.305429	3.5595	0.00037156	0.00491828	XP_011332941.1	actin-related protein 2/3 complex subunit 5	719	307	1103	598	936	526	247	832	421	487	556	533	1061	664	990
TRINITY_DN28366_c1_g2_i4	20.1835	5.57115	1.2951	4.30171	1.69485e-05	0.000372812	NA		68	2	1	40	0	66	1	4	13	0	30	0	0	4	2
TRINITY_DN28370_c0_g1_i6	400.397	2.29278	0.697217	3.28847	0.00100732	0.0111294	XP_018308147.1	protein yellow-like	716	84	45	513	264	566	204	13	573	462	879	273	3	645	298
TRINITY_DN28370_c0_g3_i1	75.6379	2.18819	0.634835	3.44687	0.000567119	0.00693947	NA		102	29	78	89	23	72	37	56	120	83	177	27	37	107	32
TRINITY_DN28372_c3_g1_i19	101.791	3.90829	1.10813	3.52692	0.000420431	0.00544038	XP_011862943.1	CD59 glycoprotein-like	42	3	55	227	0	384	23	105	146	0	66	21	29	96	0
TRINITY_DN28372_c3_g1_i22	112.98	5.73587	1.15584	4.9625	6.95922e-07	2.47055e-05	NA		40	0	54	83	1	522	4	103	65	0	107	13	38	132	1
TRINITY_DN28372_c3_g1_i7	56.2803	4.27396	1.41264	3.02551	0.00248216	0.0227166	XP_011862943.1	CD59 glycoprotein-like	276	7	2	42	4	26	16	0	0	2	284	0	0	38	6
TRINITY_DN28372_c3_g1_i9	358.702	5.82434	2.12245	2.74416	0.00606654	0.0447611	XP_011643788.1	uncharacterized LOC105431353	10	0	20	0	0	2338	0	0	145	0	226	18	0	34	0
TRINITY_DN28375_c2_g2_i20	10.0746	5.74598	1.89146	3.03785	0.00238271	0.0219832	XP_011704116.1	gastrin-releasing peptide receptor-like	43	0	0	47	0	29	0	3	0	2	3	0	1	3	0
TRINITY_DN28378_c0_g1_i7	24.7176	6.1027	1.71065	3.56747	0.000360445	0.00478971	NA		151	0	58	17	18	42	0	17	0	0	13	1	0	24	11
TRINITY_DN28382_c0_g1_i1	1564.33	1.79411	0.356754	5.02898	4.93085e-07	1.83498e-05	XP_012528953.1	protein RUFY3	1404	603	3708	950	1336	1295	473	2425	812	822	2126	712	3792	1123	1854
TRINITY_DN28389_c0_g1_i2	8.52668	5.02464	1.64573	3.05314	0.00226459	0.021161	XP_011883598.1	uncharacterized LOC105570767	6	0	0	18	8	8	0	12	11	28	16	0	8	9	0
TRINITY_DN28391_c1_g1_i2	1290.88	1.35452	0.289251	4.68286	2.82906e-06	8.27555e-05	XP_018043951.1	12 kDa FK506-binding protein	2298	806	2150	989	1728	1089	714	1078	593	1316	1601	780	1993	722	1245
TRINITY_DN28391_c1_g1_i5	1976.15	0.821528	0.292841	2.80537	0.00502587	0.0389215	XP_012530283.1	protein EFR3 homolog cmp44E	2503	1070	1482	2436	2840	1632	1263	1427	2497	1659	1635	1770	1364	3186	4288
TRINITY_DN28391_c1_g1_i6	1112.42	1.38919	0.504683	2.7526	0.00591237	0.0438557	XP_012530284.1	12 kDa FK506-binding protein	2165	877	1778	384	1667	1236	606	814	92	1145	1250	595	1790	198	1347
TRINITY_DN28393_c4_g1_i10	305.292	4.92487	0.96345	5.1117	3.19266e-07	1.25303e-05	XP_011870579.1	zinc finger protein 2-like	340	13	339	161	152	428	26	239	667	103	355	0	568	919	358
TRINITY_DN28393_c4_g1_i4	271.481	2.42709	0.756394	3.20876	0.00133307	0.0138831	XP_018303436.1	zinc finger protein 567-like	469	11	653	409	160	138	118	626	421	127	343	68	112	487	119
TRINITY_DN28393_c4_g3_i1	64.3606	4.20394	0.701173	5.99559	2e-09	1.41679e-07	XP_018303436.1	zinc finger protein 567-like	77	3	75	50	12	95	11	62	114	15	112	5	54	230	29
TRINITY_DN28402_c0_g1_i4	918.238	3.73896	0.834322	4.48143	7.41442e-06	0.000185425	XP_011175815.1	regucalcin-like	495	118	699	536	242	3322	151	1144	539	166	632	232	684	1505	399
TRINITY_DN28407_c1_g3_i5	31.3873	6.17937	2.16937	2.84847	0.00439307	0.0352029	NA		62	0	0	22	0	110	0	5	0	0	107	0	0	0	0
TRINITY_DN28408_c0_g3_i2	74.3822	5.89843	1.64621	3.58304	0.000339614	0.00457113	XP_011881817.1	uncharacterized LOC105569734	101	0	39	1	0	116	2	99	0	100	151	1	24	74	326
TRINITY_DN28414_c0_g2_i1	61.514	2.31938	0.809221	2.86619	0.00415445	0.0337711	XP_018347758.1	glucose-6-phosphate 1-dehydrogenase	45	6	52	100	11	46	39	38	72	14	205	30	100	96	4
TRINITY_DN28420_c0_g1_i1	166.532	1.97037	0.358595	5.4947	3.91373e-08	1.9878e-06	XP_018048148.1	atlastin	273	48	365	224	198	95	28	224	138	164	126	69	358	213	143
TRINITY_DN28420_c0_g1_i2	95.2712	1.81297	0.406549	4.4594	8.2189e-06	0.000202766	XP_011696922.1	replication protein A 70 kDa DNA-binding subunit	147	33	193	154	81	59	23	128	86	108	57	29	199	142	87
TRINITY_DN28420_c0_g1_i3	430.25	1.61307	0.314078	5.13589	2.80813e-07	1.11834e-05	XP_012057125.1	replication protein A 70 kDa DNA-binding subunit	590	120	1006	615	424	182	81	793	425	321	321	213	876	556	441
TRINITY_DN28420_c0_g1_i6	50.2005	2.64294	0.509315	5.1892	2.11198e-07	8.67887e-06	XP_011264532.1	replication protein A 70 kDa DNA-binding subunit	52	9	141	72	25	30	6	84	87	21	21	4	173	75	21
TRINITY_DN28429_c0_g1_i5	1101.56	0.854205	0.304022	2.80969	0.00495899	0.0384869	XP_011631123.1	centrosome-associated zinc finger protein CP190	1309	568	1158	1681	1979	920	676	541	1092	1114	1005	1039	1140	1430	1544
TRINITY_DN28433_c1_g1_i8	869.3	2.54334	0.898992	2.8291	0.00466788	0.0367747	XP_018359749.1	N-acetylneuraminate lyase-like	592	56	650	2035	47	2351	609	301	1069	154	1141	345	287	1248	270
TRINITY_DN28442_c3_g1_i12	99.7156	3.22398	1.1422	2.8226	0.00476362	0.037317	XP_018304501.1	fatty acyl-CoA reductase 1-like	161	0	239	170	18	78	20	209	92	1	74	15	143	395	0
TRINITY_DN28442_c3_g1_i15	26.1422	2.90849	0.8881	3.27495	0.0010568	0.0115369	XP_018354487.1	fatty acyl-CoA reductase 1-like	41	5	11	83	57	10	3	7	32	54	13	0	9	126	14
TRINITY_DN28447_c0_g1_i4	442.147	1.76824	0.517069	3.41974	0.000626812	0.00752766	XP_012224339.1	RWD domain-containing protein 2A	847	276	87	322	371	638	206	256	276	213	832	372	291	646	388
TRINITY_DN28449_c0_g1_i1	93.2294	4.75419	1.69126	2.81103	0.00493832	0.0383725	XP_018355724.1	putative DNA helicase Ino80	133	0	297	11	290	0	3	0	182	101	102	0	63	446	85
TRINITY_DN28449_c1_g1_i8	154.315	4.35863	0.768643	5.67054	1.42346e-08	8.13145e-07	XP_011704806.1	60S ribosomal protein L10a-like	99	28	43	54	91	206	20	41	31	64	912	23	22	42	45
TRINITY_DN28449_c1_g1_i9	458.072	4.84717	1.26565	3.82977	0.000128262	0.00204346	XP_018344700.1	bursicon	310	35	4	4	25	877	44	0	0	9	2960	75	8	0	183
TRINITY_DN28449_c1_g2_i2	35.5307	3.14081	0.546102	5.75134	8.85406e-09	5.35083e-07	XP_018310552.1	bursicon	70	6	44	36	30	48	9	28	20	10	76	12	26	31	51
TRINITY_DN28452_c0_g1_i29	323.296	2.08878	0.437417	4.77526	1.79478e-06	5.56887e-05	XP_012059634.1	putative inositol monophosphatase 3	301	77	505	610	520	225	83	402	340	179	454	133	339	706	261
TRINITY_DN28459_c0_g3_i10	61.5242	3.93785	1.19947	3.28299	0.00102713	0.0112836	XP_018317454.1	putative homeodomain transcription factor	213	0	67	418	4	12	5	5	92	4	26	8	64	177	0
TRINITY_DN28459_c0_g3_i11	225.055	6.66104	1.66018	4.01225	6.0143e-05	0.00108786	XP_011867380.1	synaptic vesicle glycoprotein 2B-like	96	0	7	409	0	0	4	51	1487	0	1121	2	15	59	1
TRINITY_DN28460_c2_g1_i17	18.4928	4.86197	1.41269	3.44165	0.000578188	0.00704696	XP_011645668.1	trichohyalin-like	37	5	3	3	0	22	0	0	2	0	120	0	0	5	1
TRINITY_DN28460_c2_g1_i7	56.9619	6.55296	2.06896	3.16727	0.00153876	0.0155426	XP_011064636.1	uncharacterized LOC105152203	192	0	0	13	11	27	0	39	0	0	356	0	0	32	0
TRINITY_DN28461_c0_g1_i2	11.8901	5.58915	1.91011	2.92609	0.00343248	0.0291448	XP_018044713.1	armadillo segment polarity protein	33	0	0	6	28	0	0	0	27	21	46	0	0	17	0
TRINITY_DN28462_c1_g1_i3	119.406	1.48872	0.475929	3.12803	0.00175982	0.0172783	XP_012228885.1	glutathione synthetase-like	168	58	46	109	300	106	36	106	131	242	66	51	72	106	297
TRINITY_DN28473_c4_g1_i1	3911.22	1.08466	0.259485	4.18005	2.91451e-05	0.000593008	XP_018396288.1	uncharacterized LOC108774635	5459	2725	5631	3887	3275	2881	2727	3553	3266	2523	6653	3166	4902	3387	2927
TRINITY_DN28475_c0_g1_i1	6.52962	5.2347	1.30276	4.01816	5.86541e-05	0.00106556	NA		16	0	1	0	23	3	0	0	0	25	8	0	0	0	31
TRINITY_DN28476_c0_g1_i1	71.8052	3.78671	1.06457	3.55702	0.000375091	0.00495453	XP_011879647.1	ubiquitin-like protein 7	81	0	361	55	245	5	2	94	8	32	15	4	198	58	141
TRINITY_DN28479_c0_g1_i2	10.6759	4.18679	1.27815	3.27566	0.00105414	0.0115146	NA		23	0	2	14	1	3	0	2	28	0	48	4	11	13	0
TRINITY_DN28482_c0_g2_i1	61.9595	6.33336	2.21757	2.85599	0.00429024	0.0346275	XP_018392738.1	F-box only protein 28	50	0	0	0	0	279	0	0	0	0	202	0	0	0	0
TRINITY_DN28482_c0_g2_i2	216.011	9.52963	1.93492	4.92507	8.43303e-07	2.9355e-05	XP_018301549.1	uncharacterized LOC108721490	134	0	0	0	0	490	0	0	0	0	1406	1	0	1	0
TRINITY_DN28482_c0_g2_i3	139.053	10.4869	1.80398	5.81319	6.12932e-09	3.85941e-07	XP_018301549.1	uncharacterized LOC108721490	66	0	1	0	1	543	0	2	0	0	598	0	0	0	0
TRINITY_DN28482_c0_g3_i2	6.5046	5.93425	2.18581	2.71489	0.00662971	0.0477157	XP_012063754.1	F-box only protein 28	4	0	0	0	0	9	0	0	0	0	50	0	0	1	0
TRINITY_DN28482_c0_g4_i1	3109.37	11.913	0.941138	12.6581	1.00864e-36	3.98781e-33	XP_012063754.1	F-box only protein 28	3108	5	19	4	8	12528	1	24	7	7	11741	1	16	11	2
TRINITY_DN28489_c1_g1_i2	70.974	1.84748	0.623034	2.9653	0.00302386	0.0264681	XP_011692743.1	NAD kinase 2. mitochondrial	124	17	172	119	44	79	27	115	31	33	38	38	60	153	45
TRINITY_DN28489_c1_g1_i5	37.9704	6.8557	1.56908	4.36924	1.24681e-05	0.000289172	XP_011692743.1	NAD kinase 2. mitochondrial	64	0	45	108	99	61	0	56	20	0	8	0	14	63	68
TRINITY_DN28496_c0_g1_i1	12.2723	6.50933	1.71119	3.80397	0.000142395	0.00222799	XP_018307074.1	putative inositol monophosphatase 3	14	0	7	0	0	10	0	30	0	0	67	0	14	0	0
TRINITY_DN28496_c0_g1_i13	544.752	6.32915	1.67686	3.7744	0.000160395	0.0024685	XP_011067729.1	synaptic vesicle glycoprotein 2B-like	106	19	1245	297	0	348	0	256	174	20	2996	0	1154	272	0
TRINITY_DN28496_c0_g1_i4	99.7008	4.41747	1.29909	3.40043	0.000672807	0.00799439	XP_011647548.1	synaptic vesicle glycoprotein 2B-like	10	9	79	4	0	115	22	141	8	3	558	0	166	5	4
TRINITY_DN28496_c0_g1_i7	17.2106	4.6009	1.63056	2.82168	0.00477729	0.0373935	XP_018392666.1	synaptic vesicle glycoprotein 2B-like	9	0	6	9	2	0	4	20	13	0	129	0	4	7	0
TRINITY_DN28496_c0_g1_i9	10.6163	5.42405	1.61658	3.35526	0.000792896	0.00915346	XP_019883126.1	synaptic vesicle glycoprotein 2B	0	0	8	9	0	13	1	15	10	0	54	0	13	3	0
TRINITY_DN28498_c0_g1_i3	1052.53	1.81905	0.524481	3.46828	0.000523805	0.00650268	XP_011170049.1	aldose reductase-like	893	498	589	2398	353	1208	259	1204	2137	229	1612	646	665	2568	408
TRINITY_DN28500_c0_g1_i15	57.3429	3.19109	1.08971	2.92838	0.00340738	0.0289973	XP_018392210.1	nuclear protein localization protein 4 homolog	129	22	98	67	128	29	0	68	50	47	81	0	42	44	108
TRINITY_DN28501_c0_g2_i8	131.048	3.11829	1.1081	2.81409	0.00489154	0.0380755	XP_011168285.1	uncharacterized LOC105201780	102	9	25	238	941	32	5	3	211	49	10	0	11	123	819
TRINITY_DN28512_c1_g1_i1	33.9256	2.22507	0.718413	3.0972	0.00195361	0.0187664	NA		43	7	23	23	37	51	19	13	36	16	38	10	15	83	99
TRINITY_DN28512_c1_g1_i2	621.988	1.67697	0.553292	3.03089	0.00243831	0.0223944	XP_017887041.1	transmembrane protein 35	898	317	350	661	501	1256	372	317	676	233	441	415	414	915	923
TRINITY_DN28512_c1_g2_i1	40.6043	1.61503	0.500769	3.22511	0.00125925	0.0132707	XP_012057347.1	NF-kappa-B inhibitor alpha-like	68	12	25	41	29	64	31	25	46	28	36	28	23	82	50
TRINITY_DN28518_c0_g2_i1	20.556	2.1773	0.662795	3.28504	0.00101969	0.0112243	XP_011171616.1	uncharacterized LOC105204256	43	6	38	28	21	12	6	39	22	10	20	6	48	16	2
TRINITY_DN28518_c0_g2_i3	7886.9	2.07989	0.349995	5.94262	2.80502e-09	1.90344e-07	XP_011167747.1	peroxiredoxin 1	6189	939	35423	2332	4236	4169	1748	17669	3801	2269	5456	2055	29803	3713	5163
TRINITY_DN28522_c1_g1_i17	42.39	6.86781	1.70883	4.01901	5.84432e-05	0.00106352	XP_008547844.1	uncharacterized LOC103571454	37	0	0	0	94	76	0	76	39	75	47	0	28	70	66
TRINITY_DN28522_c1_g1_i3	43.8556	4.02012	1.26535	3.17709	0.00148763	0.015135	NA		21	0	98	118	0	24	1	208	128	9	5	2	32	68	1
TRINITY_DN28530_c2_g2_i1	118.603	1.90173	0.410216	4.63594	3.55325e-06	9.96329e-05	XP_018395172.1	E3 ubiquitin-protein ligase TRAIP-like	115	30	416	78	96	47	19	208	66	81	78	25	446	53	161
TRINITY_DN28530_c2_g2_i3	1055.13	0.956383	0.152898	6.25503	3.97438e-10	3.22062e-08	XP_018301637.1	E3 ubiquitin-protein ligase TRAIP	1355	538	1825	1009	1241	656	512	1506	884	857	862	732	2151	1219	1109
TRINITY_DN28530_c2_g2_i4	57.626	1.23993	0.384093	3.2282	0.00124571	0.0131631	XP_018060263.1	PC4 and SFRS1-interacting protein	112	28	120	41	53	30	31	76	53	48	42	27	119	41	82
TRINITY_DN28532_c0_g1_i7	57.1641	5.22131	1.81503	2.8767	0.00401852	0.032901	NA		0	0	86	1	156	0	0	193	90	55	80	0	155	127	8
TRINITY_DN28540_c0_g1_i6	215.135	6.83274	1.75154	3.90099	9.58015e-05	0.00159109	XP_011064205.1	RNA pseudouridylate synthase domain-containing protein 4-like	435	0	0	370	513	60	0	556	333	543	129	0	0	317	325
TRINITY_DN28543_c2_g1_i7	73.9415	4.41853	1.58448	2.78863	0.00529307	0.0404404	XP_018311009.1	uncharacterized protein KIAA0930 homolog	345	14	16	0	26	128	0	96	63	37	52	0	190	27	1
TRINITY_DN28543_c2_g2_i1	4.00079	5.32952	1.28314	4.15351	3.2742e-05	0.000653266	XP_018366207.1	heterogeneous nuclear ribonucleoprotein R	13	0	0	4	10	3	0	0	5	3	12	0	0	6	3
TRINITY_DN28546_c0_g1_i7	360.528	1.12392	0.402094	2.79515	0.0051875	0.0398242	XP_011170171.1	ubiquitin-conjugating enzyme E2-24 kDa	488	80	818	273	597	130	160	413	290	337	273	233	1036	348	390
TRINITY_DN28554_c0_g1_i1	7.52044	3.98503	1.19255	3.34159	0.000832989	0.00952416	XP_011643578.1	chromosome-associated kinesin KIF4A	22	2	3	3	9	13	1	0	4	0	16	0	2	12	17
TRINITY_DN28570_c0_g1_i21	78.5455	7.68192	1.41309	5.43626	5.44117e-08	2.6645e-06	XP_011064520.1	uncharacterized LOC105152121	236	2	104	0	0	292	0	19	2	0	91	0	104	0	4
TRINITY_DN28570_c0_g1_i3	72.0931	8.84376	1.85287	4.773	1.81506e-06	5.62481e-05	XP_012528949.1	uncharacterized LOC105832497	788	0	6	0	0	111	0	2	0	0	45	0	0	2	0
TRINITY_DN28574_c0_g1_i2	1461.52	1.10387	0.285237	3.87	0.000108835	0.00177345	XP_011699045.1	26S proteasome non-ATPase regulatory subunit 4	1861	824	2114	1144	1924	1241	784	1536	1210	1049	1659	1173	1447	1940	2343
TRINITY_DN28580_c0_g1_i14	238.185	3.19619	0.896602	3.56478	0.000364167	0.00483404	XP_011707811.1	uncharacterized LOC105462704	476	53	341	224	760	280	10	49	224	114	205	52	194	35	782
TRINITY_DN28580_c0_g1_i19	62.8586	2.29959	0.809099	2.84216	0.00448093	0.0357328	XP_018366167.1	uncharacterized LOC108763222	145	3	80	98	162	40	12	25	109	24	39	36	82	51	149
TRINITY_DN28580_c0_g1_i20	288.566	2.16255	0.315582	6.85259	7.25254e-12	8.70293e-10	XP_018366163.1	uncharacterized LOC108763222	348	80	369	195	588	238	80	328	187	539	362	104	420	153	397
TRINITY_DN28584_c1_g1_i5	599.165	0.932294	0.274766	3.39305	0.000691188	0.00817016	XP_011166368.1	alpha-1.2-mannosyltransferase ALG9	962	338	564	695	691	346	434	579	539	410	777	516	681	778	881
TRINITY_DN28586_c0_g3_i2	9.13369	5.2456	1.7218	3.04658	0.00231464	0.0215057	XP_012523823.1	alpha-tocopherol transfer protein-like	21	0	9	13	22	0	0	7	6	15	26	0	0	0	25
TRINITY_DN28586_c0_g3_i3	382.462	1.68962	0.558616	3.02466	0.00248911	0.022769	XP_011157788.1	alpha-tocopherol transfer protein-like	198	92	173	444	631	322	148	226	438	924	536	208	175	811	617
TRINITY_DN28586_c0_g4_i1	11.039	5.85569	1.78712	3.27661	0.00105063	0.0114846	XP_011157788.1	alpha-tocopherol transfer protein-like	22	0	0	0	0	16	0	0	0	0	69	1	5	3	1
TRINITY_DN28586_c0_g4_i2	12.697	6.47913	1.28198	5.05402	4.32605e-07	1.63687e-05	XP_019883037.1	RIMS-binding protein 2	28	0	2	1	3	20	0	1	3	2	66	1	10	2	3
TRINITY_DN28593_c1_g1_i1	118.541	5.81175	1.97279	2.94596	0.00321955	0.0278072	NA		0	0	0	0	324	100	0	0	177	540	143	0	0	336	318
TRINITY_DN28602_c3_g1_i10	224.84	1.70568	0.322792	5.28415	1.26292e-07	5.574e-06	XP_018051068.1	methyltransferase-like protein 6	464	126	272	175	440	218	78	209	147	200	205	112	186	194	405
TRINITY_DN28602_c3_g1_i6	215.82	1.54102	0.412597	3.73492	0.000187774	0.00281545	XP_018396193.1	methyltransferase-like protein 6	461	111	223	290	467	141	92	195	168	257	202	102	277	207	175
TRINITY_DN28606_c0_g1_i1	36.2929	2.71371	0.61442	4.41671	1.00215e-05	0.000239823	NA		34	11	59	39	45	48	12	17	22	18	88	10	30	31	44
TRINITY_DN28606_c0_g2_i1	12.9647	2.56368	0.768713	3.33503	0.000852911	0.00971261	NA		10	1	12	13	15	16	4	14	13	3	24	6	21	19	19
TRINITY_DN28614_c0_g1_i13	57.1316	1.99072	0.506939	3.92695	8.60314e-05	0.00145718	XP_003702799.1	gamma-aminobutyric acid receptor-associated protein	94	12	52	96	104	31	17	76	70	36	55	23	36	105	132
TRINITY_DN28623_c3_g1_i23	5.89687	5.94607	1.33018	4.47014	7.81694e-06	0.000194437	NA		7	0	0	3	8	4	0	1	4	5	32	0	1	4	7
TRINITY_DN28623_c3_g1_i8	3.77719	4.49621	1.61942	2.77643	0.00549586	0.0415336	NA		0	0	0	1	3	5	0	0	1	1	24	1	1	5	1
TRINITY_DN28624_c0_g1_i2	10285.3	1.84077	0.272406	6.75743	1.40457e-11	1.59036e-09	XP_018392627.1	60S ribosomal protein L9	20064	4132	6855	12617	16812	11493	5432	6395	7555	6783	14840	6374	6538	11666	14091
TRINITY_DN28624_c0_g1_i5	2777.18	1.56672	0.312369	5.0156	5.28694e-07	1.94395e-05	XP_011137101.1	60S ribosomal protein L9	5724	2073	2025	3162	3875	3326	1447	1874	2012	1854	3461	1486	1783	2880	3192
TRINITY_DN28624_c0_g1_i7	2219.39	1.67877	0.384247	4.36899	1.24822e-05	0.000289398	XP_018374495.1	60S ribosomal protein L9	5071	1707	1628	2616	3287	2375	861	1729	1520	1534	2834	1101	1350	2213	2631
TRINITY_DN28629_c0_g1_i16	38.5108	3.1753	0.768579	4.13139	3.60571e-05	0.000709051	XP_014474815.1	organic cation transporter protein-like	144	7	43	11	3	61	24	20	10	21	95	5	20	11	7
TRINITY_DN28637_c0_g1_i8	284.017	3.44198	0.964339	3.56927	0.000357984	0.00476038	XP_018407243.1	uncharacterized LOC108783226	361	51	336	738	122	208	42	214	538	134	443	0	309	557	459
TRINITY_DN28638_c0_g1_i2	37.7531	2.60008	0.955142	2.72219	0.00648508	0.0469318	XP_018392234.1	alaserpin-like	41	9	76	103	20	54	16	29	26	5	62	6	2	78	27
TRINITY_DN28638_c0_g2_i2	119.291	1.27157	0.451138	2.81858	0.00482366	0.037674	XP_018301965.1	alaserpin-like	89	52	185	184	45	61	60	124	197	42	200	70	181	323	51
TRINITY_DN28641_c3_g2_i2	217.948	2.13171	0.58127	3.66734	0.000245089	0.0034975	XP_018339994.1	uncharacterized LOC108747176	106	57	442	375	126	281	64	468	282	88	129	44	439	245	134
TRINITY_DN28641_c3_g2_i4	947.375	1.62747	0.503198	3.23425	0.00121964	0.0129514	XP_018339994.1	uncharacterized LOC108747176	962	448	771	1032	765	1798	407	515	711	483	1184	983	778	1062	1052
TRINITY_DN28647_c0_g3_i1	2435.26	2.32504	0.385731	6.02761	1.66401e-09	1.18933e-07	XP_011702390.1	uncharacterized LOC105458621	3499	708	3123	1730	1819	4569	1029	2759	1318	1494	2728	1199	3058	1940	2176
TRINITY_DN28647_c0_g3_i5	18.0907	3.93773	1.28512	3.0641	0.00218323	0.0205671	XP_012055639.1	translocon-associated protein subunit gamma	114	1	6	91	14	4	0	8	19	2	7	5	1	12	21
TRINITY_DN28650_c4_g3_i1	1445.67	1.19907	0.276364	4.33874	1.433e-05	0.000324038	XP_011697663.1	glutamine synthetase 2 cytoplasmic-like	2195	851	3105	1483	449	1173	740	1727	1802	582	1629	1048	2596	1527	664
TRINITY_DN28652_c0_g1_i7	214.016	1.89013	0.632573	2.988	0.00280814	0.0250087	XP_011160850.1	cilia- and flagella-associated protein 52	266	66	171	138	374	308	121	204	119	280	251	104	368	27	227
TRINITY_DN28666_c0_g2_i2	256.088	2.84814	0.537641	5.29747	1.1742e-07	5.23159e-06	XP_011637439.1	glutathione S-transferase-like	395	73	219	210	253	681	82	209	193	99	227	95	177	229	154
TRINITY_DN28666_c0_g2_i4	84.7503	2.03745	0.643881	3.16432	0.00155446	0.0156527	XP_018406777.1	uncharacterized protein K02A2.6-like	89	19	91	195	37	144	18	130	149	24	51	62	66	132	32
TRINITY_DN28667_c0_g1_i1	39.5911	3.72675	0.803665	4.6372	3.53166e-06	9.91386e-05	XP_012542591.1	insulin-like growth factor I	125	2	8	104	0	62	8	4	31	0	95	15	22	58	0
TRINITY_DN28667_c0_g1_i3	70.5469	2.64531	0.527088	5.01872	5.20176e-07	1.91827e-05	XP_012055930.1	cytochrome P450 9e2-like	207	24	14	143	3	131	18	14	98	3	104	45	35	118	0
TRINITY_DN28667_c0_g3_i1	136.573	2.78786	0.808862	3.44664	0.000567596	0.00694305	NA		130	20	19	132	3	195	41	44	68	3	618	122	68	167	7
TRINITY_DN28676_c0_g2_i1	710.341	1.49963	0.481802	3.11254	0.00185487	0.018016	XP_018303029.1	malate dehydrogenase-like	976	155	3542	413	500	228	154	1212	439	235	206	222	2714	300	420
TRINITY_DN28679_c1_g1_i7	22.6916	4.92881	1.60841	3.06439	0.00218115	0.0205559	XP_018054136.1	nidogen-2	63	0	25	9	56	7	0	36	0	103	8	1	33	24	0
TRINITY_DN28682_c0_g1_i17	36.2922	5.74789	1.65697	3.46892	0.000522555	0.00649252	XP_018363152.1	dynactin subunit 1	52	0	5	49	78	18	0	0	55	197	0	0	0	117	59
TRINITY_DN28682_c0_g1_i2	44.6131	5.87962	1.79557	3.27453	0.00105839	0.0115491	XP_018363150.1	dynactin subunit 1	41	0	226	86	61	36	0	0	46	111	40	0	0	84	3
TRINITY_DN28683_c0_g1_i1	403.105	1.44784	0.260352	5.56107	2.68119e-08	1.41637e-06	XP_012526723.1	cilia- and flagella-associated protein 52	494	176	561	487	451	329	169	482	344	348	474	251	749	413	379
TRINITY_DN28683_c0_g1_i2	169.096	2.23748	0.475535	4.70519	2.53624e-06	7.53639e-05	XP_012220295.1	golgin-45	260	32	230	102	282	216	92	174	84	119	232	67	107	119	362
TRINITY_DN28691_c0_g1_i4	93.096	7.08061	1.77815	3.98201	6.83345e-05	0.00120981	XP_016842396.1	uncharacterized LOC107981334	74	0	0	367	245	14	0	0	141	0	161	0	0	234	455
TRINITY_DN28692_c0_g1_i10	740.755	0.986207	0.344174	2.86543	0.00416439	0.0338415	XP_018304710.1	tolloid-like protein 1	899	513	486	958	1717	475	414	478	564	914	796	368	357	941	1902
TRINITY_DN28698_c5_g1_i3	770.163	1.05549	0.32531	3.24456	0.00117632	0.0125857	XP_018351566.1	calcium homeostasis endoplasmic reticulum protein	1264	389	1494	805	1370	253	346	880	652	791	663	400	1344	729	1072
TRINITY_DN28704_c0_g2_i4	100.901	5.3541	1.89784	2.82115	0.00478519	0.037428	XP_018315458.1	uncharacterized LOC108730333	122	0	180	489	309	80	0	0	0	156	29	0	0	193	228
TRINITY_DN28707_c0_g2_i3	1014.21	1.08782	0.317235	3.42907	0.000605642	0.00731552	XP_011330091.1	putative ammonium transporter 3	676	292	2800	903	1245	556	265	1998	668	795	413	440	3309	721	1312
TRINITY_DN28710_c0_g1_i2	559.481	4.28331	1.50788	2.84062	0.00450259	0.0358388	XP_012054432.1	eukaryotic translation initiation factor 3 subunit D	913	0	1760	3094	843	457	28	1543	58	46	145	29	26	26	174
TRINITY_DN28716_c1_g1_i2	57.8432	2.25806	0.754791	2.99164	0.00277488	0.0247892	NA		197	3	76	38	147	37	29	49	34	51	21	22	112	33	85
TRINITY_DN28717_c0_g1_i12	50.6694	5.93904	1.69218	3.5097	0.000448611	0.00573408	XP_018053855.1	uncharacterized protein DDB_G0287625-like	0	0	89	145	2	21	0	135	142	0	50	0	191	26	19
TRINITY_DN28725_c0_g2_i2	152.178	1.12104	0.374524	2.99324	0.00276033	0.024701	XP_018055009.1	protein suppressor of forked	230	93	225	116	385	140	62	123	110	184	87	99	136	147	252
TRINITY_DN28729_c1_g1_i10	133.255	3.19908	0.604891	5.28869	1.23198e-07	5.45665e-06	XP_011058003.1	leucine-rich repeat flightless-interacting protein 2	207	18	95	172	35	187	46	96	119	30	455	54	70	54	56
TRINITY_DN28730_c1_g1_i9	571.15	2.0595	0.617484	3.33531	0.000852036	0.00970641	XP_012536252.1	uncharacterized LOC105836627	685	169	257	1086	95	1147	293	259	808	129	593	349	267	1504	411
TRINITY_DN28733_c0_g1_i7	50.9571	6.0643	1.68726	3.59417	0.000325423	0.00441812	NA		99	1	101	190	26	34	0	57	0	1	116	0	0	124	44
TRINITY_DN28735_c0_g1_i1	12.8627	5.16017	1.91529	2.6942	0.00705573	0.0498936	XP_011068347.1	pancreas transcription factor 1 subunit alpha	42	0	18	61	0	15	0	14	39	0	0	0	15	0	0
TRINITY_DN28737_c0_g1_i11	489.317	1.19959	0.379927	3.15742	0.00159171	0.0159548	XP_011644978.1	voltage-dependent calcium channel subunit alpha-2/delta-3	680	344	204	363	528	533	310	253	408	819	757	434	256	491	566
TRINITY_DN28737_c0_g1_i5	805.731	1.43664	0.462076	3.1091	0.0018766	0.0181707	XP_011644977.1	voltage-dependent calcium channel subunit alpha-2/delta-3	975	416	328	462	800	1018	543	301	573	1619	1372	677	364	799	951
TRINITY_DN28737_c0_g1_i7	1479	1.30477	0.301455	4.32825	1.503e-05	0.000336323	XP_011644977.1	voltage-dependent calcium channel subunit alpha-2/delta-3	2236	983	718	921	1989	1556	976	535	1223	2337	2562	1272	682	1143	1824
TRINITY_DN28739_c0_g1_i1	839.145	1.6109	0.365778	4.40405	1.06248e-05	0.000252093	XP_011171191.1	mitochondrial import receptor subunit TOM20 homolog	817	407	1347	764	1029	787	259	1160	464	908	794	331	1556	874	1277
TRINITY_DN28742_c1_g4_i4	30.401	7.13909	1.5158	4.70979	2.47975e-06	7.38898e-05	XP_012223794.1	uncharacterized LOC105673038	15	0	10	2	17	59	0	38	91	2	56	0	77	41	4
TRINITY_DN28746_c1_g1_i18	26.2804	5.93806	1.98477	2.99181	0.00277333	0.0247863	XP_018058623.1	zinc transporter 1	67	0	6	72	0	61	0	32	59	0	0	0	68	0	0
TRINITY_DN28753_c0_g1_i5	593.746	1.68902	0.353916	4.77238	1.82064e-06	5.63745e-05	XP_011691065.1	39S ribosomal protein L4. mitochondrial	258	47	2747	186	236	113	48	1992	178	131	102	78	3204	134	303
TRINITY_DN28754_c0_g1_i6	1651.71	1.52039	0.229499	6.62483	3.47642e-11	3.59704e-09	XP_018399937.1	thioredoxin-like protein 1	2857	808	2056	1969	1810	1697	924	1361	1628	959	1795	970	1885	1893	2151
TRINITY_DN28754_c0_g1_i9	213.131	1.69768	0.290864	5.8367	5.3244e-09	3.40105e-07	XP_018399937.1	thioredoxin-like protein 1	428	93	310	267	363	143	70	168	246	191	177	97	289	253	296
TRINITY_DN28755_c1_g1_i2	459.358	2.04579	0.646157	3.1661	0.001545	0.015591	XP_011878210.1	cytochrome P450 6a2-like	574	153	417	1366	373	318	202	424	846	187	1010	199	316	341	90
TRINITY_DN28762_c0_g1_i2	6.03619	4.56706	1.4095	3.24021	0.00119443	0.0127558	XP_011054535.1	uncharacterized LOC105146151	11	0	8	20	17	5	0	4	5	9	3	0	7	0	11
TRINITY_DN28771_c0_g1_i14	51.8543	1.40349	0.492068	2.85223	0.00434131	0.0349159	XP_018373118.1	THAP domain-containing protein 1-like	90	38	22	67	74	29	19	24	70	45	100	39	10	110	54
TRINITY_DN28771_c0_g1_i18	67.357	1.40029	0.493224	2.83905	0.00452482	0.0359542	XP_020295059.1	uncharacterized aarF domain-containing protein kinase 5	97	47	18	114	79	66	41	36	63	32	136	52	18	84	87
TRINITY_DN28771_c0_g1_i19	31.4238	2.55262	0.642726	3.97156	7.14046e-05	0.00125177	XP_012532358.1	uncharacterized protein F13E9.13. mitochondrial	59	13	17	51	65	39	12	5	35	16	71	9	5	35	16
TRINITY_DN28784_c0_g1_i1	17.6076	3.77549	1.0508	3.59296	0.000326948	0.00443482	XP_012532021.1	alpha-2-macroglobulin-like protein 1	23	0	0	28	36	16	0	0	44	32	42	7	0	19	18
TRINITY_DN28786_c1_g2_i1	87.9433	2.95463	0.873546	3.38234	0.000718709	0.00844653	NA		41	18	95	317	1	90	8	97	140	17	156	21	139	164	27
TRINITY_DN28803_c0_g1_i1	9.73173	2.97619	0.825409	3.60572	0.000311292	0.00425318	NA		15	3	6	7	6	8	3	3	6	2	44	4	9	7	1
TRINITY_DN28803_c0_g2_i1	14.1973	2.34294	0.829508	2.8245	0.00473546	0.0371667	NA		20	5	7	11	6	7	11	9	5	1	69	6	7	14	3
TRINITY_DN28805_c1_g1_i6	496.297	1.22349	0.418924	2.92055	0.00349412	0.029548	XP_011704175.1	T-cell activation inhibitor. mitochondrial	762	209	217	974	384	306	301	137	726	247	922	540	258	1040	588
TRINITY_DN28807_c1_g2_i14	26.9263	6.9398	1.87739	3.69651	0.000218581	0.00318456	XP_011866514.1	uncharacterized LOC105561283	54	0	17	0	0	126	0	22	0	11	8	0	8	31	1
TRINITY_DN28812_c0_g1_i1	19.4513	5.53253	1.7197	3.21714	0.00129475	0.0135756	XP_012227383.1	sterol 24-C-methyltransferase-like	0	0	16	39	68	8	0	15	60	0	44	0	3	62	16
TRINITY_DN28812_c0_g1_i14	65.6768	1.95163	0.694201	2.81133	0.00493371	0.0383422	XP_011694770.1	zinc finger CCCH domain-containing protein 13	56	5	39	88	53	78	40	44	116	40	95	35	109	90	90
TRINITY_DN28812_c0_g1_i17	181.019	6.41993	1.79442	3.57771	0.000346612	0.00464529	XP_011694770.1	zinc finger CCCH domain-containing protein 13	0	0	564	485	757	275	0	172	265	0	48	0	128	266	51
TRINITY_DN28812_c0_g1_i8	79.3729	7.16755	1.75749	4.07829	4.53689e-05	0.000858454	XP_011175563.1	DBIRD complex subunit ZNF326	0	0	261	44	11	100	0	201	68	0	113	0	269	83	0
TRINITY_DN28818_c0_g1_i1	55.7135	7.34446	1.87074	3.92597	8.63826e-05	0.00146247	XP_018341492.1	non-specific lipid-transfer protein	216	0	0	200	0	66	0	0	29	0	60	0	0	296	27
TRINITY_DN28818_c0_g1_i4	28.4333	6.91115	1.8146	3.80864	0.000139733	0.00219318	XP_011872839.1	spidroin-2-like	58	0	0	64	0	77	0	0	9	0	9	0	0	206	0
TRINITY_DN28818_c0_g1_i8	13.3865	5.48921	1.48047	3.70776	0.000209101	0.00307266	NA		14	0	10	12	0	8	0	8	29	0	15	0	1	145	0
TRINITY_DN28818_c0_g1_i9	692.962	3.06677	0.65779	4.66224	3.12793e-06	8.99911e-05	XP_011872839.1	spidroin-2-like	728	38	187	1753	21	585	165	383	1535	7	950	135	378	4671	31
TRINITY_DN28821_c1_g1_i10	19.3528	6.15014	1.88906	3.25566	0.00113129	0.0121855	XP_012215630.1	uncharacterized methyltransferase C1347.09-like	9	0	0	0	0	11	0	5	28	4	102	0	19	55	29
TRINITY_DN28821_c1_g1_i9	191.511	2.00212	0.622279	3.2174	0.00129359	0.0135679	XP_018377790.1	juvenile hormone acid O-methyltransferase-like	293	16	243	307	65	230	124	285	426	40	150	72	135	484	52
TRINITY_DN28821_c1_g3_i1	91.4769	2.44803	0.652313	3.75284	0.000174841	0.00265223	NA		144	16	93	177	28	71	26	95	145	10	149	38	133	173	109
TRINITY_DN28824_c0_g1_i6	2217	1.62088	0.428693	3.78098	0.000156211	0.00241599	XP_018046189.1	ATP-dependent RNA helicase WM6	3610	744	4179	1493	2365	2695	942	3169	1577	1332	1010	1333	4155	2172	2620
TRINITY_DN28824_c0_g1_i9	618.347	1.01521	0.28428	3.57117	0.000355386	0.00473253	XP_018371123.1	ATP-dependent RNA helicase WM6	1173	284	467	779	1445	351	446	419	698	791	577	452	382	731	811
TRINITY_DN28825_c1_g1_i2	67.5512	3.73991	1.26421	2.95829	0.00309347	0.0269526	NA		207	16	13	29	38	248	24	16	21	26	77	0	7	8	0
TRINITY_DN28825_c1_g1_i3	104.494	2.99554	0.520014	5.76049	8.38683e-09	5.1013e-07	NA		260	34	26	59	34	354	42	22	45	27	116	47	24	49	43
TRINITY_DN28825_c1_g1_i4	64.8686	2.4329	0.463189	5.2525	1.5e-07	6.474e-06	NA		145	25	16	40	47	169	26	12	24	41	92	50	15	35	59
TRINITY_DN28828_c3_g1_i7	11.3458	4.11849	1.51591	2.71685	0.00659059	0.0475267	XP_018398526.1	uncharacterized mitochondrial protein AtMg00810-like	0	3	3	7	1	7	0	0	4	0	90	2	1	3	2
TRINITY_DN28831_c0_g1_i2	1065.07	1.34775	0.481206	2.80077	0.00509812	0.0393097	XP_011156483.1	TBC1 domain family member 31	1198	567	1073	1269	593	1523	713	1110	883	229	1327	862	1230	1521	989
TRINITY_DN28835_c4_g1_i5	7.43551	3.83589	1.14879	3.33908	0.000840561	0.00959607	NA		16	0	5	17	1	7	0	12	19	0	18	3	2	5	1
TRINITY_DN28836_c3_g1_i8	109.109	5.27178	1.95203	2.70067	0.00691998	0.0492138	NA		380	0	59	38	1308	0	0	0	103	0	33	0	72	103	27
TRINITY_DN28837_c2_g1_i4	722.558	0.746382	0.230963	3.23161	0.00123094	0.0130419	XP_014474562.1	transmembrane protein 50A	959	484	902	772	1279	550	401	627	559	771	515	583	938	702	1237
TRINITY_DN28837_c2_g2_i1	294.077	0.96123	0.290643	3.30725	0.000942162	0.0105335	XP_018305209.1	transmembrane protein 50A	306	166	768	236	344	187	119	365	185	199	233	170	741	237	351
TRINITY_DN28837_c2_g7_i1	829.243	3.13198	1.07421	2.9156	0.00355001	0.0299095	XP_018397342.1	programmed cell death protein 2	524	42	709	95	7	774	372	1430	2706	12	2368	64	776	1753	30
TRINITY_DN28837_c2_g8_i2	438.718	3.66478	1.04003	3.52374	0.000425506	0.00548731	XP_018305209.1	transmembrane protein 50A	230	21	383	36	17	346	108	570	1287	3	1536	63	462	1086	9
TRINITY_DN28840_c2_g1_i3	700.812	1.41754	0.327106	4.33359	1.46697e-05	0.000330214	XP_012221648.1	transducin beta-like protein 2	756	319	985	570	1142	580	291	555	599	589	984	504	922	592	1288
TRINITY_DN28844_c0_g2_i9	7.01922	3.02844	0.956327	3.16675	0.00154155	0.0155644	NA		7	0	10	9	8	12	0	11	7	6	7	4	11	4	4
TRINITY_DN28847_c1_g1_i1	689.537	1.25511	0.39371	3.1879	0.00143312	0.014723	NA		1454	487	157	802	1369	351	479	132	848	471	1257	467	153	976	1193
TRINITY_DN28848_c0_g2_i4	495.145	1.87162	0.549525	3.40588	0.000659504	0.00785746	XP_012060607.1	protein OSCP1	392	119	468	910	199	377	198	647	639	146	1036	334	752	752	360
TRINITY_DN28858_c3_g4_i1	25.1904	1.12763	0.390564	2.88717	0.00388719	0.0320424	NA		51	14	34	28	41	15	16	16	18	28	27	19	22	20	42
TRINITY_DN28862_c0_g2_i1	52.557	1.63602	0.586634	2.78882	0.00528998	0.040425	NA		50	19	30	27	78	70	27	36	101	33	65	34	49	74	85
TRINITY_DN28867_c0_g1_i6	14.3988	5.14918	1.87005	2.7535	0.00589626	0.0437712	XP_011642820.1	angio-associated migratory cell protein	0	0	10	28	0	29	0	11	0	10	11	0	61	22	26
TRINITY_DN28875_c0_g1_i6	164.427	1.48415	0.502901	2.95118	0.00316565	0.0274692	XP_018403147.1	protein CNPPD1	151	68	301	117	125	126	54	182	158	227	205	98	202	97	399
TRINITY_DN28877_c0_g2_i2	70.3508	1.14051	0.339135	3.36299	0.000771044	0.00895348	NA		73	32	69	96	128	60	36	55	102	51	67	47	60	105	130
TRINITY_DN28882_c0_g2_i2	200.886	6.90741	1.80723	3.8221	0.000132319	0.00209875	XP_011640795.1	FACT complex subunit spt16	892	0	0	750	845	106	0	129	187	37	0	0	301	163	79
TRINITY_DN28882_c0_g2_i3	155.896	5.84307	1.77579	3.29041	0.00100042	0.0110662	XP_018367364.1	FACT complex subunit spt16	300	0	37	338	323	0	0	319	12	213	0	0	768	238	175
TRINITY_DN28883_c5_g2_i2	12.8268	3.67752	1.00455	3.66085	0.000251384	0.00357137	NA		37	4	1	17	2	5	2	6	9	0	61	2	11	9	1
TRINITY_DN28883_c5_g2_i3	16.2962	4.51728	1.36167	3.31746	0.000908413	0.0102323	NA		26	0	3	15	6	0	0	4	41	8	78	4	13	18	17
TRINITY_DN28891_c1_g1_i6	380.749	1.00011	0.369915	2.70362	0.00685896	0.0488702	XP_018055040.1	alpha-tocopherol transfer protein-like	407	217	422	426	252	250	248	531	500	175	535	273	397	927	254
TRINITY_DN28897_c1_g1_i10	27.5416	4.52839	1.21773	3.71871	0.000200241	0.00296743	XP_012055641.1	secretion-regulating guanine nucleotide exchange factor	13	0	48	4	34	13	0	128	5	16	25	2	28	29	93
TRINITY_DN28897_c1_g1_i11	35.5214	3.58648	1.10037	3.25935	0.00111666	0.0120573	XP_019885490.1	secretion-regulating guanine nucleotide exchange factor-like	15	0	88	10	19	22	0	86	18	12	61	10	89	60	58
TRINITY_DN28897_c1_g1_i24	363.282	0.961972	0.306557	3.13799	0.00170112	0.0168473	XP_012055641.1	secretion-regulating guanine nucleotide exchange factor	517	210	519	474	395	338	175	352	318	298	267	337	575	376	381
TRINITY_DN28897_c1_g1_i4	265.156	1.85713	0.552943	3.35862	0.000783313	0.00906512	XP_012055641.1	secretion-regulating guanine nucleotide exchange factor	456	71	306	216	670	209	107	484	112	398	103	60	200	203	646
TRINITY_DN28897_c2_g1_i20	20.9552	7.30884	1.69386	4.3149	1.59679e-05	0.000354041	NA		41	0	0	13	0	47	0	6	10	0	93	0	0	15	5
TRINITY_DN28897_c2_g1_i5	16.7094	6.72269	1.54371	4.35488	1.33141e-05	0.0003052	NA		60	0	3	4	0	42	0	0	0	0	63	1	0	3	3
TRINITY_DN28898_c0_g1_i1	144.869	0.929382	0.276608	3.35992	0.000779645	0.00903241	NA		142	58	376	108	118	66	58	242	96	136	103	80	421	136	159
TRINITY_DN28899_c0_g2_i2	863.726	1.02108	0.22148	4.61025	4.02182e-06	0.000110356	XP_018394457.1	puff-specific protein Bx42-like	1129	532	1190	734	925	570	533	985	844	636	1190	666	1363	806	859
TRINITY_DN28904_c1_g2_i1	12.5257	6.51721	1.42284	4.58044	4.64006e-06	0.000124529	NA		79	0	2	2	4	16	0	0	1	0	46	1	1	0	0
TRINITY_DN28908_c0_g1_i1	50.1552	5.41602	1.64039	3.30167	0.000961123	0.0107088	XP_008180637.1	uncharacterized LOC103308656	104	7	11	10	0	216	0	8	0	1	109	0	0	1	4
TRINITY_DN28915_c0_g2_i2	814.35	1.14075	0.318496	3.58166	0.000341413	0.00458958	XP_018344673.1	baculoviral IAP repeat-containing protein 6	923	433	1380	862	1009	608	558	1071	601	564	916	363	1212	692	1224
TRINITY_DN28915_c0_g2_i5	25.4362	7.11292	1.42025	5.00823	5.49319e-07	2.01047e-05	XP_011155361.1	pre-rRNA-processing protein TSR1 homolog	17	0	0	11	31	49	0	0	10	43	37	0	0	3	171
TRINITY_DN28917_c0_g1_i3	284.641	3.75219	0.603037	6.22216	4.90361e-10	3.89272e-08	XP_018348473.1	transient receptor potential cation channel protein painless-like	660	71	116	224	80	429	36	96	135	335	832	60	95	155	336
TRINITY_DN28917_c0_g2_i2	133.135	5.7951	0.790257	7.33318	2.2475e-13	3.57691e-11	XP_018348450.1	transient receptor potential cation channel protein painless-like	281	9	31	95	104	231	0	10	98	63	427	10	9	100	256
TRINITY_DN28917_c0_g2_i3	11.6323	2.80738	1.0108	2.77737	0.00548004	0.0414557	XP_018348450.1	transient receptor potential cation channel protein painless-like	16	0	1	36	23	7	4	10	25	13	5	0	13	29	18
TRINITY_DN28921_c0_g2_i3	372.19	3.11671	0.965382	3.22848	0.0012445	0.0131559	XP_012054512.1	DNA replication licensing factor Mcm5	495	34	1422	309	369	187	0	934	238	234	80	57	1391	183	104
TRINITY_DN28925_c0_g1_i3	29.4255	4.74079	1.47385	3.2166	0.00129719	0.0135886	XP_018049281.1	uncharacterized LOC108687813	112	4	0	7	0	59	5	0	0	2	127	0	0	2	0
TRINITY_DN28925_c0_g1_i5	15.686	6.10539	1.55565	3.92467	8.68499e-05	0.00146839	XP_018049281.1	uncharacterized LOC108687813	37	0	0	1	0	41	0	0	0	1	74	2	0	0	0
TRINITY_DN28925_c0_g2_i8	1529.75	1.76372	0.461979	3.81775	0.000134677	0.00212761	XP_018049281.1	uncharacterized LOC108687813	3007	1014	1764	902	1945	1970	329	1105	949	1088	2104	1230	1996	615	1582
TRINITY_DN28926_c0_g1_i8	2223.69	3.93116	1.23184	3.19128	0.00141645	0.0145996	XP_011691897.1	SCO-spondin-like	3082	412	1183	6669	98	4351	0	1645	4291	286	2892	290	2093	2836	1074
TRINITY_DN28942_c0_g1_i4	992.162	1.60706	0.556406	2.88828	0.00387354	0.0319579	XP_012530306.1	kinectin-like	2209	584	350	658	257	1749	599	443	776	171	1867	1291	639	360	679
TRINITY_DN28942_c0_g1_i6	131.833	3.01879	0.926527	3.25818	0.0011213	0.0120986	XP_012530311.1	kinectin-like	394	0	116	100	169	232	62	76	110	35	175	53	58	110	144
TRINITY_DN28942_c0_g1_i8	901.399	1.76741	0.570967	3.09548	0.00196497	0.0188562	XP_011163725.1	kinectin	1958	330	1126	687	966	1234	654	599	733	127	1280	631	511	1054	918
TRINITY_DN28942_c0_g2_i2	271.617	1.13467	0.418071	2.71405	0.00664663	0.0477879	XP_012530309.1	kinectin-like	445	126	479	198	158	236	196	279	214	296	282	211	483	269	138
TRINITY_DN28949_c1_g1_i4	79.1724	2.43749	0.626316	3.89179	9.95056e-05	0.00164425	XP_011629559.1	peroxidasin	114	29	82	42	59	183	41	36	114	45	114	31	45	31	47
TRINITY_DN28949_c1_g1_i6	10.6421	4.43137	1.63367	2.71252	0.00667745	0.0479544	XP_018052490.1	uncharacterized LOC108689977	23	0	6	0	12	0	0	19	13	19	4	0	22	42	28
TRINITY_DN28951_c1_g1_i4	2757.12	2.16816	0.382763	5.6645	1.47455e-08	8.40418e-07	XP_012526174.1	probable phospholipid hydroperoxide glutathione peroxidase	3980	945	2303	5284	1619	3304	955	2412	3238	859	4427	1443	1513	6354	2064
TRINITY_DN28953_c0_g1_i7	293.474	1.32113	0.379229	3.48371	0.000494506	0.00620561	XP_012151228.1	symplekin	376	205	333	300	378	376	127	212	223	162	358	247	381	284	270
TRINITY_DN28962_c1_g1_i1	8.29726	4.43919	1.26468	3.51012	0.000447898	0.00572887	NA		22	1	4	0	3	34	1	0	1	13	4	1	1	1	3
TRINITY_DN28965_c1_g1_i1	53.1178	5.63594	1.91624	2.94114	0.00327005	0.0281378	XP_012057489.1	voltage-dependent calcium channel subunit alpha-2/delta-3-like	273	0	250	180	74	0	0	34	48	0	14	0	0	41	21
TRINITY_DN28965_c1_g1_i3	43.2925	5.15234	1.8791	2.74192	0.00610814	0.0449576	XP_011876376.1	zinc finger and BTB domain-containing protein 17-like	84	0	148	148	130	0	0	81	54	0	40	0	0	19	59
TRINITY_DN28965_c1_g1_i5	107.504	5.29548	1.90917	2.77371	0.00554202	0.0417638	XP_011876377.1	zinc finger and BTB domain-containing protein 17-like	312	0	381	235	303	0	0	125	316	0	54	0	0	87	118
TRINITY_DN28968_c0_g1_i1	766.738	4.09674	1.0428	3.92861	8.54398e-05	0.00144964	XP_018349745.1	cyclin-Y	5764	5	65	457	363	961	143	434	666	112	415	233	144	1031	305
TRINITY_DN28968_c0_g1_i3	2431.78	3.50388	0.760036	4.61015	4.02381e-06	0.000110356	XP_012539637.1	vasorin-like	10883	176	1003	2064	1889	5848	853	1388	970	353	1367	799	878	2556	1002
TRINITY_DN28977_c0_g1_i1	10.6446	5.96181	1.91324	3.11608	0.00183276	0.0178585	XP_012220863.1	DNA-directed RNA polymerases I. II. and III subunit RPABC2	36	0	1	40	0	10	0	0	1	0	47	0	0	0	2
TRINITY_DN28977_c0_g1_i13	49.1818	5.59046	1.42238	3.93035	8.48218e-05	0.00144189	XP_018369494.1	beta-mannosidase	198	0	3	52	0	152	7	28	34	0	75	0	6	4	0
TRINITY_DN28977_c0_g1_i31	252.189	3.99239	1.47591	2.70504	0.00682961	0.0487164	XP_018352891.1	beta-mannosidase	402	0	60	199	0	975	99	76	67	0	436	18	148	136	25
TRINITY_DN28977_c0_g1_i33	350.294	4.01334	0.797733	5.03093	4.88116e-07	1.81969e-05	XP_012227118.1	beta-mannosidase	533	57	153	427	16	1339	27	90	92	24	553	126	170	107	19
TRINITY_DN28982_c1_g1_i11	39.0052	1.78772	0.50238	3.55851	0.00037296	0.00493195	NA		89	15	22	84	40	22	23	13	45	30	77	24	25	33	45
TRINITY_DN28982_c1_g2_i1	678.846	1.56803	0.493294	3.17869	0.00147944	0.0150772	XP_011701491.1	origin recognition complex subunit 1	1626	295	369	1061	702	341	455	376	729	491	1530	598	185	598	613
TRINITY_DN28982_c1_g2_i2	1043.03	1.55522	0.345206	4.5052	6.63117e-06	0.000168571	XP_018374782.1	cAMP-responsive element-binding protein-like 2	1932	601	1043	1581	875	662	551	825	1016	514	2033	684	995	1073	1036
TRINITY_DN28986_c1_g1_i4	21.1136	5.55711	1.71914	3.23249	0.00122715	0.0130128	XP_012220863.1	DNA-directed RNA polymerases I. II. and III subunit RPABC2	107	2	9	0	20	7	0	0	0	2	94	0	0	0	43
TRINITY_DN28987_c0_g1_i6	960.674	0.75286	0.201863	3.72956	0.000191813	0.00286059	XP_012542969.1	zinc finger protein 26-like	1673	580	1565	759	1528	606	670	1032	665	896	711	794	1177	798	1502
TRINITY_DN28991_c1_g2_i12	44.3281	1.67109	0.596278	2.80253	0.0050703	0.0391687	XP_011691955.1	protein phosphatase PP2A 55 kDa regulatory subunit	36	14	172	20	42	11	4	105	29	15	37	12	160	13	45
TRINITY_DN28994_c1_g1_i6	406.611	0.923068	0.295478	3.12398	0.00178423	0.0174676	XP_011061512.1	mitochondrial Rho GTPase	480	215	968	203	282	230	252	568	321	262	489	300	952	263	366
TRINITY_DN28996_c5_g2_i2	7.85106	5.54331	1.78156	3.11148	0.0018615	0.0180672	NA		11	1	0	0	2	9	0	0	0	0	57	0	1	0	0
TRINITY_DN29001_c0_g1_i6	323.184	3.05672	1.09593	2.78915	0.00528464	0.0403883	XP_011704678.1	protein atonal homolog 8	293	72	212	391	308	685	0	196	339	186	736	197	60	273	229
TRINITY_DN29002_c2_g1_i3	7.34855	2.63476	0.878004	3.00085	0.00269225	0.0242057	NA		7	0	15	11	5	5	1	9	13	1	14	4	8	20	2
TRINITY_DN29002_c2_g1_i8	31.9292	3.92028	1.43554	2.73088	0.00631656	0.0460763	XP_018308820.1	F-box/WD repeat-containing protein 9-like	19	0	199	36	4	18	1	81	3	1	0	1	150	1	9
TRINITY_DN29006_c0_g1_i3	190.113	1.69922	0.55672	3.05219	0.00227175	0.0212068	XP_018365929.1	transcription elongation factor. mitochondrial-like	168	25	829	106	85	84	60	551	116	108	63	27	584	48	195
TRINITY_DN29011_c0_g1_i11	82.584	5.46119	1.54673	3.53081	0.000414293	0.00537872	XP_012537341.1	probable helicase with zinc finger domain	3	0	195	96	153	34	0	38	311	225	0	0	105	117	200
TRINITY_DN29012_c4_g1_i4	253.829	2.36468	0.677568	3.48996	0.000483099	0.00609095	XP_011334259.1	sodium/potassium/calcium exchanger 4	766	61	110	403	21	436	124	134	315	84	289	163	284	170	99
TRINITY_DN29012_c4_g1_i7	114.693	3.05925	0.901462	3.39365	0.000689676	0.00815613	XP_018043773.1	sodium/potassium/calcium exchanger 3-like	448	7	42	220	1	221	19	70	183	2	87	81	128	52	6
TRINITY_DN29016_c1_g1_i1	15.5733	3.37799	0.81557	4.14188	3.44474e-05	0.000682039	NA		17	0	5	24	48	9	0	2	15	35	27	6	6	24	36
TRINITY_DN29021_c0_g1_i1	246.031	1.65466	0.360267	4.59287	4.372e-06	0.000118428	XP_012147632.1	slit homolog 3 protein	392	131	106	419	348	268	151	98	319	191	405	135	58	255	330
TRINITY_DN29022_c0_g1_i4	62.3156	7.19083	1.65043	4.35696	1.31883e-05	0.000302905	XP_018057244.1	spermatogenesis-associated protein 20	72	0	0	108	193	10	0	0	126	61	146	0	36	94	210
TRINITY_DN29031_c0_g1_i8	6.2492	5.65421	1.80281	3.13634	0.00171073	0.0169291	XP_012234741.1	rab GTPase-activating protein 1-like	22	0	0	18	0	14	0	1	0	0	18	0	0	1	1
TRINITY_DN29031_c0_g2_i1	39.8688	8.66463	1.49808	5.78381	7.3029e-09	4.48191e-07	XP_012234741.1	rab GTPase-activating protein 1-like	80	0	4	19	1	215	0	1	4	0	30	0	4	2	0
TRINITY_DN29031_c0_g3_i3	10.9999	5.65883	2.09355	2.70298	0.00687203	0.0489401	XP_012234741.1	rab GTPase-activating protein 1-like	14	0	4	2	5	67	0	0	0	0	0	0	0	0	5
TRINITY_DN29031_c0_g3_i4	432.28	3.12379	0.574674	5.43576	5.45634e-08	2.67019e-06	XP_014471835.1	rab GTPase-activating protein 1-like	726	146	256	318	380	1393	103	115	266	218	394	149	174	279	299
TRINITY_DN29031_c0_g3_i5	10.3716	6.35637	1.28177	4.95906	7.08351e-07	2.50993e-05	XP_012234731.1	rab GTPase-activating protein 1-like	19	0	20	2	10	25	0	4	9	8	13	0	18	2	6
TRINITY_DN29034_c1_g1_i3	26.0021	6.82692	1.68141	4.06023	4.90239e-05	0.000916075	XP_012220317.1	atrial natriuretic peptide receptor 1	64	0	0	67	0	29	0	25	98	0	49	0	36	9	0
TRINITY_DN29036_c1_g2_i3	724.116	1.16002	0.24051	4.82317	1.41293e-06	4.53581e-05	XP_011860509.1	activating transcription factor 7-interacting protein 1	1018	410	1106	711	1009	471	309	641	710	694	719	455	1184	684	1188
TRINITY_DN29052_c0_g1_i1	3.17955	4.14924	1.53216	2.70809	0.00676711	0.0483671	XP_011647118.1	histidine triad nucleotide-binding protein 1	11	0	6	0	9	0	0	2	3	3	5	0	9	0	4
TRINITY_DN29064_c0_g1_i2	269.58	1.18738	0.360404	3.29459	0.000985665	0.0109293	XP_011062901.1	uncharacterized LOC105151079	308	93	824	214	335	103	85	582	255	136	150	101	830	154	167
TRINITY_DN29072_c0_g1_i16	50.2406	6.96769	1.49037	4.67513	2.9377e-06	8.53354e-05	XP_018358316.1	adenosylhomocysteinase 2-like	98	0	18	119	108	0	0	35	107	12	71	0	59	173	92
TRINITY_DN29072_c0_g1_i7	138.311	8.894	1.16306	7.64706	2.05623e-14	4.06479e-12	XP_011057748.1	putative adenosylhomocysteinase 3	122	0	82	385	226	119	0	153	196	125	192	0	198	256	155
TRINITY_DN29073_c0_g1_i1	102.126	1.0808	0.367825	2.93836	0.00329956	0.0283171	NA		123	39	129	52	436	40	34	84	64	190	40	34	113	56	316
TRINITY_DN29077_c1_g1_i2	216.411	2.93171	0.959395	3.05579	0.00224471	0.0210092	XP_011879679.1	uncharacterized LOC105568546	274	23	183	224	35	555	93	324	5	17	261	74	360	245	35
TRINITY_DN29077_c1_g1_i3	1049.41	2.91796	0.424586	6.87249	6.30913e-12	7.65647e-10	XP_011879679.1	uncharacterized LOC105568546	3752	233	1357	887	64	1180	336	1690	427	52	1526	388	1712	897	137
TRINITY_DN29083_c0_g1_i2	9.37706	4.68733	1.5773	2.97174	0.00296118	0.026047	NA		11	0	37	14	9	2	0	13	0	6	12	0	26	27	0
TRINITY_DN29086_c0_g1_i1	266.215	1.43235	0.368375	3.8883	0.00010095	0.00166555	NA		482	124	232	543	390	212	152	172	502	160	255	133	151	295	377
TRINITY_DN29102_c1_g1_i3	330.561	0.777052	0.269566	2.8826	0.00394402	0.0324183	XP_018313296.1	uncharacterized LOC108728950	390	151	186	385	974	187	201	113	410	439	214	198	143	444	1101
TRINITY_DN29109_c2_g1_i3	1639.38	2.64213	0.480963	5.49342	3.94224e-08	1.99823e-06	XP_012059427.1	stress-associated endoplasmic reticulum protein 2	3077	573	1500	754	2056	3852	686	1680	673	718	1855	593	1087	859	1161
TRINITY_DN29109_c2_g1_i6	974.035	2.73996	0.344463	7.95429	1.80165e-15	4.24259e-13	XP_018362214.1	stress-associated endoplasmic reticulum protein 2	1432	272	1579	619	921	1618	336	1001	517	608	1737	331	841	562	797
TRINITY_DN29109_c3_g1_i11	1079.75	1.46246	0.449163	3.25597	0.00113007	0.012174	XP_018345385.1	transmembrane protein 135-like	803	291	1634	1796	418	831	604	1359	1870	543	1542	628	1880	1876	370
TRINITY_DN29116_c1_g1_i2	10.5571	4.53154	1.6817	2.69462	0.0070469	0.0498593	XP_012540214.1	leukocyte receptor cluster member 8 homolog	33	0	9	6	44	0	0	5	21	9	0	0	43	15	6
TRINITY_DN29117_c0_g1_i1	590.867	9.41583	1.22833	7.66556	1.78047e-14	3.58571e-12	NA		907	3	1277	297	1	2320	0	193	357	1	427	1	838	18	5
TRINITY_DN29117_c0_g1_i3	66.144	7.9196	1.49541	5.29592	1.18419e-07	5.273e-06	NA		54	0	140	198	2	150	0	134	78	0	16	0	139	14	0
TRINITY_DN29117_c0_g1_i4	45.4788	7.55495	1.59561	4.73483	2.19239e-06	6.63395e-05	NA		75	0	23	38	0	222	1	11	24	0	41	0	7	0	0
TRINITY_DN29119_c1_g3_i8	14.4945	5.45814	1.89681	2.87754	0.00400787	0.0328246	XP_011064067.1	AFG3-like protein 2	29	0	0	31	33	30	0	0	0	23	0	0	0	26	54
TRINITY_DN29120_c0_g2_i1	27.8906	6.3171	2.08634	3.02784	0.00246306	0.022583	XP_018341154.1	nucleolar GTP-binding protein 2	207	0	0	42	0	48	0	20	10	0	36	0	0	0	0
TRINITY_DN29120_c0_g2_i2	491.246	1.53871	0.326366	4.71468	2.42094e-06	7.24537e-05	XP_018363045.1	nucleolar GTP-binding protein 2	675	170	1286	488	457	318	126	747	416	258	295	230	1263	462	628
TRINITY_DN29130_c0_g1_i7	42.0306	1.85265	0.475204	3.89865	9.67319e-05	0.00160371	XP_018340653.1	sorting nexin-2	41	12	31	72	16	45	19	47	84	9	66	24	57	84	16
TRINITY_DN29133_c0_g1_i1	9.30283	5.33658	1.96517	2.71558	0.00661589	0.0476719	XP_011062573.1	sorting nexin-13-like	41	0	8	39	0	10	0	0	0	0	20	0	0	14	4
TRINITY_DN29136_c1_g1_i3	1454.61	1.62882	0.452177	3.60217	0.000315573	0.00429681	XP_018048997.1	discoidin domain-containing receptor 2-like	1097	579	2624	1004	1526	2027	604	2038	778	894	1317	837	2733	1306	1817
TRINITY_DN29137_c1_g1_i1	51.6398	2.64935	0.861365	3.07576	0.00209964	0.0198944	NA		77	9	72	40	32	6	21	57	52	22	212	23	59	23	13
TRINITY_DN29139_c2_g2_i2	14.6381	5.91706	1.16214	5.09151	3.55229e-07	1.37762e-05	NA		52	0	5	21	2	14	0	4	7	0	67	2	2	7	0
TRINITY_DN29140_c1_g2_i9	36.5564	4.85397	1.7932	2.70688	0.00679188	0.0485072	XP_014487753.1	neuferricin	36	0	81	49	0	26	0	0	0	43	36	1	130	84	118
TRINITY_DN29140_c1_g3_i11	31.0393	5.08283	1.28315	3.96123	7.45654e-05	0.00129818	XP_012233115.1	neuferricin	18	1	142	6	1	12	0	77	4	14	22	0	151	23	28
TRINITY_DN29143_c2_g1_i1	80.2087	5.44418	1.98531	2.74224	0.00610219	0.0449379	XP_011691889.1	uncharacterized LOC105452470	199	0	18	204	214	61	0	0	0	0	56	0	0	113	547
TRINITY_DN29143_c2_g1_i15	25.1148	5.88374	1.91721	3.0689	0.00214845	0.0203031	XP_014483636.1	protein HIRA homolog	142	0	0	34	51	14	0	46	0	0	20	0	12	1	77
TRINITY_DN29143_c2_g1_i7	36.9393	5.6218	1.58092	3.55603	0.000376499	0.00497051	XP_018376757.1	protein HIRA homolog	27	0	72	76	151	23	0	72	0	107	3	0	26	52	20
TRINITY_DN29145_c0_g2_i2	62.8662	3.01136	0.959366	3.13891	0.00169578	0.0168032	XP_011055974.1	DNA primase large subunit-like	70	0	270	22	24	34	16	148	23	21	21	0	311	22	20
TRINITY_DN29145_c0_g2_i6	76.4774	3.62478	0.8703	4.16498	3.11379e-05	0.000626754	XP_015428599.1	L-threonine 3-dehydrogenase. mitochondrial	37	1	411	0	2	9	1	246	2	0	15	3	520	4	5
TRINITY_DN29153_c0_g1_i2	54.2792	1.97509	0.545928	3.61787	0.000297042	0.00409122	XP_011148219.1	mitogen-activated protein kinase 1	85	19	59	44	55	99	35	20	77	47	54	25	37	75	29
TRINITY_DN29153_c0_g1_i4	21.6192	5.41481	1.81862	2.97742	0.00290682	0.0256801	XP_011708204.1	mitogen-activated protein kinase 1	15	0	78	0	0	0	0	74	0	6	40	0	113	0	3
TRINITY_DN29153_c0_g1_i5	1229.47	1.19016	0.129697	9.1765	4.4532e-20	2.38943e-17	XP_011340157.1	mitogen-activated protein kinase 1	1886	617	1407	1662	1707	961	706	976	1461	1100	1317	893	1330	1533	1363
TRINITY_DN29161_c2_g1_i2	654.571	2.39388	0.425221	5.62973	1.8e-08	1.00289e-06	XP_011146932.1	protein Spindly	425	47	3349	111	173	201	38	2274	146	117	114	81	3184	105	234
TRINITY_DN29162_c0_g2_i4	169.194	5.71807	1.8997	3.00998	0.00261268	0.023646	XP_012223069.1	mitogen-activated protein kinase 14B-like	502	0	167	708	378	72	0	0	69	140	0	0	0	531	550
TRINITY_DN29165_c0_g2_i2	436.466	1.59429	0.34068	4.67974	2.87241e-06	8.38278e-05	XP_018300311.1	integrator complex subunit 10	476	77	701	426	580	281	156	672	441	397	436	272	896	517	537
TRINITY_DN29165_c1_g1_i12	7592.98	3.26885	0.81774	3.99742	6.40354e-05	0.00114421	XP_011644521.1	lambda-crystallin homolog	3915	819	2819	19802	334	17171	1878	5509	8560	467	14642	2569	4463	15583	1903
TRINITY_DN29165_c1_g2_i1	2712.97	2.36874	0.699991	3.38396	0.000714494	0.00840596	XP_018307510.1	lambda-crystallin homolog	3923	2171	2733	2060	3268	4491	419	1564	1528	1559	4727	378	2003	2982	3365
TRINITY_DN29165_c1_g2_i4	4766.74	1.20135	0.250835	4.78941	1.67274e-06	5.24243e-05	XP_011342072.1	lambda-crystallin homolog	6477	3038	4877	4423	5530	5723	3034	4042	3236	3524	5984	4180	4232	4660	5669
TRINITY_DN29173_c1_g1_i5	16.6115	5.21484	1.47659	3.53168	0.00041293	0.00536566	XP_018368307.1	excitatory amino acid transporter 3-like	20	0	22	66	0	0	0	37	62	0	16	0	32	30	0
TRINITY_DN29174_c0_g1_i5	744.039	0.838405	0.219652	3.81698	0.000135097	0.00213291	XP_011053534.1	zinc finger matrin-type protein CG9776-like	818	362	1310	717	1189	381	408	746	670	970	650	471	1382	825	916
TRINITY_DN29174_c0_g2_i1	675.959	1.076	0.287895	3.73748	0.000185871	0.00279138	XP_018364193.1	ADP-dependent glucokinase	963	291	920	706	1393	349	354	519	792	593	670	460	791	662	1426
TRINITY_DN29176_c0_g3_i4	9088.21	2.20182	0.242902	9.06466	1.24995e-19	6.21823e-17	XP_011062885.1	uncharacterized LOC105151076	20945	4445	6108	8961	12566	11257	3294	5290	6061	6313	14833	4522	5819	7489	11727
TRINITY_DN29179_c0_g1_i9	2272.09	1.81237	0.475087	3.81483	0.000136278	0.00214703	XP_011690617.1	alpha-L-fucosidase-like	3108	1038	2703	2686	1559	4399	1133	1573	1870	1240	1904	1508	2004	2132	2601
TRINITY_DN29179_c0_g2_i4	52.5054	2.87061	0.986815	2.90897	0.00362625	0.0304049	XP_011056037.1	cytosolic non-specific dipeptidase	46	17	73	30	8	160	19	27	47	12	47	10	18	28	115
TRINITY_DN29180_c2_g1_i4	8769.31	10.6547	1.14799	9.28115	1.67654e-20	9.68767e-18	XP_011701834.1	chymotrypsin-2-like	17958	35	49	26	9	44862	0	10	13	10	13736	4	10	14	4
TRINITY_DN29180_c2_g2_i6	1867.5	3.25331	0.921056	3.53215	0.000412192	0.00535792	XP_012225204.1	trypsin-3-like	1738	278	2140	5653	11	2221	158	2397	2934	408	3230	496	2833	2685	211
TRINITY_DN29180_c2_g2_i7	14.3739	4.67814	1.53705	3.04359	0.00233773	0.021672	XP_011701834.1	chymotrypsin-2-like	35	0	6	28	0	9	3	0	26	4	66	0	9	3	0
TRINITY_DN29180_c2_g3_i1	6.08059	5.2462	1.4165	3.70364	0.000212528	0.00311509	NA		13	0	2	6	0	6	0	4	3	0	31	1	6	0	1
TRINITY_DN29182_c0_g1_i1	112.626	1.16823	0.401906	2.90672	0.00365236	0.0305832	XP_012060101.1	excitatory amino acid transporter 3	241	55	116	110	252	62	67	51	137	135	66	55	96	165	236
TRINITY_DN29183_c0_g1_i3	42.2743	5.25817	1.8526	2.83827	0.00453585	0.0360102	XP_011859908.1	cyclin-dependent kinase 11B-like	39	0	0	153	128	0	0	47	103	23	57	0	38	173	0
TRINITY_DN29187_c1_g1_i3	4.78163	4.70686	1.5823	2.97469	0.00293282	0.025852	XP_018058965.1	tyrosine-protein kinase Btk29A	10	0	5	0	7	6	0	4	0	7	6	0	20	4	0
TRINITY_DN29187_c1_g1_i6	661.904	0.746308	0.171977	4.33959	1.42751e-05	0.000323187	XP_011139848.1	tyrosine-protein kinase Btk29A	973	421	1035	578	941	491	459	623	549	555	586	597	739	627	995
TRINITY_DN29188_c0_g1_i4	12.2236	3.45509	1.17716	2.93511	0.0033343	0.028524	XP_012064587.1	tRNA (guanine-N(7)-)-methyltransferase	11	0	22	6	0	27	0	16	8	0	29	8	15	5	4
TRINITY_DN29189_c0_g1_i1	639.014	1.54063	0.378042	4.07528	4.59592e-05	0.000867876	XP_011062885.1	uncharacterized LOC105151076	821	293	1137	672	388	761	430	606	789	317	745	296	1129	641	240
TRINITY_DN29189_c0_g1_i2	997.078	1.17049	0.32902	3.55751	0.000374381	0.00494777	XP_018339197.1	transmembrane protein 120 homolog	1152	462	1383	987	611	1052	674	1048	1125	400	1100	783	1639	1469	903
TRINITY_DN29191_c1_g1_i1	13.6824	6.21953	1.95892	3.17498	0.00149846	0.0152235	XP_014477346.1	nephrin-like	22	0	0	16	0	52	0	0	0	0	35	0	2	2	11
TRINITY_DN29191_c1_g1_i19	37.4862	7.70263	1.34195	5.7399	9.47318e-09	5.68383e-07	XP_011873223.1	peptidoglycan-recognition protein LC-like	40	0	5	15	1	71	1	16	20	2	208	0	7	3	8
TRINITY_DN29191_c1_g1_i2	126.56	7.61413	1.55549	4.89501	9.83e-07	3.34009e-05	XP_018049122.1	peptidoglycan-recognition protein LC-like	230	0	144	11	1	47	2	231	233	1	676	0	5	2	7
TRINITY_DN29191_c1_g2_i3	13.7641	2.29936	0.818207	2.81024	0.00495051	0.0384409	XP_018049122.1	peptidoglycan-recognition protein LC-like	43	4	8	26	9	7	12	6	6	8	32	1	9	14	17
TRINITY_DN29193_c2_g2_i1	49.1211	2.28314	0.466773	4.89132	1.0016e-06	3.39029e-05	NA		75	16	19	98	65	47	14	42	55	41	74	19	23	85	77
TRINITY_DN29203_c0_g1_i1	110.949	5.3181	0.76539	6.94822	3.69937e-12	4.69414e-10	XP_011056320.1	cholecystokinin receptor-like	462	9	129	46	76	226	0	96	46	43	101	12	77	134	46
TRINITY_DN29203_c0_g1_i2	15.5901	4.54488	1.62945	2.78921	0.00528366	0.040387	XP_018369640.1	hemolymph lipopolysaccharide-binding protein-like	40	0	17	11	38	13	3	0	5	0	60	0	8	0	21
TRINITY_DN29205_c0_g1_i1	383.184	2.54758	0.589538	4.32131	1.55109e-05	0.000345541	XP_018369358.1	2-methoxy-6-polyprenyl-1.4-benzoquinol methylase. mitochondrial	679	154	380	243	312	499	42	246	451	187	835	235	186	357	537
TRINITY_DN29205_c0_g1_i2	1843.18	2.40492	0.365732	6.57563	4.84487e-11	4.83379e-09	XP_018311542.1	40S ribosomal protein S9	4425	697	1097	1460	2383	2527	404	1056	957	1430	3234	1294	881	1534	2428
TRINITY_DN29205_c0_g1_i3	10259.8	1.91107	0.302312	6.32151	2.59015e-10	2.18372e-08	XP_011066131.1	40S ribosomal protein S9	20541	5322	8952	8827	12392	13767	3780	7362	6220	5794	14355	7046	9065	8890	13749
TRINITY_DN29205_c0_g1_i8	24.2943	5.64342	1.60364	3.51913	0.000432962	0.00557082	XP_011176214.1	40S ribosomal protein S9	30	0	46	49	62	22	0	0	12	16	2	0	18	7	167
TRINITY_DN29208_c2_g1_i3	394.96	1.05175	0.375759	2.79899	0.00512622	0.0394694	XP_011261197.1	uncharacterized protein MAL13P1.304	283	145	992	424	375	305	171	645	294	242	202	186	1269	316	339
TRINITY_DN29210_c0_g1_i20	299.453	2.28287	0.682732	3.34373	0.000826608	0.00946987	XP_011685595.1	choline transporter-like protein 1	364	51	229	470	54	379	71	159	244	32	933	350	305	271	40
TRINITY_DN29210_c0_g3_i1	1259.5	1.2766	0.350518	3.64203	0.000270493	0.00379443	XP_011685597.1	choline transporter-like protein 1	1722	791	1489	1028	1299	1052	816	770	913	704	2552	1140	1353	924	1527
TRINITY_DN29211_c0_g1_i2	1838.26	2.53723	0.445535	5.6948	1.23516e-08	7.2037e-07	XP_003399854.1	DNA-directed RNA polymerase II subunit RPB9	1810	505	4485	952	1202	2959	550	2261	809	621	2322	608	4045	1006	1576
TRINITY_DN29216_c1_g1_i2	19.437	6.53582	1.31853	4.95689	7.16311e-07	2.53455e-05	XP_018338612.1	signal recognition particle receptor subunit alpha homolog	44	0	18	13	22	8	0	5	16	11	35	0	24	12	111
TRINITY_DN29224_c1_g1_i12	918.937	3.84356	0.547762	7.01684	2.26941e-12	2.96996e-10	XP_018371142.1	kelch-like protein 10	1207	41	988	2209	750	672	139	862	1442	651	958	49	811	2337	2030
TRINITY_DN29224_c1_g1_i7	79.1381	3.34388	0.653334	5.11817	3.08517e-07	1.21784e-05	XP_011698368.1	kelch-like protein 10	79	19	85	118	123	49	5	34	105	89	150	7	34	155	218
TRINITY_DN29227_c0_g1_i4	14.5865	5.15383	1.83636	2.80655	0.00500749	0.0388111	XP_012536048.1	uncharacterized LOC105836518	154	0	0	0	0	12	2	1	1	17	13	0	0	3	0
TRINITY_DN29227_c0_g1_i5	45.0271	3.37285	1.15614	2.91732	0.0035305	0.0297752	NA		396	5	8	21	15	61	18	1	0	30	14	16	5	28	10
TRINITY_DN29227_c0_g2_i1	8.84045	4.74763	1.66901	2.84458	0.00444705	0.0355381	NA		97	0	0	1	15	5	2	0	0	9	1	0	0	0	4
TRINITY_DN29229_c0_g1_i2	1342.29	0.776908	0.286187	2.71468	0.00663389	0.0477374	XP_012061357.1	protein SMG5	1539	608	1917	1639	1262	758	985	1220	1402	1097	1637	1249	2040	1774	1659
TRINITY_DN29235_c1_g1_i3	26.8797	6.32054	1.58999	3.97522	7.03156e-05	0.00123701	NA		42	0	178	0	29	22	0	35	0	20	27	0	38	24	8
TRINITY_DN29236_c0_g2_i4	5.33452	5.89884	1.57214	3.7521	0.000175359	0.00265902	XP_020278410.1	gustatory receptor for sugar taste 64e-like	13	0	2	4	2	19	0	0	0	0	13	0	1	0	2
TRINITY_DN29244_c1_g2_i9	32.2219	5.47065	1.88121	2.90805	0.00363692	0.0304709	NA		36	0	39	49	113	0	0	31	57	0	77	0	6	152	0
TRINITY_DN29248_c0_g1_i4	1246.63	4.277	0.776307	5.50942	3.6e-08	1.83971e-06	XP_011137676.1	protein snakeskin	1959	90	475	2590	26	2606	132	871	2167	183	2360	234	563	1968	394
TRINITY_DN29259_c0_g1_i1	47.8104	1.36046	0.33472	4.06448	4.81407e-05	0.000901815	NA		71	20	43	52	82	32	19	38	69	40	51	33	55	69	84
TRINITY_DN29259_c0_g2_i1	45.0127	6.84418	1.67061	4.09681	4.18878e-05	0.00080384	XP_011867088.1	odorant receptor 4-like	156	0	278	60	0	0	0	34	72	0	40	0	78	41	3
TRINITY_DN29267_c0_g1_i4	16.1073	3.02	1.01588	2.9728	0.00295094	0.0259812	XP_018372431.1	ATP-dependent DNA helicase PIF1	38	0	32	2	22	8	2	11	9	20	17	6	49	0	40
TRINITY_DN29271_c2_g1_i10	16.4751	3.99606	0.998686	4.00132	6.29911e-05	0.00112937	XP_011635179.1	glucose dehydrogenase [FAD. quinone	38	0	53	0	1	28	4	19	6	0	20	2	51	1	1
TRINITY_DN29271_c2_g1_i9	122.292	3.79698	0.885917	4.28593	1.81979e-05	0.000396693	XP_011170213.1	glucose dehydrogenase [FAD. quinone	95	6	549	1	7	17	3	136	3	2	84	5	1084	5	1
TRINITY_DN29277_c0_g1_i6	6.08404	5.00969	1.66677	3.00562	0.00265041	0.023927	XP_011706746.1	transient receptor potential cation channel protein painless-like	16	0	4	4	0	24	0	0	7	0	5	1	6	0	0
TRINITY_DN29278_c3_g1_i2	38.066	2.17566	0.750767	2.89792	0.00375641	0.0312109	XP_012531549.1	paired box protein Pax-6-like	40	14	17	54	50	27	13	0	51	38	104	19	17	59	62
TRINITY_DN29278_c4_g1_i10	6339.23	0.578604	0.169041	3.42285	0.000619673	0.00745384	XP_012058763.1	CDP-diacylglycerol--glycerol-3-phosphate 3-phosphatidyltransferase. mitochondrial	8342	5056	7851	5819	8095	4780	4908	5052	4726	5477	7264	6885	7418	5279	7795
TRINITY_DN29282_c1_g1_i1	2320.07	1.23662	0.319403	3.87166	0.000108096	0.00176355	XP_011333737.1	neuronal acetylcholine receptor subunit alpha-7	2324	1198	2436	3699	1258	2246	1462	1927	2866	1035	3714	1959	2638	4108	1251
TRINITY_DN29285_c0_g1_i2	22.9873	7.50344	1.61173	4.65551	3.2318e-06	9.26601e-05	NA		64	0	1	33	0	58	0	9	20	1	69	0	7	0	0
TRINITY_DN29285_c0_g1_i5	33.0788	6.74716	1.59683	4.22535	2.3857e-05	0.000501011	NA		30	0	34	223	0	53	0	34	106	1	21	0	5	2	0
TRINITY_DN29285_c0_g1_i6	57.4737	7.93891	1.58962	4.99422	5.90735e-07	2.14093e-05	NA		159	0	1	63	0	191	0	6	34	2	146	1	7	0	0
TRINITY_DN29285_c0_g1_i7	35.6247	5.76711	1.53853	3.74846	0.000177922	0.00269245	NA		22	0	41	220	0	9	0	92	178	0	23	0	16	7	0
TRINITY_DN29290_c0_g2_i2	36.2747	6.78238	1.67093	4.05904	4.92748e-05	0.000919849	XP_011063543.1	uncharacterized LOC105151506	66	0	51	69	71	50	0	0	76	45	36	0	33	0	61
TRINITY_DN29290_c0_g2_i3	40.7852	6.41566	1.70595	3.76076	0.000169396	0.00258267	XP_018350124.1	uncharacterized LOC108753217	10	0	134	13	123	32	0	0	3	41	64	0	44	0	212
TRINITY_DN29290_c0_g2_i6	8.85781	4.93639	1.82193	2.70944	0.00673971	0.0482481	XP_018350124.1	uncharacterized LOC108753217	30	0	0	17	7	0	0	10	18	26	16	0	1	0	14
TRINITY_DN29292_c0_g2_i4	674.645	1.53747	0.332246	4.62751	3.70083e-06	0.000102926	XP_003706428.1	probable small nuclear ribonucleoprotein Sm D2	810	249	1178	539	849	725	266	1096	448	444	446	371	1367	612	818
TRINITY_DN29293_c3_g1_i8	84.9079	2.92746	0.916603	3.19381	0.00140407	0.0145019	XP_011644738.1	LIM domain and actin-binding protein 1	290	27	17	10	5	217	36	9	45	10	182	43	63	14	0
TRINITY_DN29293_c4_g1_i7	1039.33	0.580755	0.214229	2.71091	0.00670993	0.0481019	NA		1290	579	1058	1115	2447	431	626	869	1464	1399	841	780	940	1265	1819
TRINITY_DN29302_c0_g3_i9	973.199	3.97554	0.723939	5.49153	3.98463e-08	2.017e-06	XP_011053289.1	solute carrier family 41 member 1	2655	151	1234	1762	25	789	112	641	580	27	2747	159	2281	258	59
TRINITY_DN29305_c1_g2_i1	759.531	2.3511	0.356397	6.59686	4.19962e-11	4.25164e-09	XP_018044526.1	ER degradation-enhancing alpha-mannosidase-like protein 2	1217	296	807	604	695	1075	264	639	1015	335	1055	266	788	1071	799
TRINITY_DN29305_c1_g2_i3	13.5583	6.22394	1.78109	3.49446	0.000475021	0.00600725	XP_018351565.1	hairy/enhancer-of-split related with YRPW motif protein 1	50	0	0	25	0	25	0	0	28	0	21	0	0	23	19
TRINITY_DN29305_c1_g3_i1	27.2073	6.29551	1.53736	4.09501	4.22148e-05	0.000808926	XP_012230206.1	hairy/enhancer-of-split related with YRPW motif protein 1	13	0	123	29	59	35	0	8	0	35	24	0	65	24	11
TRINITY_DN29313_c0_g3_i1	4.17193	3.32911	1.0621	3.13447	0.00172166	0.0169969	XP_011692582.1	prohormone-4	10	0	1	5	0	3	1	3	5	1	15	2	3	5	3
TRINITY_DN29321_c0_g2_i13	21.5017	5.36896	1.79972	2.98322	0.00285235	0.025312	XP_011871754.1	pre-mRNA-splicing factor CWC25-like	18	0	12	32	89	0	0	0	0	32	43	0	5	66	88
TRINITY_DN29321_c0_g2_i4	2313.99	2.22025	0.211408	10.5022	8.44014e-26	9.18863e-23	XP_012063196.1	uncharacterized protein DDB_G0283697-like	5369	947	1778	1973	3479	2878	821	1472	1546	1840	3094	1171	1851	1839	3553
TRINITY_DN29321_c0_g2_i6	281.047	7.1767	1.77498	4.04326	5.27133e-05	0.000974114	XP_011170055.1	60S ribosomal protein L4	869	0	323	259	1294	251	0	340	653	333	0	0	65	0	301
TRINITY_DN29321_c0_g2_i7	11.4103	5.22095	1.40589	3.71362	0.000204312	0.00301645	XP_011871761.1	pre-mRNA-splicing factor CWC25-like	17	0	16	20	8	6	0	3	24	50	10	0	13	12	3
[truncated: 2,664 more rows]

## Sheet: Larvae compared to Pupae
ID	Base.Mean	Log.Fold.Change	lfcSE	stat	p.value	adjusted.p.value	blast.hit	read.count.Output_Tlongi_17_larvae	read.count.Output_Tlongi_17_male	read.count.Output_Tlongi_17_queen	read.count.Output_Tlongi_17_worker	read.count.Output_Tlongi_17_worker_pupae	read.count.Output_Tlongi_72_larvae	read.count.Output_Tlongi_72_male	read.count.Output_Tlongi_72_queen	read.count.Output_Tlongi_72_worker	read.count.Output_Tlongi_72_worker_pupae	read.count.Output_Tlongi_817_larvae	read.count.Output_Tlongi_817_male	read.count.Output_Tlongi_817_queen	read.count.Output_Tlongi_817_worker	read.count.Output_Tlongi_817_worker_pupae
TRINITY_DN10010_c0_g1_i1	20.8664	5.00665	1.44781	3.45808	0.000544046	0.00746963	NA	3	0	23	12	0	39	25	23	36	0	56	9	2	32	4
TRINITY_DN10116_c0_g1_i1	1653.28	3.10034	0.515034	6.01968	1.74762e-09	1.2865e-07	XP_011874822.1	2315	106	2400	3002	910	2544	305	1199	2536	373	3287	379	881	2591	563
TRINITY_DN10118_c0_g1_i1	129.895	7.10302	0.682355	10.4096	2.24244e-25	2.68309e-22	XP_011688755.1	551	6	1	3	6	377	1	1	2	5	396	3	4	0	5
TRINITY_DN10336_c0_g1_i1	89.5711	1.91731	0.344099	5.57196	2.51886e-08	1.3653e-06	XP_011067882.1	132	48	59	97	47	95	64	62	110	60	138	102	76	129	66
TRINITY_DN10365_c0_g1_i1	4.53176	5.56728	1.99129	2.79581	0.00517698	0.0440805	XP_011351878.1	5	0	0	0	0	8	2	0	0	0	29	1	0	0	0
TRINITY_DN10490_c0_g1_i1	26.1476	1.07836	0.387142	2.78544	0.00534547	0.0451032	XP_011345826.1	40	15	32	28	27	22	18	12	32	22	30	24	37	27	28
TRINITY_DN10653_c0_g1_i1	157.574	2.33596	0.332762	7.01991	2.22017e-12	3.05287e-10	XP_011254366.1	192	27	457	124	61	118	23	268	122	69	239	39	431	131	62
TRINITY_DN10747_c0_g1_i2	168136	6.90232	1.0209	6.76103	1.37012e-11	1.62241e-09	XP_011879152.1	1115857	1104	305	511	15781	458318	97	109	295	3937	304100	94	118	84	2312
TRINITY_DN10747_c0_g1_i3	105.692	6.02081	2.14631	2.80519	0.00502875	0.043093	XP_011879152.1	1039	7	0	0	8	18	0	0	0	0	344	0	0	0	0
TRINITY_DN10800_c0_g1_i1	79.3361	1.36907	0.363165	3.76983	0.00016336	0.00274663	NA	78	60	111	118	78	45	75	72	78	40	110	82	108	95	47
TRINITY_DN10809_c0_g1_i1	274.297	8.60687	2.18067	3.94689	7.91719e-05	0.00150329	XP_012534360.1	30	0	0	0	1	1499	0	0	0	0	651	0	0	0	0
TRINITY_DN1091_c0_g1_i1	41.6396	2.32291	0.618309	3.75688	0.000172045	0.00287038	NA	41	12	40	50	29	26	49	28	42	19	112	41	32	54	16
TRINITY_DN10938_c0_g1_i2	5.7538	5.95529	1.77735	3.35065	0.000806211	0.0102289	NA	17	0	4	1	0	0	2	0	0	0	36	2	8	1	0
TRINITY_DN11201_c0_g1_i3	57.7046	6.34345	2.21832	2.85957	0.0042422	0.0378793	XP_011701729.1	0	0	0	0	0	222	0	0	0	0	272	0	0	0	0
TRINITY_DN11302_c0_g1_i1	28.8279	3.79027	1.02873	3.68443	0.000229217	0.0036387	XP_018304227.1	24	11	10	85	10	15	9	10	26	5	140	9	0	22	6
TRINITY_DN11431_c0_g1_i1	3.55102	4.09444	1.44129	2.84082	0.00449975	0.0396337	XP_011862143.1	7	0	22	0	0	3	0	4	0	1	5	0	11	0	0
TRINITY_DN11467_c0_g1_i1	4.55266	4.0493	1.43323	2.82531	0.00472354	0.0410925	XP_011348829.2	2	2	2	8	0	1	0	8	19	1	13	1	7	4	0
TRINITY_DN11736_c0_g1_i1	26.2413	8.30701	1.28383	6.47048	9.76944e-11	9.50457e-09	NA	49	0	13	32	0	78	8	11	19	0	43	3	8	56	0
TRINITY_DN11820_c0_g1_i1	72.0163	3.35412	0.729456	4.59811	4.26333e-06	0.000124508	NA	155	5	35	149	30	80	41	41	121	17	82	44	60	243	4
TRINITY_DN11845_c0_g1_i1	2.52995	5.26862	1.48419	3.54984	0.00038547	0.00561132	NA	3	0	1	2	0	6	0	0	2	0	9	1	4	1	0
TRINITY_DN11906_c0_g1_i1	9.43917	5.3636	1.51853	3.53209	0.000412285	0.0059306	XP_019886130.1	7	0	15	8	0	7	16	36	16	0	11	3	2	16	0
TRINITY_DN11945_c0_g1_i1	7.54862	6.71353	1.70614	3.93492	8.32248e-05	0.00156358	NA	6	0	1	4	0	34	0	0	0	0	21	0	1	1	0
TRINITY_DN11955_c0_g1_i1	11.5192	2.43643	0.737235	3.30483	0.000950348	0.0116743	XP_018304302.1	72	10	0	2	7	10	7	0	3	10	14	11	0	5	8
TRINITY_DN1211_c0_g1_i1	49.6727	5.60596	0.825834	6.78824	1.13512e-11	1.38716e-09	XP_011858874.1	131	2	1	7	11	63	4	0	3	3	302	2	0	9	3
TRINITY_DN12126_c0_g1_i1	187.327	5.38947	0.561915	9.59125	8.70247e-22	5.71838e-19	XP_011877806.1	464	21	55	275	17	456	11	67	179	13	456	27	90	96	30
TRINITY_DN12140_c0_g1_i2	240.125	1.22093	0.406431	3.00403	0.00266429	0.0264311	XP_018304903.1	329	109	400	146	199	262	139	307	220	250	184	153	459	249	140
TRINITY_DN12158_c0_g1_i1	18.62	3.61841	1.09594	3.30165	0.000961177	0.0117873	NA	40	5	1	21	3	1	4	14	18	6	92	2	14	25	6
TRINITY_DN12293_c0_g1_i1	6.20943	5.61083	1.90921	2.93882	0.00329462	0.0311713	XP_022836827.1	28	1	0	17	0	1	0	5	0	0	27	2	2	0	0
TRINITY_DN12371_c0_g1_i1	13.3639	3.59447	1.15301	3.11745	0.00182423	0.0196984	NA	111	2	12	7	7	13	1	13	9	4	0	1	11	6	1
TRINITY_DN12439_c0_g1_i1	11.2506	7.32932	1.67717	4.37005	1.2422e-05	0.000310904	NA	38	0	1	0	0	3	1	0	0	0	81	2	1	0	0
TRINITY_DN12616_c0_g1_i2	2.60662	4.21364	1.47514	2.85644	0.00428421	0.0381779	NA	11	1	7	1	0	5	0	2	4	1	2	0	1	0	0
TRINITY_DN12658_c0_g1_i1	2.9184	4.9936	1.34424	3.71482	0.000203351	0.00328997	NA	12	1	0	0	0	5	1	0	2	0	10	1	1	0	1
TRINITY_DN12759_c0_g1_i1	45.5398	2.56269	0.616293	4.15824	3.2071e-05	0.00070477	NA	48	16	24	115	11	60	39	27	88	11	68	20	13	90	35
TRINITY_DN12991_c0_g1_i2	10.0216	5.32589	1.81141	2.94019	0.00328013	0.0310601	NA	0	8	0	0	0	6	6	33	6	0	27	17	20	8	0
TRINITY_DN13037_c1_g1_i1	491.96	0.806695	0.214306	3.76423	0.000167066	0.00279954	XP_012536558.1	596	318	842	435	519	304	366	528	413	323	459	414	1028	463	554
TRINITY_DN13065_c0_g1_i1	58.0554	3.10896	0.709736	4.38045	1.18434e-05	0.000298096	NA	27	30	9	110	26	64	44	17	60	13	169	40	15	167	19
TRINITY_DN13196_c0_g1_i1	9.55902	2.39639	0.699345	3.42662	0.00061114	0.00819549	NA	10	4	15	10	4	19	3	7	11	6	13	3	5	15	5
TRINITY_DN13242_c0_g1_i3	106.978	3.36961	0.594849	5.66465	1.47327e-08	8.53366e-07	XP_011870222.1	267	5	20	79	69	334	9	4	53	34	202	14	4	108	48
TRINITY_DN13272_c0_g1_i1	9.18568	5.62304	1.6537	3.40027	0.000673183	0.00885421	NA	0	1	16	3	0	12	0	15	11	0	18	6	43	1	0
TRINITY_DN13280_c0_g1_i1	38.0588	2.92842	1.0192	2.87324	0.00406279	0.0366506	XP_011341565.1	28	4	40	90	10	111	7	37	67	6	16	0	38	22	27
TRINITY_DN13408_c0_g1_i1	5.72407	4.87408	1.47724	3.29944	0.000968787	0.0118553	NA	16	1	1	1	0	0	16	4	1	1	20	5	7	2	0
TRINITY_DN13529_c0_g1_i1	6.75224	5.36403	1.50206	3.57111	0.000355475	0.00524949	NA	1	1	0	6	0	6	1	2	17	0	14	2	1	61	0
TRINITY_DN13551_c0_g1_i1	2.91761	4.26936	1.50355	2.83951	0.00451824	0.0397377	XP_011698216.1	5	0	4	0	0	9	3	1	1	0	2	0	8	1	1
TRINITY_DN13807_c0_g1_i1	8.9032	5.79486	1.46857	3.94591	7.94978e-05	0.00150841	NA	20	1	0	0	2	8	1	0	0	0	61	1	2	0	0
TRINITY_DN13839_c0_g1_i1	72.8715	5.30835	1.47061	3.60963	0.000306637	0.00466007	XP_018365111.1	752	0	0	1	4	126	0	0	0	15	48	0	0	0	2
TRINITY_DN13975_c0_g1_i1	6.34436	3.27396	1.00728	3.25031	0.00115279	0.0136345	XP_011865250.1	10	1	5	7	3	16	0	3	6	3	13	3	6	0	1
TRINITY_DN14050_c0_g1_i2	28.8181	6.04263	1.34601	4.4893	7.14572e-06	0.000192812	XP_011156959.1	11	0	120	2	0	4	1	43	1	0	22	3	259	2	0
TRINITY_DN14079_c0_g1_i1	4.52637	3.49056	1.10816	3.14986	0.00163351	0.0179904	NA	34	0	0	2	5	5	1	1	1	1	9	1	0	1	0
TRINITY_DN14114_c0_g2_i1	340.098	0.984207	0.307677	3.19884	0.00137982	0.0157079	NA	357	150	636	331	328	240	147	349	404	209	414	158	673	462	414
TRINITY_DN14173_c0_g1_i2	12.1866	2.26108	0.600819	3.76333	0.000167668	0.00280674	NA	15	3	12	19	5	17	3	14	15	3	19	2	17	20	12
TRINITY_DN14177_c0_g1_i1	394.155	1.09395	0.187965	5.81999	5.88521e-09	3.80172e-07	XP_011173627.1	474	124	1034	233	318	223	113	782	245	220	369	141	1209	283	347
TRINITY_DN14269_c0_g1_i1	3.68271	5.60386	1.61972	3.45977	0.000540628	0.00742632	XP_012535712.1	0	0	1	1	0	10	0	3	3	0	15	1	3	2	0
TRINITY_DN14294_c0_g1_i1	2760.55	1.5007	0.283055	5.3018	1.14664e-07	5.22283e-06	XP_011642743.1	5637	1495	2431	2125	3606	3777	1317	2261	1549	1532	3547	1752	2363	2309	3496
TRINITY_DN14294_c0_g2_i1	1289.45	1.65105	0.243601	6.77767	1.22132e-11	1.4701e-09	XP_011642743.1	2614	662	1293	909	1592	1806	639	1063	713	715	1786	784	1116	994	1420
TRINITY_DN14297_c0_g1_i2	70.4393	5.77301	1.10157	5.24071	1.5996e-07	7.02003e-06	XP_011866376.1	10	1	44	162	6	57	1	38	200	0	169	5	106	312	1
TRINITY_DN14305_c0_g1_i1	6.17754	3.21022	1.12661	2.84944	0.00437957	0.0387695	XP_012055790.1	5	6	10	3	0	10	1	13	10	1	7	0	9	6	3
TRINITY_DN14397_c0_g1_i1	516.324	5.72617	1.43516	3.98993	6.60939e-05	0.00129421	XP_011706357.1	13	1	797	2382	0	135	1121	771	1445	2	94	978	581	85	2
TRINITY_DN14418_c0_g1_i1	18.4846	6.03751	1.71434	3.52176	0.000428692	0.00613031	NA	29	0	9	25	0	7	64	0	41	0	27	29	0	45	0
TRINITY_DN14451_c0_g1_i1	23.6563	7.64228	1.89869	4.02503	5.69674e-05	0.00114143	NA	67	0	1	0	0	8	14	0	0	0	167	7	0	0	0
TRINITY_DN14473_c0_g1_i1	1638	11.0657	0.980425	11.2866	1.52773e-29	3.31005e-26	XP_011633445.1	2562	163	30	150	3	4448	23	148	157	3	7984	24	136	187	3
TRINITY_DN14533_c0_g1_i1	477.307	1.33279	0.400217	3.33017	0.000867923	0.0108648	NA	544	152	580	759	557	313	191	384	653	405	955	277	475	631	331
TRINITY_DN14568_c0_g1_i1	4.49085	4.61629	1.46629	3.14829	0.00164231	0.0180774	NA	8	1	5	8	0	4	7	5	0	0	13	2	0	6	1
TRINITY_DN14634_c0_g1_i1	52.588	3.28506	0.73588	4.46413	8.03957e-06	0.000213623	XP_011690277.1	27	17	18	164	10	47	30	18	57	12	156	46	14	115	21
TRINITY_DN14666_c0_g1_i1	5.77849	5.8198	2.02274	2.87718	0.00401244	0.036309	NA	3	0	0	1	0	8	0	0	0	0	44	1	0	0	0
TRINITY_DN14936_c0_g1_i1	9.29649	3.40481	1.18832	2.86524	0.004167	0.0373785	NA	21	1	1	0	3	12	9	4	2	3	25	3	23	12	2
TRINITY_DN14993_c0_g1_i2	13.4082	4.44761	1.02378	4.34432	1.39706e-05	0.000343547	XP_016938441.1	10	7	13	5	4	18	11	30	6	0	23	11	36	1	0
TRINITY_DN15019_c0_g1_i4	161.255	0.926727	0.253206	3.65998	0.000252239	0.00395482	XP_011870102.1	177	97	243	162	165	141	142	185	127	123	133	140	263	178	151
TRINITY_DN15104_c0_g1_i1	12.3851	4.5171	1.09937	4.10879	3.97737e-05	0.000840627	XP_018308973.1	48	0	6	8	1	45	2	3	8	5	5	3	3	5	0
TRINITY_DN15109_c0_g1_i1	16.6012	3.20561	1.01136	3.16962	0.00152641	0.0170593	XP_011344910.2	10	4	25	19	2	9	16	52	34	5	24	2	19	27	0
TRINITY_DN15128_c0_g1_i1	87.7054	1.17297	0.410433	2.85789	0.00426471	0.0380548	NA	83	65	88	92	64	96	79	67	135	79	66	89	88	153	60
TRINITY_DN15139_c0_g1_i1	2290.97	1.32693	0.4839	2.74216	0.00610364	0.0498985	XP_018045779.1	1538	1736	2015	3677	2316	3328	1845	1254	2917	1208	1793	2011	1641	4215	2156
TRINITY_DN15174_c0_g1_i1	871.534	4.23721	1.33175	3.18168	0.00146421	0.0164906	XP_011874525.1	3	3202	1	6	0	13	2644	1	8	1	1	5682	1	1	0
TRINITY_DN15271_c0_g1_i3	5.04543	4.12674	1.28229	3.21825	0.00128975	0.0149177	XP_011174726.1	14	0	0	7	1	12	0	6	2	2	12	0	2	2	0
TRINITY_DN15297_c0_g1_i1	40.4614	3.27149	0.636608	5.13894	2.76286e-07	1.13144e-05	NA	72	32	33	62	4	68	19	28	50	6	49	23	40	40	26
TRINITY_DN15297_c0_g1_i2	20.8716	3.84125	0.899351	4.27113	1.94481e-05	0.000460663	NA	36	17	15	64	0	37	9	7	12	3	21	13	22	25	8
TRINITY_DN15324_c0_g1_i1	3.31275	4.28018	1.28504	3.33077	0.00086605	0.0108515	NA	8	0	4	1	0	8	0	0	1	1	11	1	0	2	1
TRINITY_DN1543_c0_g1_i1	5.15875	3.60233	1.01612	3.54518	0.000392346	0.00568458	XP_011871807.1	12	2	3	3	0	16	0	3	4	1	7	2	1	2	4
TRINITY_DN15558_c0_g1_i1	16.3659	3.15097	0.811081	3.88491	0.000102369	0.00186385	XP_014759086.1	14	8	29	24	4	7	17	45	21	1	26	4	24	14	4
TRINITY_DN15597_c0_g1_i1	382.981	0.93958	0.335762	2.79835	0.0051365	0.0438467	NA	593	184	222	742	454	304	175	147	568	229	566	193	192	668	718
TRINITY_DN15680_c0_g1_i1	2436.83	7.32787	1.15186	6.3618	1.99407e-10	1.83322e-08	NA	12330	2100	7	25	99	9294	262	7	41	56	1146	27	2	80	28
TRINITY_DN15854_c0_g1_i1	10.668	6.17861	1.31658	4.69293	2.69318e-06	8.32632e-05	XP_011878800.1	26	1	0	0	2	25	0	1	2	0	51	0	0	2	0
TRINITY_DN15979_c0_g1_i1	782.564	0.939349	0.256003	3.66929	0.000243228	0.00383227	XP_018343334.1	801	277	2211	532	711	470	194	1447	509	390	709	316	2267	586	802
TRINITY_DN16076_c0_g1_i1	288.791	1.80284	0.567123	3.17892	0.00147825	0.0166277	NA	420	172	285	194	286	209	378	170	255	46	274	760	340	340	148
TRINITY_DN16086_c0_g1_i1	5.53828	4.83855	1.46602	3.30046	0.000965255	0.0118247	NA	2	0	5	22	0	2	4	4	10	0	11	0	2	31	0
TRINITY_DN16149_c0_g1_i2	2.93692	4.21414	1.41772	2.97248	0.00295401	0.0286419	NA	1	0	3	4	0	4	2	7	9	0	3	0	5	5	0
TRINITY_DN16168_c0_g1_i1	15.7126	5.94795	1.37144	4.33699	1.44445e-05	0.000353682	NA	186	0	1	7	1	4	0	2	3	0	14	0	9	4	2
TRINITY_DN16183_c0_g1_i1	3.58928	4.90742	1.562	3.14175	0.00167942	0.018415	NA	2	0	3	3	1	11	0	0	3	0	12	0	0	5	0
TRINITY_DN16315_c0_g1_i1	5.7237	3.04307	0.980781	3.1027	0.00191764	0.0204618	NA	6	2	5	16	0	2	5	5	14	3	9	4	3	17	0
TRINITY_DN16342_c0_g1_i1	4.41935	5.30883	1.54203	3.44276	0.000575815	0.0078305	NA	3	0	3	1	0	6	2	2	0	0	12	2	24	3	0
TRINITY_DN16354_c0_g1_i2	4.19256	5.09184	1.31226	3.88021	0.000104366	0.00189408	NA	16	0	1	6	1	10	0	5	5	0	4	1	3	2	0
TRINITY_DN16432_c0_g1_i10	2813.65	7.87068	0.733621	10.7285	7.47686e-27	1.0898e-23	XP_011163623.1	2466	92	333	871	49	12267	200	222	1109	24	6979	266	246	1279	112
TRINITY_DN16432_c0_g1_i2	8244.52	7.47851	0.849783	8.8005	1.36211e-18	5.22463e-16	XP_011874614.1	8054	443	970	2837	34	31345	503	2524	2786	217	25117	801	1128	2821	365
TRINITY_DN16522_c0_g1_i1	4.53936	5.76944	1.68623	3.4215	0.000622764	0.00832859	NA	15	1	0	4	0	4	0	2	1	0	20	0	9	0	0
TRINITY_DN16525_c0_g1_i1	4.25241	4.16915	1.38935	3.00079	0.0026928	0.026654	NA	5	1	0	0	0	17	1	0	2	0	10	1	0	2	3
TRINITY_DN16570_c0_g1_i1	21.4377	2.41987	0.828445	2.92098	0.00348931	0.0326319	XP_018398651.1	135	3	13	2	22	30	7	19	3	20	17	6	4	8	6
TRINITY_DN16595_c0_g1_i1	115.173	1.99456	0.339448	5.87588	4.20592e-09	2.80977e-07	XP_011699183.1	154	63	74	135	67	112	129	91	134	51	159	144	96	180	78
TRINITY_DN16616_c1_g1_i1	6.37589	5.35745	1.2409	4.31738	1.57891e-05	0.000382798	NA	9	1	2	1	1	8	1	1	0	0	39	4	1	0	1
TRINITY_DN16796_c0_g1_i1	19.2688	3.85679	0.498939	7.72999	1.07558e-14	2.22804e-12	XP_011067882.1	68	7	9	6	6	36	3	8	10	5	47	8	6	13	7
TRINITY_DN16858_c0_g1_i2	8.56699	4.4525	1.13019	3.93961	8.16134e-05	0.00154016	NA	8	6	6	32	0	5	7	6	10	1	20	12	1	9	1
TRINITY_DN16936_c0_g1_i3	3.81137	5.89412	1.51858	3.88134	0.00010388	0.00188708	NA	10	0	6	2	0	13	0	1	2	0	7	0	1	0	0
TRINITY_DN16982_c0_g1_i1	8.39041	2.85552	1.0034	2.84585	0.00442925	0.0391095	NA	14	0	3	4	3	25	0	1	13	3	19	0	3	1	9
TRINITY_DN17115_c0_g1_i1	82.4408	4.17524	1.08954	3.8321	0.000127054	0.00222875	XP_011700808.1	22	43	162	121	25	84	4	174	86	2	181	5	154	104	2
TRINITY_DN17179_c0_g1_i1	302.222	1.48079	0.366934	4.03558	5.44668e-05	0.00109846	NA	312	160	277	450	249	227	107	281	419	188	497	171	330	700	248
TRINITY_DN17180_c0_g1_i2	24.824	5.19783	0.876364	5.93113	3.00861e-09	2.09365e-07	NA	47	2	7	56	3	63	1	11	25	0	54	4	14	13	5
TRINITY_DN17232_c0_g2_i1	3.16145	3.81295	1.32311	2.88181	0.00395398	0.0358974	NA	6	2	2	0	0	4	1	5	4	0	10	0	1	3	2
TRINITY_DN17295_c0_g1_i1	4.33861	2.72752	0.933479	2.92189	0.00347913	0.0325523	XP_011699843.1	5	3	2	6	2	11	2	0	8	1	5	3	0	5	3
TRINITY_DN17428_c0_g1_i1	5.25122	6.0023	1.77885	3.37426	0.000740152	0.00956066	NA	0	0	2	1	0	29	0	2	0	0	7	2	1	1	0
TRINITY_DN17461_c0_g1_i1	23.7565	1.54854	0.561542	2.75766	0.00582174	0.0481288	XP_012055021.1	18	5	89	11	12	13	4	45	12	9	18	20	94	13	9
TRINITY_DN17493_c0_g1_i1	13.5991	7.65882	1.48031	5.17378	2.29406e-07	9.62351e-06	NA	10	0	1	13	0	35	0	0	2	0	66	2	1	12	0
TRINITY_DN17505_c1_g1_i1	4.2901	5.32255	1.35162	3.93791	8.21931e-05	0.00154715	NA	6	0	0	5	0	15	0	1	5	0	9	0	1	5	1
TRINITY_DN17546_c0_g1_i1	5.14609	4.2104	1.45914	2.88553	0.0039075	0.035556	XP_011869617.1	13	1	0	4	2	12	2	3	5	0	3	0	0	29	0
TRINITY_DN17614_c0_g1_i1	108.793	2.72838	0.56252	4.85027	1.23293e-06	4.16516e-05	XP_011874488.1	171	20	201	44	38	145	33	142	114	18	170	47	164	161	83
TRINITY_DN17694_c0_g1_i1	3.28827	3.90303	1.20771	3.23177	0.00123026	0.0143622	NA	8	6	0	1	2	8	4	1	1	0	3	3	0	1	0
TRINITY_DN17733_c0_g1_i1	11.3854	2.16854	0.583496	3.71645	0.00020204	0.00327339	NA	17	5	8	8	8	14	13	10	11	7	17	8	13	16	4
TRINITY_DN17734_c0_g1_i2	9.09946	4.34196	1.30688	3.32237	0.000892549	0.0111071	XP_018396687.1	4	10	1	4	1	37	0	1	4	0	15	5	3	1	4
TRINITY_DN17751_c0_g1_i1	4.29862	3.63153	1.18807	3.05667	0.00223813	0.0230441	NA	8	1	3	6	1	0	1	3	4	2	20	3	3	4	0
TRINITY_DN17758_c0_g1_i1	7.62826	4.71116	1.14194	4.12557	3.69812e-05	0.000792683	NA	10	1	3	3	2	18	1	0	3	1	36	1	0	0	1
TRINITY_DN17774_c0_g1_i1	11.6465	4.02646	0.95951	4.19637	2.71229e-05	0.0006118	NA	14	3	2	8	6	18	1	1	1	3	63	2	3	4	1
TRINITY_DN17821_c0_g1_i1	50.9301	3.35044	0.85354	3.92534	8.66068e-05	0.00161726	XP_011705118.1	52	25	34	199	0	70	16	30	96	6	41	22	20	153	23
TRINITY_DN17855_c1_g1_i1	14.4544	7.04667	1.47844	4.7663	1.87642e-06	6.04031e-05	NA	39	0	0	1	0	9	0	1	3	0	99	1	0	10	1
TRINITY_DN17903_c0_g1_i2	275.135	3.23492	1.02451	3.15751	0.00159122	0.0176287	NA	1166	53	51	232	25	364	183	75	112	6	460	241	22	538	296
TRINITY_DN17988_c0_g1_i1	4.02792	4.05265	1.44	2.81434	0.00488773	0.0421589	NA	13	0	0	0	0	7	0	0	1	2	19	0	0	2	1
TRINITY_DN18004_c0_g1_i1	961.484	6.80605	1.37614	4.94575	7.58501e-07	2.7255e-05	XP_018056016.1	1527	6	12	23	53	6083	0	7	72	43	45	9	5	12	1
TRINITY_DN18038_c0_g1_i1	2.99211	4.72956	1.68879	2.80057	0.00510131	0.043575	NA	10	0	0	0	1	2	2	0	2	0	17	1	0	0	0
TRINITY_DN18058_c0_g1_i1	23.583	4.84322	1.25641	3.85481	0.000115819	0.00206373	XP_012530857.1	4	110	30	22	0	4	41	21	9	0	7	40	19	14	0
TRINITY_DN18088_c0_g1_i1	293.804	2.25728	0.626111	3.60524	0.000311867	0.004727	XP_011871860.1	496	48	565	321	148	374	147	348	244	36	202	203	559	477	243
TRINITY_DN18126_c0_g1_i1	518.045	1.42712	0.45473	3.13838	0.00169884	0.0186	XP_011707669.1	823	112	1633	274	296	230	122	1250	287	143	144	199	2184	295	283
TRINITY_DN18142_c0_g1_i1	18.7864	4.24986	1.11362	3.81626	0.000135491	0.00234696	NA	10	0	7	42	1	29	6	12	19	1	51	0	10	71	6
TRINITY_DN18148_c0_g1_i1	186.969	1.52776	0.267167	5.71835	1.07562e-08	6.44453e-07	XP_011879954.1	283	55	432	146	177	139	66	356	107	103	187	94	471	119	93
TRINITY_DN18161_c0_g1_i1	10.5101	4.34639	1.21199	3.58615	0.000335595	0.005009	NA	19	3	1	8	4	27	0	4	4	2	32	0	0	18	0
TRINITY_DN18174_c0_g1_i1	8.26487	4.37989	0.981413	4.46284	8.0879e-06	0.000214552	NA	14	4	2	14	2	6	1	4	5	1	34	7	3	11	1
TRINITY_DN18238_c0_g1_i1	15.9084	2.1439	0.615171	3.48505	0.000492042	0.00684691	NA	22	11	11	17	9	10	8	18	33	10	26	15	12	33	3
TRINITY_DN18250_c0_g1_i1	17.6992	3.93516	0.747796	5.26234	1.42232e-07	6.31001e-06	XP_020898600.1	67	10	12	24	1	17	3	9	9	2	44	6	11	17	10
TRINITY_DN18256_c0_g1_i1	38.9924	4.30254	1.09195	3.94022	8.14059e-05	0.0015377	XP_012528345.1	19	14	18	119	0	96	6	30	62	2	68	7	22	20	15
TRINITY_DN18370_c0_g1_i1	335.188	1.08584	0.392327	2.76769	0.00564546	0.0470256	XP_018378273.1	225	236	429	341	259	284	367	344	267	185	268	614	517	370	277
TRINITY_DN18370_c0_g1_i2	22.6503	2.75024	0.868598	3.1663	0.00154393	0.0172095	XP_018378273.1	20	16	15	26	5	50	4	17	29	4	9	20	33	53	15
TRINITY_DN18383_c0_g1_i2	1951.69	6.54822	0.667135	9.81544	9.66134e-23	7.51953e-20	NA	2707	472	694	4458	58	2039	1926	1364	3280	11	2181	3157	978	6029	62
TRINITY_DN18421_c0_g1_i2	14.5178	5.75129	1.91656	3.00083	0.00269241	0.0266535	NA	14	1	1	1	2	95	0	2	0	0	0	0	0	0	0
TRINITY_DN18430_c0_g1_i3	4.44927	4.96014	1.79802	2.75867	0.00580375	0.0480049	XP_018312842.1	0	8	0	9	0	6	2	0	15	0	14	1	0	1	0
TRINITY_DN18435_c0_g1_i1	113.7	3.52233	0.641149	5.49377	3.93436e-08	2.02961e-06	XP_011706915.1	191	31	92	255	33	45	112	92	326	4	111	100	50	411	13
TRINITY_DN18435_c0_g1_i2	90.8753	1.72307	0.358529	4.80596	1.54009e-06	5.07452e-05	XP_011643339.1	126	23	206	61	57	87	46	137	62	42	76	68	212	106	60
TRINITY_DN18449_c0_g1_i1	29.6687	5.40646	0.933419	5.7921	6.95111e-09	4.38084e-07	NA	73	1	12	66	1	60	1	3	28	0	74	2	25	30	7
TRINITY_DN18524_c0_g1_i1	4.92138	4.00553	1.2817	3.12516	0.00177708	0.019288	NA	10	1	4	5	0	2	3	0	4	0	23	5	0	5	3
TRINITY_DN18531_c0_g1_i1	4.44041	3.97911	1.41551	2.81107	0.00493774	0.0424857	NA	3	0	4	5	0	2	3	9	14	1	10	1	12	1	0
TRINITY_DN18544_c0_g1_i1	6.35647	4.61377	1.67326	2.75735	0.00582725	0.0481694	XP_011873773.1	75	0	0	1	2	7	0	0	0	1	2	0	1	0	0
TRINITY_DN18546_c0_g1_i4	316.439	1.05897	0.202889	5.21945	1.79457e-07	7.768e-06	XP_011693579.1	361	74	997	184	268	163	68	695	158	147	248	95	1104	166	243
TRINITY_DN18611_c0_g1_i2	7.15296	6.68109	1.54653	4.32006	1.55987e-05	0.00037882	NA	34	0	4	2	0	1	0	4	7	0	37	0	1	2	0
TRINITY_DN18646_c0_g1_i1	10.0586	5.17388	1.68386	3.07262	0.00212188	0.0221198	XP_011632847.1	6	0	33	0	0	9	6	58	0	0	7	0	23	0	0
TRINITY_DN18691_c0_g1_i1	4.34469	4.05346	1.4137	2.86728	0.00414015	0.0371585	NA	12	6	22	0	0	3	3	3	0	1	2	1	11	0	0
TRINITY_DN18704_c0_g1_i1	207.004	0.939285	0.308331	3.04636	0.00231634	0.0236731	XP_011872516.1	150	122	304	335	144	105	188	242	325	129	135	212	316	518	92
TRINITY_DN18727_c0_g1_i1	49.071	7.45949	1.42809	5.2234	1.75671e-07	7.62882e-06	NA	536	0	1	0	2	84	6	1	1	1	12	4	0	0	0
TRINITY_DN1872_c0_g1_i1	143.692	2.08784	0.686069	3.04319	0.00234088	0.0238762	XP_018309471.1	148	8	620	19	20	40	6	372	25	18	24	2	984	10	39
TRINITY_DN18754_c0_g1_i1	4.20026	3.6342	0.952669	3.81476	0.000136315	0.00235963	NA	14	1	4	7	1	4	0	3	10	1	7	1	3	5	1
TRINITY_DN18773_c0_g1_i1	59.0961	5.15699	1.6217	3.17998	0.00147286	0.0165787	NA	7	0	0	0	11	253	2	0	0	2	226	0	0	0	8
TRINITY_DN18842_c0_g1_i1	211.93	3.31266	0.728073	4.5499	5.36714e-06	0.000151554	XP_011870479.1	136	76	41	643	85	186	124	105	227	24	644	121	65	472	77
TRINITY_DN18845_c0_g1_i1	2.9408	4.60256	1.66424	2.76557	0.00568231	0.0472587	NA	2	0	1	3	1	15	0	0	1	0	2	0	0	5	0
TRINITY_DN18865_c0_g1_i1	9.06659	4.00174	1.06451	3.75922	0.000170441	0.00284777	NA	10	3	4	0	2	9	8	3	3	2	51	1	1	3	3
TRINITY_DN18899_c0_g1_i1	3.64869	5.45375	1.39127	3.91999	8.85539e-05	0.00164825	NA	18	2	1	0	0	1	4	1	1	0	7	13	1	1	0
TRINITY_DN18932_c0_g1_i1	12.7192	6.28961	1.26418	4.97526	6.51589e-07	2.38083e-05	XP_014759087.1	9	5	15	13	0	7	11	36	22	0	26	4	20	14	0
TRINITY_DN18955_c0_g1_i1	208.426	4.35212	0.743832	5.85095	4.88781e-09	3.21704e-07	XP_003703728.2	92	144	196	109	12	333	302	189	59	31	297	587	139	151	22
TRINITY_DN19011_c0_g1_i1	318.133	2.70676	0.857179	3.15775	0.00158992	0.0176193	NA	126	62	396	377	24	275	345	602	303	32	216	901	386	579	130
TRINITY_DN19015_c0_g1_i1	12.4536	2.80367	0.667365	4.2011	2.65616e-05	0.000600829	NA	23	3	12	32	6	11	3	8	31	5	24	3	11	10	3
TRINITY_DN19026_c0_g1_i1	18.0708	4.10353	0.749904	5.47208	4.44788e-08	2.26536e-06	XP_012531524.1	68	0	15	25	6	24	5	9	25	4	40	4	12	6	2
TRINITY_DN19060_c0_g1_i1	13.0826	2.00407	0.588146	3.40743	0.000655766	0.00867638	NA	10	5	11	30	4	9	8	13	27	6	15	8	12	46	5
TRINITY_DN19084_c0_g1_i1	196.166	3.85048	0.439284	8.76535	1.86197e-18	6.97508e-16	XP_011704040.1	328	41	98	400	32	247	84	135	355	34	394	45	94	489	55
TRINITY_DN19099_c0_g1_i2	59.92	2.2482	0.593154	3.79024	0.000150503	0.00256325	XP_020296542.1	84	30	49	49	76	100	46	35	65	9	80	72	44	53	29
TRINITY_DN19115_c0_g1_i1	2800.06	1.39985	0.358606	3.90359	9.4777e-05	0.00174664	XP_011634388.1	7180	1168	1851	2568	4357	3024	959	1521	2897	1340	4313	1287	2258	2142	4235
TRINITY_DN19115_c0_g1_i2	3211.38	1.39229	0.301139	4.6234	3.77496e-06	0.000112	XP_011634388.1	5700	1419	2502	3049	4106	4569	1111	1885	2715	1940	4773	1616	2288	3250	4995
TRINITY_DN19115_c1_g1_i1	549.909	1.48836	0.317552	4.68698	2.77266e-06	8.53254e-05	NA	1356	187	740	445	792	732	164	483	439	352	677	183	376	385	646
TRINITY_DN19169_c0_g1_i2	2.83022	5.3587	1.76818	3.03062	0.00244048	0.0246589	NA	20	0	0	0	0	4	0	0	3	0	7	1	0	1	0
TRINITY_DN19203_c0_g1_i1	3.48107	4.68931	1.47915	3.17028	0.00152294	0.0170359	NA	11	1	0	2	1	6	6	2	2	0	8	0	3	0	0
TRINITY_DN19332_c0_g1_i1	5.14623	3.92693	1.25831	3.12079	0.00180369	0.0195266	NA	7	0	17	0	1	2	0	12	0	0	12	0	23	0	1
TRINITY_DN19355_c0_g1_i1	23.8046	3.74956	0.88792	4.22286	2.41223e-05	0.00055346	XP_011640858.1	28	3	35	5	5	88	3	35	8	4	9	6	23	13	10
TRINITY_DN19384_c0_g1_i1	34.7818	2.48228	0.722358	3.43636	0.000589585	0.00798147	NA	77	3	2	28	37	106	4	3	30	6	43	3	8	47	40
TRINITY_DN19388_c0_g1_i3	500.933	0.961728	0.322086	2.98593	0.00282714	0.0276864	XP_018392354.1	491	357	876	513	541	409	304	752	449	385	364	367	955	560	279
TRINITY_DN19410_c0_g1_i1	4.6504	4.05628	1.19832	3.38497	0.000711861	0.00924462	NA	3	4	2	4	1	12	3	6	6	0	5	2	1	8	1
TRINITY_DN19431_c0_g1_i1	13.1257	6.28534	1.43621	4.37634	1.20688e-05	0.000303104	NA	17	1	1	1	0	69	0	0	2	0	20	1	0	0	2
TRINITY_DN19474_c0_g1_i3	668.026	11.5953	1.92596	6.02056	1.73815e-09	1.2807e-07	XP_011694180.1	3129	0	0	8	0	2176	0	5	8	0	1615	0	0	0	0
TRINITY_DN19474_c0_g1_i5	9.38669	6.47642	1.964	3.29757	0.000975253	0.0119071	XP_011694180.1	60	0	6	0	0	23	0	0	0	0	19	0	1	0	0
TRINITY_DN19493_c0_g1_i1	16.5314	3.98945	1.27925	3.11859	0.00181716	0.0196354	NA	4	2	0	8	2	14	5	12	54	0	32	4	12	116	3
TRINITY_DN19589_c0_g1_i2	8.64832	2.59382	0.735707	3.52562	0.000422499	0.00605746	XP_011706903.1	10	1	9	4	5	12	3	7	10	4	18	3	19	12	3
TRINITY_DN19603_c0_g1_i2	9.4999	2.54922	0.90433	2.81891	0.00481872	0.0417249	NA	7	8	2	17	0	4	18	3	16	5	22	14	1	14	4
TRINITY_DN19619_c0_g1_i3	127.691	2.59651	0.845939	3.06938	0.00214506	0.0222921	XP_012522673.1	33	9	60	511	11	4	23	28	393	5	86	30	28	1246	18
TRINITY_DN19635_c0_g1_i1	16.7351	3.55325	1.15575	3.07441	0.00210919	0.0220377	XP_011700532.1	114	0	20	21	1	1	2	13	26	5	10	9	13	34	5
TRINITY_DN19635_c0_g1_i2	3713.26	2.77781	0.863338	3.21752	0.00129303	0.0149426	XP_011700532.1	15508	773	3200	4052	308	5852	1272	3852	3549	848	1681	2144	1264	4936	4061
TRINITY_DN19654_c0_g1_i1	24.4431	5.49046	0.961712	5.70905	1.13612e-08	6.7716e-07	XP_011699228.1	206	2	0	16	2	24	4	7	18	3	35	5	5	8	2
TRINITY_DN19664_c0_g1_i1	7853.4	5.7291	1.12319	5.10072	3.38355e-07	1.34546e-05	XP_012541860.1	9626	879	4281	9736	21	34530	542	2228	6947	108	4807	1902	3003	4376	1528
TRINITY_DN19664_c0_g1_i2	332.676	10.9242	1.35318	8.07303	6.8576e-16	1.72876e-13	XP_011630694.1	329	61	307	1078	0	1023	117	31	378	0	231	129	318	236	0
TRINITY_DN19664_c0_g1_i4	10.7201	5.55499	1.87925	2.95596	0.00311693	0.029864	XP_011630694.1	29	4	0	67	0	12	5	0	28	0	11	0	7	0	0
TRINITY_DN19669_c0_g1_i2	1955.41	0.56905	0.207527	2.74206	0.00610555	0.0499049	XP_011645200.1	1916	1347	3164	1966	2570	1418	1310	2464	2042	1390	1436	1557	3297	2306	2100
TRINITY_DN19714_c0_g1_i1	9.26229	4.77605	0.94437	5.05739	4.25036e-07	1.64051e-05	NA	13	6	2	7	2	14	4	0	5	0	38	9	2	5	2
TRINITY_DN19714_c0_g2_i2	1711.46	4.75789	0.505897	9.40485	5.21058e-21	2.90078e-18	XP_011696939.1	3725	693	206	1040	156	3908	840	267	816	195	4975	1306	207	770	515
TRINITY_DN19714_c0_g2_i3	91.7134	3.60126	0.574246	6.27128	3.58092e-10	3.08013e-08	XP_011172469.1	187	31	17	45	29	153	34	17	15	23	365	36	11	65	54
TRINITY_DN19714_c0_g2_i4	79.9698	3.23315	1.0628	3.04212	0.00234921	0.0239175	XP_011696939.1	118	14	12	61	32	92	19	13	32	0	394	44	33	22	82
TRINITY_DN19718_c0_g1_i1	19.6744	4.37338	1.3606	3.21431	0.00130758	0.0150673	NA	2	2	2	0	5	18	0	1	0	1	155	4	6	2	7
TRINITY_DN19750_c0_g1_i1	1356.54	1.52344	0.193989	7.85323	4.05465e-15	9.07947e-13	XP_011690288.1	3224	620	1196	908	1808	1827	525	948	765	1011	1991	577	1143	983	1634
TRINITY_DN19770_c0_g1_i1	42.02	3.51716	0.71503	4.9189	8.70334e-07	3.0804e-05	XP_011629722.1	36	13	13	130	9	38	31	15	42	11	135	16	13	72	12
TRINITY_DN19803_c0_g1_i2	35.8284	7.07943	1.60616	4.40768	1.04485e-05	0.000267182	NA	94	0	0	25	0	111	1	4	0	0	114	0	15	8	2
TRINITY_DN19831_c1_g1_i1	39.1155	4.95084	1.68997	2.92953	0.0033947	0.0319151	XP_018405504.1	5	0	0	0	7	155	4	0	0	2	164	0	0	0	6
TRINITY_DN19832_c0_g1_i2	75.2157	2.49953	0.520053	4.80631	1.53743e-06	5.06784e-05	NA	140	44	128	202	44	66	43	51	112	8	59	53	51	141	32
TRINITY_DN19834_c0_g1_i1	4.18782	5.62248	1.92779	2.91654	0.00353933	0.0330097	NA	17	0	0	0	0	10	0	2	0	0	15	0	1	0	0
TRINITY_DN19857_c0_g1_i1	38.4479	5.91018	1.93399	3.05595	0.00224346	0.0230932	XP_011706927.1	0	0	28	4	0	75	17	101	0	1	169	2	0	20	0
TRINITY_DN19857_c0_g1_i3	13.3371	5.22822	1.68378	3.10506	0.00190243	0.020332	XP_019701250.1	0	0	30	72	0	4	8	6	30	0	22	4	1	52	0
TRINITY_DN19857_c0_g1_i4	280.868	9.17746	1.21636	7.54499	4.52314e-14	8.55193e-12	XP_011706927.1	105	6	364	481	0	590	55	314	78	0	949	98	146	168	3
TRINITY_DN19870_c0_g1_i1	6.66355	5.84145	1.71554	3.40502	0.00066159	0.00873612	NA	6	5	4	15	0	15	0	4	12	0	18	1	0	0	0
TRINITY_DN19916_c0_g1_i1	80.9759	4.80258	1.02914	4.66657	3.0627e-06	9.30723e-05	XP_018337903.1	10	10	24	442	4	36	58	25	111	0	35	56	34	640	1
TRINITY_DN19944_c0_g1_i1	147.97	3.81864	0.635641	6.00755	1.88348e-09	1.37293e-07	XP_011699843.1	177	27	55	206	22	244	49	60	168	15	334	69	77	491	66
TRINITY_DN19945_c0_g1_i1	22.7634	2.52202	0.765248	3.29569	0.00098181	0.0119762	NA	112	7	18	6	37	29	3	18	11	6	32	1	24	8	6
TRINITY_DN19955_c0_g1_i1	1312.44	0.861656	0.259587	3.31933	0.000902321	0.0111992	XP_012532413.1	1141	1099	1961	1630	1188	1005	1204	1215	1298	1011	1050	1656	1455	1950	1092
TRINITY_DN19956_c0_g1_i1	44.0074	4.00372	1.0297	3.88822	0.000100983	0.00184533	XP_018373165.1	66	15	60	5	6	92	58	49	89	1	38	20	43	14	15
TRINITY_DN19958_c0_g1_i1	1875.86	5.31018	0.992008	5.35296	8.65248e-08	4.0802e-06	XP_011167532.1	3421	166	1586	4908	170	3105	2186	1522	5673	55	157	747	696	3747	45
TRINITY_DN19962_c0_g1_i1	20.6762	2.39096	0.859139	2.78297	0.00538645	0.0453629	NA	14	30	22	6	17	20	29	12	14	0	37	18	28	26	10
TRINITY_DN19969_c0_g1_i1	35.6721	3.38583	0.987859	3.42744	0.0006093	0.00817629	NA	77	20	6	198	7	50	62	8	32	5	5	14	5	35	8
TRINITY_DN20032_c0_g1_i1	9.62579	2.55227	0.897233	2.8446	0.00444675	0.0392381	NA	35	4	6	4	8	1	2	2	8	4	37	2	10	5	7
TRINITY_DN20095_c0_g1_i1	122.526	2.31689	0.688889	3.36322	0.000770383	0.00986873	XP_018374441.1	68	53	174	98	49	80	35	138	130	37	377	38	199	148	112
TRINITY_DN20097_c0_g3_i1	172.419	3.43565	0.992699	3.46092	0.000538331	0.00739729	NA	378	6	927	23	23	121	6	374	54	23	3	10	754	11	17
TRINITY_DN20122_c0_g1_i1	332.987	6.14559	0.672102	9.14383	6.02783e-20	2.87635e-17	XP_011869162.1	590	34	197	510	5	706	163	160	301	17	728	87	202	534	27
TRINITY_DN20132_c0_g1_i1	101.138	4.01117	0.707583	5.66884	1.43765e-08	8.33339e-07	NA	169	9	73	134	15	263	37	41	115	22	194	6	33	104	35
TRINITY_DN20159_c0_g1_i1	34.3035	3.43693	0.969237	3.54601	0.000391104	0.00567172	XP_011707629.1	7	15	10	72	2	55	17	31	69	2	40	9	26	142	15
TRINITY_DN20169_c0_g1_i1	3.69035	3.85413	1.32901	2.90001	0.00373156	0.0343567	NA	2	3	2	5	0	2	8	1	3	0	8	13	0	2	1
TRINITY_DN20177_c0_g1_i1	7.4976	6.2152	2.18287	2.84726	0.00440974	0.0389931	NA	3	0	0	0	0	28	0	0	1	0	34	0	0	0	0
TRINITY_DN20177_c0_g1_i2	7.15015	6.27439	1.94787	3.22115	0.00127677	0.0147952	NA	7	0	0	1	0	16	0	0	0	0	44	1	0	0	0
TRINITY_DN20192_c0_g1_i1	45.7774	1.45626	0.484286	3.00702	0.00263827	0.0262468	NA	67	35	30	67	19	32	51	56	63	28	23	52	41	117	27
TRINITY_DN20210_c0_g1_i1	52.9695	3.15387	0.623437	5.05884	4.21809e-07	1.63199e-05	NA	214	4	57	17	46	92	5	27	24	19	82	3	71	45	8
TRINITY_DN20256_c0_g1_i1	2.87717	3.55448	1.09479	3.24671	0.00116747	0.0137695	NA	14	0	1	0	1	5	1	1	3	1	5	1	0	4	1
TRINITY_DN20276_c0_g1_i1	575.921	1.00361	0.246599	4.06983	4.7047e-05	0.000969556	XP_011697130.1	825	216	1036	461	755	551	219	671	399	365	587	351	1078	492	713
TRINITY_DN20282_c0_g1_i1	93.3552	2.59903	0.757757	3.4299	0.000603813	0.00812033	XP_011868830.1	115	99	80	64	3	23	232	87	87	15	36	291	183	28	23
TRINITY_DN20283_c0_g1_i2	893.199	0.654973	0.226495	2.89177	0.00383074	0.0350485	XP_018353806.1	1048	426	1900	829	1069	651	382	1209	756	622	763	617	1670	715	1194
TRINITY_DN20296_c0_g1_i1	2.5393	4.62374	1.42319	3.24885	0.00115873	0.0136886	NA	5	1	0	12	0	3	1	1	7	0	4	2	0	1	0
TRINITY_DN20307_c0_g1_i1	7.06795	5.14733	1.31866	3.90346	9.48266e-05	0.00174715	NA	28	1	4	2	0	2	4	1	2	2	38	0	2	1	0
TRINITY_DN20333_c0_g1_i5	8624.58	1.22973	0.278617	4.41368	1.01628e-05	0.00026077	XP_011861461.1	17828	4218	6197	9243	12760	10312	3119	6108	6521	5787	11774	4411	5896	9192	12914
TRINITY_DN20363_c0_g2_i3	693.414	5.63912	0.842264	6.69519	2.15398e-11	2.42863e-09	XP_011863060.1	1287	58	554	1245	6	1653	89	564	1007	22	1184	143	511	367	116
TRINITY_DN20363_c0_g2_i6	6.40078	4.5044	1.45171	3.10282	0.00191686	0.0204562	XP_011863060.1	11	9	2	14	0	15	2	0	12	0	9	3	0	0	2
TRINITY_DN20391_c1_g1_i1	6.4441	4.20442	1.15181	3.65028	0.000261956	0.00408444	NA	9	1	3	23	0	3	2	8	12	1	16	0	10	8	1
TRINITY_DN20405_c1_g1_i1	67.6751	4.19997	1.12027	3.74906	0.000177497	0.00294236	XP_018360162.1	7	1	341	31	1	7	21	143	32	0	47	6	431	43	4
TRINITY_DN20438_c0_g1_i1	45.3941	3.17527	0.579743	5.47703	4.32513e-08	2.20706e-06	NA	127	6	32	53	22	28	10	24	57	14	133	11	74	38	16
TRINITY_DN20553_c0_g1_i1	101.22	0.994339	0.349367	2.84612	0.0044256	0.0390945	NA	155	60	61	133	149	66	84	72	128	58	151	106	71	105	131
TRINITY_DN20569_c0_g1_i1	4.65668	3.91501	1.31641	2.974	0.00293943	0.0285281	NA	6	12	10	1	0	0	10	4	2	0	2	9	7	5	0
TRINITY_DN20572_c0_g1_i1	287.9	1.59103	0.41625	3.8223	0.000132215	0.00230166	XP_012529979.1	420	72	879	152	129	117	68	764	160	91	86	95	1284	146	109
TRINITY_DN20585_c0_g1_i1	3.2957	4.356	1.57071	2.77326	0.00554974	0.0464212	XP_011880316.1	3	0	5	3	0	6	3	6	2	0	1	0	2	19	0
TRINITY_DN20606_c0_g1_i1	63.0066	5.91568	1.7973	3.29142	0.00099683	0.0121207	XP_011066760.1	98	6	165	259	0	0	62	2	205	0	58	87	111	0	0
TRINITY_DN20615_c0_g1_i1	5.2601	2.68703	0.917715	2.92796	0.00341198	0.0320399	NA	26	0	1	2	4	10	2	2	8	4	6	0	1	2	2
TRINITY_DN20628_c0_g1_i1	6726.96	1.3999	0.271481	5.15653	2.51565e-07	1.04276e-05	XP_011633584.1	11243	3150	5748	7870	7684	8640	3068	5565	5168	4273	8952	3935	5792	7439	8798
TRINITY_DN20660_c0_g1_i1	148.993	8.26787	1.21933	6.78065	1.19635e-11	1.44655e-09	XP_011863817.1	92	24	151	948	1	87	7	114	393	0	209	3	30	445	0
TRINITY_DN20730_c0_g1_i2	21518.9	11.8844	1.14265	10.4007	2.4607e-25	2.90095e-22	XP_011875000.1	42583	613	20	18	27	49127	10	50	51	9	119644	47	8	23	28
TRINITY_DN20755_c0_g1_i1	106.753	5.1621	0.856986	6.02356	1.70623e-09	1.26066e-07	XP_011705946.1	176	2	91	141	9	136	62	117	152	3	223	24	59	319	13
TRINITY_DN20755_c0_g1_i2	11.5876	3.21384	0.820123	3.91873	8.90166e-05	0.00165571	XP_011871308.1	23	1	5	28	5	12	4	7	18	4	22	3	0	43	1
TRINITY_DN20827_c0_g2_i1	16.344	3.40639	1.15866	2.93994	0.00328277	0.0310814	XP_011701015.1	5	1	23	15	1	4	13	39	54	1	7	16	20	81	0
TRINITY_DN20843_c0_g1_i1	475.007	4.34568	0.72871	5.96352	2.46861e-09	1.74414e-07	XP_011175568.1	559	102	693	74	160	1647	79	520	17	59	667	49	505	40	76
TRINITY_DN20843_c0_g1_i3	213.341	5.24253	1.66752	3.14391	0.00166707	0.0183097	XP_018366856.1	215	0	195	71	46	661	37	89	25	0	609	0	233	149	0
TRINITY_DN20857_c0_g1_i1	11.4716	3.15282	1.03623	3.04258	0.00234559	0.0238885	NA	14	3	8	31	0	7	2	1	16	3	41	11	6	11	8
TRINITY_DN20870_c0_g1_i1	4.00139	4.93698	1.48595	3.32243	0.000892364	0.0111065	NA	2	2	2	13	0	2	0	3	10	0	12	0	9	4	0
TRINITY_DN20877_c1_g1_i1	123.454	2.18412	0.455842	4.79139	1.65626e-06	5.393e-05	NA	82	72	210	139	57	141	103	121	162	56	160	86	166	184	51
TRINITY_DN20924_c0_g1_i1	100.377	1.75276	0.377419	4.64406	3.41625e-06	0.000102572	NA	154	38	111	132	84	164	54	70	125	58	97	57	75	120	96
TRINITY_DN20926_c0_g1_i1	24.2796	2.97623	0.696526	4.27297	1.9289e-05	0.000457303	NA	18	8	13	45	8	26	12	22	25	10	78	9	13	30	10
TRINITY_DN20927_c0_g1_i1	199.901	6.5978	0.97054	6.79807	1.06029e-11	1.29968e-09	XP_012541195.1	925	7	128	390	2	476	65	50	160	9	57	80	143	181	8
TRINITY_DN20931_c0_g1_i1	534.531	0.975033	0.320456	3.04264	0.00234515	0.0238885	XP_011692281.1	719	286	648	520	676	299	383	525	693	517	816	365	596	638	427
TRINITY_DN20946_c0_g1_i1	399.855	1.87432	0.681701	2.74948	0.00596904	0.0490683	NA	528	505	75	322	477	120	439	73	299	115	1292	436	47	462	364
TRINITY_DN20947_c0_g1_i4	165.019	2.80712	0.706952	3.97073	7.16515e-05	0.0013851	XP_011875632.1	147	101	149	69	27	115	182	229	429	52	292	192	137	187	56
TRINITY_DN20963_c0_g1_i1	6.63159	2.41609	0.852364	2.83457	0.00458873	0.0401989	NA	9	2	10	9	4	13	4	6	9	0	3	2	6	14	5
TRINITY_DN21003_c0_g1_i1	58.3901	2.59301	0.915788	2.83146	0.00463363	0.0404861	XP_001862696.1	17	15	275	8	6	76	13	152	18	7	14	6	228	5	25
TRINITY_DN21078_c0_g1_i3	7.27564	5.23809	1.22898	4.26214	2.02477e-05	0.000477405	NA	18	3	3	17	0	6	14	1	7	0	13	4	7	9	1
TRINITY_DN21078_c0_g1_i4	8.47521	5.50507	1.50224	3.66458	0.000247744	0.00389654	NA	17	0	6	0	0	2	4	3	18	1	41	3	10	8	0
TRINITY_DN21099_c1_g1_i3	7.89911	4.20271	1.47141	2.85625	0.00428673	0.0381919	XP_011160641.1	0	0	8	16	0	5	1	17	38	0	3	0	20	26	0
TRINITY_DN21114_c0_g1_i1	19.6433	4.42369	0.993552	4.4524	8.49162e-06	0.000223584	NA	11	2	2	7	4	69	3	1	1	4	70	9	0	3	5
TRINITY_DN21128_c0_g1_i2	10.4792	5.18292	1.46484	3.53821	0.000402851	0.00581263	NA	8	4	23	28	0	5	3	0	9	0	9	17	28	41	0
TRINITY_DN21165_c0_g1_i3	1042.47	4.86645	0.864928	5.62642	1.83985e-08	1.03431e-06	XP_011880363.1	2230	107	83	548	225	2135	45	325	610	59	4183	161	22	1053	233
TRINITY_DN21168_c0_g1_i1	23.4286	2.79819	0.80236	3.48745	0.000487649	0.00679758	NA	51	4	48	38	9	5	15	32	28	9	44	6	14	63	3
TRINITY_DN21199_c0_g1_i1	144.921	2.67944	0.550536	4.86697	1.13322e-06	3.85593e-05	NA	172	98	171	221	44	55	150	185	195	58	266	122	158	241	22
TRINITY_DN21203_c0_g1_i5	98.4342	4.46223	1.04219	4.2816	1.85555e-05	0.000441664	XP_011878825.1	126	1	26	117	1	77	16	41	165	16	509	5	48	65	31
TRINITY_DN21206_c0_g1_i1	178.192	1.07869	0.314229	3.43281	0.000597363	0.00804844	NA	231	131	125	335	143	161	136	117	263	96	124	157	124	420	213
TRINITY_DN21212_c0_g1_i1	3.11983	3.91384	1.27878	3.06061	0.00220887	0.0228128	NA	5	2	2	5	0	2	0	4	8	0	6	2	6	3	1
TRINITY_DN21239_c0_g1_i2	895.042	1.02596	0.316777	3.23875	0.00120057	0.0140811	XP_018368296.1	1050	385	1653	909	823	719	517	969	771	509	993	729	1651	708	1207
TRINITY_DN21250_c0_g1_i4	265.965	2.1735	0.666689	3.26013	0.0011136	0.0132531	XP_011703950.1	550	154	324	210	136	397	251	229	117	134	61	304	494	323	117
TRINITY_DN21252_c0_g1_i1	45.0859	4.01117	0.931804	4.30474	1.67184e-05	0.000401995	NA	33	1	21	102	4	51	10	16	50	1	130	9	28	189	19
TRINITY_DN21262_c0_g1_i1	730.171	1.94033	0.427827	4.53531	5.75186e-06	0.000160663	NA	737	233	744	989	639	679	295	582	900	478	1776	314	800	851	431
TRINITY_DN21311_c0_g1_i1	101.645	3.29098	0.5203	6.32516	2.52974e-10	2.27353e-08	XP_018049141.1	165	48	107	194	15	154	40	90	146	21	148	39	103	96	52
TRINITY_DN21315_c0_g1_i1	402.428	5.32674	0.596425	8.93112	4.2173e-19	1.76085e-16	XP_011699250.1	599	58	79	1078	33	335	127	294	840	12	659	110	222	1939	24
TRINITY_DN21333_c0_g1_i1	23.8821	6.8817	1.04302	6.59787	4.17102e-11	4.42294e-09	NA	38	1	6	39	2	54	1	7	18	0	71	3	15	39	0
TRINITY_DN21370_c0_g1_i2	19.5484	2.17422	0.635401	3.42181	0.000622063	0.00832387	NA	38	10	27	31	9	9	21	27	5	9	29	19	22	26	9
TRINITY_DN21376_c0_g1_i1	16.5159	4.34177	1.54269	2.81442	0.00488649	0.0421589	XP_018055062.1	0	6	20	39	3	24	0	10	3	1	39	1	2	99	0
TRINITY_DN21376_c0_g1_i2	23.316	6.43675	1.15532	5.57141	2.52689e-08	1.36824e-06	XP_011055132.1	15	6	15	60	0	17	5	12	42	1	52	5	13	128	0
TRINITY_DN21376_c0_g1_i5	22.4023	4.2447	1.37274	3.09213	0.00198726	0.0210701	XP_011055133.1	26	5	15	58	0	0	10	0	80	3	64	4	19	76	2
TRINITY_DN21412_c0_g1_i1	16.1263	3.18683	0.963377	3.30798	0.000939725	0.0115685	XP_011858224.1	32	3	7	3	1	12	0	4	8	7	88	4	4	9	15
TRINITY_DN21464_c0_g1_i1	9.89576	7.25791	1.99426	3.6394	0.000273273	0.00423655	NA	60	1	0	1	0	2	0	0	0	0	56	0	0	0	0
TRINITY_DN21466_c0_g1_i2	14.7187	5.76049	1.45097	3.97011	7.18407e-05	0.00138775	XP_017474117.1	31	1	0	35	0	19	0	5	1	1	63	5	13	7	1
TRINITY_DN21533_c0_g1_i1	1310.73	7.57855	0.840516	9.01655	1.94114e-19	8.61141e-17	XP_011869445.1	10913	8	12	856	17	2290	0	17	394	14	1812	7	21	528	72
TRINITY_DN21533_c0_g1_i3	39.5058	8.91901	1.60262	5.56528	2.61738e-08	1.41487e-06	XP_011869445.1	383	0	0	28	0	69	2	0	7	0	22	0	0	15	0
TRINITY_DN21533_c0_g1_i4	99.9936	7.22506	1.91241	3.77799	0.000158098	0.00267047	XP_011869446.1	1122	0	0	94	0	30	0	0	52	0	145	0	3	0	3
TRINITY_DN21533_c0_g1_i5	27.8674	5.6547	1.9307	2.92883	0.00340237	0.0319684	XP_011869446.1	282	0	3	42	3	0	0	3	0	0	64	3	0	4	0
TRINITY_DN21542_c0_g1_i2	10.0743	5.39694	1.75259	3.0794	0.00207417	0.0217727	NA	3	2	2	20	0	0	10	22	40	0	32	0	2	18	0
TRINITY_DN21544_c1_g1_i3	1060.38	1.59037	0.335496	4.74034	2.13356e-06	6.77114e-05	XP_011636016.1	2763	318	2038	752	989	1066	335	1146	1056	804	861	485	1737	766	786
TRINITY_DN21577_c0_g1_i1	258.726	0.780666	0.235333	3.31729	0.000908956	0.0112661	XP_012226415.1	335	153	478	206	318	210	183	320	230	233	207	196	431	179	236
TRINITY_DN21588_c0_g1_i1	6.30652	3.07894	0.864768	3.56043	0.000370251	0.00542525	NA	19	2	1	8	3	6	4	7	11	2	8	1	8	12	1
TRINITY_DN21597_c0_g1_i1	15.2488	4.4352	0.849347	5.22189	1.77105e-07	7.68355e-06	NA	37	4	2	17	0	16	15	4	16	1	43	22	5	13	6
TRINITY_DN21600_c0_g1_i1	10594.6	1.35877	0.255347	5.32128	1.03038e-07	4.76362e-06	XP_011697665.1	20116	5496	8753	10315	13843	13631	5425	8158	6798	6941	13253	7469	8380	10495	13567
TRINITY_DN21602_c0_g1_i1	2.63981	4.5396	1.59409	2.84777	0.00440267	0.0389477	NA	1	0	3	7	0	5	0	1	3	0	5	0	10	1	0
TRINITY_DN21643_c0_g1_i1	19.1428	3.36028	0.979212	3.43161	0.000600009	0.00808001	XP_018377809.1	12	7	6	21	2	28	18	31	20	10	44	12	8	30	1
TRINITY_DN21648_c0_g1_i1	11	1.90588	0.551726	3.45441	0.000551506	0.00755503	XP_011637989.1	41	4	0	3	17	14	5	1	1	10	25	12	1	3	9
TRINITY_DN21678_c0_g1_i1	3.58522	5.6224	1.73972	3.23178	0.00123022	0.0143622	NA	9	0	0	1	0	3	0	0	2	0	22	1	3	0	0
TRINITY_DN21682_c0_g1_i2	1582.63	1.30264	0.251471	5.18006	2.21811e-07	9.34402e-06	XP_012543319.1	2425	971	2332	1779	1257	1277	1153	1567	1593	1433	1592	1335	2067	1986	976
TRINITY_DN21683_c0_g2_i1	4.1527	4.10649	1.46946	2.79455	0.00519716	0.0441966	NA	16	1	2	22	0	3	2	0	5	0	1	8	3	2	1
TRINITY_DN21707_c0_g1_i1	4.41875	5.62535	1.66006	3.38864	0.000702411	0.00915111	NA	11	0	0	4	0	8	0	0	21	0	11	0	0	4	0
TRINITY_DN21742_c0_g1_i1	52.7344	3.95297	1.42958	2.76513	0.00568996	0.0472887	NA	521	3	4	30	13	95	0	0	2	24	8	1	0	2	3
TRINITY_DN21758_c0_g1_i1	169.078	1.47171	0.424826	3.46427	0.000531678	0.0073217	XP_018045777.1	174	60	189	140	217	293	82	157	131	125	221	88	183	112	165
TRINITY_DN21758_c0_g1_i2	5.03843	5.5274	1.79138	3.08556	0.00203172	0.0214309	XP_018045779.1	6	4	0	10	0	7	3	0	3	0	22	0	4	0	0
TRINITY_DN21758_c0_g1_i6	412.831	2.81956	0.678594	4.15501	3.25276e-05	0.00071324	XP_018372341.1	321	86	494	164	211	1259	120	204	271	159	474	238	461	302	257
TRINITY_DN21758_c0_g1_i8	85.5809	1.75016	0.340772	5.13586	2.80856e-07	1.14815e-05	XP_018045779.1	104	52	76	107	77	80	52	61	97	41	156	87	73	103	72
TRINITY_DN21778_c0_g2_i2	18.5729	3.45568	1.00327	3.4444	0.00057233	0.0077884	XP_018405524.1	15	8	16	10	2	29	21	27	56	4	26	3	22	6	5
TRINITY_DN21809_c0_g1_i2	736.299	0.877226	0.280936	3.12251	0.00179314	0.0194387	XP_011687199.1	958	476	1405	541	841	692	440	934	409	494	503	723	1254	545	856
TRINITY_DN21816_c0_g1_i2	13.292	2.47344	0.802475	3.08227	0.00205431	0.0216099	XP_015377875.1	24	11	12	14	4	30	19	7	6	4	5	8	6	11	12
TRINITY_DN21824_c0_g2_i1	818.736	1.12527	0.353638	3.18199	0.00146267	0.0164756	NA	960	943	480	523	854	691	1054	486	799	347	943	1328	571	752	1077
TRINITY_DN21825_c0_g2_i1	45.8445	4.64864	1.13302	4.10289	4.08021e-05	0.000859868	XP_018367537.1	24	16	1	181	2	12	23	8	105	0	5	32	2	467	0
TRINITY_DN21831_c0_g1_i1	10.6751	4.23793	1.24722	3.3979	0.000679062	0.00890646	NA	14	6	12	26	5	10	2	5	11	0	38	0	1	16	0
TRINITY_DN21834_c0_g1_i4	1308.21	1.29568	0.403136	3.21401	0.00130895	0.0150809	XP_012532750.1	2345	791	1178	1454	2216	1212	513	683	1374	651	2380	804	1007	958	1646
TRINITY_DN21855_c0_g1_i14	90.1752	0.978647	0.349879	2.7971	0.00515638	0.0439845	XP_011707099.1	151	46	93	125	91	80	57	88	60	75	92	42	131	110	124
TRINITY_DN21865_c0_g1_i1	91.8234	1.43444	0.345812	4.14803	3.35355e-05	0.000730346	XP_011156723.1	147	69	77	170	85	44	89	59	126	64	134	82	59	140	54
TRINITY_DN21876_c0_g1_i1	25.0481	6.33395	1.53193	4.13462	3.55542e-05	0.000766192	NA	19	0	5	36	0	121	2	22	42	0	2	5	2	5	2
TRINITY_DN21911_c0_g1_i1	2409.45	1.08185	0.334768	3.23165	0.00123079	0.0143642	XP_011163166.1	2518	1324	3297	2869	2484	2763	1432	2589	2597	1406	1858	1864	3013	3452	2808
TRINITY_DN21963_c0_g1_i2	7.47372	2.57681	0.871873	2.95549	0.00312175	0.0298887	NA	7	4	4	13	2	12	13	2	12	0	6	12	3	8	6
TRINITY_DN21986_c0_g1_i1	32.2975	2.12881	0.696089	3.05825	0.00222637	0.0229526	XP_012223976.1	43	8	4	35	16	28	8	11	37	18	126	13	4	38	47
TRINITY_DN22042_c1_g1_i5	1282.99	0.898885	0.317301	2.83291	0.00461262	0.0403597	XP_011636349.1	1695	733	1948	1029	1298	1176	566	1453	1007	999	1251	1441	1853	970	1783
TRINITY_DN22059_c0_g1_i1	906.985	1.52874	0.36489	4.1896	2.79443e-05	0.000627152	XP_011872986.1	805	165	2761	500	554	780	283	1918	460	314	501	350	3424	595	535
TRINITY_DN22066_c0_g1_i2	39.0893	7.12389	1.0987	6.48393	8.93645e-11	8.81181e-09	NA	57	3	31	34	0	82	24	31	26	1	87	3	35	85	1
TRINITY_DN22067_c0_g1_i2	9.61076	3.83214	1.2076	3.17336	0.00150685	0.0168807	NA	16	2	2	8	0	2	15	2	4	0	41	20	1	7	6
TRINITY_DN22119_c0_g1_i3	227.767	2.76411	0.929324	2.97432	0.00293634	0.0285189	XP_018309470.1	578	0	618	52	75	185	0	446	72	55	71	13	1245	38	50
TRINITY_DN22122_c0_g1_i9	10.2228	2.9247	0.860467	3.39897	0.000676408	0.0088835	XP_018400027.1	20	1	13	7	1	10	5	18	2	5	10	7	36	12	2
TRINITY_DN22151_c0_g1_i1	24604.7	7.17998	1.19153	6.02586	1.68213e-09	1.24745e-07	XP_011867927.1	84778	74	89	209	2521	48930	31	54	120	26	122245	22	33	32	36
TRINITY_DN22175_c0_g1_i1	7.32802	3.37246	0.899099	3.75093	0.000176179	0.00292406	NA	12	1	5	17	4	7	10	3	11	0	12	3	4	20	1
TRINITY_DN22190_c0_g1_i1	4.67856	5.155	1.69862	3.03481	0.00240687	0.0244024	NA	0	0	3	4	0	6	0	4	1	0	15	2	25	1	0
TRINITY_DN22196_c0_g1_i1	104.575	3.0501	0.450294	6.77357	1.25645e-11	1.50051e-09	XP_011865323.1	141	19	58	182	35	170	45	81	146	33	194	45	72	178	48
TRINITY_DN22209_c0_g1_i3	57.138	4.15937	1.31325	3.16724	0.00153892	0.0171636	XP_011699705.1	0	81	29	13	0	112	72	85	33	7	81	49	73	49	10
TRINITY_DN22209_c0_g1_i7	99.5281	4.61039	1.13167	4.07398	4.62163e-05	0.000954399	XP_011699705.1	225	68	38	1	0	126	88	37	88	12	214	260	34	62	19
TRINITY_DN22237_c0_g1_i3	161.089	1.68318	0.355049	4.74071	2.12976e-06	6.76174e-05	XP_011866340.1	151	80	340	95	106	172	90	282	115	61	135	145	349	130	113
TRINITY_DN22288_c0_g1_i3	377.976	1.05358	0.317183	3.32166	0.000894825	0.0111268	XP_011865093.1	672	111	904	189	335	288	222	498	260	287	314	196	863	196	429
TRINITY_DN22299_c1_g1_i3	2893.58	0.989368	0.236711	4.17964	2.9197e-05	0.000651617	XP_011883070.1	4055	2367	4491	3120	3211	2481	1875	2139	2529	2082	2676	2771	3425	3297	3169
TRINITY_DN22302_c0_g1_i1	498.479	3.81593	1.26264	3.02219	0.00250957	0.0251981	XP_011693176.1	1559	367	26	1152	0	306	448	78	525	67	1573	155	110	75	248
TRINITY_DN22321_c0_g1_i2	465.626	0.702408	0.250272	2.80658	0.00500704	0.0429621	XP_011641130.1	531	141	1128	401	528	322	163	835	246	288	382	226	1149	329	583
TRINITY_DN22342_c0_g1_i1	1681.86	2.52263	0.609295	4.14025	3.46932e-05	0.000751476	XP_011345567.1	3663	386	930	2981	516	666	1215	973	2528	350	2318	2069	792	6766	975
TRINITY_DN22353_c0_g1_i1	217.502	5.59092	0.62466	8.95035	3.5437e-19	1.49518e-16	XP_018301999.1	522	14	107	536	9	334	23	153	217	17	501	68	183	243	20
TRINITY_DN22353_c1_g1_i1	122.579	8.79668	1.0991	8.00352	1.20915e-15	2.94628e-13	XP_011869167.1	232	4	70	197	1	284	57	49	100	1	299	7	56	156	0
TRINITY_DN22353_c1_g1_i2	325.431	3.75949	0.675801	5.563	2.65169e-08	1.43148e-06	XP_011705528.1	262	107	219	758	14	279	256	207	419	57	631	263	252	1095	78
TRINITY_DN22353_c1_g1_i3	504.567	8.44716	0.706274	11.9602	5.74438e-33	1.91877e-29	XP_011065034.1	928	40	248	683	9	1267	192	319	370	4	1069	78	282	672	3
TRINITY_DN22356_c0_g1_i1	532.448	7.17232	0.903496	7.93841	2.04791e-15	4.85718e-13	XP_011879800.1	2408	11	51	649	42	1571	6	54	175	5	604	32	36	880	3
TRINITY_DN22358_c0_g1_i2	22.0761	3.33662	1.14081	2.92478	0.00344699	0.032293	NA	13	0	33	52	4	7	8	9	51	0	7	10	13	211	0
TRINITY_DN22371_c0_g1_i1	73.5638	9.26051	1.9323	4.79248	1.64736e-06	5.37324e-05	XP_018316821.1	83	1	0	2	0	336	0	0	0	0	212	0	6	0	0
TRINITY_DN22371_c1_g1_i1	248.95	11.4514	1.61194	7.1041	1.21107e-12	1.73679e-10	XP_012524723.1	259	1	2	0	0	976	0	0	2	0	972	0	2	0	0
TRINITY_DN22371_c1_g1_i2	33.6939	7.42886	2.17439	3.41653	0.000634248	0.00845024	XP_012524723.1	41	2	0	0	0	56	0	0	0	0	233	0	0	0	0
TRINITY_DN22371_c1_g1_i5	70.3437	7.81921	2.19998	3.55422	0.000379106	0.00553174	XP_012524723.1	125	0	0	0	0	445	0	0	0	0	4	0	0	1	0
TRINITY_DN22371_c1_g1_i7	128.429	7.07319	2.17085	3.25826	0.00112098	0.0133271	XP_012524723.1	0	0	0	0	0	848	0	0	0	2	107	1	1	0	0
TRINITY_DN22378_c0_g1_i2	198.668	5.24111	0.965213	5.43001	5.63522e-08	2.79032e-06	NA	194	0	155	363	14	225	58	115	310	12	697	45	78	435	21
TRINITY_DN22379_c0_g1_i1	1044.94	0.958619	0.250692	3.82389	0.00013136	0.00228967	XP_011156517.1	965	758	1976	1133	838	613	562	1607	959	536	920	900	2263	1082	1000
TRINITY_DN22391_c0_g1_i1	9.4424	4.4847	1.18352	3.78928	0.000151083	0.00257203	NA	28	0	1	16	1	8	14	5	4	0	16	20	3	16	2
TRINITY_DN22395_c0_g1_i2	2115.95	1.1172	0.182986	6.10537	1.02564e-09	7.9749e-08	XP_018336988.1	2866	892	3611	2077	2248	1815	1175	2257	1805	1420	2449	1286	3426	2314	2390
TRINITY_DN22405_c0_g1_i1	41.7434	3.91441	1.14078	3.43134	0.000600603	0.00808394	XP_014474199.1	15	2	19	186	0	49	10	15	48	1	75	18	62	128	15
TRINITY_DN22406_c1_g1_i1	186.827	1.61142	0.38866	4.1461	3.38184e-05	0.000735508	XP_018055206.1	147	31	753	65	61	107	15	519	75	48	76	40	840	80	89
TRINITY_DN22407_c0_g1_i1	18.1514	2.2912	0.812571	2.81969	0.00480697	0.041642	NA	31	15	30	23	8	14	26	24	13	0	14	19	31	3	13
TRINITY_DN22432_c0_g1_i1	52.3049	3.02099	0.633601	4.76797	1.86094e-06	5.99372e-05	XP_011172819.1	101	14	25	57	18	80	10	60	125	26	82	10	55	51	11
TRINITY_DN22432_c0_g1_i2	57.3969	3.68404	0.586943	6.27665	3.45936e-10	2.9884e-08	XP_011172812.1	128	22	26	87	10	75	20	39	84	22	129	7	43	85	10
TRINITY_DN22456_c0_g1_i1	62.5172	2.16873	0.599346	3.6185	0.000296315	0.00452983	NA	131	19	148	28	24	37	33	91	37	34	49	26	185	113	15
TRINITY_DN22471_c0_g1_i1	4.07262	4.74898	1.73132	2.74299	0.0060883	0.0498087	NA	19	0	14	2	0	0	7	2	1	0	5	0	7	7	0
TRINITY_DN22487_c0_g1_i2	30.1367	4.75166	1.2406	3.83013	0.000128078	0.0022428	XP_011635118.1	33	1	9	60	0	42	6	7	43	9	129	5	22	6	0
TRINITY_DN22487_c0_g1_i3	13.0423	3.53086	1.28399	2.74992	0.00596099	0.0490175	XP_011635118.1	19	0	2	3	0	24	2	0	10	2	65	0	0	7	13
TRINITY_DN22515_c0_g1_i1	4.22633	3.3639	1.14589	2.93561	0.00332892	0.0314117	NA	7	4	2	10	0	5	0	2	5	0	8	4	6	3	3
TRINITY_DN22517_c0_g1_i1	320.547	1.92445	0.45306	4.24768	2.15993e-05	0.000504673	XP_011865908.1	436	133	702	247	115	256	201	389	281	242	371	216	757	307	104
TRINITY_DN22517_c0_g1_i4	14.9911	3.34954	1.06336	3.14994	0.00163303	0.01799	XP_011865908.1	30	20	7	16	8	21	13	0	34	4	26	8	0	13	0
TRINITY_DN22525_c0_g1_i1	7.89083	4.29898	1.10519	3.8898	0.000100329	0.00183545	NA	21	5	0	13	1	2	1	2	14	1	34	1	2	9	2
TRINITY_DN22537_c0_g1_i2	224.243	2.47796	0.477811	5.18606	2.14787e-07	9.09596e-06	XP_011692670.1	489	88	188	138	145	197	330	118	143	80	386	227	218	323	107
TRINITY_DN22537_c0_g1_i7	344.541	2.11109	0.570153	3.70268	0.000213337	0.00342596	XP_011640985.1	600	123	178	342	222	552	404	155	140	260	446	295	210	623	181
TRINITY_DN22570_c0_g1_i3	7.46768	5.48389	1.48741	3.68687	0.000227033	0.00360904	NA	4	0	3	31	0	2	6	3	25	0	20	3	0	22	0
TRINITY_DN22573_c0_g1_i1	5.24099	4.92577	1.27986	3.84866	0.000118763	0.0021073	NA	5	1	2	8	0	3	7	5	10	0	7	8	4	22	0
TRINITY_DN22574_c1_g1_i2	804.557	0.633267	0.212287	2.98307	0.00285374	0.0278991	XP_018316528.1	897	375	1472	936	773	442	530	1064	861	541	547	835	1464	1174	839
TRINITY_DN22597_c0_g1_i1	55.6653	2.2323	0.615096	3.6292	0.000284304	0.00437794	XP_012536200.1	68	63	95	60	31	29	60	99	90	8	52	83	23	47	17
TRINITY_DN22636_c0_g1_i4	7.19946	5.87834	1.50872	3.89623	9.77001e-05	0.0017935	NA	11	0	11	5	0	3	0	6	6	0	24	9	7	24	0
TRINITY_DN22640_c0_g1_i1	23.2033	2.1112	0.730053	2.89184	0.00382992	0.035045	XP_020296752.1	17	4	69	27	14	24	13	12	45	13	39	12	22	28	7
TRINITY_DN22650_c0_g1_i1	66.4397	4.21341	0.77137	5.46224	4.70166e-08	2.378e-06	XP_011866378.1	119	12	33	75	16	127	21	48	164	3	122	3	16	123	18
TRINITY_DN22661_c0_g1_i1	5.58929	5.93465	1.90059	3.12253	0.00179305	0.0194387	XP_018367791.1	4	0	3	0	0	8	0	0	2	0	39	0	0	2	0
TRINITY_DN22694_c1_g1_i2	17697.1	1.4444	0.273979	5.27195	1.34984e-07	6.03185e-06	XP_018396793.1	42102	8365	14539	15927	24985	20377	5369	12312	10186	12071	28571	9216	13421	13824	23235
TRINITY_DN22701_c0_g1_i3	680.429	0.604163	0.183098	3.29968	0.000967965	0.0118481	XP_011877680.1	792	321	1245	649	804	500	400	790	565	628	570	531	1254	680	783
TRINITY_DN22705_c0_g1_i1	24.1321	5.10679	1.44676	3.5298	0.00041587	0.00597799	XP_012521438.1	5	0	124	6	0	5	12	47	26	0	10	1	147	16	0
TRINITY_DN22727_c0_g1_i1	12.1611	6.76963	1.60863	4.20832	2.57277e-05	0.000584606	NA	21	1	0	0	1	19	0	2	1	0	79	0	0	0	0
TRINITY_DN22759_c0_g1_i1	2.71307	4.6354	1.50177	3.08662	0.00202445	0.0213683	NA	3	0	0	0	0	5	2	2	0	1	13	1	1	1	0
TRINITY_DN22762_c0_g1_i1	638.159	2.55452	0.858488	2.9756	0.00292416	0.0284281	XP_015191181.1	225	64	1681	96	40	396	227	1478	421	49	441	167	3704	672	262
TRINITY_DN22762_c0_g2_i1	2165.27	2.14397	0.706938	3.03276	0.00242328	0.0245377	NA	785	296	8890	530	351	1295	896	4414	1476	242	1673	628	9335	2105	1104
TRINITY_DN22763_c0_g1_i3	233.094	3.81378	0.770984	4.94663	7.55075e-07	2.71704e-05	NA	258	109	73	151	40	601	17	30	105	45	758	66	71	165	136
TRINITY_DN22763_c0_g1_i4	2.7682	4.18108	1.36544	3.06208	0.00219801	0.0227157	NA	5	2	1	2	0	2	2	2	4	1	9	0	0	8	0
TRINITY_DN22769_c0_g1_i2	6.80204	2.89588	1.02759	2.81812	0.00483055	0.0418057	NA	30	2	5	4	2	2	1	6	11	2	12	6	0	18	4
TRINITY_DN22785_c0_g1_i1	12.2995	5.43394	1.74998	3.10514	0.00190188	0.0203289	NA	66	1	0	0	3	29	0	0	3	0	36	0	0	0	0
TRINITY_DN22787_c0_g1_i6	16.1001	4.89606	1.70894	2.86496	0.00417061	0.0373984	XP_012533096.1	8	18	36	42	1	26	0	37	0	0	7	0	29	27	0
TRINITY_DN22789_c0_g1_i2	400.836	0.987319	0.333483	2.96063	0.00307009	0.0295397	XP_011690843.1	357	164	773	341	423	365	148	564	285	247	394	286	935	368	427
TRINITY_DN22831_c0_g1_i1	439.975	3.0808	0.913599	3.37216	0.000745802	0.00961685	XP_011869250.1	33	1007	58	14	7	7	702	16	12	4	29	4138	142	13	1
TRINITY_DN22835_c0_g1_i3	4.86854	5.70592	1.78372	3.19889	0.00137956	0.0157071	XP_017761002.1	26	2	5	2	0	0	0	3	3	0	22	1	0	0	0
TRINITY_DN22839_c0_g1_i4	274.979	2.7576	0.66528	4.14503	3.39774e-05	0.000738176	XP_011871800.1	267	259	555	372	33	391	179	439	178	92	99	227	488	256	81
TRINITY_DN22859_c0_g1_i1	16.3028	2.11537	0.606368	3.48858	0.00048559	0.00677595	NA	19	4	42	11	7	10	8	25	26	2	24	7	31	21	13
TRINITY_DN22860_c0_g1_i1	205.304	1.43879	0.368363	3.9059	9.38762e-05	0.00173163	XP_012524037.1	265	145	269	263	224	224	120	183	155	122	183	180	343	240	122
TRINITY_DN22863_c0_g1_i2	101.446	8.10827	1.50023	5.40469	6.49216e-08	3.16576e-06	XP_011883205.1	1060	2	0	0	3	187	0	0	1	0	55	0	2	0	1
TRINITY_DN22894_c0_g1_i6	243.773	2.18584	0.641648	3.4066	0.00065778	0.00870015	XP_008205387.1	639	296	119	255	154	218	56	112	96	74	484	270	96	256	277
TRINITY_DN22895_c0_g1_i1	7.15112	3.66638	1.02531	3.57586	0.000349079	0.00517652	NA	38	4	1	5	5	9	5	4	1	2	15	1	1	1	0
TRINITY_DN22896_c1_g1_i1	15.3212	5.0649	1.08229	4.67981	2.87148e-06	8.79635e-05	XP_011879210.1	10	6	38	21	0	17	20	15	16	0	20	13	8	39	2
TRINITY_DN22896_c1_g1_i2	10.3322	3.17751	0.871384	3.64651	0.000265826	0.00414031	XP_011176386.1	41	1	6	10	7	14	2	4	9	1	8	9	6	35	3
TRINITY_DN22896_c1_g1_i3	468.212	2.39632	0.611755	3.91713	8.96087e-05	0.00166518	XP_011879210.1	595	196	446	1076	149	355	610	298	564	36	359	489	337	1636	275
TRINITY_DN22909_c0_g1_i1	468.73	0.523091	0.189992	2.75323	0.00590108	0.0486443	XP_011871015.1	509	250	907	443	577	291	228	690	353	331	394	328	932	483	609
TRINITY_DN22913_c0_g1_i1	64.0501	5.45624	1.57791	3.45789	0.000544432	0.0074703	XP_011865488.1	1	2	44	532	0	23	13	59	242	0	0	6	30	241	0
TRINITY_DN22913_c0_g1_i2	10.0283	3.46581	1.22865	2.82083	0.00478997	0.0415172	XP_011865488.1	3	5	10	13	3	15	21	24	0	1	14	5	4	12	1
TRINITY_DN22916_c0_g1_i3	686.508	1.5819	0.332146	4.76266	1.91055e-06	6.13873e-05	XP_011869914.1	733	900	714	799	407	613	672	469	453	343	808	971	614	731	600
TRINITY_DN22925_c0_g1_i1	4.96779	4.66269	1.66224	2.80507	0.00503062	0.0430952	NA	2	0	5	2	0	0	1	4	0	0	28	5	13	4	1
TRINITY_DN22929_c0_g1_i1	9.41156	2.41646	0.626311	3.85824	0.000114208	0.00204137	NA	26	3	16	10	3	5	1	11	15	5	16	1	13	12	6
TRINITY_DN22937_c0_g1_i1	41.6938	1.38028	0.455286	3.03167	0.00243204	0.0246016	NA	126	10	20	53	65	47	18	28	53	40	38	10	29	62	30
TRINITY_DN22953_c1_g1_i2	671.403	3.84325	0.396722	9.68751	3.40742e-22	2.3753e-19	XP_011696486.1	1905	73	954	472	199	606	64	547	461	188	2037	58	958	488	134
TRINITY_DN22955_c0_g1_i1	679.322	3.07734	0.71241	4.31961	1.56304e-05	0.000379342	XP_011631119.1	340	85	417	473	325	884	298	472	898	180	2451	234	468	1030	338
TRINITY_DN22955_c0_g1_i2	191.495	3.24794	0.728447	4.45872	8.24508e-06	0.000218216	XP_011631119.1	263	77	102	101	50	356	43	188	229	25	455	62	61	327	144
TRINITY_DN22980_c0_g1_i4	37.9596	1.54341	0.537121	2.87349	0.0040596	0.0366283	NA	34	19	42	53	18	24	61	36	35	26	38	44	61	68	13
TRINITY_DN22987_c0_g1_i1	154.219	1.97424	0.41933	4.70809	2.50052e-06	7.80291e-05	XP_018302171.1	218	46	356	170	90	109	22	185	182	47	243	56	339	159	126
TRINITY_DN22995_c0_g1_i1	9.62363	3.99199	1.22175	3.26744	0.00108523	0.0129829	NA	33	3	4	4	4	3	3	4	0	2	38	3	5	28	0
TRINITY_DN23019_c0_g1_i2	21.5428	4.94423	1.2529	3.94623	7.93918e-05	0.00150698	NA	51	2	1	21	2	43	6	12	0	2	84	5	0	12	4
TRINITY_DN23019_c0_g1_i3	110.345	5.49856	0.986115	5.57598	2.46146e-08	1.33728e-06	NA	236	0	2	45	11	255	2	10	38	18	493	16	6	48	3
TRINITY_DN23030_c0_g1_i2	13.9575	2.13927	0.751975	2.84487	0.00444292	0.0392162	XP_018312214.1	16	2	2	6	8	14	4	3	15	10	56	7	4	21	17
TRINITY_DN23044_c0_g1_i1	267.799	0.739091	0.229906	3.21476	0.00130554	0.0150481	XP_011695145.1	254	179	414	348	243	138	243	339	293	211	237	318	318	411	213
TRINITY_DN23052_c0_g1_i1	38.9968	3.60159	0.854485	4.21493	2.49854e-05	0.000570163	XP_011873886.1	34	21	12	149	15	23	65	14	58	0	57	34	12	108	2
TRINITY_DN23065_c2_g1_i1	7.21423	3.0499	1.06954	2.8516	0.00434995	0.0385878	NA	13	0	21	8	0	6	0	12	12	0	12	0	15	3	6
TRINITY_DN23072_c1_g1_i5	50.3968	7.59305	1.71083	4.43824	9.06985e-06	0.000236598	XP_011696801.1	26	0	190	100	0	34	0	113	0	0	131	0	75	72	0
TRINITY_DN23084_c0_g1_i1	224.655	4.13302	1.07906	3.8302	0.000128039	0.0022428	XP_011862715.1	1036	43	119	666	15	1	60	81	337	48	420	90	93	571	27
TRINITY_DN23084_c0_g1_i2	402.742	3.49717	1.01815	3.43484	0.000592909	0.00800053	XP_018345238.1	750	36	162	620	75	6	113	251	824	52	1282	98	171	1805	137
TRINITY_DN23084_c0_g1_i3	227.202	4.00311	1.20202	3.33033	0.000867438	0.0108617	XP_011862715.1	232	57	60	253	28	0	110	156	467	28	769	95	121	1155	27
TRINITY_DN23084_c0_g1_i4	414.13	4.28106	1.03795	4.12452	3.71504e-05	0.000795459	XP_018345238.1	1185	65	86	1758	11	4	65	186	1115	40	656	89	129	1630	61
TRINITY_DN23084_c0_g1_i6	459.741	5.04749	1.20573	4.18625	2.83601e-05	0.000635415	XP_011862715.1	1332	117	132	1626	14	0	143	233	884	41	1031	201	186	1475	17
TRINITY_DN23084_c0_g2_i1	295.866	3.53268	0.778217	4.53945	5.64012e-06	0.000157982	XP_011865159.1	81	92	157	1707	3	143	123	178	637	12	140	87	143	1764	44
TRINITY_DN23103_c0_g1_i1	360.596	0.77268	0.225439	3.42744	0.00060929	0.00817629	XP_011876149.1	385	142	887	241	359	230	155	606	213	207	294	174	1022	289	410
TRINITY_DN23118_c0_g1_i3	7.37881	3.40991	1.13619	3.00116	0.00268949	0.0266278	XP_011158851.1	4	5	14	6	0	12	3	16	9	0	8	0	15	5	4
TRINITY_DN23146_c1_g1_i1	195.202	1.44346	0.438528	3.29161	0.00099617	0.0121182	NA	270	90	166	218	196	325	113	90	187	111	189	102	146	344	270
TRINITY_DN23174_c0_g1_i4	50.3497	6.37577	0.987537	6.45623	1.07341e-10	1.03179e-08	XP_012521426.1	146	1	5	2	2	123	2	5	7	0	200	1	19	21	7
TRINITY_DN23185_c0_g2_i1	104.597	5.91344	1.01626	5.81884	5.9258e-09	3.82178e-07	NA	123	10	21	31	5	131	0	10	29	13	697	10	20	9	4
TRINITY_DN23219_c0_g1_i1	19.2779	4.18082	1.45655	2.87036	0.00410006	0.0368779	XP_018367000.1	15	71	8	15	5	11	52	0	6	0	42	6	0	2	0
TRINITY_DN23219_c0_g1_i10	22.3675	4.09087	1.09345	3.74126	0.000183103	0.00301781	XP_012530928.1	60	4	2	56	0	28	2	3	26	6	81	0	0	15	8
TRINITY_DN23219_c0_g1_i2	5.68368	5.47936	1.53943	3.55935	0.000371777	0.00544462	NA	20	5	3	3	0	14	1	0	0	1	15	0	0	1	0
TRINITY_DN23219_c0_g1_i4	369.311	5.13788	0.674321	7.61933	2.54988e-14	4.9857e-12	XP_011878538.1	336	329	40	418	36	526	206	89	261	26	1183	732	82	207	44
TRINITY_DN23219_c0_g1_i9	320.25	5.50421	0.720866	7.63556	2.24849e-14	4.42881e-12	XP_011878538.1	413	229	39	533	13	556	100	81	240	21	1105	222	51	195	46
TRINITY_DN23256_c0_g1_i1	488.859	4.33616	0.846261	5.1239	2.99279e-07	1.20866e-05	NA	509	14	169	1032	80	644	219	218	1306	9	538	125	164	2702	70
TRINITY_DN23258_c2_g1_i1	1970.55	1.50331	0.230167	6.53136	6.51732e-11	6.61351e-09	XP_011862078.1	2700	965	2334	2072	1778	2321	1090	1847	1731	1462	2522	1460	2382	2116	1743
TRINITY_DN23277_c0_g1_i1	93.4805	7.16131	0.842552	8.49954	1.90347e-17	6.10373e-15	XP_011873886.1	282	15	17	177	0	167	46	8	97	0	216	30	32	124	7
TRINITY_DN23277_c0_g1_i2	169.08	9.97395	1.16092	8.59139	8.59255e-18	2.89425e-15	XP_011175440.1	540	8	25	338	0	354	16	25	62	1	456	58	65	134	0
TRINITY_DN23277_c0_g1_i3	33.9015	4.9314	0.849748	5.80337	6.49948e-09	4.13522e-07	XP_011175440.1	77	3	8	48	5	50	20	35	42	1	42	16	22	122	3
TRINITY_DN23277_c0_g1_i4	15.2839	6.13859	1.14707	5.35154	8.7208e-08	4.10759e-06	XP_011175440.1	22	10	2	44	0	17	22	6	22	0	27	8	6	29	1
TRINITY_DN23294_c0_g1_i1	396.639	2.90451	0.668224	4.3466	1.38261e-05	0.000340425	NA	161	76	1165	194	136	476	174	487	278	78	625	188	1365	113	127
TRINITY_DN23311_c1_g1_i1	107.663	3.26452	0.739046	4.41721	9.9983e-06	0.000257311	NA	24	51	80	237	13	106	118	130	199	9	64	229	96	266	20
TRINITY_DN23313_c0_g1_i1	9.0906	6.47879	1.48307	4.3685	1.25103e-05	0.000312761	NA	69	1	9	22	0	1	8	3	10	0	7	1	4	8	0
TRINITY_DN23315_c0_g1_i2	82.1229	3.66833	1.19355	3.07346	0.00211592	0.0220837	XP_011865227.1	57	38	107	143	0	126	28	59	102	0	150	62	107	114	46
TRINITY_DN23363_c0_g1_i3	12981.9	1.54578	0.264411	5.84611	5.03198e-09	3.29301e-07	XP_018337417.1	27183	6053	9518	13520	15991	17036	5720	9776	9520	7356	17975	7524	9569	12920	16382
TRINITY_DN23389_c0_g1_i1	1284.11	7.34651	1.95791	3.75223	0.000175268	0.00291202	XP_014469760.1	7614	16	2	22	4	5438	0	0	0	32	254	0	9	0	0
TRINITY_DN23389_c0_g1_i2	2241.82	8.49945	1.66477	5.10548	3.29964e-07	1.31732e-05	XP_014469760.1	11739	17	21	17	20	10229	0	3	6	24	467	0	11	0	0
TRINITY_DN23389_c0_g2_i1	5849.09	8.2424	1.35178	6.09742	1.07791e-09	8.32553e-08	XP_012524827.1	31561	48	35	57	75	26246	3	10	76	116	1135	3	27	2	3
TRINITY_DN23389_c0_g3_i1	888.557	8.6184	1.55399	5.54599	2.92288e-08	1.56314e-06	NA	4818	5	4	10	3	3993	0	1	5	14	162	0	4	0	0
TRINITY_DN23391_c0_g1_i1	5.01108	4.98255	1.73292	2.87523	0.00403737	0.0364933	NA	3	0	4	15	0	0	5	0	2	0	20	3	5	19	0
TRINITY_DN23397_c0_g1_i3	154.421	1.23428	0.405122	3.0467	0.00231371	0.0236552	XP_018361547.1	126	130	175	180	106	129	189	119	164	58	89	369	154	202	121
TRINITY_DN23407_c0_g1_i1	14.7579	2.88159	0.803081	3.58817	0.000333002	0.00497956	NA	13	1	2	20	6	16	7	6	24	4	36	10	6	62	6
TRINITY_DN23417_c0_g1_i1	3.70565	4.06714	1.28088	3.17528	0.00149692	0.0167906	XP_011874235.1	5	9	0	1	0	2	6	1	1	0	7	12	2	0	1
TRINITY_DN23421_c0_g1_i1	2111.82	8.80161	1.12476	7.82534	5.06285e-15	1.10591e-12	XP_011155540.1	2475	9	2	9	58	3578	3	3	46	5	14599	2	8	6	4
TRINITY_DN23421_c0_g2_i2	158.634	10.6311	1.91819	5.54229	2.98534e-08	1.5923e-06	XP_011700853.1	194	0	0	0	0	199	1	0	1	0	1194	0	0	0	0
TRINITY_DN23435_c0_g1_i15	390.914	1.09035	0.397721	2.74149	0.00611613	0.0499596	XP_018317494.1	331	513	672	215	357	158	528	394	301	167	357	1021	309	247	193
TRINITY_DN23447_c1_g1_i1	10.3755	3.78967	1.05809	3.58161	0.000341477	0.00508259	NA	5	0	40	18	2	7	1	18	12	0	6	0	41	20	0
TRINITY_DN23487_c0_g1_i2	4.35889	3.4641	1.16936	2.96238	0.00305266	0.029417	XP_011156622.1	4	4	5	9	1	1	3	4	12	1	11	4	2	3	0
TRINITY_DN23487_c0_g1_i3	20.1961	4.86286	1.60714	3.02578	0.0024799	0.0249628	XP_011329230.1	10	0	31	45	2	27	23	66	37	0	22	1	0	23	0
TRINITY_DN23505_c0_g1_i1	21.95	3.51338	1.01605	3.4579	0.000544409	0.0074703	XP_011156622.1	22	10	34	14	2	7	14	90	39	3	27	0	36	30	2
TRINITY_DN23537_c1_g1_i1	6.5388	4.15907	1.26196	3.29573	0.000981667	0.0119762	XP_018304592.1	10	0	3	15	0	14	2	11	6	1	2	8	4	15	1
TRINITY_DN23538_c0_g1_i1	2141.32	1.49854	0.455509	3.28981	0.00100254	0.01217	NA	2957	778	894	2980	1955	3551	915	892	1954	1331	3701	1251	848	1751	3896
TRINITY_DN23550_c0_g1_i1	4.54212	5.14771	1.73142	2.97312	0.00294793	0.0285899	NA	2	0	5	0	0	4	7	2	6	0	18	0	5	11	0
TRINITY_DN23552_c0_g1_i7	6856.71	1.47815	0.311248	4.7491	2.04324e-06	6.53104e-05	XP_011864818.1	12117	3836	5760	6340	8325	10300	3206	5614	4487	4303	7697	4433	6062	6450	8171
TRINITY_DN23556_c0_g1_i1	288.88	4.92805	0.989425	4.98072	6.33478e-07	2.31994e-05	XP_011692030.1	68	112	364	237	1	361	321	476	304	14	621	280	231	459	44
TRINITY_DN23561_c0_g1_i1	52.4621	5.25323	1.11821	4.6979	2.62845e-06	8.15764e-05	XP_018307896.1	82	0	139	12	0	118	8	172	21	4	9	7	107	12	4
TRINITY_DN23569_c0_g1_i1	5.37948	3.19687	1.1093	2.88188	0.00395311	0.0358937	NA	16	5	4	0	3	4	3	2	0	0	5	25	6	1	1
TRINITY_DN23578_c0_g1_i1	4581.02	0.959185	0.311772	3.07656	0.00209405	0.0219268	XP_011876237.1	9074	2848	3856	4149	9368	5102	2014	3419	2666	3506	5378	2961	3585	4053	5708
TRINITY_DN23585_c0_g1_i2	10.3279	4.57571	1.22954	3.72149	0.000198051	0.00321838	XP_011872041.1	15	3	16	10	1	3	18	22	8	0	7	12	13	35	0
TRINITY_DN23617_c0_g1_i1	495.514	1.8611	0.466044	3.99341	6.51304e-05	0.00127876	XP_011882674.1	419	219	760	621	365	654	232	468	606	135	578	387	579	823	445
TRINITY_DN23624_c0_g1_i2	389.729	0.829911	0.226993	3.6561	0.00025608	0.00400485	XP_018303075.1	538	280	457	558	447	304	215	298	429	298	378	329	480	478	495
TRINITY_DN23652_c1_g1_i2	3023.47	4.78433	1.3248	3.61137	0.000304586	0.00463682	XP_012521924.1	6985	53	2779	5913	18	8696	689	2776	3950	20	60	1073	3178	3009	806
TRINITY_DN23652_c1_g1_i4	9.25473	5.35938	1.61325	3.32209	0.00089346	0.0111116	XP_012521924.1	33	0	9	2	0	41	0	2	7	0	0	0	2	2	2
TRINITY_DN23652_c1_g1_i7	2276.41	4.20426	1.50407	2.79526	0.00518578	0.0441366	XP_012521924.1	4114	0	3281	6027	5	3860	670	4217	3855	54	43	1162	2843	3416	472
TRINITY_DN23659_c0_g1_i1	4525.21	8.45209	1.56809	5.39004	7.04412e-08	3.41414e-06	NA	35600	62	8	21	54	15484	4	0	54	40	265	6	0	0	19
TRINITY_DN23659_c0_g1_i2	37.6464	7.29585	2.19416	3.32512	0.000883816	0.0110241	NA	254	0	0	0	0	147	0	0	2	0	5	0	0	0	0
TRINITY_DN23659_c0_g1_i4	999.58	7.76435	1.77869	4.36521	1.26999e-05	0.000316673	NA	3794	22	6	9	16	5331	2	0	7	15	66	0	0	0	0
TRINITY_DN23669_c0_g1_i4	14.3511	4.66443	1.3252	3.5198	0.00043188	0.00616929	XP_011263906.1	69	4	4	7	7	19	9	4	3	0	46	0	4	0	0
TRINITY_DN23669_c0_g1_i5	665.448	2.50651	0.50888	4.92555	8.41252e-07	2.98538e-05	XP_011642328.1	1345	264	552	207	485	1220	77	349	329	351	1505	361	559	450	500
TRINITY_DN23670_c0_g1_i3	1244.42	0.891675	0.261959	3.40387	0.000664389	0.00876155	XP_011058915.1	1858	662	1601	1138	1760	1325	659	905	968	1054	1347	1079	1481	891	1749
TRINITY_DN23675_c0_g1_i2	10.0945	5.73117	1.21519	4.71628	2.40195e-06	7.52754e-05	NA	19	0	5	7	0	42	2	3	2	0	9	3	4	11	2
TRINITY_DN23679_c2_g1_i4	6.0068	5.13853	1.31418	3.91008	9.22672e-05	0.00170785	NA	7	1	7	14	0	1	6	2	15	0	11	10	2	21	0
TRINITY_DN23705_c0_g1_i1	69.3846	8.81177	1.17112	7.52425	5.30247e-14	9.88553e-12	XP_011866846.1	120	4	28	102	1	191	24	40	58	0	153	7	15	80	0
TRINITY_DN23705_c0_g1_i2	118.134	3.46166	0.70072	4.94014	7.80658e-07	2.79755e-05	XP_011866848.1	86	31	90	278	13	81	103	87	150	9	235	97	104	398	45
TRINITY_DN23705_c0_g1_i3	5.88484	6.31423	1.38485	4.55951	5.12741e-06	0.000145812	XP_011172819.1	13	0	1	7	0	14	2	4	6	0	13	0	0	14	0
TRINITY_DN23705_c0_g1_i4	89.9516	7.11325	0.878449	8.09752	5.60921e-16	1.42846e-13	XP_011155385.1	171	6	51	98	1	206	41	53	97	5	204	13	46	124	0
TRINITY_DN23705_c0_g2_i1	47.7978	4.66635	0.821707	5.67885	1.35601e-08	7.92896e-07	XP_011172819.1	209	6	19	123	11	12	8	33	58	3	121	3	45	61	5
[truncated: 3,912 more rows]

## Sheet: Larvae compared to Queens
ID	Base.Mean	Log.Fold.Change	lfcSE	stat	p.value	adjusted.p.value	blast.hit	read.count.Output_Tlongi_17_larvae	read.count.Output_Tlongi_17_male	read.count.Output_Tlongi_17_queen	read.count.Output_Tlongi_17_worker	read.count.Output_Tlongi_17_worker_pupae	read.count.Output_Tlongi_72_larvae	read.count.Output_Tlongi_72_male	read.count.Output_Tlongi_72_queen	read.count.Output_Tlongi_72_worker	read.count.Output_Tlongi_72_worker_pupae	read.count.Output_Tlongi_817_larvae	read.count.Output_Tlongi_817_male	read.count.Output_Tlongi_817_queen	read.count.Output_Tlongi_817_worker	read.count.Output_Tlongi_817_worker_pupae
[truncated: 3,364 more rows]

[truncated: 17 more sheets: Larvae compared to Workers, Males compared to Larvae, Males compared to Pupae, Males compared to Queens, Males compared to Workers, Pupae compared to Larvae, Pupae compared to Males, Pupae compared to Queens, Pupae compared to Workers, Queens compared to Larvae, Queens compared to Males, Queens compared to Pupae, Queens compared to Workers, Workers compared to Larvae, Workers compared to Males, Workers compared to Pupae, Workers compared to Queens]
