# Supplementary material for: Comparative analyses of caste, sex, and developmental stage‐specific transcriptomes in two Temnothorax ants
Source: Ecol Evol. 2020 Mar 30;10(10):4193–203. doi: 10.1002/ece3.6187 (PMC7246193; doi:10.1002/ece3.6187)
Supplement: Supplementary file 3 — Enriched GO terms in uniquely overexpressed genes in different developmental stages, castes and sexes from intraspecific comparison of T. americanus [file ECE3-10-4193-s003.xlsx]

## Sheet: Larvae
GO.ID	Term	Annotated	Significant	Expected	Fisher
GO:0006412	translation	851	81	20.6	< 1e-30
GO:0006030	chitin metabolic process	171	26	4.14	8E-14
GO:0005975	carbohydrate metabolic process	1063	40	25.73	0.0000022
GO:0006810	transport	3965	106	95.98	0.000063
GO:0006304	DNA modification	14	3	0.34	0.0042
GO:0006259	DNA metabolic process	1733	46	41.95	0.0051
GO:1901071	glucosamine-containing compound metabolic process	176	28	4.26	0.0052
GO:0042256	mature ribosome assembly	19	3	0.46	0.0102
GO:0015986	ATP synthesis coupled proton transport	56	5	1.36	0.0113
GO:0032270	positive regulation of cellular protein metabolic process	21	3	0.51	0.0231
GO:0030488	tRNA methylation	10	2	0.24	0.0231
GO:0046836	glycolipid transport	10	2	0.24	0.0231
GO:0009148	pyrimidine nucleoside triphosphate biosynthetic process	24	2	0.58	0.0242
GO:0006310	DNA recombination	511	22	12.37	0.0267
GO:0000041	transition metal ion transport	12	2	0.29	0.0329
GO:0006935	chemotaxis	12	2	0.29	0.0329
GO:0018065	protein-cofactor linkage	13	2	0.31	0.0382
GO:0071897	DNA biosynthetic process	14	2	0.34	0.0439
GO:0009066	aspartate family amino acid metabolic process	49	3	1.19	0.0478
GO:0051252	regulation of RNA metabolic process	1606	25	38.88	0.0491
GO:0010468	regulation of gene expression	1734	28	41.97	0.0491
GO:0051603	proteolysis involved in cellular protein...	221	7	5.35	0.0522
GO:0045087	innate immune response	16	2	0.39	0.0561
GO:0006265	DNA topological change	37	3	0.9	0.0598
GO:0006438	valyl-tRNA aminoacylation	17	2	0.41	0.0626
GO:0006313	transposition, DNA-mediated	335	13	8.11	0.0654
GO:0042255	ribosome assembly	22	4	0.53	0.0706
GO:0070887	cellular response to chemical stimulus	104	2	2.52	0.071
GO:0019439	aromatic compound catabolic process	208	6	5.03	0.0813
GO:0016485	protein processing	23	2	0.56	0.106
GO:0060271	cilium assembly	23	2	0.56	0.106
GO:0006541	glutamine metabolic process	24	2	0.58	0.1139
GO:0006397	mRNA processing	240	9	5.81	0.1353
GO:0008652	cellular amino acid biosynthetic process	126	4	3.05	0.1367
GO:0006793	phosphorus metabolic process	2487	37	60.2	0.1643
GO:0044699	single-organism process	9416	171	227.93	0.1809
GO:0010826	negative regulation of centrosome duplic...	32	2	0.77	0.181
GO:0015711	organic anion transport	154	4	3.73	0.1815
GO:0016070	RNA metabolic process	3161	63	76.52	0.1826
GO:0008033	tRNA processing	166	8	4.02	0.1869
GO:0042254	ribosome biogenesis	176	10	4.26	0.1876
GO:0006289	nucleotide-excision repair	63	3	1.52	0.1958
GO:0046034	ATP metabolic process	218	10	5.28	0.1967
GO:0071705	nitrogen compound transport	728	15	17.62	0.2006
GO:0032259	methylation	155	6	3.75	0.2158
GO:0043101	purine-containing compound salvage	10	1	0.24	0.2174
GO:0043161	proteasome-mediated ubiquitin-dependent ...	10	1	0.24	0.2174
GO:0051336	regulation of hydrolase activity	57	2	1.38	0.2174
GO:0034655	nucleobase-containing compound catabolic...	166	3	4.02	0.218
GO:0043436	oxoacid metabolic process	944	21	22.85	0.2183
GO:0015991	ATP hydrolysis coupled proton transport	67	3	1.62	0.2209
GO:0006414	translational elongation	53	3	1.28	0.225
GO:0006260	DNA replication	317	8	7.67	0.2284
GO:0045937	positive regulation of phosphate metabol...	11	1	0.27	0.2363
GO:0046080	dUTP metabolic process	11	1	0.27	0.2363
GO:0006525	arginine metabolic process	11	1	0.27	0.2363
GO:0031401	positive regulation of protein modificat...	11	1	0.27	0.2363
GO:0044267	cellular protein metabolic process	3194	116	77.31	0.2381
GO:0006221	pyrimidine nucleotide biosynthetic proce...	40	2	0.97	0.2547
GO:0045116	protein neddylation	12	1	0.29	0.2548
GO:0006171	cAMP biosynthetic process	12	1	0.29	0.2548
GO:0030111	regulation of Wnt signaling pathway	12	1	0.29	0.2548
GO:0044249	cellular biosynthetic process	4514	150	109.27	0.2555
GO:0017148	negative regulation of translation	13	1	0.31	0.2729
GO:0006777	Mo-molybdopterin cofactor biosynthetic p...	13	1	0.31	0.2729
GO:0016925	protein sumoylation	13	1	0.31	0.2729
GO:0042537	benzene-containing compound metabolic pr...	13	1	0.31	0.2729
GO:0050794	regulation of cellular process	4302	63	104.14	0.2738
GO:0006915	apoptotic process	28	2	0.68	0.2902
GO:0007219	Notch signaling pathway	14	1	0.34	0.2905
GO:0009967	positive regulation of signal transducti...	14	1	0.34	0.2905
GO:0042981	regulation of apoptotic process	14	1	0.34	0.2905
GO:0044764	multi-organism cellular process	14	1	0.34	0.2905
GO:0006887	exocytosis	78	3	1.89	0.2926
GO:0044265	cellular macromolecule catabolic process	338	9	8.18	0.3076
GO:0008643	carbohydrate transport	15	1	0.36	0.3077
GO:1901137	carbohydrate derivative biosynthetic pro...	454	15	10.99	0.3131
GO:0006448	regulation of translational elongation	16	1	0.39	0.3244
GO:0001678	cellular glucose homeostasis	16	1	0.39	0.3244
GO:0046835	carbohydrate phosphorylation	16	1	0.39	0.3244
GO:0043085	positive regulation of catalytic activit...	16	1	0.39	0.3244
GO:1901576	organic substance biosynthetic process	4537	151	109.82	0.3319
GO:0006364	rRNA processing	121	4	2.93	0.3366
GO:0031123	RNA 3'-end processing	17	1	0.41	0.3408
GO:0033108	mitochondrial respiratory chain complex ...	17	1	0.41	0.3408
GO:0006006	glucose metabolic process	43	2	1.04	0.3566
GO:0006809	nitric oxide biosynthetic process	18	1	0.44	0.3568
GO:0006487	protein N-linked glycosylation	18	1	0.44	0.3568
GO:0006772	thiamine metabolic process	18	1	0.44	0.3568
GO:0009086	methionine biosynthetic process	19	1	0.46	0.3723
GO:0009968	negative regulation of signal transducti...	20	1	0.48	0.3875
GO:0008152	metabolic process	16442	441	398	0.3988
GO:0006165	nucleoside diphosphate phosphorylation	139	4	3.36	0.4023
GO:0090501	RNA phosphodiester bond hydrolysis	21	1	0.51	0.4024
GO:0006228	UTP biosynthetic process	21	1	0.51	0.4024
GO:0006183	GTP biosynthetic process	21	1	0.51	0.4024
GO:0006952	defense response	38	3	0.92	0.416
GO:0000387	spliceosomal snRNP assembly	22	1	0.53	0.4169
GO:0006415	translational termination	22	1	0.53	0.4169
GO:0016255	attachment of GPI anchor to protein	22	1	0.53	0.4169
GO:0006024	glycosaminoglycan biosynthetic process	22	1	0.53	0.4169
GO:0043244	regulation of protein complex disassembl...	22	1	0.53	0.4169
GO:0006508	proteolysis	1775	48	42.97	0.4271
GO:0001522	pseudouridine synthesis	60	2	1.45	0.4282
GO:0006241	CTP biosynthetic process	23	1	0.56	0.431
GO:0018342	protein prenylation	23	1	0.56	0.431
GO:0051262	protein tetramerization	24	1	0.58	0.4448
GO:0006400	tRNA modification	73	4	1.77	0.4513
GO:0009306	protein secretion	25	1	0.61	0.4582
GO:0006094	gluconeogenesis	25	1	0.61	0.4582
GO:0048513	animal organ development	26	1	0.63	0.4714
GO:0006626	protein targeting to mitochondrion	26	1	0.63	0.4714
GO:0000398	mRNA splicing, via spliceosome	128	4	3.1	0.4745
GO:0019438	aromatic compound biosynthetic process	2600	49	62.94	0.475
GO:0006529	asparagine biosynthetic process	27	1	0.65	0.4842
GO:0006189	'de novo' IMP biosynthetic process	27	1	0.65	0.4842
GO:0050482	arachidonic acid secretion	28	1	0.68	0.4967
GO:0071806	protein transmembrane transport	28	1	0.68	0.4967
GO:0009435	NAD biosynthetic process	28	1	0.68	0.4967
GO:0006891	intra-Golgi vesicle-mediated transport	28	1	0.68	0.4967
GO:0033014	tetrapyrrole biosynthetic process	69	2	1.67	0.5003
GO:0009113	purine nucleobase biosynthetic process	30	1	0.73	0.5208
GO:0006520	cellular amino acid metabolic process	574	15	13.89	0.5297
GO:0006368	transcription elongation from RNA polyme...	31	1	0.75	0.5324
GO:0016310	phosphorylation	1476	17	35.73	0.5329
GO:0008380	RNA splicing	160	5	3.87	0.5432
GO:0051130	positive regulation of cellular componen...	32	1	0.77	0.5437
GO:0006096	glycolytic process	118	3	2.86	0.5468
GO:0043414	macromolecule methylation	119	4	2.88	0.5514
GO:0006629	lipid metabolic process	693	10	16.77	0.5533
GO:0072329	monocarboxylic acid catabolic process	33	1	0.8	0.5548
GO:0009058	biosynthetic process	4786	157	115.85	0.5606
GO:0016579	protein deubiquitination	121	3	2.93	0.5638
GO:1901135	carbohydrate derivative metabolic proces...	1163	54	28.15	0.5691
GO:0015031	protein transport	604	12	14.62	0.5759
GO:0042773	ATP synthesis coupled electron transport	35	1	0.85	0.5761
GO:0007179	transforming growth factor beta receptor...	35	1	0.85	0.5761
GO:0006811	ion transport	1273	29	30.81	0.5768
GO:0006812	cation transport	600	14	14.52	0.5942
GO:0006644	phospholipid metabolic process	270	3	6.54	0.6085
GO:0006098	pentose-phosphate shunt	39	1	0.94	0.6157
GO:0019673	GDP-mannose metabolic process	39	1	0.94	0.6157
GO:0072528	pyrimidine-containing compound biosynthe...	80	3	1.94	0.6244
GO:0042364	water-soluble vitamin biosynthetic proce...	40	1	0.97	0.625
GO:0008272	sulfate transport	87	2	2.11	0.6259
GO:1901606	alpha-amino acid catabolic process	41	1	0.99	0.6341
GO:0045454	cell redox homeostasis	181	4	4.38	0.6412
GO:0009084	glutamine family amino acid biosynthetic...	42	1	1.02	0.643
GO:0006302	double-strand break repair	42	1	1.02	0.643
GO:0016192	vesicle-mediated transport	466	11	11.28	0.6466
GO:0000160	phosphorelay signal transduction system	91	2	2.2	0.6502
GO:0007169	transmembrane receptor protein tyrosine ...	43	1	1.04	0.6517
GO:0044765	single-organism transport	804	23	19.46	0.6525
GO:0006413	translational initiation	92	2	2.23	0.6561
GO:0006801	superoxide metabolic process	44	1	1.07	0.6601
GO:0017038	protein import	45	1	1.09	0.6684
GO:1901361	organic cyclic compound catabolic proces...	212	4	5.13	0.677
GO:0006744	ubiquinone biosynthetic process	47	1	1.14	0.6842
GO:0043087	regulation of GTPase activity	47	1	1.14	0.6842
GO:0010557	positive regulation of macromolecule bio...	48	1	1.16	0.6919
GO:0031328	positive regulation of cellular biosynth...	48	1	1.16	0.6919
GO:0010628	positive regulation of gene expression	48	1	1.16	0.6919
GO:0051173	positive regulation of nitrogen compound...	48	1	1.16	0.6919
GO:0045892	negative regulation of transcription, DN...	50	1	1.21	0.7067
GO:0006879	cellular iron ion homeostasis	50	1	1.21	0.7067
GO:0009166	nucleotide catabolic process	51	1	1.23	0.7138
GO:0006182	cGMP biosynthetic process	52	1	1.26	0.7207
GO:0009253	peptidoglycan catabolic process	105	2	2.54	0.7256
GO:0044272	sulfur compound biosynthetic process	84	2	2.03	0.7273
GO:0006614	SRP-dependent cotranslational protein ta...	56	1	1.36	0.7469
GO:0006836	neurotransmitter transport	110	2	2.66	0.749
GO:0018193	peptidyl-amino acid modification	191	3	4.62	0.7498
GO:0046854	phosphatidylinositol phosphorylation	59	1	1.43	0.7648
GO:0009072	aromatic amino acid family metabolic pro...	59	1	1.43	0.7648
GO:0006605	protein targeting	142	3	3.44	0.7705
GO:0055114	oxidation-reduction process	2875	62	69.59	0.7821
GO:0035556	intracellular signal transduction	818	13	19.8	0.7836
GO:0044711	single-organism biosynthetic process	1057	22	25.59	0.7887
GO:0007155	cell adhesion	188	3	4.55	0.7949
GO:0006367	transcription initiation from RNA polyme...	65	1	1.57	0.7971
GO:0006511	ubiquitin-dependent protein catabolic pr...	186	4	4.5	0.8015
GO:0006418	tRNA aminoacylation for protein translat...	245	6	5.93	0.8035
GO:0007156	homophilic cell adhesion via plasma memb...	67	1	1.62	0.8068
GO:0003333	amino acid transmembrane transport	68	1	1.65	0.8115
GO:0006139	nucleobase-containing compound metabolic...	5755	127	139.31	0.8151
GO:0006470	protein dephosphorylation	188	3	4.55	0.8365
GO:0008299	isoprenoid biosynthetic process	74	1	1.79	0.8373
GO:0006352	DNA-templated transcription, initiation	143	2	3.46	0.8528
GO:0006886	intracellular protein transport	498	9	12.05	0.8646
GO:0006099	tricarboxylic acid cycle	82	1	1.98	0.8664
GO:0000956	nuclear-transcribed mRNA catabolic proce...	82	1	1.98	0.8664
GO:0007010	cytoskeleton organization	224	3	5.42	0.867
GO:0006486	protein glycosylation	104	2	2.52	0.8786
GO:0006270	DNA replication initiation	86	1	2.08	0.8789
GO:0009116	nucleoside metabolic process	161	2	3.9	0.8793
GO:0048193	Golgi vesicle transport	116	2	2.81	0.8846
GO:0016570	histone modification	91	1	2.2	0.8929
GO:0006814	sodium ion transport	92	1	2.23	0.8955
GO:0006979	response to oxidative stress	94	1	2.28	0.9005
GO:0055085	transmembrane transport	1589	34	38.46	0.9013
GO:0044237	cellular metabolic process	10342	259	250.34	0.9101
GO:1901362	organic cyclic compound biosynthetic pro...	2705	50	65.48	0.9156
GO:0098662	inorganic cation transmembrane transport	235	8	5.69	0.9349
GO:0030001	metal ion transport	385	5	9.32	0.9414
GO:0006457	protein folding	197	2	4.77	0.9535
GO:0006813	potassium ion transport	198	2	4.79	0.9544
GO:0006351	transcription, DNA-templated	2004	31	48.51	0.955
GO:0007017	microtubule-based process	372	5	9	0.957
GO:0015074	DNA integration	550	8	13.31	0.9577
GO:0007166	cell surface receptor signaling pathway	289	4	7	0.9648
GO:0006396	RNA processing	772	24	18.69	0.965
GO:0009966	regulation of signal transduction	258	3	6.25	0.9733
GO:0007264	small GTPase mediated signal transductio...	365	4	8.84	0.978
GO:0006464	cellular protein modification process	2168	26	52.48	0.9788
GO:0006366	transcription from RNA polymerase II pro...	257	3	6.22	0.984
GO:0006281	DNA repair	483	7	11.69	0.995
GO:0006355	regulation of transcription, DNA-templat...	1604	24	38.83	0.997
GO:0007186	G-protein coupled receptor signaling pat...	692	5	16.75	0.9998
GO:0007165	signal transduction	2372	27	57.42	0.9999
GO:0007608	sensory perception of smell	391	1	9.46	0.9999
GO:0006468	protein phosphorylation	1206	10	29.19	1
GO:0006820	anion transport	293	6	7.09	1
GO:0045934	negative regulation of nucleobase-contai...	54	1	1.31	1
GO:0098609	cell-cell adhesion	67	1	1.62	1
GO:0048522	positive regulation of cellular process	112	4	2.71	1
GO:0048523	negative regulation of cellular process	189	5	4.57	1
GO:0009110	vitamin biosynthetic process	40	1	0.97	1
GO:0009112	nucleobase metabolic process	71	1	1.72	1
GO:0034660	ncRNA metabolic process	546	18	13.22	1
GO:0043038	amino acid activation	254	6	6.15	1
GO:0046903	secretion	133	5	3.22	1
GO:0009117	nucleotide metabolic process	684	18	16.56	1
GO:0006261	DNA-dependent DNA replication	113	1	2.74	1
GO:0043039	tRNA aminoacylation	254	6	6.15	1
GO:0042723	thiamine-containing compound metabolic p...	18	1	0.44	1
GO:0009119	ribonucleoside metabolic process	74	1	1.79	1
GO:0046907	intracellular transport	544	9	13.17	1
GO:0070848	response to growth factor	40	1	0.97	1
GO:0006818	hydrogen transport	130	7	3.15	1
GO:0046434	organophosphate catabolic process	105	1	2.54	1
GO:0016043	cellular component organization	1036	16	25.08	1
GO:0009141	nucleoside triphosphate metabolic proces...	283	12	6.85	1
GO:1901264	carbohydrate derivative transport	11	2	0.27	1
GO:0009142	nucleoside triphosphate biosynthetic pro...	80	7	1.94	1
GO:0010467	gene expression	3711	138	89.83	1
GO:0005996	monosaccharide metabolic process	140	2	3.39	1
GO:0009144	purine nucleoside triphosphate metabolic...	267	11	6.46	1
GO:0048518	positive regulation of biological proces...	113	4	2.74	1
GO:0009145	purine nucleoside triphosphate biosynthe...	77	6	1.86	1
GO:0048519	negative regulation of biological proces...	286	6	6.92	1
GO:0009147	pyrimidine nucleoside triphosphate metab...	34	2	0.82	1
GO:0033365	protein localization to organelle	138	2	3.34	1
GO:1901605	alpha-amino acid metabolic process	182	6	4.41	1
GO:1901607	alpha-amino acid biosynthetic process	120	3	2.9	1
GO:0007275	multicellular organism development	95	1	2.3	1
GO:0034654	nucleobase-containing compound biosynthe...	2446	45	59.21	1
GO:0008219	cell death	28	2	0.68	1
GO:0072350	tricarboxylic acid metabolic process	90	1	2.18	1
GO:0044700	single organism signaling	2389	27	57.83	1
GO:0043170	macromolecule metabolic process	9598	280	232.33	1
GO:0009132	nucleoside diphosphate metabolic process	142	4	3.44	1
GO:2000112	regulation of cellular macromolecule bio...	1651	26	39.96	1
GO:2000113	negative regulation of cellular macromol...	67	2	1.62	1
GO:0070271	protein complex biogenesis	225	2	5.45	1
GO:0009135	purine nucleoside diphosphate metabolic ...	118	3	2.86	1
GO:0044707	single-multicellular organism process	103	1	2.49	1
GO:0042157	lipoprotein metabolic process	65	1	1.57	1
GO:0006497	protein lipidation	50	1	1.21	1
GO:0006950	response to stress	708	11	17.14	1
GO:0042158	lipoprotein biosynthetic process	52	1	1.26	1
GO:0031399	regulation of protein modification proce...	52	1	1.26	1
GO:0006955	immune response	52	2	1.26	1
GO:0006839	mitochondrial transport	42	1	1.02	1
GO:0009890	negative regulation of biosynthetic proc...	67	2	1.62	1
GO:0030258	lipid modification	112	1	2.71	1
GO:0009891	positive regulation of biosynthetic proc...	48	1	1.16	1
GO:0071363	cellular response to growth factor stimu...	40	1	0.97	1
GO:0009892	negative regulation of metabolic process	175	3	4.24	1
GO:0042180	cellular ketone metabolic process	68	1	1.65	1
GO:0009893	positive regulation of metabolic process	70	3	1.69	1
GO:0042181	ketone biosynthetic process	50	1	1.21	1
GO:0010941	regulation of cell death	14	1	0.34	1
GO:0071702	organic substance transport	872	19	21.11	1
GO:0071704	organic substance metabolic process	12760	359	308.87	1
GO:0072655	establishment of protein localization to...	26	1	0.63	1
GO:0072657	protein localization to membrane	65	1	1.57	1
GO:0010948	negative regulation of cell cycle proces...	47	2	1.14	1
GO:0070972	protein localization to endoplasmic reti...	56	1	1.36	1
GO:0090150	establishment of protein localization to...	65	1	1.57	1
GO:0015718	monocarboxylic acid transport	44	1	1.07	1
GO:0018130	heterocycle biosynthetic process	2695	49	65.24	1
GO:0046068	cGMP metabolic process	52	1	1.26	1
GO:0006220	pyrimidine nucleotide metabolic process	52	2	1.26	1
GO:0034622	cellular macromolecular complex assembly	282	6	6.83	1
GO:0046051	UTP metabolic process	21	1	0.51	1
GO:0051641	cellular localization	573	9	13.87	1
GO:0002790	peptide secretion	25	1	0.61	1
GO:0099131	ATP hydrolysis coupled ion transmembrane...	67	3	1.62	1
GO:0070925	organelle assembly	69	6	1.67	1
GO:0099132	ATP hydrolysis coupled cation transmembr...	67	3	1.62	1
GO:0009100	glycoprotein metabolic process	114	2	2.76	1
GO:0046058	cAMP metabolic process	12	1	0.29	1
GO:0006974	cellular response to DNA damage stimulus	495	7	11.98	1
GO:0009101	glycoprotein biosynthetic process	104	2	2.52	1
GO:0051649	establishment of localization in cell	546	9	13.22	1
GO:0006461	protein complex assembly	225	2	5.45	1
GO:0009108	coenzyme biosynthetic process	190	3	4.6	1
GO:0034613	cellular protein localization	520	9	12.59	1
GO:0006213	pyrimidine nucleoside metabolic process	29	1	0.7	1
GO:0051297	centrosome organization	45	2	1.09	1
GO:0051298	centrosome duplication	32	2	0.77	1
GO:0006807	nitrogen compound metabolic process	7349	245	177.89	1
GO:0034641	cellular nitrogen compound metabolic pro...	6704	207	162.28	1
GO:0050790	regulation of catalytic activity	88	2	2.13	1
GO:0034645	cellular macromolecule biosynthetic proc...	3370	125	81.57	1
GO:0022610	biological adhesion	188	3	4.55	1
GO:0022613	ribonucleoprotein complex biogenesis	221	11	5.35	1
GO:0015698	inorganic anion transport	130	2	3.15	1
GO:2001057	reactive nitrogen species metabolic proc...	27	1	0.65	1
GO:0010562	positive regulation of phosphorus metabo...	11	1	0.27	1
GO:0010564	regulation of cell cycle process	56	2	1.36	1
GO:0022618	ribonucleoprotein complex assembly	67	5	1.62	1
GO:0072348	sulfur compound transport	87	2	2.11	1
GO:0065003	macromolecular complex assembly	362	7	8.76	1
GO:0048731	system development	27	1	0.65	1
GO:0072330	monocarboxylic acid biosynthetic process	51	1	1.23	1
GO:0065007	biological regulation	4618	66	111.78	1
GO:0065008	regulation of biological quality	431	6	10.43	1
GO:0071310	cellular response to organic substance	101	1	2.44	1
GO:0019752	carboxylic acid metabolic process	934	20	22.61	1
GO:0065009	regulation of molecular function	94	2	2.28	1
GO:0000375	RNA splicing, via transesterification re...	128	4	3.1	1
GO:0071103	DNA conformation change	72	3	1.74	1
GO:0000377	RNA splicing, via transesterification re...	128	4	3.1	1
GO:0010556	regulation of macromolecule biosynthetic...	1651	26	39.96	1
GO:0010558	negative regulation of macromolecule bio...	67	2	1.62	1
GO:0009889	regulation of biosynthetic process	1651	26	39.96	1
GO:0051604	protein maturation	31	2	0.75	1
GO:0090662	ATP hydrolysis coupled transmembrane tra...	67	3	1.62	1
GO:0045786	negative regulation of cell cycle	72	2	1.74	1
GO:0046040	IMP metabolic process	31	1	0.75	1
GO:0019538	protein metabolic process	4740	153	114.74	1
GO:0043623	cellular protein complex assembly	145	1	3.51	1
GO:0051253	negative regulation of RNA metabolic pro...	50	1	1.21	1
GO:0031323	regulation of cellular metabolic process	1710	29	41.39	1
GO:0043624	cellular protein complex disassembly	35	1	0.85	1
GO:0031324	negative regulation of cellular metaboli...	78	2	1.89	1
GO:0031325	positive regulation of cellular metaboli...	70	3	1.69	1
GO:0031326	regulation of cellular biosynthetic proc...	1651	26	39.96	1
GO:0031327	negative regulation of cellular biosynth...	67	2	1.62	1
GO:0051259	protein oligomerization	76	1	1.84	1
GO:0001510	RNA methylation	43	2	1.04	1
GO:0046717	acid secretion	28	1	0.68	1
GO:0007098	centrosome cycle	45	2	1.09	1
GO:0051493	regulation of cytoskeleton organization	72	2	1.74	1
GO:0051494	negative regulation of cytoskeleton orga...	44	2	1.07	1
GO:0046031	ADP metabolic process	118	3	2.86	1
GO:0006417	regulation of translation	31	2	0.75	1
GO:0046036	CTP metabolic process	23	1	0.56	1
GO:0019720	Mo-molybdopterin cofactor metabolic proc...	13	1	0.31	1
GO:0009260	ribonucleotide biosynthetic process	225	9	5.45	1
GO:0046039	GTP metabolic process	49	1	1.19	1
GO:0016311	dephosphorylation	278	3	6.73	1
GO:0045017	glycerolipid biosynthetic process	66	1	1.6	1
GO:0009262	deoxyribonucleotide metabolic process	22	1	0.53	1
GO:0019725	cellular homeostasis	253	6	6.12	1
GO:0009605	response to external stimulus	24	2	0.58	1
GO:0046390	ribose phosphate biosynthetic process	225	9	5.45	1
GO:0051276	chromosome organization	311	4	7.53	1
GO:0030203	glycosaminoglycan metabolic process	134	3	3.24	1
GO:0046394	carboxylic acid biosynthetic process	168	4	4.07	1
GO:0032886	regulation of microtubule-based process	37	2	0.9	1
GO:0046395	carboxylic acid catabolic process	99	2	2.4	1
GO:0006090	pyruvate metabolic process	126	3	3.05	1
GO:0050789	regulation of biological process	4412	64	106.8	1
GO:0006091	generation of precursor metabolites and ...	303	5	7.33	1
GO:1903409	reactive oxygen species biosynthetic pro...	18	1	0.44	1
GO:0045047	protein targeting to ER	56	1	1.36	1
GO:0022607	cellular component assembly	454	9	10.99	1
GO:1901564	organonitrogen compound metabolic proces...	2487	141	60.2	1
GO:1901565	organonitrogen compound catabolic proces...	236	3	5.71	1
GO:1901566	organonitrogen compound biosynthetic pro...	1593	102	38.56	1
GO:1902589	single-organism organelle organization	237	2	5.74	1
GO:0043632	modification-dependent macromolecule cat...	186	4	4.5	1
GO:0009259	ribonucleotide metabolic process	421	14	10.19	1
GO:0015672	monovalent inorganic cation transport	391	9	9.46	1
GO:0070585	protein localization to mitochondrion	26	1	0.63	1
GO:0006555	methionine metabolic process	19	1	0.46	1
GO:0044260	cellular macromolecule metabolic process	7767	214	188.01	1
GO:0042330	taxis	12	2	0.29	1
GO:0044262	cellular carbohydrate metabolic process	179	1	4.33	1
GO:1902578	single-organism localization	816	23	19.75	1
GO:0006790	sulfur compound metabolic process	182	2	4.41	1
GO:0071822	protein complex subunit organization	249	3	6.03	1
GO:0071826	ribonucleoprotein complex subunit organi...	72	5	1.74	1
GO:0080090	regulation of primary metabolic process	1707	29	41.32	1
GO:0006796	phosphate-containing compound metabolic ...	2479	36	60.01	1
GO:0032309	icosanoid secretion	28	1	0.68	1
GO:0034220	ion transmembrane transport	309	9	7.48	1
GO:0045184	establishment of protein localization	613	12	14.84	1
GO:0046128	purine ribonucleoside metabolic process	64	1	1.55	1
GO:0044255	cellular lipid metabolic process	441	4	10.67	1
GO:0046129	purine ribonucleoside biosynthetic proce...	28	1	0.68	1
GO:0044257	cellular protein catabolic process	221	7	5.35	1
GO:0051246	regulation of protein metabolic process	96	4	2.32	1
GO:0042886	amide transport	616	12	14.91	1
GO:0009987	cellular process	13912	308	336.76	1
GO:0051247	positive regulation of protein metabolic...	21	3	0.51	1
GO:0003008	system process	470	1	11.38	1
GO:0032268	regulation of cellular protein metabolic...	84	4	2.03	1
GO:0051248	negative regulation of protein metabolic...	19	1	0.46	1
GO:0046700	heterocycle catabolic process	200	3	4.84	1
GO:0046112	nucleobase biosynthetic process	57	1	1.38	1
GO:0046364	monosaccharide biosynthetic process	25	1	0.61	1
GO:0032269	negative regulation of cellular protein ...	19	1	0.46	1
GO:0009220	pyrimidine ribonucleotide biosynthetic p...	28	1	0.68	1
GO:0044281	small molecule metabolic process	1985	40	48.05	1
GO:1901571	fatty acid derivative transport	28	1	0.68	1
GO:0044282	small molecule catabolic process	168	2	4.07	1
GO:0019692	deoxyribose phosphate metabolic process	15	1	0.36	1
GO:0044283	small molecule biosynthetic process	298	7	7.21	1
GO:0019693	ribose phosphate metabolic process	460	15	11.13	1
GO:0071840	cellular component organization or bioge...	1190	22	28.81	1
GO:1901575	organic substance catabolic process	896	17	21.69	1
GO:0006401	RNA catabolic process	102	1	2.47	1
GO:0009225	nucleotide-sugar metabolic process	41	1	0.99	1
GO:0006402	mRNA catabolic process	95	1	2.3	1
GO:0043603	cellular amide metabolic process	1000	82	24.21	1
GO:0051234	establishment of localization	3974	106	96.2	1
GO:0043604	amide biosynthetic process	912	82	22.08	1
GO:0044270	cellular nitrogen compound catabolic pro...	200	3	4.84	1
GO:1901068	guanosine-containing compound metabolic ...	56	1	1.36	1
GO:0006528	asparagine metabolic process	27	1	0.65	1
GO:0044271	cellular nitrogen compound biosynthetic ...	3578	131	86.61	1
GO:0009211	pyrimidine deoxyribonucleoside triphosph...	11	1	0.27	1
GO:0070085	glycosylation	104	2	2.52	1
GO:0046148	pigment biosynthetic process	44	1	1.07	1
GO:0071495	cellular response to endogenous stimulus	96	1	2.32	1
GO:0009218	pyrimidine ribonucleotide metabolic proc...	28	1	0.68	1
GO:0009219	pyrimidine deoxyribonucleotide metabolic...	15	1	0.36	1
GO:0034248	regulation of cellular amide metabolic p...	31	2	0.75	1
GO:0034249	negative regulation of cellular amide me...	13	1	0.31	1
GO:0006766	vitamin metabolic process	62	1	1.5	1
GO:0019362	pyridine nucleotide metabolic process	198	5	4.79	1
GO:0046131	pyrimidine ribonucleoside metabolic proc...	28	1	0.68	1
GO:0006767	water-soluble vitamin metabolic process	62	1	1.5	1
GO:0019363	pyridine nucleotide biosynthetic process	35	1	0.85	1
GO:0046132	pyrimidine ribonucleoside biosynthetic p...	28	1	0.68	1
GO:0009451	RNA modification	196	6	4.74	1
GO:0046134	pyrimidine nucleoside biosynthetic proce...	28	1	0.68	1
GO:0006518	peptide metabolic process	936	81	22.66	1
GO:0006081	cellular aldehyde metabolic process	57	1	1.38	1
GO:0006082	organic acid metabolic process	944	21	22.85	1
GO:0009247	glycolipid biosynthetic process	50	1	1.21	1
GO:0006753	nucleoside phosphate metabolic process	688	18	16.65	1
GO:0006754	ATP biosynthetic process	56	5	1.36	1
GO:0010033	response to organic substance	121	1	2.93	1
GO:0015992	proton transport	130	7	3.15	1
GO:0006757	ATP generation from ADP	118	3	2.86	1
GO:2001141	regulation of RNA biosynthetic process	1604	24	38.83	1
GO:0008150	biological_process	24250	587	587	1
GO:0048856	anatomical structure development	105	1	2.54	1
GO:0090304	nucleic acid metabolic process	4842	106	117.21	1
GO:0032984	macromolecular complex disassembly	41	1	0.99	1
GO:0034470	ncRNA processing	288	12	6.97	1
GO:0090305	nucleic acid phosphodiester bond hydroly...	24	1	0.58	1
GO:0098771	inorganic ion homeostasis	85	1	2.06	1
GO:1903506	regulation of nucleic acid-templated tra...	1604	24	38.83	1
GO:1903507	negative regulation of nucleic acid-temp...	50	1	1.21	1
GO:0019359	nicotinamide nucleotide biosynthetic pro...	35	1	0.85	1
GO:1903509	liposaccharide metabolic process	50	1	1.21	1
GO:1901070	guanosine-containing compound biosynthet...	25	1	0.61	1
GO:0000270	peptidoglycan metabolic process	108	2	2.61	1
GO:0006022	aminoglycan metabolic process	305	29	7.38	1
GO:0006023	aminoglycan biosynthetic process	22	1	0.53	1
GO:0006026	aminoglycan catabolic process	105	2	2.54	1
GO:0007049	cell cycle	192	2	4.65	1
GO:0006027	glycosaminoglycan catabolic process	105	2	2.54	1
GO:0044248	cellular catabolic process	662	14	16.02	1
GO:0007167	enzyme linked receptor protein signaling...	88	2	2.13	1
GO:0070727	cellular macromolecule localization	520	9	12.59	1
GO:0019682	glyceraldehyde-3-phosphate metabolic pro...	40	1	0.97	1
GO:0048878	chemical homeostasis	104	2	2.52	1
GO:0072593	reactive oxygen species metabolic proces...	62	2	1.5	1
GO:0007154	cell communication	2394	27	57.95	1
GO:0072594	establishment of protein localization to...	135	2	3.27	1
GO:0006720	isoprenoid metabolic process	76	1	1.84	1
GO:0000226	microtubule cytoskeleton organization	107	2	2.59	1
GO:0044238	primary metabolic process	11988	327	290.18	1
GO:0006725	cellular aromatic compound metabolic pro...	5975	134	144.63	1
GO:0072599	establishment of protein localization to...	56	1	1.36	1
GO:0042278	purine nucleoside metabolic process	64	1	1.55	1
GO:0070507	regulation of microtubule cytoskeleton o...	37	2	0.9	1
GO:0015849	organic acid transport	122	2	2.95	1
GO:0002376	immune system process	52	2	1.26	1
GO:0006040	amino sugar metabolic process	178	28	4.31	1
GO:0009200	deoxyribonucleoside triphosphate metabol...	11	1	0.27	1
GO:0009201	ribonucleoside triphosphate biosynthetic...	79	6	1.91	1
GO:0098742	cell-cell adhesion via plasma-membrane a...	67	1	1.62	1
GO:0043241	protein complex disassembly	36	1	0.87	1
GO:0019674	NAD metabolic process	39	1	0.94	1
GO:0042221	response to chemical	165	4	3.99	1
GO:0009205	purine ribonucleoside triphosphate metab...	267	11	6.46	1
GO:0009206	purine ribonucleoside triphosphate biosy...	77	6	1.86	1
GO:0022411	cellular component disassembly	43	1	1.04	1
GO:0006163	purine nucleotide metabolic process	448	14	10.84	1
GO:0009208	pyrimidine ribonucleoside triphosphate m...	23	1	0.56	1
GO:0006164	purine nucleotide biosynthetic process	243	9	5.88	1
GO:0009209	pyrimidine ribonucleoside triphosphate b...	23	1	0.56	1
GO:0015833	peptide transport	611	12	14.79	1
GO:0032940	secretion by cell	105	4	2.54	1
GO:0006505	GPI anchor metabolic process	47	1	1.14	1
GO:0006506	GPI anchor biosynthetic process	47	1	1.14	1
GO:0019318	hexose metabolic process	133	2	3.22	1
GO:0019319	hexose biosynthetic process	25	1	0.61	1
GO:0006743	ubiquinone metabolic process	47	1	1.14	1
GO:0015980	energy derivation by oxidation of organi...	178	2	4.31	1
GO:0007178	transmembrane receptor protein serine/th...	45	1	1.09	1
GO:0030163	protein catabolic process	252	7	6.1	1
GO:0050896	response to stimulus	3131	39	75.79	1
GO:0022900	electron transport chain	71	1	1.72	1
GO:0015985	energy coupled proton transport, down el...	56	5	1.36	1
GO:0022904	respiratory electron transport chain	50	1	1.21	1
GO:0015988	energy coupled proton transmembrane tran...	68	3	1.65	1
GO:0018205	peptidyl-lysine modification	81	1	1.96	1
GO:0007005	mitochondrion organization	75	2	1.82	1
GO:0042451	purine nucleoside biosynthetic process	28	1	0.68	1
GO:0030030	cell projection organization	28	2	0.68	1
GO:0030031	cell projection assembly	26	2	0.63	1
GO:0042455	ribonucleoside biosynthetic process	38	1	0.92	1
GO:0006732	coenzyme metabolic process	389	7	9.42	1
GO:0006733	oxidoreduction coenzyme metabolic proces...	245	6	5.93	1
GO:0043933	macromolecular complex subunit organizat...	391	8	9.46	1
GO:0006399	tRNA metabolic process	423	14	10.24	1
GO:0006188	IMP biosynthetic process	31	1	0.75	1
GO:0006739	NADP metabolic process	46	1	1.11	1
GO:0045333	cellular respiration	140	2	3.39	1
GO:0040011	locomotion	42	2	1.02	1
GO:0008654	phospholipid biosynthetic process	128	1	3.1	1
GO:0033554	cellular response to stress	501	7	12.13	1
GO:0044093	positive regulation of molecular functio...	20	1	0.48	1
GO:0023051	regulation of signaling	262	3	6.34	1
GO:0023052	signaling	2403	27	58.17	1
GO:0043412	macromolecule modification	2378	35	57.56	1
GO:0043413	macromolecule glycosylation	104	2	2.52	1
GO:0071560	cellular response to transforming growth...	35	1	0.85	1
GO:0023056	positive regulation of signaling	14	1	0.34	1
GO:0019637	organophosphate metabolic process	1030	22	24.93	1
GO:0023057	negative regulation of signaling	20	1	0.48	1
GO:0042592	homeostatic process	351	6	8.5	1
GO:0042593	glucose homeostasis	16	1	0.39	1
GO:0009060	aerobic respiration	90	1	2.18	1
GO:0032446	protein modification by small protein co...	103	2	2.49	1
GO:0009063	cellular amino acid catabolic process	72	1	1.74	1
GO:0009064	glutamine family amino acid metabolic pr...	58	3	1.4	1
GO:0009067	aspartate family amino acid biosynthetic...	47	2	1.14	1
GO:0098660	inorganic ion transmembrane transport	235	8	5.69	1
GO:0046605	regulation of centrosome cycle	32	2	0.77	1
GO:0046606	negative regulation of centrosome cycle	32	2	0.77	1
GO:0030003	cellular cation homeostasis	54	1	1.31	1
GO:0022402	cell cycle process	119	2	2.88	1
GO:1901360	organic cyclic compound metabolic proces...	6022	133	145.77	1
GO:0071559	response to transforming growth factor b...	35	1	0.85	1
GO:0006119	oxidative phosphorylation	35	1	0.85	1
GO:0009056	catabolic process	957	19	23.17	1
GO:0043094	cellular metabolic compound salvage	23	1	0.56	1
GO:0009057	macromolecule catabolic process	464	11	11.23	1
GO:0009059	macromolecule biosynthetic process	3395	126	82.18	1
GO:0072521	purine-containing compound metabolic pro...	495	15	11.98	1
GO:0008104	protein localization	626	12	15.15	1
GO:0072522	purine-containing compound biosynthetic ...	272	10	6.58	1
GO:0006354	DNA-templated transcription, elongation	52	1	1.26	1
GO:0072524	pyridine-containing compound metabolic p...	216	5	5.23	1
GO:0098655	cation transmembrane transport	237	8	5.74	1
GO:0072525	pyridine-containing compound biosyntheti...	53	1	1.28	1
GO:0098656	anion transmembrane transport	72	1	1.74	1
GO:0006144	purine nucleobase metabolic process	43	1	1.04	1
GO:0006661	phosphatidylinositol biosynthetic proces...	47	1	1.14	1
GO:0010629	negative regulation of gene expression	160	3	3.87	1
GO:0072527	pyrimidine-containing compound metabolic...	94	3	2.28	1
GO:0006664	glycolipid metabolic process	50	1	1.21	1
GO:0036211	protein modification process	2168	26	52.48	1
GO:0046496	nicotinamide nucleotide metabolic proces...	198	5	4.79	1
GO:0000096	sulfur amino acid metabolic process	41	1	0.99	1
GO:0000097	sulfur amino acid biosynthetic process	31	1	0.75	1
GO:1901661	quinone metabolic process	50	1	1.21	1
GO:0042440	pigment metabolic process	47	1	1.14	1

## Sheet: Males
GO.ID	Term	Annotated	Significant	Expected	Fisher
GO:0006468	protein phosphorylation	1206	88	52.62	1.5e-06
GO:0007018	microtubule-based movement	204	22	8.9	9e-05
GO:0006364	rRNA processing	121	12	5.28	0.0015
GO:0006796	phosphate-containing compound metabolic process	2479	147	108.16	0.0051
GO:0006270	DNA replication initiation	86	9	3.75	0.0126
GO:0006729	tetrahydrobiopterin biosynthetic process	12	3	0.52	0.0136
GO:0006281	DNA repair	483	38	21.07	0.0147
GO:0008299	isoprenoid biosynthetic process	74	8	3.23	0.0151
GO:0044282	small molecule catabolic process	168	12	7.33	0.0164
GO:0032984	macromolecular complex disassembly	41	4	1.79	0.0174
GO:0071826	ribonucleoprotein complex subunit organization	72	3	3.14	0.0175
GO:0006289	nucleotide-excision repair	63	7	2.75	0.0195
GO:0046185	aldehyde catabolic process	14	3	0.61	0.021
GO:0023052	signaling	2403	100	104.84	0.0214
GO:0006730	one-carbon metabolic process	26	4	1.13	0.025
GO:0009229	thiamine diphosphate biosynthetic process	15	3	0.65	0.0254
GO:0006189	'de novo' IMP biosynthetic process	27	4	1.18	0.0284
GO:0035023	regulation of Rho protein signal transduction	148	12	6.46	0.0289
GO:0006437	tyrosyl-tRNA aminoacylation	17	3	0.74	0.0356
GO:0006772	thiamine metabolic process	18	3	0.79	0.0414
GO:0006006	glucose metabolic process	43	4	1.88	0.0414
GO:0016072	rRNA metabolic process	122	13	5.32	0.0434
GO:0007126	meiotic nuclear division	11	2	0.48	0.0436
GO:0044782	cilium organization	24	2	1.05	0.0436
GO:0098813	nuclear chromosome segregation	44	2	1.92	0.0437
GO:1903047	mitotic cell cycle process	45	2	1.96	0.0437
GO:0042180	cellular ketone metabolic process	68	7	2.97	0.0445
GO:0006396	RNA processing	772	41	33.68	0.0497
GO:0042254	ribosome biogenesis	176	17	7.68	0.053
GO:0006000	fructose metabolic process	20	3	0.87	0.0543
GO:1901615	organic hydroxy compound metabolic proce...	123	9	5.37	0.0556
GO:0007031	peroxisome organization	35	4	1.53	0.0613
GO:0007179	transforming growth factor beta receptor...	35	4	1.53	0.0647
GO:0019441	tryptophan catabolic process to kynureni...	10	2	0.44	0.0678
GO:0043161	proteasome-mediated ubiquitin-dependent ...	10	2	0.44	0.0678
GO:0000256	allantoin catabolic process	10	2	0.44	0.0678
GO:0006488	dolichol-linked oligosaccharide biosynth...	10	2	0.44	0.0678
GO:0042147	retrograde transport, endosome to Golgi	22	3	0.96	0.0688
GO:0043248	proteasome assembly	22	3	0.96	0.0688
GO:0016255	attachment of GPI anchor to protein	22	3	0.96	0.0688
GO:0006261	DNA-dependent DNA replication	113	12	4.93	0.0798
GO:0009058	biosynthetic process	4786	229	208.81	0.0836
GO:0006720	isoprenoid metabolic process	76	9	3.32	0.085
GO:0009226	nucleotide-sugar biosynthetic process	27	4	1.18	0.0852
GO:0006012	galactose metabolic process	35	4	1.53	0.0934
GO:0009298	GDP-mannose biosynthetic process	25	3	1.09	0.0935
GO:0006897	endocytosis	12	2	0.52	0.094
GO:0008152	metabolic process	16442	755	717.35	0.0985
GO:0006869	lipid transport	127	9	5.54	0.1035
GO:0006144	purine nucleobase metabolic process	43	3	1.88	0.108
GO:0006310	DNA recombination	511	31	22.29	0.1084
GO:0006885	regulation of pH	27	3	1.18	0.1117
GO:0046854	phosphatidylinositol phosphorylation	59	5	2.57	0.1142
GO:0032324	molybdopterin cofactor biosynthetic proc...	28	3	1.22	0.1212
GO:0032784	regulation of DNA-templated transcriptio...	28	4	1.22	0.1222
GO:0032786	positive regulation of DNA-templated tra...	14	2	0.61	0.1224
GO:0032787	monocarboxylic acid metabolic process	239	11	10.43	0.1226
GO:0016567	protein ubiquitination	78	6	3.4	0.125
GO:0010033	response to organic substance	121	8	5.28	0.1251
GO:0006334	nucleosome assembly	29	3	1.27	0.1311
GO:0007205	protein kinase C-activating G-protein co...	30	3	1.31	0.1412
GO:0000723	telomere maintenance	64	5	2.79	0.1466
GO:0006313	transposition, DNA-mediated	335	19	14.62	0.148
GO:0001678	cellular glucose homeostasis	16	2	0.7	0.1526
GO:0046835	carbohydrate phosphorylation	16	2	0.7	0.1526
GO:0043650	dicarboxylic acid biosynthetic process	16	2	0.7	0.1526
GO:0006302	double-strand break repair	42	3	1.83	0.1527
GO:0006367	transcription initiation from RNA polyme...	65	5	2.84	0.1535
GO:0006479	protein methylation	68	5	2.97	0.1561
GO:0006066	alcohol metabolic process	96	7	4.19	0.1631
GO:0051321	meiotic cell cycle	15	3	0.65	0.1632
GO:0070646	protein modification by small protein re...	125	6	5.45	0.1635
GO:0006461	protein complex assembly	225	10	9.82	0.1635
GO:0055076	transition metal ion homeostasis	56	2	2.44	0.1636
GO:0019236	response to pheromone	17	2	0.74	0.1682
GO:0006904	vesicle docking involved in exocytosis	33	3	1.44	0.1729
GO:0000413	protein peptidyl-prolyl isomerization	86	6	3.75	0.173
GO:0006260	DNA replication	317	24	13.83	0.1764
GO:0051056	regulation of small GTPase mediated sign...	200	15	8.73	0.1822
GO:0051301	cell division	18	2	0.79	0.1841
GO:0031032	actomyosin structure organization	18	2	0.79	0.1841
GO:0006406	mRNA export from nucleus	18	2	0.79	0.1841
GO:0008654	phospholipid biosynthetic process	128	10	5.58	0.1963
GO:0006298	mismatch repair	53	4	2.31	0.1998
GO:0006021	inositol biosynthetic process	19	2	0.83	0.2001
GO:0006750	glutathione biosynthetic process	19	2	0.83	0.2001
GO:0000012	single strand break repair	19	2	0.83	0.2001
GO:1901071	glucosamine-containing compound metaboli...	176	3	7.68	0.2009
GO:0007154	cell communication	2394	98	104.45	0.2013
GO:0005978	glycogen biosynthetic process	38	3	1.66	0.2296
GO:0033554	cellular response to stress	501	39	21.86	0.2315
GO:0018393	internal peptidyl-lysine acetylation	40	2	1.75	0.2349
GO:0070897	DNA-templated transcriptional preinitiat...	22	2	0.96	0.2491
GO:0051276	chromosome organization	311	18	13.57	0.2642
GO:0009156	ribonucleoside monophosphate biosyntheti...	114	6	4.97	0.2655
GO:0006071	glycerol metabolic process	23	2	1	0.2655
GO:0018342	protein prenylation	23	2	1	0.2655
GO:0045454	cell redox homeostasis	181	10	7.9	0.2671
GO:0019637	organophosphate metabolic process	1030	50	44.94	0.2672
GO:0006569	tryptophan catabolic process	17	3	0.74	0.2679
GO:0006401	RNA catabolic process	102	6	4.45	0.2681
GO:0015711	organic anion transport	154	8	6.72	0.2681
GO:0009262	deoxyribonucleotide metabolic process	22	2	0.96	0.2682
GO:0000288	nuclear-transcribed mRNA catabolic proce...	28	2	1.22	0.2682
GO:0007264	small GTPase mediated signal transductio...	365	24	15.92	0.271
GO:0007169	transmembrane receptor protein tyrosine ...	43	3	1.88	0.289
GO:0006355	regulation of transcription, DNA-templat...	1604	77	69.98	0.2911
GO:0045893	positive regulation of transcription, DN...	39	4	1.7	0.2977
GO:0046855	inositol phosphate dephosphorylation	25	2	1.09	0.2983
GO:0046128	purine ribonucleoside metabolic process	64	4	2.79	0.3
GO:0090501	RNA phosphodiester bond hydrolysis	21	2	0.92	0.3001
GO:0044743	protein transmembrane import into intrac...	22	2	0.96	0.3001
GO:0006626	protein targeting to mitochondrion	26	2	1.13	0.3146
GO:0006464	cellular protein modification process	2168	141	94.59	0.3154
GO:0009116	nucleoside metabolic process	161	10	7.02	0.3204
GO:0006486	protein glycosylation	104	6	4.54	0.3215
GO:0044712	single-organism catabolic process	362	20	15.79	0.3298
GO:0031328	positive regulation of cellular biosynth...	48	5	2.09	0.3301
GO:0010557	positive regulation of macromolecule bio...	48	5	2.09	0.3301
GO:0010628	positive regulation of gene expression	48	5	2.09	0.3301
GO:0051173	positive regulation of nitrogen compound...	48	5	2.09	0.3301
GO:0051130	positive regulation of cellular componen...	32	2	1.4	0.3307
GO:0006529	asparagine biosynthetic process	27	2	1.18	0.3308
GO:0006207	'de novo' pyrimidine nucleobase biosynth...	27	2	1.18	0.3308
GO:0090150	establishment of protein localization to...	65	3	2.84	0.3308
GO:0071705	nitrogen compound transport	728	26	31.76	0.3324
GO:0006744	ubiquinone biosynthetic process	47	3	2.05	0.3373
GO:0003333	amino acid transmembrane transport	68	4	2.97	0.3451
GO:0009435	NAD biosynthetic process	28	2	1.22	0.347
GO:0050482	arachidonic acid secretion	28	2	1.22	0.347
GO:0046474	glycerophospholipid biosynthetic process	57	5	2.49	0.3594
GO:0034655	nucleobase-containing compound catabolic...	166	9	7.24	0.3596
GO:0043244	regulation of protein complex disassembl...	22	2	0.96	0.3598
GO:0032879	regulation of localization	10	1	0.44	0.3599
GO:0051289	protein homotetramerization	10	1	0.44	0.3599
GO:0033499	galactose catabolic process via UDP-gala...	10	1	0.44	0.3599
GO:0007131	reciprocal meiotic recombination	10	1	0.44	0.3599
GO:0030036	actin cytoskeleton organization	94	7	4.1	0.362
GO:0006812	cation transport	600	19	26.18	0.3706
GO:0045892	negative regulation of transcription, DN...	50	3	2.18	0.3734
GO:0006413	translational initiation	92	5	4.01	0.3739
GO:0007015	actin filament organization	47	3	2.05	0.3877
GO:0031047	gene silencing by RNA	11	1	0.48	0.3879
GO:0006108	malate metabolic process	11	1	0.48	0.3879
GO:0006662	glycerol ether metabolic process	11	1	0.48	0.3879
GO:0046080	dUTP metabolic process	11	1	0.48	0.3879
GO:0006368	transcription elongation from RNA polyme...	31	2	1.35	0.3945
GO:0009072	aromatic amino acid family metabolic pro...	59	5	2.57	0.4091
GO:0006535	cysteine biosynthetic process from serin...	12	1	0.52	0.4146
GO:0030111	regulation of Wnt signaling pathway	12	1	0.52	0.4146
GO:0009790	embryo development	12	1	0.52	0.4146
GO:0006388	tRNA splicing, via endonucleolytic cleav...	12	1	0.52	0.4146
GO:0006370	7-methylguanosine mRNA capping	12	1	0.52	0.4146
GO:0045116	protein neddylation	12	1	0.52	0.4146
GO:0051693	actin filament capping	12	1	0.52	0.4146
GO:0006221	pyrimidine nucleotide biosynthetic proce...	40	2	1.75	0.4147
GO:0042157	lipoprotein metabolic process	65	5	2.84	0.4396
GO:0006402	mRNA catabolic process	95	5	4.14	0.44
GO:0016925	protein sumoylation	13	1	0.57	0.4401
GO:0006379	mRNA cleavage	13	1	0.57	0.4401
GO:0017148	negative regulation of translation	13	1	0.57	0.4401
GO:0006004	fucose metabolic process	13	1	0.57	0.4401
GO:0019509	L-methionine salvage from methylthioaden...	13	1	0.57	0.4401
GO:0001932	regulation of protein phosphorylation	37	2	1.61	0.4402
GO:0006890	retrograde vesicle-mediated transport, G...	34	2	1.48	0.4403
GO:0006352	DNA-templated transcription, initiation	143	10	6.24	0.4422
GO:0019673	GDP-mannose metabolic process	39	4	1.7	0.464
GO:0051262	protein tetramerization	24	2	1.05	0.4644
GO:0019915	lipid storage	14	1	0.61	0.4646
GO:0007219	Notch signaling pathway	14	1	0.61	0.4646
GO:0015696	ammonium transport	14	1	0.61	0.4646
GO:0009967	positive regulation of signal transducti...	14	1	0.61	0.4646
GO:0007050	cell cycle arrest	14	1	0.61	0.4646
GO:0007009	plasma membrane organization	14	1	0.61	0.4646
GO:0016560	protein import into peroxisome matrix, d...	14	1	0.61	0.4646
GO:0032259	methylation	155	9	6.76	0.4689
GO:0006265	DNA topological change	37	2	1.61	0.4842
GO:1901575	organic substance catabolic process	896	40	39.09	0.4878
GO:0006120	mitochondrial electron transport, NADH t...	15	1	0.65	0.488
GO:0007094	mitotic spindle assembly checkpoint	15	1	0.65	0.488
GO:0002098	tRNA wobble uridine modification	15	1	0.65	0.488
GO:0006419	alanyl-tRNA aminoacylation	15	1	0.65	0.488
GO:0007165	signal transduction	2372	97	103.49	0.4895
GO:0006457	protein folding	197	9	8.59	0.492
GO:0006644	phospholipid metabolic process	270	17	11.78	0.4959
GO:1901136	carbohydrate derivative catabolic proces...	143	5	6.24	0.4992
GO:0006511	ubiquitin-dependent protein catabolic pr...	186	10	8.11	0.5022
GO:0050794	regulation of cellular process	4302	189	187.69	0.5099
GO:0006269	DNA replication, synthesis of RNA primer	16	1	0.7	0.5103
GO:0006448	regulation of translational elongation	16	1	0.7	0.5103
GO:0008218	bioluminescence	62	3	2.7	0.5117
GO:0006284	base-excision repair	17	1	0.74	0.5317
GO:0015700	arsenite transport	17	1	0.74	0.5317
GO:0006438	valyl-tRNA aminoacylation	17	1	0.74	0.5317
GO:0016575	histone deacetylation	17	1	0.74	0.5317
GO:0006139	nucleobase-containing compound metabolic...	5755	279	251.08	0.5405
GO:0006813	potassium ion transport	198	7	8.64	0.5418
GO:0072525	pyridine-containing compound biosyntheti...	53	3	2.31	0.552
GO:0006013	mannose metabolic process	18	1	0.79	0.5521
GO:0006487	protein N-linked glycosylation	18	1	0.79	0.5521
GO:0000079	regulation of cyclin-dependent protein s...	18	1	0.79	0.5521
GO:0006821	chloride transport	18	1	0.79	0.5521
GO:0015937	coenzyme A biosynthetic process	42	2	1.83	0.5524
GO:0001510	RNA methylation	43	2	1.88	0.5652
GO:0044272	sulfur compound biosynthetic process	84	8	3.66	0.5702
GO:0042398	cellular modified amino acid biosyntheti...	38	3	1.66	0.5713
GO:0034508	centromere complex assembly	19	1	0.83	0.5717
GO:0055085	transmembrane transport	1589	63	69.33	0.5726
GO:0006814	sodium ion transport	92	4	4.01	0.574
GO:0016192	vesicle-mediated transport	466	23	20.33	0.5899
GO:0006096	glycolytic process	118	5	5.15	0.5899
GO:0006629	lipid metabolic process	693	41	30.23	0.5904
GO:0035176	social behavior	20	1	0.87	0.5904
GO:0034968	histone lysine methylation	20	1	0.87	0.5904
GO:0006633	fatty acid biosynthetic process	20	1	0.87	0.5904
GO:0034453	microtubule anchoring	20	1	0.87	0.5904
GO:0016570	histone modification	91	4	3.97	0.5904
GO:0009190	cyclic nucleotide biosynthetic process	110	3	4.8	0.6031
GO:0000290	deadenylation-dependent decapping of nuc...	21	1	0.92	0.6083
GO:0006635	fatty acid beta-oxidation	21	1	0.92	0.6083
GO:0032270	positive regulation of cellular protein ...	21	1	0.92	0.6083
GO:0016579	protein deubiquitination	121	5	5.28	0.6123
GO:0006520	cellular amino acid metabolic process	574	24	25.04	0.6234
GO:0006024	glycosaminoglycan biosynthetic process	22	1	0.96	0.6254
GO:0006415	translational termination	22	1	0.96	0.6254
GO:0042255	ribosome assembly	22	1	0.96	0.6254
GO:0019752	carboxylic acid metabolic process	934	39	40.75	0.6264
GO:0006357	regulation of transcription from RNA pol...	148	6	6.46	0.6301
GO:0006950	response to stress	708	44	30.89	0.6322
GO:1901135	carbohydrate derivative metabolic proces...	1163	52	50.74	0.6413
GO:0045010	actin nucleation	23	1	1	0.6417
GO:0000184	nuclear-transcribed mRNA catabolic proce...	23	1	1	0.6417
GO:0007034	vacuolar transport	23	1	1	0.6417
GO:0006665	sphingolipid metabolic process	23	1	1	0.6417
GO:0060271	cilium assembly	23	1	1	0.6417
GO:0018193	peptidyl-amino acid modification	191	11	8.33	0.6564
GO:1901606	alpha-amino acid catabolic process	41	4	1.79	0.6566
GO:1902582	single-organism intracellular transport	46	3	2.01	0.657
GO:0005992	trehalose biosynthetic process	24	1	1.05	0.6574
GO:0009166	nucleotide catabolic process	51	2	2.23	0.6584
GO:0000398	mRNA splicing, via spliceosome	128	5	5.58	0.6615
GO:0006914	autophagy	52	2	2.27	0.6688
GO:0006506	GPI anchor biosynthetic process	47	4	2.05	0.6716
GO:0007049	cell cycle	192	9	8.38	0.6721
GO:0015914	phospholipid transport	25	1	1.09	0.6723
GO:0006094	gluconeogenesis	25	1	1.09	0.6723
GO:0009306	protein secretion	25	1	1.09	0.6723
GO:0044802	single-organism membrane organization	40	2	1.75	0.6865
GO:0006303	double-strand break repair via nonhomolo...	26	1	1.13	0.6867
GO:0006420	arginyl-tRNA aminoacylation	26	1	1.13	0.6867
GO:0055114	oxidation-reduction process	2875	120	125.43	0.6924
GO:0006366	transcription from RNA polymerase II pro...	257	14	11.21	0.6993
GO:0006099	tricarboxylic acid cycle	82	3	3.58	0.7
GO:0009165	nucleotide biosynthetic process	370	14	16.14	0.701
GO:0006614	SRP-dependent cotranslational protein ta...	56	2	2.44	0.708
GO:0009220	pyrimidine ribonucleotide biosynthetic p...	28	1	1.22	0.7134
GO:0046132	pyrimidine ribonucleoside biosynthetic p...	28	1	1.22	0.7134
GO:0006915	apoptotic process	28	1	1.22	0.7134
GO:0006891	intra-Golgi vesicle-mediated transport	28	1	1.22	0.7134
GO:0043623	cellular protein complex assembly	145	7	6.33	0.7166
GO:0006400	tRNA modification	73	3	3.18	0.717
GO:0008272	sulfate transport	87	3	3.8	0.7374
GO:0009113	purine nucleobase biosynthetic process	30	1	1.31	0.7379
GO:0007017	microtubule-based process	372	26	16.23	0.7464
GO:0009966	regulation of signal transduction	258	17	11.26	0.7473
GO:0000956	nuclear-transcribed mRNA catabolic proce...	82	4	3.58	0.7491
GO:0006072	glycerol-3-phosphate metabolic process	32	1	1.4	0.7603
GO:0010826	negative regulation of centrosome duplic...	32	1	1.4	0.7603
GO:0000154	rRNA modification	33	1	1.44	0.7708
GO:0048870	cell motility	33	1	1.44	0.7708
GO:0006259	DNA metabolic process	1733	91	75.61	0.7753
GO:0007155	cell adhesion	188	6	8.2	0.7796
GO:0016573	histone acetylation	34	1	1.48	0.7808
GO:0016311	dephosphorylation	278	10	12.13	0.7827
GO:0015991	ATP hydrolysis coupled proton transport	67	2	2.92	0.7962
GO:0007156	homophilic cell adhesion via plasma memb...	67	2	2.92	0.7962
GO:0009108	coenzyme biosynthetic process	190	14	8.29	0.7976
GO:0006575	cellular modified amino acid metabolic p...	94	3	4.1	0.7997
GO:0033014	tetrapyrrole biosynthetic process	69	2	3.01	0.8094
GO:0006952	defense response	38	1	1.66	0.8167
GO:0006397	mRNA processing	240	9	10.47	0.8174
GO:0006098	pentose-phosphate shunt	39	1	1.7	0.8247
GO:0044248	cellular catabolic process	662	31	28.88	0.8315
GO:0035556	intracellular signal transduction	818	37	35.69	0.8334
GO:0006470	protein dephosphorylation	188	6	8.2	0.8337
GO:0009253	peptidoglycan catabolic process	105	3	4.58	0.8421
GO:0016055	Wnt signaling pathway	54	2	2.36	0.8465
GO:0009084	glutamine family amino acid biosynthetic...	42	1	1.83	0.8467
GO:0044765	single-organism transport	804	31	35.08	0.8607
GO:0006836	neurotransmitter transport	110	3	4.8	0.8638
GO:0006887	exocytosis	78	4	3.4	0.8655
GO:0006351	transcription, DNA-templated	2004	96	87.43	0.8662
GO:0006807	nitrogen compound metabolic process	7349	326	320.63	0.8752
GO:0006886	intracellular protein transport	498	18	21.73	0.876
GO:0007275	multicellular organism development	95	3	4.14	0.8822
GO:0006879	cellular iron ion homeostasis	50	1	2.18	0.8928
GO:0006182	cGMP biosynthetic process	52	1	2.27	0.9019
GO:0006955	immune response	52	1	2.27	0.9019
GO:0018130	heterocycle biosynthetic process	2695	130	117.58	0.9029
GO:0048193	Golgi vesicle transport	116	4	5.06	0.9103
GO:0044273	sulfur compound catabolic process	54	1	2.36	0.9103
GO:0043401	steroid hormone mediated signaling pathw...	57	1	2.49	0.9216
GO:0001522	pseudouridine synthesis	60	1	2.62	0.9314
GO:1901362	organic cyclic compound biosynthetic pro...	2705	130	118.02	0.9375
GO:0044237	cellular metabolic process	10342	514	451.21	0.9386
GO:0007166	cell surface receptor signaling pathway	289	13	12.61	0.9386
GO:0071805	potassium ion transmembrane transport	63	1	2.75	0.94
GO:0006418	tRNA aminoacylation for protein translat...	245	10	10.69	0.9413
GO:0046034	ATP metabolic process	218	7	9.51	0.9453
GO:0050909	sensory perception of taste	72	1	3.14	0.9599
GO:0044763	single-organism cellular process	3967	209	173.08	0.9602
GO:0007186	G-protein coupled receptor signaling pat...	692	23	30.19	0.9698
GO:0015031	protein transport	604	20	26.35	0.9711
GO:0006811	ion transport	1273	42	55.54	0.9729
GO:0008033	tRNA processing	166	5	7.24	0.9732
GO:0030001	metal ion transport	385	12	16.8	0.9769
GO:0000160	phosphorelay signal transduction system	91	1	3.97	0.9829
GO:0006508	proteolysis	1775	62	77.44	0.9847
GO:0006979	response to oxidative stress	94	1	4.1	0.985
GO:0006030	chitin metabolic process	171	2	7.46	0.9958
GO:0005975	carbohydrate metabolic process	1063	44	46.38	0.9964
GO:0006810	transport	3965	142	172.99	0.9972
GO:0015074	DNA integration	550	11	24	0.9992
GO:0006412	translation	851	23	37.13	0.9997
GO:0007608	sensory perception of smell	391	2	17.06	1
GO:0043648	dicarboxylic acid metabolic process	41	3	1.79	1
GO:0019692	deoxyribose phosphate metabolic process	15	1	0.65	1
GO:0043038	amino acid activation	254	10	11.08	1
GO:0019693	ribose phosphate metabolic process	460	19	20.07	1
GO:0043039	tRNA aminoacylation	254	10	11.08	1
GO:0031323	regulation of cellular metabolic process	1710	81	74.61	1
GO:0031324	negative regulation of cellular metaboli...	78	4	3.4	1
GO:0070507	regulation of microtubule cytoskeleton o...	37	1	1.61	1
GO:0009141	nucleoside triphosphate metabolic proces...	283	11	12.35	1
GO:0031325	positive regulation of cellular metaboli...	70	5	3.05	1
GO:0031326	regulation of cellular biosynthetic proc...	1651	79	72.03	1
GO:0031327	negative regulation of cellular biosynth...	67	4	2.92	1
GO:0009144	purine nucleoside triphosphate metabolic...	267	10	11.65	1
GO:0043632	modification-dependent macromolecule cat...	186	10	8.11	1
GO:0009147	pyrimidine nucleoside triphosphate metab...	34	1	1.48	1
GO:0051674	localization of cell	33	1	1.44	1
GO:0045017	glycerolipid biosynthetic process	66	5	2.88	1
GO:0032774	RNA biosynthetic process	2023	97	88.26	1
GO:0006163	purine nucleotide metabolic process	448	17	19.55	1
GO:0006164	purine nucleotide biosynthetic process	243	7	10.6	1
GO:0019320	hexose catabolic process	10	1	0.44	1
GO:0006165	nucleoside diphosphate phosphorylation	139	5	6.06	1
GO:0042325	regulation of phosphorylation	37	2	1.61	1
GO:0006818	hydrogen transport	130	2	5.67	1
GO:0071103	DNA conformation change	72	5	3.14	1
GO:0051028	mRNA transport	18	2	0.79	1
GO:0065002	intracellular protein transmembrane tran...	22	2	0.96	1
GO:0009132	nucleoside diphosphate metabolic process	142	5	6.2	1
GO:0065003	macromolecular complex assembly	362	17	15.79	1
GO:0065004	protein-DNA complex assembly	70	6	3.05	1
GO:0009135	purine nucleoside diphosphate metabolic ...	118	5	5.15	1
GO:0065007	biological regulation	4618	208	201.48	1
GO:0065008	regulation of biological quality	431	25	18.8	1
GO:0065009	regulation of molecular function	94	1	4.1	1
GO:0045047	protein targeting to ER	56	2	2.44	1
GO:0071560	cellular response to transforming growth...	35	4	1.53	1
GO:0051304	chromosome separation	21	1	0.92	1
GO:0046700	heterocycle catabolic process	200	14	8.73	1
GO:0051306	mitotic sister chromatid separation	21	1	0.92	1
GO:0090304	nucleic acid metabolic process	4842	235	211.25	1
GO:0090305	nucleic acid phosphodiester bond hydroly...	24	2	1.05	1
GO:0019318	hexose metabolic process	133	13	5.8	1
GO:0022402	cell cycle process	119	6	5.19	1
GO:0019319	hexose biosynthetic process	25	1	1.09	1
GO:0022406	membrane docking	56	4	2.44	1
GO:0031333	negative regulation of protein complex a...	12	1	0.52	1
GO:0006839	mitochondrial transport	42	2	1.83	1
GO:0006188	IMP biosynthetic process	31	4	1.35	1
GO:0031334	positive regulation of protein complex a...	23	1	1	1
GO:0019344	cysteine biosynthetic process	12	1	0.52	1
GO:0008213	protein alkylation	68	5	2.97	1
GO:0071559	response to transforming growth factor b...	35	4	1.53	1
GO:0043603	cellular amide metabolic process	1000	29	43.63	1
GO:0051641	cellular localization	573	22	25	1
GO:0008219	cell death	28	1	1.22	1
GO:0045786	negative regulation of cell cycle	72	3	3.14	1
GO:0043604	amide biosynthetic process	912	27	39.79	1
GO:0043605	cellular amide catabolic process	10	2	0.44	1
GO:0072350	tricarboxylic acid metabolic process	90	3	3.93	1
GO:0050896	response to stimulus	3131	140	136.6	1
GO:0070972	protein localization to endoplasmic reti...	56	2	2.44	1
GO:0019941	modification-dependent protein catabolic...	186	10	8.11	1
GO:0040011	locomotion	42	1	1.83	1
GO:0051649	establishment of localization in cell	546	21	23.82	1
GO:0009100	glycoprotein metabolic process	114	6	4.97	1
GO:0046434	organophosphate catabolic process	105	4	4.58	1
GO:0009101	glycoprotein biosynthetic process	104	6	4.54	1
GO:1905114	cell surface receptor signaling pathway ...	54	2	2.36	1
GO:0033865	nucleoside bisphosphate metabolic proces...	48	2	2.09	1
GO:0033866	nucleoside bisphosphate biosynthetic pro...	42	2	1.83	1
GO:0051783	regulation of nuclear division	21	1	0.92	1
GO:0051493	regulation of cytoskeleton organization	72	3	3.14	1
GO:0051784	negative regulation of nuclear division	15	1	0.65	1
GO:0051494	negative regulation of cytoskeleton orga...	44	2	1.92	1
GO:0051495	positive regulation of cytoskeleton orga...	23	1	1	1
GO:0019682	glyceraldehyde-3-phosphate metabolic pro...	40	1	1.75	1
GO:0070925	organelle assembly	69	2	3.01	1
GO:0008380	RNA splicing	160	6	6.98	1
GO:0031023	microtubule organizing center organizati...	45	1	1.96	1
GO:2001251	negative regulation of chromosome organi...	15	1	0.65	1
GO:0006112	energy reserve metabolic process	38	3	1.66	1
GO:0019674	NAD metabolic process	39	2	1.7	1
GO:0006119	oxidative phosphorylation	35	1	1.53	1
GO:0010564	regulation of cell cycle process	56	2	2.44	1
GO:0017038	protein import	45	2	1.96	1
GO:0051726	regulation of cell cycle	102	4	4.45	1
GO:0070085	glycosylation	104	6	4.54	1
GO:0071265	L-methionine biosynthetic process	13	1	0.57	1
GO:0072329	monocarboxylic acid catabolic process	33	1	1.44	1
GO:0071267	L-methionine salvage	13	1	0.57	1
GO:0048583	regulation of response to stimulus	260	17	11.34	1
GO:0048584	positive regulation of response to stimu...	15	1	0.65	1
GO:0033875	ribonucleoside bisphosphate metabolic pr...	48	2	2.09	1
GO:0007265	Ras protein signal transduction	169	12	7.37	1
GO:0010556	regulation of macromolecule biosynthetic...	1651	79	72.03	1
GO:0051603	proteolysis involved in cellular protein...	221	10	9.64	1
GO:0007266	Rho protein signal transduction	151	12	6.59	1
GO:0007267	cell-cell signaling	71	2	3.1	1
GO:0010558	negative regulation of macromolecule bio...	67	4	2.92	1
GO:0051716	cellular response to stimulus	2871	135	125.26	1
GO:0071545	inositol phosphate catabolic process	25	2	1.09	1
GO:0008064	regulation of actin polymerization or de...	35	2	1.53	1
GO:0016310	phosphorylation	1476	100	64.4	1
GO:0043412	macromolecule modification	2378	147	103.75	1
GO:0043413	macromolecule glycosylation	104	6	4.54	1
GO:0043414	macromolecule methylation	119	7	5.19	1
GO:0014070	response to organic cyclic compound	57	1	2.49	1
GO:0072662	protein localization to peroxisome	14	1	0.61	1
GO:0072663	establishment of protein localization to...	14	1	0.61	1
GO:0032446	protein modification by small protein co...	103	8	4.49	1
GO:0019751	polyol metabolic process	89	6	3.88	1
GO:0072348	sulfur compound transport	87	3	3.8	1
GO:0031497	chromatin assembly	29	3	1.27	1
GO:0071396	cellular response to lipid	57	1	2.49	1
GO:0048522	positive regulation of cellular process	112	7	4.89	1
GO:0048523	negative regulation of cellular process	189	8	8.25	1
GO:0016051	carbohydrate biosynthetic process	128	7	5.58	1
GO:0016052	carbohydrate catabolic process	139	6	6.06	1
GO:0072330	monocarboxylic acid biosynthetic process	51	3	2.23	1
GO:0016053	organic acid biosynthetic process	168	7	7.33	1
GO:0016054	organic acid catabolic process	99	5	4.32	1
GO:0050877	neurological system process	470	3	20.51	1
GO:0072655	establishment of protein localization to...	26	2	1.13	1
GO:0072657	protein localization to membrane	65	3	2.84	1
GO:0008652	cellular amino acid biosynthetic process	126	5	5.5	1
GO:0009260	ribonucleotide biosynthetic process	225	8	9.82	1
GO:0006101	citrate metabolic process	84	3	3.66	1
GO:0015992	proton transport	130	2	5.67	1
GO:0048518	positive regulation of biological proces...	113	7	4.93	1
GO:0048519	negative regulation of biological proces...	286	14	12.48	1
GO:0043436	oxoacid metabolic process	944	39	41.19	1
GO:0042773	ATP synthesis coupled electron transport	35	1	1.53	1
GO:0042775	mitochondrial ATP synthesis coupled elec...	30	1	1.31	1
GO:0061024	membrane organization	41	2	1.79	1
GO:0009250	glucan biosynthetic process	38	3	1.66	1
GO:0035825	reciprocal DNA recombination	10	1	0.44	1
GO:0099131	ATP hydrolysis coupled ion transmembrane...	67	2	2.92	1
GO:0099132	ATP hydrolysis coupled cation transmembr...	67	2	2.92	1
GO:0016070	RNA metabolic process	3161	149	137.91	1
GO:0016071	mRNA metabolic process	322	14	14.05	1
GO:0048545	response to steroid hormone	57	1	2.49	1
GO:0009259	ribonucleotide metabolic process	421	18	18.37	1
GO:0006563	L-serine metabolic process	14	1	0.61	1
GO:0042723	thiamine-containing compound metabolic p...	18	3	0.79	1
GO:1901880	negative regulation of protein depolymer...	12	1	0.52	1
GO:0006568	tryptophan metabolic process	18	3	0.79	1
GO:0080090	regulation of primary metabolic process	1707	81	74.47	1
GO:0070647	protein modification by small protein co...	228	14	9.95	1
GO:0071363	cellular response to growth factor stimu...	40	4	1.75	1
GO:0019725	cellular homeostasis	253	13	11.04	1
GO:0009394	2'-deoxyribonucleotide metabolic process	15	1	0.65	1
GO:0048285	organelle fission	65	3	2.84	1
GO:0051703	intraspecies interaction between organis...	20	1	0.87	1
GO:0010256	endomembrane system organization	25	1	1.09	1
GO:0051704	multi-organism process	58	1	2.53	1
GO:0051705	multi-organism behavior	20	1	0.87	1
GO:0006555	methionine metabolic process	19	1	0.83	1
GO:0046164	alcohol catabolic process	36	2	1.57	1
GO:0046165	alcohol biosynthetic process	22	2	0.96	1
GO:1901879	regulation of protein depolymerization	12	1	0.52	1
GO:0048278	vesicle docking	42	3	1.83	1
GO:0006586	indolalkylamine metabolic process	18	3	0.79	1
GO:0008610	lipid biosynthetic process	239	19	10.43	1
GO:0042455	ribonucleoside biosynthetic process	38	1	1.66	1
GO:0000819	sister chromatid segregation	43	1	1.88	1
GO:0071383	cellular response to steroid hormone sti...	57	1	2.49	1
GO:0009225	nucleotide-sugar metabolic process	41	5	1.79	1
GO:0007091	metaphase/anaphase transition of mitotic...	21	1	0.92	1
GO:0016042	lipid catabolic process	34	1	1.48	1
GO:0007093	mitotic cell cycle checkpoint	16	1	0.7	1
GO:0016043	cellular component organization	1036	52	45.2	1
GO:0006576	cellular biogenic amine metabolic proces...	38	3	1.66	1
GO:0007098	centrosome cycle	45	1	1.96	1
GO:0046834	lipid phosphorylation	59	5	2.57	1
GO:0009211	pyrimidine deoxyribonucleoside triphosph...	11	1	0.48	1
GO:0070727	cellular macromolecule localization	520	19	22.69	1
GO:0046838	phosphorylated carbohydrate dephosphoryl...	25	2	1.09	1
GO:0015980	energy derivation by oxidation of organi...	178	7	7.77	1
GO:0009218	pyrimidine ribonucleotide metabolic proc...	28	1	1.22	1
GO:1902100	negative regulation of metaphase/anaphas...	15	1	0.65	1
GO:0009219	pyrimidine deoxyribonucleotide metabolic...	15	1	0.65	1
GO:0032886	regulation of microtubule-based process	37	1	1.61	1
GO:0032196	transposition	335	19	14.62	1
GO:0030163	protein catabolic process	252	10	10.99	1
GO:0006528	asparagine metabolic process	27	2	1.18	1
GO:0015988	energy coupled proton transmembrane tran...	68	2	2.97	1
GO:0046173	polyol biosynthetic process	19	2	0.83	1
GO:0015698	inorganic anion transport	130	5	5.67	1
GO:0046174	polyol catabolic process	36	2	1.57	1
GO:0032870	cellular response to hormone stimulus	57	1	2.49	1
GO:0050801	ion homeostasis	85	5	3.71	1
GO:0009247	glycolipid biosynthetic process	50	4	2.18	1
GO:0071310	cellular response to organic substance	101	5	4.41	1
GO:0006518	peptide metabolic process	936	25	40.84	1
GO:0010965	regulation of mitotic sister chromatid s...	21	1	0.92	1
GO:1903506	regulation of nucleic acid-templated tra...	1604	77	69.98	1
GO:1903507	negative regulation of nucleic acid-temp...	50	3	2.18	1
GO:1904029	regulation of cyclin-dependent protein k...	18	1	0.79	1
GO:1903508	positive regulation of nucleic acid-temp...	39	4	1.7	1
GO:1903509	liposaccharide metabolic process	50	4	2.18	1
GO:0030832	regulation of actin filament length	35	2	1.53	1
GO:0030833	regulation of actin filament polymerizat...	35	2	1.53	1
GO:0007067	mitotic nuclear division	43	1	1.88	1
GO:0030834	regulation of actin filament depolymeriz...	12	1	0.52	1
GO:0030835	negative regulation of actin filament de...	12	1	0.52	1
GO:0046112	nucleobase biosynthetic process	57	3	2.49	1
GO:0030837	negative regulation of actin filament po...	12	1	0.52	1
GO:0030838	positive regulation of actin filament po...	23	1	1	1
GO:0090407	organophosphate biosynthetic process	551	30	24.04	1
GO:1903963	arachidonate transport	28	2	1.22	1
GO:0009987	cellular process	13912	680	606.96	1
GO:1902580	single-organism cellular localization	46	3	2.01	1
GO:0042440	pigment metabolic process	47	1	2.05	1
GO:0036260	RNA capping	21	1	0.92	1
GO:0007346	regulation of mitotic cell cycle	22	1	0.96	1
GO:0045859	regulation of protein kinase activity	24	1	1.05	1
GO:0006534	cysteine metabolic process	12	1	0.52	1
GO:0007059	chromosome segregation	50	2	2.18	1
GO:1902589	single-organism organelle organization	237	11	10.34	1
GO:0098660	inorganic ion transmembrane transport	235	3	10.25	1
GO:0012501	programmed cell death	28	1	1.22	1
GO:0006399	tRNA metabolic process	423	15	18.46	1
GO:0098662	inorganic cation transmembrane transport	235	3	10.25	1
GO:0046146	tetrahydrobiopterin metabolic process	12	3	0.52	1
GO:0046148	pigment biosynthetic process	44	1	1.92	1
GO:0042430	indole-containing compound metabolic pro...	23	3	1	1
GO:0006996	organelle organization	717	37	31.28	1
GO:0034220	ion transmembrane transport	309	7	13.48	1
GO:0007088	regulation of mitotic nuclear division	21	1	0.92	1
GO:0046131	pyrimidine ribonucleoside metabolic proc...	28	1	1.22	1
GO:1902578	single-organism localization	816	31	35.6	1
GO:0042436	indole-containing compound catabolic pro...	17	3	0.74	1
GO:0009200	deoxyribonucleoside triphosphate metabol...	11	1	0.48	1
GO:0009310	amine catabolic process	17	3	0.74	1
GO:0046134	pyrimidine nucleoside biosynthetic proce...	28	1	1.22	1
GO:0009311	oligosaccharide metabolic process	63	1	2.75	1
GO:0009060	aerobic respiration	90	3	3.93	1
GO:0009312	oligosaccharide biosynthetic process	46	1	2.01	1
GO:0009062	fatty acid catabolic process	21	1	0.92	1
GO:0009205	purine ribonucleoside triphosphate metab...	267	10	11.65	1
GO:0009063	cellular amino acid catabolic process	72	4	3.14	1
GO:0098655	cation transmembrane transport	237	3	10.34	1
GO:0019438	aromatic compound biosynthetic process	2600	124	113.44	1
GO:0044106	cellular amine metabolic process	38	3	1.66	1
GO:0009064	glutamine family amino acid metabolic pr...	58	1	2.53	1
GO:0098656	anion transmembrane transport	72	4	3.14	1
GO:0019439	aromatic compound catabolic process	208	12	9.07	1
GO:0006220	pyrimidine nucleotide metabolic process	52	3	2.27	1
GO:0015931	nucleobase-containing compound transport	29	2	1.27	1
GO:0009066	aspartate family amino acid metabolic pr...	49	3	2.14	1
GO:0009067	aspartate family amino acid biosynthetic...	47	3	2.05	1
GO:0009069	serine family amino acid metabolic proce...	33	1	1.44	1
GO:0016458	gene silencing	11	1	0.48	1
GO:0015936	coenzyme A metabolic process	45	2	1.96	1
GO:0016482	cytosolic transport	22	3	0.96	1
GO:0009056	catabolic process	957	42	41.75	1
GO:0009057	macromolecule catabolic process	464	19	20.24	1
GO:0015672	monovalent inorganic cation transport	391	12	17.06	1
GO:0006213	pyrimidine nucleoside metabolic process	29	1	1.27	1
GO:0009059	macromolecule biosynthetic process	3395	157	148.12	1
GO:0006505	GPI anchor metabolic process	47	4	2.05	1
GO:1901137	carbohydrate derivative biosynthetic pro...	454	24	19.81	1
GO:0043170	macromolecule metabolic process	9598	450	418.75	1
GO:0034248	regulation of cellular amide metabolic p...	31	2	1.35	1
GO:0007010	cytoskeleton organization	224	9	9.77	1
GO:0034249	negative regulation of cellular amide me...	13	1	0.57	1
GO:0009086	methionine biosynthetic process	19	1	0.83	1
GO:0071900	regulation of protein serine/threonine k...	18	1	0.79	1
GO:0042402	cellular biogenic amine catabolic proces...	17	3	0.74	1
GO:0006354	DNA-templated transcription, elongation	52	6	2.27	1
GO:0019400	alditol metabolic process	26	2	1.13	1
GO:0007610	behavior	20	1	0.87	1
GO:0009070	serine family amino acid biosynthetic pr...	25	1	1.09	1
GO:0045841	negative regulation of mitotic metaphase...	15	1	0.65	1
GO:0009074	aromatic amino acid family catabolic pro...	26	3	1.13	1
GO:1902531	regulation of intracellular signal trans...	213	15	9.29	1
GO:0006090	pyruvate metabolic process	126	5	5.5	1
GO:0010948	negative regulation of cell cycle proces...	47	2	2.05	1
GO:0006091	generation of precursor metabolites and ...	303	12	13.22	1
GO:0097354	prenylation	23	2	1	1
GO:0036211	protein modification process	2168	141	94.59	1
GO:0015908	fatty acid transport	28	2	1.22	1
GO:0015909	long-chain fatty acid transport	28	2	1.22	1
GO:0051168	nuclear export	18	2	0.79	1
GO:0051169	nuclear transport	51	2	2.23	1
GO:0045184	establishment of protein localization	613	21	26.74	1
GO:0045839	negative regulation of mitotic nuclear d...	15	1	0.65	1
GO:0051156	glucose 6-phosphate metabolic process	41	1	1.79	1
GO:0019856	pyrimidine nucleobase biosynthetic proce...	27	2	1.18	1
GO:0071495	cellular response to endogenous stimulus	96	5	4.19	1
GO:0009308	amine metabolic process	38	3	1.66	1
GO:0006974	cellular response to DNA damage stimulus	495	38	21.6	1
GO:0006323	DNA packaging	34	3	1.48	1
GO:0051186	cofactor metabolic process	464	23	20.24	1
GO:0006325	chromatin organization	124	7	5.41	1
GO:0042886	amide transport	616	20	26.88	1
GO:1901564	organonitrogen compound metabolic proces...	2487	88	108.5	1
GO:0044260	cellular macromolecule metabolic process	7767	392	338.87	1
GO:0051188	cofactor biosynthetic process	284	17	12.39	1
GO:1901565	organonitrogen compound catabolic proces...	236	9	10.3	1
GO:0051189	prosthetic group metabolic process	37	3	1.61	1
GO:0023051	regulation of signaling	262	17	11.43	1
GO:0044262	cellular carbohydrate metabolic process	179	12	7.81	1
GO:1901566	organonitrogen compound biosynthetic pro...	1593	57	69.5	1
GO:0044264	cellular polysaccharide metabolic proces...	38	3	1.66	1
GO:0044265	cellular macromolecule catabolic process	338	16	14.75	1
GO:0044267	cellular protein metabolic process	3194	171	139.35	1
GO:0023056	positive regulation of signaling	14	1	0.61	1
GO:0051171	regulation of nitrogen compound metaboli...	1653	79	72.12	1
GO:0051172	negative regulation of nitrogen compound...	67	4	2.92	1
GO:0010629	negative regulation of gene expression	160	10	6.98	1
GO:0034660	ncRNA metabolic process	546	28	23.82	1
GO:0051174	regulation of phosphorus metabolic proce...	45	2	1.96	1
GO:0006928	movement of cell or subcellular componen...	237	23	10.34	1
GO:0006206	pyrimidine nucleobase metabolic process	28	2	1.22	1
GO:0051179	localization	4039	145	176.22	1
GO:0098771	inorganic ion homeostasis	85	5	3.71	1
GO:0046578	regulation of Ras protein signal transdu...	166	12	7.24	1
GO:0009755	hormone-mediated signaling pathway	57	1	2.49	1
GO:0044255	cellular lipid metabolic process	441	31	19.24	1
GO:0044257	cellular protein catabolic process	221	10	9.64	1
GO:0006661	phosphatidylinositol biosynthetic proces...	47	4	2.05	1
GO:0006913	nucleocytoplasmic transport	51	2	2.23	1
GO:0007005	mitochondrion organization	75	2	3.27	1
GO:0006664	glycolipid metabolic process	50	4	2.18	1
GO:1901292	nucleoside phosphate catabolic process	54	2	2.36	1
GO:0034654	nucleobase-containing compound biosynthe...	2446	115	106.72	1
GO:1901293	nucleoside phosphate biosynthetic proces...	371	14	16.19	1
GO:0051128	regulation of cellular component organiz...	127	5	5.54	1
GO:0044281	small molecule metabolic process	1985	101	86.6	1
GO:0051129	negative regulation of cellular componen...	59	3	2.57	1
GO:0007600	sensory perception	470	3	20.51	1
GO:0071715	icosanoid transport	28	2	1.22	1
GO:0033993	response to lipid	57	1	2.49	1
GO:0044283	small molecule biosynthetic process	298	13	13	1
GO:0006650	glycerophospholipid metabolic process	161	10	7.02	1
GO:0007606	sensory perception of chemical stimulus	463	3	20.2	1
GO:0010646	regulation of cell communication	262	17	11.43	1
GO:0010647	positive regulation of cell communicatio...	14	1	0.61	1
GO:0006081	cellular aldehyde metabolic process	57	4	2.49	1
GO:1903046	meiotic cell cycle process	11	2	0.48	1
GO:0006333	chromatin assembly or disassembly	31	3	1.35	1
GO:0006082	organic acid metabolic process	944	39	41.19	1
GO:0005991	trehalose metabolic process	41	1	1.79	1
GO:1901571	fatty acid derivative transport	28	2	1.22	1
GO:0044270	cellular nitrogen compound catabolic pro...	200	14	8.73	1
GO:0015718	monocarboxylic acid transport	44	2	1.92	1
GO:0005996	monosaccharide metabolic process	140	13	6.11	1
GO:0044271	cellular nitrogen compound biosynthetic ...	3578	153	156.1	1
GO:1901576	organic substance biosynthetic process	4537	217	197.94	1
GO:0070887	cellular response to chemical stimulus	104	5	4.54	1
GO:1902099	regulation of metaphase/anaphase transit...	21	1	0.92	1
GO:0043102	amino acid salvage	13	1	0.57	1
GO:0006790	sulfur compound metabolic process	182	9	7.94	1
GO:0098609	cell-cell adhesion	67	2	2.92	1
GO:0006793	phosphorus metabolic process	2487	147	108.5	1
GO:2000816	negative regulation of mitotic sister ch...	15	1	0.65	1
GO:0010638	positive regulation of organelle organiz...	23	1	1	1
GO:0010639	negative regulation of organelle organiz...	59	3	2.57	1
GO:0010498	proteasomal protein catabolic process	10	2	0.44	1
GO:0006073	cellular glucan metabolic process	38	3	1.66	1
GO:0097659	nucleic acid-templated transcription	2004	96	87.43	1
GO:0033500	carbohydrate homeostasis	16	2	0.7	1
GO:0015748	organophosphate ester transport	25	1	1.09	1
GO:0042158	lipoprotein biosynthetic process	52	4	2.27	1
GO:0098742	cell-cell adhesion via plasma-membrane a...	67	2	2.92	1
GO:0009725	response to hormone	57	1	2.49	1
GO:0033365	protein localization to organelle	138	5	6.02	1
GO:0006020	inositol metabolic process	30	2	1.31	1
GO:0042181	ketone biosynthetic process	50	3	2.18	1
GO:0006022	aminoglycan metabolic process	305	6	13.31	1
GO:0006023	aminoglycan biosynthetic process	22	1	0.96	1
GO:0000255	allantoin metabolic process	10	2	0.44	1
GO:0034622	cellular macromolecular complex assembly	282	14	12.3	1
GO:0046390	ribose phosphate biosynthetic process	225	8	9.82	1
GO:0006026	aminoglycan catabolic process	105	3	4.58	1
GO:0006027	glycosaminoglycan catabolic process	105	3	4.58	1
GO:0019184	nonribosomal peptide biosynthetic proces...	21	2	0.92	1
GO:0046394	carboxylic acid biosynthetic process	168	7	7.33	1
GO:0098732	macromolecule deacylation	17	1	0.74	1
GO:0046395	carboxylic acid catabolic process	99	5	4.32	1
GO:0000280	nuclear division	54	3	2.36	1
GO:0009719	response to endogenous stimulus	96	5	4.19	1
GO:0006625	protein targeting to peroxisome	14	1	0.61	1
GO:0000394	RNA splicing, via endonucleolytic cleava...	12	1	0.52	1
GO:0034613	cellular protein localization	520	19	22.69	1
GO:0009451	RNA modification	196	6	8.55	1
GO:0044242	cellular lipid catabolic process	27	1	1.18	1
GO:0009452	7-methylguanosine RNA capping	21	1	0.92	1
GO:0071426	ribonucleoprotein complex export from nu...	18	2	0.79	1
GO:0071427	mRNA-containing ribonucleoprotein comple...	18	2	0.79	1
GO:0010604	positive regulation of macromolecule met...	60	5	2.62	1
GO:0000270	peptidoglycan metabolic process	108	3	4.71	1
GO:0010605	negative regulation of macromolecule met...	170	10	7.42	1
GO:0006611	protein export from nucleus	18	2	0.79	1
GO:0044249	cellular biosynthetic process	4514	214	196.94	1
GO:0000271	polysaccharide biosynthetic process	38	3	1.66	1
GO:0006612	protein targeting to membrane	56	2	2.44	1
GO:0006040	amino sugar metabolic process	178	3	7.77	1
GO:0006613	cotranslational protein targeting to mem...	56	2	2.44	1
GO:1905039	carboxylic acid transmembrane transport	68	4	2.97	1
GO:0010608	posttranscriptional regulation of gene e...	31	2	1.35	1
GO:0010467	gene expression	3711	161	161.91	1
GO:0016197	endosomal transport	22	3	0.96	1
GO:0034641	cellular nitrogen compound metabolic pro...	6704	309	292.49	1
GO:0010468	regulation of gene expression	1734	85	75.65	1
GO:0006766	vitamin metabolic process	62	3	2.7	1
GO:0006767	water-soluble vitamin metabolic process	62	3	2.7	1
GO:0071702	organic substance transport	872	34	38.04	1
GO:0034030	ribonucleoside bisphosphate biosynthetic...	42	2	1.83	1
GO:0000278	mitotic cell cycle	58	2	2.53	1
GO:0071704	organic substance metabolic process	12760	592	556.7	1
GO:0034645	cellular macromolecule biosynthetic proc...	3370	156	147.03	1
GO:0034032	purine nucleoside bisphosphate metabolic...	48	2	2.09	1
GO:0030258	lipid modification	112	6	4.89	1
GO:0034033	purine nucleoside bisphosphate biosynthe...	42	2	1.83	1
GO:0070848	response to growth factor	40	4	1.75	1
GO:0033692	cellular polysaccharide biosynthetic pro...	38	3	1.66	1
GO:0044238	primary metabolic process	11988	563	523.02	1
GO:0043574	peroxisomal transport	14	1	0.61	1
GO:0006643	membrane lipid metabolic process	73	5	3.18	1
GO:0006753	nucleoside phosphate metabolic process	688	28	30.02	1
GO:1901990	regulation of mitotic cell cycle phase t...	21	1	0.92	1
GO:1901991	negative regulation of mitotic cell cycl...	15	1	0.65	1
GO:0000226	microtubule cytoskeleton organization	107	2	4.67	1
GO:0006757	ATP generation from ADP	118	5	5.15	1
GO:0005984	disaccharide metabolic process	41	1	1.79	1
GO:0055065	metal ion homeostasis	58	2	2.53	1
GO:0046364	monosaccharide biosynthetic process	25	1	1.09	1
GO:0046365	monosaccharide catabolic process	10	1	0.44	1
GO:0034637	cellular carbohydrate biosynthetic proce...	81	6	3.53	1
GO:0055067	monovalent inorganic cation homeostasis	27	3	1.18	1
GO:0046218	indolalkylamine catabolic process	17	3	0.74	1
GO:0070189	kynurenine metabolic process	10	2	0.44	1
GO:1902680	positive regulation of RNA biosynthetic ...	39	4	1.7	1
GO:0044699	single-organism process	9416	440	410.81	1
GO:2000112	regulation of cellular macromolecule bio...	1651	79	72.03	1
GO:0006631	fatty acid metabolic process	56	2	2.44	1
GO:0006490	oligosaccharide-lipid intermediate biosy...	10	2	0.44	1
GO:2000113	negative regulation of cellular macromol...	67	4	2.92	1
GO:0032268	regulation of cellular protein metabolic...	84	4	3.66	1
GO:0046351	disaccharide biosynthetic process	24	1	1.05	1
GO:0018394	peptidyl-lysine acetylation	40	2	1.75	1
GO:0032269	negative regulation of cellular protein ...	19	1	0.83	1
GO:0006497	protein lipidation	50	4	2.18	1
GO:0005976	polysaccharide metabolic process	38	3	1.66	1
GO:0005977	glycogen metabolic process	38	3	1.66	1
GO:0198738	cell-cell signaling by wnt	54	2	2.36	1
GO:0055080	cation homeostasis	85	5	3.71	1
GO:1901360	organic cyclic compound metabolic proces...	6022	295	262.73	1
GO:0008150	biological_process	24250	1058	1058	1
GO:1901361	organic cyclic compound catabolic proces...	212	14	9.25	1
GO:0055082	cellular chemical homeostasis	70	3	3.05	1
GO:1902679	negative regulation of RNA biosynthetic ...	50	3	2.18	1
GO:0008154	actin polymerization or depolymerization	36	2	1.57	1
GO:0055086	nucleobase-containing small molecule met...	805	36	35.12	1
GO:0034728	nucleosome organization	29	3	1.27	1
GO:0043543	protein acylation	43	2	1.88	1
GO:0043545	molybdopterin cofactor metabolic process	37	3	1.61	1
GO:0043254	regulation of protein complex assembly	35	2	1.53	1
GO:0042592	homeostatic process	351	22	15.31	1
GO:0032535	regulation of cellular component size	39	2	1.7	1
GO:0042593	glucose homeostasis	16	2	0.7	1
GO:0006725	cellular aromatic compound metabolic pro...	5975	292	260.68	1
GO:0043549	regulation of kinase activity	24	1	1.05	1
GO:0051297	centrosome organization	45	1	1.96	1
GO:0055072	iron ion homeostasis	50	1	2.18	1
GO:0051298	centrosome duplication	32	1	1.4	1
GO:0000096	sulfur amino acid metabolic process	41	2	1.79	1
GO:0000097	sulfur amino acid biosynthetic process	31	2	1.35	1
GO:0032271	regulation of protein polymerization	35	2	1.53	1
GO:0032272	negative regulation of protein polymeriz...	12	1	0.52	1
GO:1902903	regulation of supramolecular fiber organ...	35	2	1.53	1
GO:0032273	positive regulation of protein polymeriz...	23	1	1	1
GO:1902904	negative regulation of supramolecular fi...	12	1	0.52	1
GO:1902905	positive regulation of supramolecular fi...	23	1	1	1
GO:0006605	protein targeting	142	5	6.2	1
GO:0000375	RNA splicing, via transesterification re...	128	5	5.58	1
GO:0000377	RNA splicing, via transesterification re...	128	5	5.58	1
GO:0071407	cellular response to organic cyclic comp...	57	1	2.49	1
GO:0044085	cellular component biogenesis	608	34	26.53	1
GO:0044087	regulation of cellular component biogene...	48	2	2.09	1
GO:0044089	positive regulation of cellular componen...	23	1	1	1
GO:0006743	ubiquinone metabolic process	47	3	2.05	1
GO:0060255	regulation of macromolecule metabolic pr...	1803	87	78.66	1
GO:0009890	negative regulation of biosynthetic proc...	67	4	2.92	1
GO:0009891	positive regulation of biosynthetic proc...	48	5	2.09	1
GO:0006749	glutathione metabolic process	58	2	2.53	1
GO:1901987	regulation of cell cycle phase transitio...	22	1	0.96	1
GO:0009892	negative regulation of metabolic process	175	10	7.64	1
GO:1901988	negative regulation of cell cycle phase ...	15	1	0.65	1
GO:0009893	positive regulation of metabolic process	70	5	3.05	1
GO:0032501	multicellular organismal process	573	6	25	1
GO:0046068	cGMP metabolic process	52	1	2.27	1
GO:0032502	developmental process	105	3	4.58	1
GO:0051260	protein homooligomerization	57	1	2.49	1
GO:0051261	protein depolymerization	13	1	0.57	1
GO:0006732	coenzyme metabolic process	389	23	16.97	1
GO:0006733	oxidoreduction coenzyme metabolic proces...	245	11	10.69	1
GO:0050657	nucleic acid transport	28	2	1.22	1
GO:0050658	RNA transport	28	2	1.22	1
GO:0034470	ncRNA processing	288	17	12.57	1
GO:0002097	tRNA wobble base modification	16	1	0.7	1
GO:0046916	cellular transition metal ion homeostasi...	52	1	2.27	1
GO:0006739	NADP metabolic process	46	1	2.01	1
GO:0022900	electron transport chain	71	1	3.1	1
GO:0022610	biological adhesion	188	6	8.2	1
GO:0050790	regulation of catalytic activity	88	1	3.84	1
GO:0022613	ribonucleoprotein complex biogenesis	221	17	9.64	1
GO:0022904	respiratory electron transport chain	50	1	2.18	1
GO:0033013	tetrapyrrole metabolic process	80	2	3.49	1
GO:0022615	protein to membrane docking	14	1	0.61	1
GO:0051252	regulation of RNA metabolic process	1606	77	70.07	1
GO:0022618	ribonucleoprotein complex assembly	67	1	2.92	1
GO:0051253	negative regulation of RNA metabolic pro...	50	3	2.18	1
GO:0002376	immune system process	52	1	2.27	1
GO:0006473	protein acetylation	40	2	1.75	1
GO:0051254	positive regulation of RNA metabolic pro...	39	4	1.7	1
GO:0046942	carboxylic acid transport	122	6	5.32	1
GO:0006475	internal protein amino acid acetylation	40	2	1.75	1
GO:0006476	protein deacetylation	17	1	0.74	1
GO:0051258	protein polymerization	66	2	2.88	1
GO:0051259	protein oligomerization	76	2	3.32	1
GO:0042558	pteridine-containing compound metabolic ...	30	3	1.31	1
GO:0042559	pteridine-containing compound biosynthet...	20	3	0.87	1
GO:0043241	protein complex disassembly	36	2	1.57	1
GO:1901068	guanosine-containing compound metabolic ...	56	3	2.44	1
GO:0033043	regulation of organelle organization	106	4	4.62	1
GO:0043242	negative regulation of protein complex d...	12	1	0.52	1
GO:0033044	regulation of chromosome organization	33	1	1.44	1
GO:0033045	regulation of sister chromatid segregati...	21	1	0.92	1
GO:0033046	negative regulation of sister chromatid ...	15	1	0.65	1
GO:0033047	regulation of mitotic sister chromatid s...	21	1	0.92	1
GO:0032956	regulation of actin cytoskeleton organiz...	35	2	1.53	1
GO:0033048	negative regulation of mitotic sister ch...	15	1	0.65	1
GO:0030203	glycosaminoglycan metabolic process	134	4	5.85	1
GO:1901661	quinone metabolic process	50	3	2.18	1
GO:1901663	quinone biosynthetic process	50	3	2.18	1
GO:0031577	spindle checkpoint	15	1	0.65	1
GO:0046939	nucleotide phosphorylation	139	5	6.06	1
GO:0052652	cyclic purine nucleotide metabolic proce...	64	1	2.79	1
GO:0044042	glucan metabolic process	38	3	1.66	1
GO:0044767	single-organism developmental process	105	3	4.58	1
GO:1902600	hydrogen ion transmembrane transport	123	2	5.37	1
GO:0033036	macromolecule localization	777	31	33.9	1
GO:0000070	mitotic sister chromatid segregation	43	1	1.88	1
GO:0043094	cellular metabolic compound salvage	23	1	1	1
GO:0072594	establishment of protein localization to...	135	5	5.89	1
GO:0006414	translational elongation	53	1	2.31	1
GO:0034440	lipid oxidation	21	1	0.92	1
GO:0071822	protein complex subunit organization	249	11	10.86	1
GO:0000075	cell cycle checkpoint	26	1	1.13	1
GO:0006417	regulation of translation	31	2	1.35	1
GO:0018205	peptidyl-lysine modification	81	4	3.53	1
GO:0071824	protein-DNA complex subunit organization	70	6	3.05	1
GO:0072599	establishment of protein localization to...	56	2	2.44	1
GO:0018208	peptidyl-proline modification	86	6	3.75	1
GO:1901657	glycosyl compound metabolic process	161	10	7.02	1
GO:0032970	regulation of actin filament-based proce...	35	2	1.53	1
GO:1901659	glycosyl compound biosynthetic process	38	1	1.66	1
GO:0048856	anatomical structure development	105	3	4.58	1
GO:0003008	system process	470	3	20.51	1
GO:0060249	anatomical structure homeostasis	64	5	2.79	1
GO:0071166	ribonucleoprotein complex localization	18	2	0.79	1
GO:0044784	metaphase/anaphase transition of cell cy...	21	1	0.92	1
GO:0032200	telomere organization	64	5	2.79	1
GO:0009889	regulation of biosynthetic process	1651	79	72.03	1
GO:0009199	ribonucleoside triphosphate metabolic pr...	269	10	11.74	1
GO:0007167	enzyme linked receptor protein signaling...	88	7	3.84	1
GO:0071840	cellular component organization or bioge...	1190	68	51.92	1
GO:0030071	regulation of mitotic metaphase/anaphase...	21	1	0.92	1
GO:0046903	secretion	133	7	5.8	1
GO:0046040	IMP metabolic process	31	4	1.35	1
GO:0070585	protein localization to mitochondrion	26	2	1.13	1
GO:0044770	cell cycle phase transition	22	1	0.96	1
GO:0044772	mitotic cell cycle phase transition	21	1	0.92	1
GO:0046907	intracellular transport	544	21	23.73	1
GO:0008104	protein localization	626	21	27.31	1
GO:0002790	peptide secretion	25	1	1.09	1
GO:0022607	cellular component assembly	454	18	19.81	1
GO:0048878	chemical homeostasis	104	7	4.54	1
GO:0097435	supramolecular fiber organization	78	3	3.4	1
GO:0051246	regulation of protein metabolic process	96	4	4.19	1
GO:0050789	regulation of biological process	4412	195	192.49	1
GO:0051247	positive regulation of protein metabolic...	21	1	0.92	1
GO:0051248	negative regulation of protein metabolic...	19	1	0.83	1
GO:0046031	ADP metabolic process	118	5	5.15	1
GO:0015849	organic acid transport	122	6	5.32	1
GO:0044723	single-organism carbohydrate metabolic p...	431	28	18.8	1
GO:0044724	single-organism carbohydrate catabolic p...	139	6	6.06	1
GO:0030029	actin filament-based process	94	7	4.1	1
GO:0032940	secretion by cell	105	5	4.58	1
GO:0031399	regulation of protein modification proce...	52	2	2.27	1
GO:0046039	GTP metabolic process	49	3	2.14	1
GO:0010876	lipid localization	141	10	6.15	1
GO:0051234	establishment of localization	3974	143	173.38	1
GO:0015833	peptide transport	611	20	26.66	1
GO:0051235	maintenance of location	26	1	1.13	1
GO:0016569	covalent chromatin modification	91	4	3.97	1
GO:0051236	establishment of RNA localization	28	2	1.22	1
GO:0018022	peptidyl-lysine methylation	20	1	0.87	1
GO:0044710	single-organism metabolic process	5509	261	240.35	1
GO:0042537	benzene-containing compound metabolic pr...	13	2	0.57	1
GO:0044711	single-organism biosynthetic process	1057	54	46.12	1
GO:0071173	spindle assembly checkpoint	15	1	0.65	1
GO:0071174	mitotic spindle checkpoint	15	1	0.65	1
GO:1901616	organic hydroxy compound catabolic proce...	36	2	1.57	1
GO:0009161	ribonucleoside monophosphate metabolic p...	276	13	12.04	1
GO:0019395	fatty acid oxidation	21	1	0.92	1
GO:1901617	organic hydroxy compound biosynthetic pr...	40	2	1.75	1
GO:0019538	protein metabolic process	4740	222	206.8	1
GO:0046496	nicotinamide nucleotide metabolic proces...	198	8	8.64	1
GO:0009163	nucleoside biosynthetic process	38	1	1.66	1
GO:0009167	purine ribonucleoside monophosphate meta...	253	11	11.04	1
GO:0010824	regulation of centrosome duplication	32	1	1.4	1
GO:0052646	alditol phosphate metabolic process	32	1	1.4	1
GO:2001141	regulation of RNA biosynthetic process	1604	77	69.98	1
GO:0051983	regulation of chromosome segregation	21	1	0.92	1
GO:0009168	purine ribonucleoside monophosphate bios...	91	4	3.97	1
GO:0051985	negative regulation of chromosome segreg...	15	1	0.65	1
GO:0006403	RNA localization	28	2	1.22	1
GO:0016558	protein import into peroxisome matrix	14	1	0.61	1
GO:0007178	transmembrane receptor protein serine/th...	45	4	1.96	1
GO:0030041	actin filament polymerization	35	2	1.53	1
GO:0030042	actin filament depolymerization	13	1	0.57	1
GO:0006405	RNA export from nucleus	18	2	0.79	1
GO:0009150	purine ribonucleotide metabolic process	414	17	18.06	1
GO:0042278	purine nucleoside metabolic process	64	4	2.79	1
GO:0009152	purine ribonucleotide biosynthetic proce...	218	7	9.51	1
GO:0043933	macromolecular complex subunit organizat...	391	20	17.06	1
GO:1903825	organic acid transmembrane transport	68	4	2.97	1
GO:0042221	response to chemical	165	8	7.2	1
GO:0007127	meiosis I	10	1	0.44	1
GO:0030030	cell projection organization	28	2	1.22	1
GO:0030031	cell projection assembly	26	1	1.13	1
GO:0018904	ether metabolic process	11	1	0.48	1
GO:0019220	regulation of phosphate metabolic proces...	45	2	1.96	1
GO:0006865	amino acid transport	78	4	3.4	1
GO:0019222	regulation of metabolic process	1821	87	79.45	1
GO:0035601	protein deacylation	17	1	0.74	1
GO:0071804	cellular potassium ion transport	63	1	2.75	1
GO:0071806	protein transmembrane transport	28	2	1.22	1
GO:0016571	histone methylation	20	1	0.87	1
GO:0009185	ribonucleoside diphosphate metabolic pro...	118	5	5.15	1
GO:0009187	cyclic nucleotide metabolic process	110	3	4.8	1
GO:0072521	purine-containing compound metabolic pro...	495	21	21.6	1
GO:0072522	purine-containing compound biosynthetic ...	272	8	11.87	1
GO:0072524	pyridine-containing compound metabolic p...	216	9	9.42	1
GO:0000003	reproduction	31	3	1.35	1
GO:0000726	non-recombinational repair	26	1	1.13	1
GO:0072527	pyrimidine-containing compound metabolic...	94	7	4.1	1
GO:0072528	pyrimidine-containing compound biosynthe...	80	6	3.49	1
GO:0019362	pyridine nucleotide metabolic process	198	8	8.64	1
GO:0032309	icosanoid secretion	28	2	1.22	1
GO:0046605	regulation of centrosome cycle	32	1	1.4	1
GO:0019363	pyridine nucleotide biosynthetic process	35	2	1.53	1
GO:0046606	negative regulation of centrosome cycle	32	1	1.4	1
GO:0090066	regulation of anatomical structure size	39	2	1.7	1
GO:0046717	acid secretion	28	2	1.22	1
GO:0046467	membrane lipid biosynthetic process	52	4	2.27	1
GO:0022411	cellular component disassembly	43	4	1.88	1
GO:0019219	regulation of nucleobase-containing comp...	1622	77	70.77	1
GO:0045333	cellular respiration	140	4	6.11	1
GO:0043624	cellular protein complex disassembly	35	2	1.53	1
GO:0022414	reproductive process	31	3	1.35	1
GO:0009179	purine ribonucleoside diphosphate metabo...	118	5	5.15	1
GO:0090662	ATP hydrolysis coupled transmembrane tra...	67	2	2.92	1
GO:0070271	protein complex biogenesis	225	10	9.82	1
GO:0045930	negative regulation of mitotic cell cycl...	16	1	0.7	1
GO:0042357	thiamine diphosphate metabolic process	15	3	0.65	1
GO:0009123	nucleoside monophosphate metabolic proce...	277	13	12.09	1
GO:0045934	negative regulation of nucleobase-contai...	54	3	2.36	1
GO:0009124	nucleoside monophosphate biosynthetic pr...	115	6	5.02	1
GO:0045935	positive regulation of nucleobase-contai...	39	4	1.7	1
GO:0019359	nicotinamide nucleotide biosynthetic pro...	35	2	1.53	1
GO:0009126	purine nucleoside monophosphate metaboli...	253	11	11.04	1
GO:0009127	purine nucleoside monophosphate biosynth...	91	4	3.97	1
GO:0043043	peptide biosynthetic process	873	25	38.09	1
GO:0006873	cellular ion homeostasis	54	1	2.36	1
GO:0006875	cellular metal ion homeostasis	54	1	2.36	1
GO:0030003	cellular cation homeostasis	54	1	2.36	1
GO:0044700	single organism signaling	2389	97	104.23	1
GO:0046483	heterocycle metabolic process	5976	293	260.73	1
GO:0051338	regulation of transferase activity	24	1	1.05	1
GO:1901605	alpha-amino acid metabolic process	182	9	7.94	1
GO:0044702	single organism reproductive process	31	3	1.35	1
GO:1901607	alpha-amino acid biosynthetic process	120	5	5.24	1
GO:0009112	nucleobase metabolic process	71	5	3.1	1
GO:0046486	glycerolipid metabolic process	170	10	7.42	1
GO:0019388	galactose catabolic process	10	1	0.44	1
GO:0046488	phosphatidylinositol metabolic process	150	9	6.54	1
GO:0044707	single-multicellular organism process	103	3	4.49	1
GO:1905818	regulation of chromosome separation	21	1	0.92	1
GO:0009117	nucleotide metabolic process	684	28	29.84	1
GO:0006820	anion transport	293	13	12.78	1
GO:1905819	negative regulation of chromosome separa...	15	1	0.65	1
GO:0009119	ribonucleoside metabolic process	74	5	3.23	1
GO:0043647	inositol phosphate metabolic process	33	2	1.44	1
GO:0000041	transition metal ion transport	12	0	0.52	1
GO:0000042	protein targeting to Golgi	19	0	0.83	1
GO:0000045	autophagosome assembly	11	0	0.48	1
GO:0000077	DNA damage checkpoint	10	0	0.44	1
GO:0000098	sulfur amino acid catabolic process	10	0	0.44	1
GO:0000245	spliceosomal complex assembly	20	0	0.87	1
GO:0000301	retrograde transport, vesicle recycling ...	19	0	0.83	1
GO:0000387	spliceosomal snRNP assembly	22	0	0.96	1
GO:0001539	cilium or flagellum-dependent cell motil...	15	0	0.65	1
GO:0006002	fructose 6-phosphate metabolic process	21	0	0.92	1
GO:0006122	mitochondrial electron transport, ubiqui...	15	0	0.65	1
GO:0006171	cAMP biosynthetic process	12	0	0.52	1
GO:0006183	GTP biosynthetic process	21	0	0.92	1
GO:0006228	UTP biosynthetic process	21	0	0.92	1
GO:0006241	CTP biosynthetic process	23	0	1	1
GO:0006275	regulation of DNA replication	16	0	0.7	1
GO:0006304	DNA modification	14	0	0.61	1
GO:0006376	mRNA splice site selection	14	0	0.61	1
GO:0006383	transcription from RNA polymerase III pr...	27	0	1.18	1
GO:0006434	seryl-tRNA aminoacylation	13	0	0.57	1
GO:0006493	protein O-linked glycosylation	18	0	0.79	1
GO:0006516	glycoprotein catabolic process	10	0	0.44	1
GO:0006525	arginine metabolic process	11	0	0.48	1
GO:0006541	glutamine metabolic process	24	0	1.05	1
GO:0006542	glutamine biosynthetic process	10	0	0.44	1
GO:0006544	glycine metabolic process	19	0	0.83	1
GO:0006545	glycine biosynthetic process	11	0	0.48	1
GO:0006558	L-phenylalanine metabolic process	11	0	0.48	1
GO:0006560	proline metabolic process	14	0	0.61	1
GO:0006561	proline biosynthetic process	14	0	0.61	1
GO:0006595	polyamine metabolic process	20	0	0.87	1
GO:0006596	polyamine biosynthetic process	20	0	0.87	1
GO:0006606	protein import into nucleus	20	0	0.87	1
GO:0006751	glutathione catabolic process	39	0	1.7	1
GO:0006754	ATP biosynthetic process	56	0	2.44	1

## Sheet: Pupae
GO.ID	Term	Annotated	Significant	Expected	Fisher
GO:0006030	chitin metabolic process	171	30	4.56	2.2e-16
GO:0007156	homophilic cell adhesion via plasma membrane adhesion molecules	67	12	1.78	1.8e-07
GO:0006355	regulation of transcription, DNA-templated	1604	69	42.73	0.0003
GO:0031109	microtubule polymerization or depolymerization	36	3	0.96	0.0067
GO:0070507	regulation of microtubule cytoskeleton organization	37	3	0.99	0.0067
GO:0007165	signal transduction	2372	84	63.19	0.0142
GO:0007275	multicellular organism development	95	7	2.53	0.0164
GO:0043401	steroid hormone mediated signaling pathway	57	5	1.52	0.0177
GO:0007017	microtubule-based process	372	15	9.91	0.0229
GO:0007155	cell adhesion	188	21	5.01	0.0244
GO:0000398	mRNA splicing, via spliceosome	128	8	3.41	0.0272
GO:0006261	DNA-dependent DNA replication	113	6	3.01	0.0331
GO:0000045	autophagosome assembly	11	2	0.29	0.0332
GO:0006662	glycerol ether metabolic process	11	2	0.29	0.0332
GO:0006207	'de novo' pyrimidine nucleobase biosynthetic process	27	3	0.72	0.0342
GO:0007160	cell-matrix adhesion	12	2	0.32	0.0392
GO:0045892	negative regulation of transcription, DNA-templated	50	4	1.33	0.0438
GO:0016560	protein import into peroxisome matrix, d...	14	2	0.37	0.0522
GO:0016055	Wnt signaling pathway	54	4	1.44	0.0555
GO:0016226	iron-sulfur cluster assembly	34	3	0.91	0.0612
GO:0016573	histone acetylation	34	3	0.91	0.0612
GO:0006269	DNA replication, synthesis of RNA primer	16	2	0.43	0.0665
GO:0001522	pseudouridine synthesis	60	4	1.6	0.0757
GO:0006397	mRNA processing	240	14	6.39	0.077
GO:0000413	protein peptidyl-prolyl isomerization	86	5	2.29	0.0797
GO:0006493	protein O-linked glycosylation	18	2	0.48	0.0819
GO:0006289	nucleotide-excision repair	63	4	1.68	0.0871
GO:0006468	protein phosphorylation	1206	40	32.13	0.0885
GO:0034508	centromere complex assembly	19	2	0.51	0.0899
GO:0045934	negative regulation of nucleobase-contai...	54	5	1.44	0.102
GO:0032535	regulation of cellular component size	39	3	1.04	0.1022
GO:0019725	cellular homeostasis	253	7	6.74	0.1025
GO:0008033	tRNA processing	166	6	4.42	0.1032
GO:0007169	transmembrane receptor protein tyrosine ...	43	3	1.15	0.1063
GO:0043087	regulation of GTPase activity	47	3	1.25	0.1295
GO:0007264	small GTPase mediated signal transductio...	365	12	9.72	0.143
GO:0018393	internal peptidyl-lysine acetylation	40	4	1.07	0.1491
GO:0033554	cellular response to stress	501	13	13.35	0.1498
GO:0006457	protein folding	197	8	5.25	0.157
GO:0015031	protein transport	604	18	16.09	0.1596
GO:0019359	nicotinamide nucleotide biosynthetic pro...	35	2	0.93	0.1722
GO:0016070	RNA metabolic process	3161	114	84.21	0.1851
GO:0006508	proteolysis	1775	55	47.28	0.1907
GO:0006357	regulation of transcription from RNA pol...	148	6	3.94	0.2032
GO:1901615	organic hydroxy compound metabolic proce...	123	3	3.28	0.2161
GO:0006413	translational initiation	92	4	2.45	0.2301
GO:0043101	purine-containing compound salvage	10	1	0.27	0.2367
GO:0046836	glycolipid transport	10	1	0.27	0.2367
GO:0043461	proton-transporting ATP synthase complex...	10	1	0.27	0.2367
GO:0032879	regulation of localization	10	1	0.27	0.2367
GO:0010508	positive regulation of autophagy	10	1	0.27	0.2367
GO:0043161	proteasome-mediated ubiquitin-dependent ...	10	1	0.27	0.2367
GO:0006488	dolichol-linked oligosaccharide biosynth...	10	1	0.27	0.2367
GO:0006979	response to oxidative stress	94	4	2.5	0.2416
GO:0005975	carbohydrate metabolic process	1063	26	28.32	0.2427
GO:0006139	nucleobase-containing compound metabolic...	5755	172	153.31	0.2474
GO:0007015	actin filament organization	47	3	1.25	0.2566
GO:0008615	pyridoxine biosynthetic process	11	1	0.29	0.257
GO:0022607	cellular component assembly	454	20	12.09	0.2741
GO:0051693	actin filament capping	12	1	0.32	0.2768
GO:0006171	cAMP biosynthetic process	12	1	0.32	0.2768
GO:0009790	embryo development	12	1	0.32	0.2768
GO:0006974	cellular response to DNA damage stimulus	495	12	13.19	0.2775
GO:0006751	glutathione catabolic process	39	2	1.04	0.2787
GO:0007098	centrosome cycle	45	2	1.2	0.296
GO:0006004	fucose metabolic process	13	1	0.35	0.2961
GO:0006402	mRNA catabolic process	95	2	2.53	0.2965
GO:0009253	peptidoglycan catabolic process	105	4	2.8	0.3067
GO:0070588	calcium ion transmembrane transport	42	2	1.12	0.3085
GO:0009628	response to abiotic stimulus	14	1	0.37	0.3148
GO:0007050	cell cycle arrest	14	1	0.37	0.3148
GO:0019915	lipid storage	14	1	0.37	0.3148
GO:0007219	Notch signaling pathway	14	1	0.37	0.3148
GO:0006376	mRNA splice site selection	14	1	0.37	0.3148
GO:0006561	proline biosynthetic process	14	1	0.37	0.3148
GO:0046185	aldehyde catabolic process	14	1	0.37	0.3148
GO:0006629	lipid metabolic process	693	14	18.46	0.3191
GO:0006950	response to stress	708	21	18.86	0.3217
GO:0050794	regulation of cellular process	4302	162	114.6	0.3254
GO:0006801	superoxide metabolic process	44	2	1.17	0.3282
GO:0007186	G-protein coupled receptor signaling pat...	692	21	18.43	0.3295
GO:0006120	mitochondrial electron transport, NADH t...	15	1	0.4	0.3331
GO:0006122	mitochondrial electron transport, ubiqui...	15	1	0.4	0.3331
GO:0008643	carbohydrate transport	15	1	0.4	0.3331
GO:0009966	regulation of signal transduction	258	7	6.87	0.3384
GO:0006839	mitochondrial transport	42	2	1.12	0.3507
GO:0006302	double-strand break repair	42	2	1.12	0.3507
GO:0045087	innate immune response	16	1	0.43	0.3509
GO:0007339	binding of sperm to zona pellucida	16	1	0.43	0.3509
GO:0034314	Arp2/3 complex-mediated actin nucleation	16	1	0.43	0.3509
GO:0006275	regulation of DNA replication	16	1	0.43	0.3509
GO:0043650	dicarboxylic acid biosynthetic process	16	1	0.43	0.3509
GO:0006506	GPI anchor biosynthetic process	47	2	1.25	0.3574
GO:2000113	negative regulation of cellular macromol...	67	5	1.78	0.367
GO:0016575	histone deacetylation	17	1	0.45	0.3682
GO:0006821	chloride transport	18	1	0.48	0.385
GO:0032012	regulation of ARF protein signal transdu...	18	1	0.48	0.385
GO:0042180	cellular ketone metabolic process	68	2	1.81	0.3852
GO:0042256	mature ribosome assembly	19	1	0.51	0.4014
GO:0016579	protein deubiquitination	121	4	3.22	0.4034
GO:0009116	nucleoside metabolic process	161	4	4.29	0.4037
GO:0006182	cGMP biosynthetic process	52	2	1.39	0.405
GO:0006414	translational elongation	53	2	1.41	0.4143
GO:0010033	response to organic substance	121	7	3.22	0.4157
GO:0016570	histone modification	91	6	2.42	0.4158
GO:0007420	brain development	20	1	0.53	0.4174
GO:0034453	microtubule anchoring	20	1	0.53	0.4174
GO:0034968	histone lysine methylation	20	1	0.53	0.4174
GO:0018205	peptidyl-lysine modification	81	6	2.16	0.4312
GO:0006635	fatty acid beta-oxidation	21	1	0.56	0.4329
GO:0006183	GTP biosynthetic process	21	1	0.56	0.4329
GO:0006228	UTP biosynthetic process	21	1	0.56	0.4329
GO:0006165	nucleoside diphosphate phosphorylation	139	3	3.7	0.4335
GO:0015986	ATP synthesis coupled proton transport	56	2	1.49	0.4418
GO:0016192	vesicle-mediated transport	466	10	12.41	0.444
GO:0000387	spliceosomal snRNP assembly	22	1	0.59	0.448
GO:0006811	ion transport	1273	25	33.91	0.453
GO:0007010	cytoskeleton organization	224	10	5.97	0.4608
GO:0009156	ribonucleoside monophosphate biosyntheti...	114	4	3.04	0.4624
GO:0007188	adenylate cyclase-modulating G-protein c...	23	1	0.61	0.4628
GO:0006071	glycerol metabolic process	23	1	0.61	0.4628
GO:0006241	CTP biosynthetic process	23	1	0.61	0.4628
GO:0060271	cilium assembly	23	1	0.61	0.4628
GO:0016485	protein processing	23	1	0.61	0.4628
GO:0016043	cellular component organization	1036	39	27.6	0.4709
GO:0051262	protein tetramerization	24	1	0.64	0.4771
GO:0006886	intracellular protein transport	498	13	13.27	0.4789
GO:0006813	potassium ion transport	198	6	5.27	0.4857
GO:0007166	cell surface receptor signaling pathway	289	13	7.7	0.4858
GO:0009306	protein secretion	25	1	0.67	0.491
GO:0071805	potassium ion transmembrane transport	63	2	1.68	0.5031
GO:0006511	ubiquitin-dependent protein catabolic pr...	186	6	4.95	0.5044
GO:0006626	protein targeting to mitochondrion	26	1	0.69	0.5046
GO:0006303	double-strand break repair via nonhomolo...	26	1	0.69	0.5046
GO:0006420	arginyl-tRNA aminoacylation	26	1	0.69	0.5046
GO:0009165	nucleotide biosynthetic process	370	11	9.86	0.5173
GO:0006383	transcription from RNA polymerase III pr...	27	1	0.72	0.5178
GO:0045454	cell redox homeostasis	181	5	4.82	0.5302
GO:0009084	glutamine family amino acid biosynthetic...	42	2	1.12	0.5303
GO:0009435	NAD biosynthetic process	28	1	0.75	0.5307
GO:0006915	apoptotic process	28	1	0.75	0.5307
GO:0032784	regulation of DNA-templated transcriptio...	28	1	0.75	0.5307
GO:0000288	nuclear-transcribed mRNA catabolic proce...	28	1	0.75	0.5307
GO:0015991	ATP hydrolysis coupled proton transport	67	2	1.78	0.5361
GO:0006334	nucleosome assembly	29	1	0.77	0.5432
GO:0009113	purine nucleobase biosynthetic process	30	1	0.8	0.5554
GO:0006914	autophagy	52	4	1.39	0.5658
GO:0006188	IMP biosynthetic process	31	1	0.83	0.5672
GO:0007020	microtubule nucleation	31	1	0.83	0.5672
GO:0006368	transcription elongation from RNA polyme...	31	1	0.83	0.5672
GO:0008380	RNA splicing	160	9	4.26	0.5761
GO:0046856	phosphatidylinositol dephosphorylation	32	1	0.85	0.5788
GO:0010826	negative regulation of centrosome duplic...	32	1	0.85	0.5788
GO:0006260	DNA replication	317	11	8.44	0.5836
GO:0006904	vesicle docking involved in exocytosis	33	1	0.88	0.59
GO:0048870	cell motility	33	1	0.88	0.59
GO:0051056	regulation of small GTPase mediated sign...	200	5	5.33	0.6012
GO:0051603	proteolysis involved in cellular protein...	221	7	5.89	0.611
GO:0007179	transforming growth factor beta receptor...	35	1	0.93	0.6116
GO:0006955	immune response	52	2	1.39	0.6216
GO:0006364	rRNA processing	121	3	3.22	0.629
GO:0001932	regulation of protein phosphorylation	37	1	0.99	0.632
GO:0019673	GDP-mannose metabolic process	39	1	1.04	0.6514
GO:0006486	protein glycosylation	104	4	2.77	0.6704
GO:0006270	DNA replication initiation	86	2	2.29	0.6716
GO:0015937	coenzyme A biosynthetic process	42	1	1.12	0.6786
GO:0007049	cell cycle	192	4	5.11	0.6791
GO:0009058	biosynthetic process	4786	141	127.5	0.6852
GO:1901135	carbohydrate derivative metabolic proces...	1163	59	30.98	0.7022
GO:0032787	monocarboxylic acid metabolic process	239	4	6.37	0.7049
GO:0006814	sodium ion transport	92	2	2.45	0.7072
GO:0006739	NADP metabolic process	46	1	1.23	0.7115
GO:0009312	oligosaccharide biosynthetic process	46	1	1.23	0.7115
GO:0006744	ubiquinone biosynthetic process	47	1	1.25	0.7192
GO:0006479	protein methylation	68	2	1.81	0.7265
GO:0044267	cellular protein metabolic process	3194	91	85.09	0.7301
GO:0007005	mitochondrion organization	75	2	2	0.7339
GO:0035023	regulation of Rho protein signal transdu...	148	3	3.94	0.7582
GO:0006875	cellular metal ion homeostasis	54	1	1.44	0.7677
GO:0051260	protein homooligomerization	57	1	1.52	0.7858
GO:0006313	transposition, DNA-mediated	335	7	8.92	0.7918
GO:0007018	microtubule-based movement	204	4	5.43	0.7958
GO:0006810	transport	3965	79	105.62	0.8019
GO:0051276	chromosome organization	311	11	8.28	0.8061
GO:1901137	carbohydrate derivative biosynthetic pro...	454	16	12.09	0.8106
GO:0044712	single-organism catabolic process	362	5	9.64	0.8199
GO:0000723	telomere maintenance	64	1	1.7	0.8228
GO:0006096	glycolytic process	118	2	3.14	0.8259
GO:0006367	transcription initiation from RNA polyme...	65	1	1.73	0.8275
GO:0043623	cellular protein complex assembly	145	5	3.86	0.8357
GO:0044282	small molecule catabolic process	168	2	4.48	0.846
GO:0050909	sensory perception of taste	72	1	1.92	0.8573
GO:0006400	tRNA modification	73	1	1.94	0.8611
GO:0006351	transcription, DNA-templated	2004	77	53.38	0.8636
GO:0008299	isoprenoid biosynthetic process	74	1	1.97	0.8648
GO:0015074	DNA integration	550	11	14.65	0.8699
GO:0006412	translation	851	18	22.67	0.87
GO:0006352	DNA-templated transcription, initiation	143	2	3.81	0.879
GO:0006099	tricarboxylic acid cycle	82	1	2.18	0.8912
GO:0035556	intracellular signal transduction	818	20	21.79	0.9011
GO:0006396	RNA processing	772	27	20.57	0.9357
GO:0006836	neurotransmitter transport	110	1	2.93	0.949
GO:0071705	nitrogen compound transport	728	19	19.39	0.9514
GO:0048193	Golgi vesicle transport	116	1	3.09	0.9567
GO:0006869	lipid transport	127	2	3.38	0.9577
GO:0071702	organic substance transport	872	22	23.23	0.9588
GO:0019318	hexose metabolic process	133	2	3.54	0.961
GO:0006464	cellular protein modification process	2168	68	57.75	0.9677
GO:0006520	cellular amino acid metabolic process	574	6	15.29	0.973
GO:0006281	DNA repair	483	11	12.87	0.9734
GO:0044763	single-organism cellular process	3967	82	105.68	0.9781
GO:0007608	sensory perception of smell	391	5	10.42	0.9797
GO:0006418	tRNA aminoacylation for protein translat...	245	3	6.53	0.9814
GO:0016311	dephosphorylation	278	3	7.41	0.9902
GO:0006310	DNA recombination	511	8	13.61	0.9916
GO:0044765	single-organism transport	804	15	21.42	0.9966
GO:0008152	metabolic process	16442	435	438	0.9983
GO:0055085	transmembrane transport	1589	27	42.33	0.9995
GO:0055114	oxidation-reduction process	2875	45	76.59	1
GO:0046128	purine ribonucleoside metabolic process	64	1	1.7	1
GO:0046129	purine ribonucleoside biosynthetic proce...	28	1	0.75	1
GO:0044255	cellular lipid metabolic process	441	6	11.75	1
GO:0044257	cellular protein catabolic process	221	7	5.89	1
GO:0010646	regulation of cell communication	262	7	6.98	1
GO:0048522	positive regulation of cellular process	112	2	2.98	1
GO:0048523	negative regulation of cellular process	189	8	5.03	1
GO:0046112	nucleobase biosynthetic process	57	4	1.52	1
GO:0012501	programmed cell death	28	1	0.75	1
GO:0044281	small molecule metabolic process	1985	36	52.88	1
GO:0006743	ubiquinone metabolic process	47	1	1.25	1
GO:0019693	ribose phosphate metabolic process	460	12	12.25	1
GO:0044283	small molecule biosynthetic process	298	4	7.94	1
GO:0046903	secretion	133	2	3.54	1
GO:0007178	transmembrane receptor protein serine/th...	45	1	1.2	1
GO:0006401	RNA catabolic process	102	2	2.72	1
GO:1901575	organic substance catabolic process	896	19	23.87	1
GO:0019751	polyol metabolic process	89	1	2.37	1
GO:1901576	organic substance biosynthetic process	4537	134	120.86	1
GO:0019752	carboxylic acid metabolic process	934	11	24.88	1
GO:0046907	intracellular transport	544	13	14.49	1
GO:0022900	electron transport chain	71	2	1.89	1
GO:0006749	glutathione metabolic process	58	2	1.55	1
GO:0048513	animal organ development	26	1	0.69	1
GO:0010638	positive regulation of organelle organiz...	23	1	0.61	1
GO:0022904	respiratory electron transport chain	50	2	1.33	1
GO:0010639	negative regulation of organelle organiz...	59	2	1.57	1
GO:0044270	cellular nitrogen compound catabolic pro...	200	2	5.33	1
GO:0048518	positive regulation of biological proces...	113	2	3.01	1
GO:0044271	cellular nitrogen compound biosynthetic ...	3578	113	95.31	1
GO:0048519	negative regulation of biological proces...	286	10	7.62	1
GO:0006732	coenzyme metabolic process	389	6	10.36	1
GO:0006733	oxidoreduction coenzyme metabolic proces...	245	5	6.53	1
GO:0044273	sulfur compound catabolic process	54	2	1.44	1
GO:0046148	pigment biosynthetic process	44	1	1.17	1
GO:0071495	cellular response to endogenous stimulus	96	6	2.56	1
GO:0009725	response to hormone	57	5	1.52	1
GO:0040011	locomotion	42	1	1.12	1
GO:0046131	pyrimidine ribonucleoside metabolic proc...	28	1	0.75	1
GO:0048545	response to steroid hormone	57	5	1.52	1
GO:0018022	peptidyl-lysine methylation	20	1	0.53	1
GO:0046132	pyrimidine ribonucleoside biosynthetic p...	28	1	0.75	1
GO:0031323	regulation of cellular metabolic process	1710	72	45.55	1
GO:0032200	telomere organization	64	1	1.7	1
GO:0046134	pyrimidine nucleoside biosynthetic proce...	28	1	0.75	1
GO:0031324	negative regulation of cellular metaboli...	78	5	2.08	1
GO:0006625	protein targeting to peroxisome	14	2	0.37	1
GO:0031325	positive regulation of cellular metaboli...	70	1	1.86	1
GO:0031326	regulation of cellular biosynthetic proc...	1651	70	43.98	1
GO:0072662	protein localization to peroxisome	14	2	0.37	1
GO:0031327	negative regulation of cellular biosynth...	67	5	1.78	1
GO:0072663	establishment of protein localization to...	14	2	0.37	1
GO:0031329	regulation of cellular catabolic process	10	1	0.27	1
GO:0042157	lipoprotein metabolic process	65	2	1.73	1
GO:0042158	lipoprotein biosynthetic process	52	2	1.39	1
GO:0006952	defense response	38	1	1.01	1
GO:0009719	response to endogenous stimulus	96	6	2.56	1
GO:0090304	nucleic acid metabolic process	4842	148	128.99	1
GO:0019438	aromatic compound biosynthetic process	2600	92	69.26	1
GO:0098771	inorganic ion homeostasis	85	1	2.26	1
GO:0042181	ketone biosynthetic process	50	1	1.33	1
GO:0019439	aromatic compound catabolic process	208	2	5.54	1
GO:0008037	cell recognition	16	1	0.43	1
GO:0033993	response to lipid	57	5	1.52	1
GO:0072655	establishment of protein localization to...	26	1	0.69	1
GO:0010948	negative regulation of cell cycle proces...	47	1	1.25	1
GO:0010605	negative regulation of macromolecule met...	170	7	4.53	1
GO:0098660	inorganic ion transmembrane transport	235	8	6.26	1
GO:0046068	cGMP metabolic process	52	2	1.39	1
GO:0098662	inorganic cation transmembrane transport	235	8	6.26	1
GO:0006643	membrane lipid metabolic process	73	2	1.94	1
GO:0070887	cellular response to chemical stimulus	104	6	2.77	1
GO:0006644	phospholipid metabolic process	270	3	7.19	1
GO:0046390	ribose phosphate biosynthetic process	225	8	5.99	1
GO:0044242	cellular lipid catabolic process	27	1	0.72	1
GO:0046394	carboxylic acid biosynthetic process	168	2	4.48	1
GO:0046395	carboxylic acid catabolic process	99	1	2.64	1
GO:0046051	UTP metabolic process	21	1	0.56	1
GO:0044248	cellular catabolic process	662	17	17.64	1
GO:0044249	cellular biosynthetic process	4514	134	120.25	1
GO:0046058	cAMP metabolic process	12	1	0.32	1
GO:0006631	fatty acid metabolic process	56	1	1.49	1
GO:0031331	positive regulation of cellular cataboli...	10	1	0.27	1
GO:0031333	negative regulation of protein complex a...	12	1	0.32	1
GO:0031334	positive regulation of protein complex a...	23	1	0.61	1
GO:0098655	cation transmembrane transport	237	8	6.31	1
GO:0044237	cellular metabolic process	10342	282	275.5	1
GO:0044238	primary metabolic process	11988	342	319.35	1
GO:0019400	alditol metabolic process	26	1	0.69	1
GO:0032501	multicellular organismal process	573	13	15.26	1
GO:0050801	ion homeostasis	85	1	2.26	1
GO:0032502	developmental process	105	7	2.8	1
GO:0006928	movement of cell or subcellular componen...	237	5	6.31	1
GO:0046839	phospholipid dephosphorylation	32	1	0.85	1
GO:0098742	cell-cell adhesion via plasma-membrane a...	67	12	1.78	1
GO:0043043	peptide biosynthetic process	873	18	23.26	1
GO:0019674	NAD metabolic process	39	1	1.04	1
GO:0051726	regulation of cell cycle	102	2	2.72	1
GO:0006163	purine nucleotide metabolic process	448	12	11.93	1
GO:0009190	cyclic nucleotide biosynthetic process	110	3	2.93	1
GO:0006164	purine nucleotide biosynthetic process	243	8	6.47	1
GO:0045184	establishment of protein localization	613	18	16.33	1
GO:0007399	nervous system development	21	1	0.56	1
GO:0015698	inorganic anion transport	130	1	3.46	1
GO:0014070	response to organic cyclic compound	57	5	1.52	1
GO:0009199	ribonucleoside triphosphate metabolic pr...	269	7	7.17	1
GO:1902679	negative regulation of RNA biosynthetic ...	50	4	1.33	1
GO:0098732	macromolecule deacylation	17	1	0.45	1
GO:0042886	amide transport	616	18	16.41	1
GO:0009987	cellular process	13912	399	370.6	1
GO:0009988	cell-cell recognition	16	1	0.43	1
GO:0051716	cellular response to stimulus	2871	97	76.48	1
GO:0065002	intracellular protein transmembrane tran...	22	2	0.59	1
GO:0065003	macromolecular complex assembly	362	13	9.64	1
GO:0065004	protein-DNA complex assembly	70	3	1.86	1
GO:0043038	amino acid activation	254	3	6.77	1
GO:0043039	tRNA aminoacylation	254	3	6.77	1
GO:0065007	biological regulation	4618	168	123.02	1
GO:0030163	protein catabolic process	252	7	6.71	1
GO:0065008	regulation of biological quality	431	11	11.48	1
GO:0065009	regulation of molecular function	94	3	2.5	1
GO:0031589	cell-substrate adhesion	12	2	0.32	1
GO:0019953	sexual reproduction	16	1	0.43	1
GO:0070848	response to growth factor	40	1	1.07	1
GO:0006605	protein targeting	142	3	3.78	1
GO:0005996	monosaccharide metabolic process	140	2	3.73	1
GO:0008213	protein alkylation	68	2	1.81	1
GO:0070085	glycosylation	104	4	2.77	1
GO:0043254	regulation of protein complex assembly	35	2	0.93	1
GO:0008219	cell death	28	1	0.75	1
GO:0010876	lipid localization	141	3	3.76	1
GO:0051674	localization of cell	33	1	0.88	1
GO:0070838	divalent metal ion transport	61	2	1.62	1
GO:0198738	cell-cell signaling by wnt	54	4	1.44	1
GO:0046040	IMP metabolic process	31	1	0.83	1
GO:0070071	proton-transporting two-sector ATPase co...	12	1	0.32	1
GO:0009161	ribonucleoside monophosphate metabolic p...	276	8	7.35	1
GO:0009163	nucleoside biosynthetic process	38	1	1.01	1
GO:0010824	regulation of centrosome duplication	32	1	0.85	1
GO:0009167	purine ribonucleoside monophosphate meta...	253	7	6.74	1
GO:0009168	purine ribonucleoside monophosphate bios...	91	3	2.42	1
GO:0042816	vitamin B6 metabolic process	11	1	0.29	1
GO:0015992	proton transport	130	4	3.46	1
GO:0009890	negative regulation of biosynthetic proc...	67	5	1.78	1
GO:0042819	vitamin B6 biosynthetic process	11	1	0.29	1
GO:0046031	ADP metabolic process	118	2	3.14	1
GO:0009892	negative regulation of metabolic process	175	7	4.66	1
GO:0019637	organophosphate metabolic process	1030	18	27.44	1
GO:0009893	positive regulation of metabolic process	70	1	1.86	1
GO:0009150	purine ribonucleotide metabolic process	414	12	11.03	1
GO:0046034	ATP metabolic process	218	6	5.81	1
GO:0009894	regulation of catabolic process	22	1	0.59	1
GO:0009152	purine ribonucleotide biosynthetic proce...	218	8	5.81	1
GO:0046036	CTP metabolic process	23	1	0.61	1
GO:0009896	positive regulation of catabolic process	10	1	0.27	1
GO:0046039	GTP metabolic process	49	1	1.31	1
GO:0031497	chromatin assembly	29	1	0.77	1
GO:0032774	RNA biosynthetic process	2023	79	53.89	1
GO:0006090	pyruvate metabolic process	126	2	3.36	1
GO:0051641	cellular localization	573	13	15.26	1
GO:0009185	ribonucleoside diphosphate metabolic pro...	118	2	3.14	1
GO:0006119	oxidative phosphorylation	35	2	0.93	1
GO:0006091	generation of precursor metabolites and ...	303	5	8.07	1
GO:0009187	cyclic nucleotide metabolic process	110	3	2.93	1
GO:0051704	multi-organism process	58	1	1.55	1
GO:0007031	peroxisome organization	35	2	0.93	1
GO:0051649	establishment of localization in cell	546	13	14.54	1
GO:0015672	monovalent inorganic cation transport	391	11	10.42	1
GO:0006887	exocytosis	78	1	2.08	1
GO:0007033	vacuole organization	18	2	0.48	1
GO:0006144	purine nucleobase metabolic process	43	1	1.15	1
GO:0019941	modification-dependent protein catabolic...	186	6	4.95	1
GO:0007265	Ras protein signal transduction	169	4	4.5	1
GO:0009179	purine ribonucleoside diphosphate metabo...	118	2	3.14	1
GO:1901661	quinone metabolic process	50	1	1.33	1
GO:0097435	supramolecular fiber organization	78	4	2.08	1
GO:0007266	Rho protein signal transduction	151	3	4.02	1
GO:0006873	cellular ion homeostasis	54	1	1.44	1
GO:0007267	cell-cell signaling	71	4	1.89	1
GO:1901663	quinone biosynthetic process	50	1	1.33	1
GO:1902600	hydrogen ion transmembrane transport	123	4	3.28	1
GO:0042364	water-soluble vitamin biosynthetic proce...	40	1	1.07	1
GO:0043241	protein complex disassembly	36	1	0.96	1
GO:0043242	negative regulation of protein complex d...	12	1	0.32	1
GO:0009123	nucleoside monophosphate metabolic proce...	277	8	7.38	1
GO:0009124	nucleoside monophosphate biosynthetic pr...	115	4	3.06	1
GO:0043244	regulation of protein complex disassembl...	22	1	0.59	1
GO:0009126	purine nucleoside monophosphate metaboli...	253	7	6.74	1
GO:0009127	purine nucleoside monophosphate biosynth...	91	3	2.42	1
GO:0006820	anion transport	293	1	7.81	1
GO:0098609	cell-cell adhesion	67	12	1.78	1
GO:0044767	single-organism developmental process	105	7	2.8	1
GO:1901657	glycosyl compound metabolic process	161	4	4.29	1
GO:0071407	cellular response to organic cyclic comp...	57	5	1.52	1
GO:0043574	peroxisomal transport	14	2	0.37	1
GO:0009110	vitamin biosynthetic process	40	1	1.07	1
GO:1901659	glycosyl compound biosynthetic process	38	1	1.01	1
GO:0009112	nucleobase metabolic process	71	4	1.89	1
GO:0017038	protein import	45	2	1.2	1
GO:0097659	nucleic acid-templated transcription	2004	77	53.38	1
GO:0048731	system development	27	1	0.72	1
GO:0033865	nucleoside bisphosphate metabolic proces...	48	1	1.28	1
GO:0033866	nucleoside bisphosphate biosynthetic pro...	42	1	1.12	1
GO:0009117	nucleotide metabolic process	684	15	18.22	1
GO:0015980	energy derivation by oxidation of organi...	178	3	4.74	1
GO:0009119	ribonucleoside metabolic process	74	1	1.97	1
GO:0006066	alcohol metabolic process	96	1	2.56	1
GO:0006812	cation transport	600	13	15.98	1
GO:0044699	single-organism process	9416	210	250.83	1
GO:0015985	energy coupled proton transport, down el...	56	2	1.49	1
GO:0000375	RNA splicing, via transesterification re...	128	8	3.41	1
GO:0006816	calcium ion transport	49	2	1.31	1
GO:0000377	RNA splicing, via transesterification re...	128	8	3.41	1
GO:0015988	energy coupled proton transmembrane tran...	68	2	1.81	1
GO:0006818	hydrogen transport	130	4	3.46	1
GO:0009141	nucleoside triphosphate metabolic proces...	283	7	7.54	1
GO:0009142	nucleoside triphosphate biosynthetic pro...	80	3	2.13	1
GO:0018208	peptidyl-proline modification	86	5	2.29	1
GO:0009144	purine nucleoside triphosphate metabolic...	267	7	7.11	1
GO:0009889	regulation of biosynthetic process	1651	70	43.98	1
GO:0009145	purine nucleoside triphosphate biosynthe...	77	3	2.05	1
GO:0009147	pyrimidine nucleoside triphosphate metab...	34	1	0.91	1
GO:0051604	protein maturation	31	1	0.83	1
GO:0009148	pyrimidine nucleoside triphosphate biosy...	24	1	0.64	1
GO:0006399	tRNA metabolic process	423	9	11.27	1
GO:0044782	cilium organization	24	1	0.64	1
GO:0006101	citrate metabolic process	84	1	2.24	1
GO:0090662	ATP hydrolysis coupled transmembrane tra...	67	2	1.78	1
GO:0007338	single fertilization	16	1	0.43	1
GO:0051186	cofactor metabolic process	464	9	12.36	1
GO:0019856	pyrimidine nucleobase biosynthetic proce...	27	3	0.72	1
GO:2000112	regulation of cellular macromolecule bio...	1651	70	43.98	1
GO:0009132	nucleoside diphosphate metabolic process	142	3	3.78	1
GO:0051188	cofactor biosynthetic process	284	7	7.57	1
GO:0034030	ribonucleoside bisphosphate biosynthetic...	42	1	1.12	1
GO:0055065	metal ion homeostasis	58	1	1.55	1
GO:0006081	cellular aldehyde metabolic process	57	1	1.52	1
GO:0009135	purine nucleoside diphosphate metabolic ...	118	2	3.14	1
GO:0070271	protein complex biogenesis	225	7	5.99	1
GO:0034032	purine nucleoside bisphosphate metabolic...	48	1	1.28	1
GO:0006082	organic acid metabolic process	944	11	25.15	1
GO:0032956	regulation of actin cytoskeleton organiz...	35	2	0.93	1
GO:0070272	proton-transporting ATP synthase complex...	10	1	0.27	1
GO:0034033	purine nucleoside bisphosphate biosynthe...	42	1	1.12	1
GO:0051171	regulation of nitrogen compound metaboli...	1653	70	44.03	1
GO:0051172	negative regulation of nitrogen compound...	67	5	1.78	1
GO:0043543	protein acylation	43	4	1.15	1
GO:1902903	regulation of supramolecular fiber organ...	35	2	0.93	1
GO:0051174	regulation of phosphorus metabolic proce...	45	1	1.2	1
GO:1902904	negative regulation of supramolecular fi...	12	1	0.32	1
GO:1902905	positive regulation of supramolecular fi...	23	1	0.61	1
GO:0042325	regulation of phosphorylation	37	1	0.99	1
GO:0032196	transposition	335	7	8.92	1
GO:0032984	macromolecular complex disassembly	41	1	1.09	1
GO:0045010	actin nucleation	23	1	0.61	1
GO:0051179	localization	4039	81	107.6	1
GO:0016051	carbohydrate biosynthetic process	128	1	3.41	1
GO:0033875	ribonucleoside bisphosphate metabolic pr...	48	1	1.28	1
GO:0016052	carbohydrate catabolic process	139	2	3.7	1
GO:0042592	homeostatic process	351	8	9.35	1
GO:0016053	organic acid biosynthetic process	168	2	4.48	1
GO:0071704	organic substance metabolic process	12760	381	339.92	1
GO:0016054	organic acid catabolic process	99	1	2.64	1
GO:0009060	aerobic respiration	90	1	2.4	1
GO:0046578	regulation of Ras protein signal transdu...	166	4	4.42	1
GO:0009062	fatty acid catabolic process	21	1	0.56	1
GO:0044723	single-organism carbohydrate metabolic p...	431	6	11.48	1
GO:0045017	glycerolipid biosynthetic process	66	2	1.76	1
GO:0044724	single-organism carbohydrate catabolic p...	139	2	3.7	1
GO:0009064	glutamine family amino acid metabolic pr...	58	2	1.55	1
GO:0042254	ribosome biogenesis	176	4	4.69	1
GO:0042255	ribosome assembly	22	1	0.59	1
GO:0030832	regulation of actin filament length	35	2	0.93	1
GO:0000003	reproduction	31	1	0.83	1
GO:1901617	organic hydroxy compound biosynthetic pr...	40	1	1.07	1
GO:0030833	regulation of actin filament polymerizat...	35	2	0.93	1
GO:0055080	cation homeostasis	85	1	2.26	1
GO:0032970	regulation of actin filament-based proce...	35	2	0.93	1
GO:0030834	regulation of actin filament depolymeriz...	12	1	0.32	1
GO:0030835	negative regulation of actin filament de...	12	1	0.32	1
GO:0055082	cellular chemical homeostasis	70	1	1.86	1
GO:0030837	negative regulation of actin filament po...	12	1	0.32	1
GO:0051128	regulation of cellular component organiz...	127	5	3.38	1
GO:0000270	peptidoglycan metabolic process	108	4	2.88	1
GO:0030838	positive regulation of actin filament po...	23	1	0.61	1
GO:0051129	negative regulation of cellular componen...	59	2	1.57	1
GO:0055086	nucleobase-containing small molecule met...	805	20	21.44	1
GO:0006366	transcription from RNA polymerase II pro...	257	8	6.85	1
GO:0006022	aminoglycan metabolic process	305	34	8.12	1
GO:0044710	single-organism metabolic process	5509	94	146.76	1
GO:0044711	single-organism biosynthetic process	1057	24	28.16	1
GO:0006026	aminoglycan catabolic process	105	4	2.8	1
GO:0090407	organophosphate biosynthetic process	551	13	14.68	1
GO:0006027	glycosaminoglycan catabolic process	105	4	2.8	1
GO:0009056	catabolic process	957	23	25.49	1
GO:0009057	macromolecule catabolic process	464	13	12.36	1
GO:0009100	glycoprotein metabolic process	114	4	3.04	1
GO:0009059	macromolecule biosynthetic process	3395	111	90.44	1
GO:0009101	glycoprotein biosynthetic process	104	4	2.77	1
GO:0006354	DNA-templated transcription, elongation	52	2	1.39	1
GO:0016071	mRNA metabolic process	322	15	8.58	1
GO:0070585	protein localization to mitochondrion	26	1	0.69	1
GO:0016072	rRNA metabolic process	122	3	3.25	1
GO:0009108	coenzyme biosynthetic process	190	4	5.06	1
GO:0000226	microtubule cytoskeleton organization	107	6	2.85	1
GO:0044743	protein transmembrane import into intrac...	22	2	0.59	1
GO:0046496	nicotinamide nucleotide metabolic proces...	198	4	5.27	1
GO:0015936	coenzyme A metabolic process	45	1	1.2	1
GO:0006807	nitrogen compound metabolic process	7349	227	195.77	1
GO:1905114	cell surface receptor signaling pathway ...	54	4	1.44	1
GO:0042278	purine nucleoside metabolic process	64	1	1.7	1
GO:0030029	actin filament-based process	94	3	2.5	1
GO:0006040	amino sugar metabolic process	178	30	4.74	1
GO:0050790	regulation of catalytic activity	88	3	2.34	1
GO:0042221	response to chemical	165	7	4.4	1
GO:0019395	fatty acid oxidation	21	1	0.56	1
GO:0051130	positive regulation of cellular componen...	32	1	0.85	1
GO:0034220	ion transmembrane transport	309	8	8.23	1
GO:0032940	secretion by cell	105	2	2.8	1
GO:0010564	regulation of cell cycle process	56	1	1.49	1
GO:0003008	system process	470	6	12.52	1
GO:0000245	spliceosomal complex assembly	20	1	0.53	1
GO:0030041	actin filament polymerization	35	2	0.93	1
GO:0030042	actin filament depolymerization	13	1	0.35	1
GO:0042219	cellular modified amino acid catabolic p...	52	2	1.39	1
GO:0006323	DNA packaging	34	1	0.91	1
GO:0006325	chromatin organization	124	7	3.3	1
GO:0010556	regulation of macromolecule biosynthetic...	1651	70	43.98	1
GO:0016042	lipid catabolic process	34	1	0.91	1
GO:0030030	cell projection organization	28	1	0.75	1
GO:0010558	negative regulation of macromolecule bio...	67	5	1.78	1
GO:0030031	cell projection assembly	26	1	0.69	1
GO:1901605	alpha-amino acid metabolic process	182	2	4.85	1
GO:0033365	protein localization to organelle	138	3	3.68	1
GO:0030036	actin cytoskeleton organization	94	3	2.5	1
GO:0046467	membrane lipid biosynthetic process	52	2	1.39	1
GO:1901607	alpha-amino acid biosynthetic process	120	2	3.2	1
GO:0045333	cellular respiration	140	3	3.73	1
GO:0072350	tricarboxylic acid metabolic process	90	1	2.4	1
GO:0006259	DNA metabolic process	1733	39	46.17	1
GO:0051052	regulation of DNA metabolic process	16	1	0.43	1
GO:0019362	pyridine nucleotide metabolic process	198	4	5.27	1
GO:0019363	pyridine nucleotide biosynthetic process	35	2	0.93	1
GO:0044700	single organism signaling	2389	84	63.64	1
GO:0008652	cellular amino acid biosynthetic process	126	2	3.36	1
GO:0044702	single organism reproductive process	31	1	0.83	1
GO:0044703	multi-organism reproductive process	16	1	0.43	1
GO:0008654	phospholipid biosynthetic process	128	2	3.41	1
GO:0044707	single-multicellular organism process	103	7	2.74	1
GO:0043412	macromolecule modification	2378	73	63.35	1
GO:0043413	macromolecule glycosylation	104	4	2.77	1
GO:0043414	macromolecule methylation	119	2	3.17	1
GO:0030258	lipid modification	112	2	2.98	1
GO:0035601	protein deacylation	17	1	0.45	1
GO:0048856	anatomical structure development	105	7	2.8	1
GO:0046483	heterocycle metabolic process	5976	174	159.2	1
GO:0046486	glycerolipid metabolic process	170	3	4.53	1
GO:0033043	regulation of organelle organization	106	5	2.82	1
GO:0046488	phosphatidylinositol metabolic process	150	3	4	1
GO:0009260	ribonucleotide biosynthetic process	225	8	5.99	1
GO:0016310	phosphorylation	1476	45	39.32	1
GO:0006333	chromatin assembly or disassembly	31	1	0.83	1
GO:0006560	proline metabolic process	14	1	0.37	1
GO:0030001	metal ion transport	385	9	10.26	1
GO:0030003	cellular cation homeostasis	54	1	1.44	1
GO:0046474	glycerophospholipid biosynthetic process	57	2	1.52	1
GO:0006220	pyrimidine nucleotide metabolic process	52	1	1.39	1
GO:0006221	pyrimidine nucleotide biosynthetic proce...	40	1	1.07	1
GO:0032886	regulation of microtubule-based process	37	3	0.99	1
GO:0050789	regulation of biological process	4412	164	117.53	1
GO:0033036	macromolecule localization	777	21	20.7	1
GO:0009311	oligosaccharide metabolic process	63	1	1.68	1
GO:0032870	cellular response to hormone stimulus	57	5	1.52	1
GO:0009259	ribonucleotide metabolic process	421	12	11.22	1
GO:0043436	oxoacid metabolic process	944	11	25.15	1
GO:1901880	negative regulation of protein depolymer...	12	1	0.32	1
GO:0048878	chemical homeostasis	104	1	2.77	1
GO:0072329	monocarboxylic acid catabolic process	33	1	0.88	1
GO:0072593	reactive oxygen species metabolic proces...	62	2	1.65	1
GO:0006213	pyrimidine nucleoside metabolic process	29	1	0.77	1
GO:0010498	proteasomal protein catabolic process	10	1	0.27	1
GO:0072594	establishment of protein localization to...	135	3	3.6	1
GO:0051297	centrosome organization	45	2	1.2	1
GO:0051298	centrosome duplication	32	1	0.85	1
GO:0071822	protein complex subunit organization	249	7	6.63	1
GO:0008610	lipid biosynthetic process	239	3	6.37	1
GO:0071824	protein-DNA complex subunit organization	70	3	1.86	1
GO:0002376	immune system process	52	2	1.39	1
GO:0071826	ribonucleoprotein complex subunit organi...	72	3	1.92	1
GO:0008614	pyridoxine metabolic process	11	1	0.29	1
GO:0080090	regulation of primary metabolic process	1707	71	45.47	1
GO:0016569	covalent chromatin modification	91	6	2.42	1
GO:0022411	cellular component disassembly	43	1	1.15	1
GO:0015833	peptide transport	611	18	16.28	1
GO:0022414	reproductive process	31	1	0.83	1
GO:1901879	regulation of protein depolymerization	12	1	0.32	1
GO:1901136	carbohydrate derivative catabolic proces...	143	4	3.81	1
GO:0046785	microtubule polymerization	31	1	0.83	1
GO:0006575	cellular modified amino acid metabolic p...	94	2	2.5	1
GO:0016558	protein import into peroxisome matrix	14	2	0.37	1
GO:0009220	pyrimidine ribonucleotide biosynthetic p...	28	1	0.75	1
GO:0009566	fertilization	16	1	0.43	1
GO:0071396	cellular response to lipid	57	5	1.52	1
GO:0071840	cellular component organization or bioge...	1190	42	31.7	1
GO:0009225	nucleotide-sugar metabolic process	41	1	1.09	1
GO:0031163	metallo-sulfur cluster assembly	34	3	0.91	1
GO:0071103	DNA conformation change	72	1	1.92	1
GO:0042451	purine nucleoside biosynthetic process	28	1	0.75	1
GO:0051261	protein depolymerization	13	1	0.35	1
GO:0007417	central nervous system development	20	1	0.53	1
GO:0010467	gene expression	3711	124	98.86	1
GO:1901068	guanosine-containing compound metabolic ...	56	1	1.49	1
GO:0010468	regulation of gene expression	1734	71	46.19	1
GO:0042455	ribonucleoside biosynthetic process	38	1	1.01	1
GO:0018193	peptidyl-amino acid modification	191	11	5.09	1
GO:0009218	pyrimidine ribonucleotide metabolic proc...	28	1	0.75	1
GO:0016571	histone methylation	20	1	0.53	1
GO:1905037	autophagosome organization	11	2	0.29	1
GO:0051252	regulation of RNA metabolic process	1606	69	42.78	1
GO:0051253	negative regulation of RNA metabolic pro...	50	4	1.33	1
GO:0019220	regulation of phosphate metabolic proces...	45	1	1.2	1
GO:0006518	peptide metabolic process	936	20	24.93	1
GO:0043624	cellular protein complex disassembly	35	1	0.93	1
GO:0006490	oligosaccharide-lipid intermediate biosy...	10	1	0.27	1
GO:0019222	regulation of metabolic process	1821	74	48.51	1
GO:0016236	macroautophagy	11	2	0.29	1
GO:0051258	protein polymerization	66	3	1.76	1

## Sheet: Queens
GO.ID	Term	Annotated	Significant	Expected	Fisher
GO:0006096	glycolytic process	118	7	1.37	0.00046
GO:0005991	trehalose metabolic process	41	5	0.48	0.00091
GO:0006002	fructose 6-phosphate metabolic process	21	3	0.24	0.00175
GO:0015074	DNA integration	550	14	6.37	0.00518
GO:0046168	glycerol-3-phosphate catabolic process	19	2	0.22	0.02009
GO:0006979	response to oxidative stress	94	4	1.09	0.02389
GO:0005992	trehalose biosynthetic process	24	2	0.28	0.03123
GO:0006094	gluconeogenesis	25	2	0.29	0.03369
GO:0006836	neurotransmitter transport	110	4	1.27	0.03926
GO:0006508	proteolysis	1775	27	20.57	0.04074
GO:1901617	organic hydroxy compound biosynthetic process	40	3	0.46	0.04399
GO:0055085	transmembrane transport	1589	25	18.41	0.06857
GO:0005996	monosaccharide metabolic process	140	4	1.62	0.07796
GO:0006891	intra-Golgi vesicle-mediated transport	28	2	0.32	0.09934
GO:0015031	protein transport	604	10	7	0.11908
GO:0008615	pyridoxine biosynthetic process	11	1	0.13	0.12035
GO:0019438	aromatic compound biosynthetic process	2600	30	30.13	0.12689
GO:0006850	mitochondrial pyruvate transport	12	1	0.14	0.13055
GO:0009072	aromatic amino acid family metabolic pro...	59	2	0.68	0.14937
GO:0045454	cell redox homeostasis	181	4	2.1	0.15921
GO:0046835	carbohydrate phosphorylation	16	1	0.19	0.17018
GO:0007339	binding of sperm to zona pellucida	16	1	0.19	0.17018
GO:0001678	cellular glucose homeostasis	16	1	0.19	0.17018
GO:0006448	regulation of translational elongation	16	1	0.19	0.17018
GO:0006869	lipid transport	127	3	1.47	0.18294
GO:0032012	regulation of ARF protein signal transdu...	18	1	0.21	0.18931
GO:0097164	ammonium ion metabolic process	18	1	0.21	0.18931
GO:0000079	regulation of cyclin-dependent protein s...	18	1	0.21	0.18931
GO:0000042	protein targeting to Golgi	19	1	0.22	0.19871
GO:0006606	protein import into nucleus	20	1	0.23	0.208
GO:0006596	polyamine biosynthetic process	20	1	0.23	0.208
GO:0009968	negative regulation of signal transducti...	20	1	0.23	0.208
GO:0090501	RNA phosphodiester bond hydrolysis	21	1	0.24	0.21719
GO:0032270	positive regulation of cellular protein ...	21	1	0.24	0.21719
GO:0007399	nervous system development	21	1	0.24	0.21719
GO:0006635	fatty acid beta-oxidation	21	1	0.24	0.21719
GO:0006520	cellular amino acid metabolic process	574	10	6.65	0.2217
GO:0009262	deoxyribonucleotide metabolic process	22	1	0.25	0.22627
GO:0043244	regulation of protein complex disassembl...	22	1	0.25	0.22627
GO:0006415	translational termination	22	1	0.25	0.22627
GO:0006541	glutamine metabolic process	24	1	0.28	0.24411
GO:0055114	oxidation-reduction process	2875	37	33.31	0.24961
GO:0006626	protein targeting to mitochondrion	26	1	0.3	0.26154
GO:0008272	sulfate transport	87	2	1.01	0.26724
GO:0006189	'de novo' IMP biosynthetic process	27	1	0.31	0.27011
GO:0030030	cell projection organization	28	1	0.32	0.27858
GO:1901575	organic substance catabolic process	896	17	10.38	0.2816
GO:0030001	metal ion transport	385	6	4.46	0.2821
GO:0006888	ER to Golgi vesicle-mediated transport	29	1	0.34	0.28695
GO:0009113	purine nucleobase biosynthetic process	30	1	0.35	0.29522
GO:0030036	actin cytoskeleton organization	94	2	1.09	0.29727
GO:0006913	nucleocytoplasmic transport	51	2	0.59	0.3027
GO:0006629	lipid metabolic process	693	7	8.03	0.30839
GO:0051130	positive regulation of cellular componen...	32	1	0.37	0.31148
GO:0006418	tRNA aminoacylation for protein translat...	245	4	2.84	0.31633
GO:0006030	chitin metabolic process	171	3	1.98	0.31825
GO:0007031	peroxisome organization	35	1	0.41	0.33517
GO:0006012	galactose metabolic process	35	1	0.41	0.33517
GO:0009253	peptidoglycan catabolic process	105	2	1.22	0.34401
GO:0006265	DNA topological change	37	1	0.43	0.35051
GO:0006751	glutathione catabolic process	39	1	0.45	0.3655
GO:0006098	pentose-phosphate shunt	39	1	0.45	0.3655
GO:0044802	single-organism membrane organization	40	1	0.46	0.37286
GO:0006221	pyrimidine nucleotide biosynthetic proce...	40	1	0.46	0.37286
GO:1901362	organic cyclic compound biosynthetic pro...	2705	30	31.34	0.37291
GO:0070588	calcium ion transmembrane transport	42	1	0.49	0.38734
GO:0046034	ATP metabolic process	218	9	2.53	0.39482
GO:0006364	rRNA processing	121	2	1.4	0.41004
GO:0006744	ubiquinone biosynthetic process	47	1	0.54	0.42208
GO:0010557	positive regulation of macromolecule bio...	48	1	0.56	0.42879
GO:0031328	positive regulation of cellular biosynth...	48	1	0.56	0.42879
GO:0051173	positive regulation of nitrogen compound...	48	1	0.56	0.42879
GO:0010628	positive regulation of gene expression	48	1	0.56	0.42879
GO:0007005	mitochondrion organization	75	2	0.87	0.43461
GO:0009166	nucleotide catabolic process	51	1	0.59	0.44846
GO:0015986	ATP synthesis coupled proton transport	56	1	0.65	0.47975
GO:0000278	mitotic cell cycle	58	1	0.67	0.49176
GO:0046854	phosphatidylinositol phosphorylation	59	1	0.68	0.49767
GO:0035023	regulation of Rho protein signal transdu...	148	2	1.71	0.51334
GO:0009165	nucleotide biosynthetic process	370	5	4.29	0.51443
GO:0019752	carboxylic acid metabolic process	934	20	10.82	0.51977
GO:0000723	telomere maintenance	64	1	0.74	0.52617
GO:0006367	transcription initiation from RNA polyme...	65	1	0.75	0.53168
GO:0022618	ribonucleoprotein complex assembly	67	1	0.78	0.5425
GO:0015991	ATP hydrolysis coupled proton transport	67	1	0.78	0.5425
GO:0005975	carbohydrate metabolic process	1063	23	12.32	0.54634
GO:0003333	amino acid transmembrane transport	68	1	0.79	0.54781
GO:0044282	small molecule catabolic process	168	3	1.95	0.55197
GO:0033014	tetrapyrrole biosynthetic process	69	1	0.8	0.55307
GO:0007264	small GTPase mediated signal transductio...	365	5	4.23	0.56078
GO:0050909	sensory perception of taste	72	1	0.83	0.56847
GO:0009063	cellular amino acid catabolic process	72	1	0.83	0.56847
GO:0006400	tRNA modification	73	1	0.85	0.57349
GO:0008299	isoprenoid biosynthetic process	74	1	0.86	0.57844
GO:0006886	intracellular protein transport	498	7	5.77	0.58958
GO:0006355	regulation of transcription, DNA-templat...	1604	18	18.59	0.59095
GO:0016567	protein ubiquitination	78	1	0.9	0.5977
GO:0006812	cation transport	600	10	6.95	0.61205
GO:0006139	nucleobase-containing compound metabolic...	5755	66	66.69	0.61304
GO:0006099	tricarboxylic acid cycle	82	1	0.95	0.61609
GO:0009058	biosynthetic process	4786	46	55.46	0.63857
GO:0007155	cell adhesion	188	2	2.18	0.64297
GO:0006814	sodium ion transport	92	1	1.07	0.65847
GO:0007018	microtubule-based movement	204	2	2.36	0.68665
GO:0006810	transport	3965	58	45.94	0.68836
GO:0007186	G-protein coupled receptor signaling pat...	692	7	8.02	0.69388
GO:0008152	metabolic process	16442	189	190.52	0.70112
GO:0044248	cellular catabolic process	662	6	7.67	0.71199
GO:0009190	cyclic nucleotide biosynthetic process	110	1	1.27	0.72335
GO:0006397	mRNA processing	240	2	2.78	0.73037
GO:0006261	DNA-dependent DNA replication	113	1	1.31	0.7329
GO:0000398	mRNA splicing, via spliceosome	128	1	1.48	0.77594
GO:1901566	organonitrogen compound biosynthetic pro...	1593	14	18.46	0.78898
GO:1902589	single-organism organelle organization	237	3	2.75	0.81103
GO:0016311	dephosphorylation	278	2	3.22	0.83486
GO:0009116	nucleoside metabolic process	161	1	1.87	0.84783
GO:0007017	microtubule-based process	372	3	4.31	0.8602
GO:0015672	monovalent inorganic cation transport	391	4	4.53	0.86105
GO:0006468	protein phosphorylation	1206	11	13.97	0.8734
GO:0007165	signal transduction	2372	23	27.49	0.88098
GO:0035556	intracellular signal transduction	818	8	9.48	0.8862
GO:0006511	ubiquitin-dependent protein catabolic pr...	186	1	2.16	0.88653
GO:0006457	protein folding	197	1	2.28	0.90029
GO:0006313	transposition, DNA-mediated	335	2	3.88	0.9023
GO:0006260	DNA replication	317	2	3.67	0.90841
GO:0016192	vesicle-mediated transport	466	5	5.4	0.91353
GO:1901137	carbohydrate derivative biosynthetic pro...	454	3	5.26	0.93197
GO:0006811	ion transport	1273	16	14.75	0.93321
GO:0006351	transcription, DNA-templated	2004	20	23.22	0.95097
GO:0006464	cellular protein modification process	2168	15	25.12	0.9916
GO:0006281	DNA repair	483	1	5.6	0.99661
GO:0044763	single-organism cellular process	3967	55	45.97	0.99726
GO:0022610	biological adhesion	188	2	2.18	1
GO:0032011	ARF protein signal transduction	18	1	0.21	1
GO:0022613	ribonucleoprotein complex biogenesis	221	3	2.56	1
GO:0023057	negative regulation of signaling	20	1	0.23	1
GO:0007265	Ras protein signal transduction	169	3	1.96	1
GO:0044242	cellular lipid catabolic process	27	1	0.31	1
GO:0007266	Rho protein signal transduction	151	2	1.75	1
GO:0070727	cellular macromolecule localization	520	7	6.03	1
GO:0000270	peptidoglycan metabolic process	108	2	1.25	1
GO:0044249	cellular biosynthetic process	4514	42	52.31	1
GO:0006396	RNA processing	772	5	8.95	1
GO:1901661	quinone metabolic process	50	1	0.58	1
GO:0006399	tRNA metabolic process	423	5	4.9	1
GO:1901663	quinone biosynthetic process	50	1	0.58	1
GO:0071900	regulation of protein serine/threonine k...	18	1	0.21	1
GO:0007010	cytoskeleton organization	224	2	2.6	1
GO:0009451	RNA modification	196	1	2.27	1
GO:0072348	sulfur compound transport	87	2	1.01	1
GO:0009260	ribonucleotide biosynthetic process	225	2	2.61	1
GO:0044237	cellular metabolic process	10342	108	119.84	1
GO:0006807	nitrogen compound metabolic process	7349	82	85.16	1
GO:0044238	primary metabolic process	11988	136	138.91	1
GO:0046434	organophosphate catabolic process	105	3	1.22	1
GO:0005984	disaccharide metabolic process	41	5	0.48	1
GO:0043170	macromolecule metabolic process	9598	95	111.22	1
GO:1902531	regulation of intracellular signal trans...	213	3	2.47	1
GO:0043171	peptide catabolic process	39	1	0.45	1
GO:0019362	pyridine nucleotide metabolic process	198	8	2.29	1
GO:1901657	glycosyl compound metabolic process	161	1	1.87	1
GO:0051603	proteolysis involved in cellular protein...	221	1	2.56	1
GO:0045184	establishment of protein localization	613	10	7.1	1
GO:0072521	purine-containing compound metabolic pro...	495	11	5.74	1
GO:0006605	protein targeting	142	3	1.65	1
GO:0007049	cell cycle	192	2	2.22	1
GO:0072522	purine-containing compound biosynthetic ...	272	3	3.15	1
GO:0050877	neurological system process	470	1	5.45	1
GO:0072524	pyridine-containing compound metabolic p...	216	9	2.5	1
GO:0006790	sulfur compound metabolic process	182	1	2.11	1
GO:0072525	pyridine-containing compound biosyntheti...	53	1	0.61	1
GO:0009259	ribonucleotide metabolic process	421	10	4.88	1
GO:0072527	pyrimidine-containing compound metabolic...	94	1	1.09	1
GO:0006793	phosphorus metabolic process	2487	31	28.82	1
GO:0072528	pyrimidine-containing compound biosynthe...	80	1	0.93	1
GO:0007275	multicellular organism development	95	1	1.1	1
GO:0010556	regulation of macromolecule biosynthetic...	1651	19	19.13	1
GO:0006796	phosphate-containing compound metabolic ...	2479	31	28.73	1
GO:0072511	divalent inorganic cation transport	61	1	0.71	1
GO:0032446	protein modification by small protein co...	103	1	1.19	1
GO:0006366	transcription from RNA polymerase II pro...	257	1	2.98	1
GO:0000003	reproduction	31	1	0.36	1
GO:0008104	protein localization	626	10	7.25	1
GO:0046834	lipid phosphorylation	59	1	0.68	1
GO:0048583	regulation of response to stimulus	260	4	3.01	1
GO:0006595	polyamine metabolic process	20	1	0.23	1
GO:0048585	negative regulation of response to stimu...	20	1	0.23	1
GO:0006352	DNA-templated transcription, initiation	143	1	1.66	1
GO:0006163	purine nucleotide metabolic process	448	10	5.19	1
GO:0006164	purine nucleotide biosynthetic process	243	2	2.82	1
GO:0051169	nuclear transport	51	2	0.59	1
GO:0016051	carbohydrate biosynthetic process	128	4	1.48	1
GO:0006165	nucleoside diphosphate phosphorylation	139	7	1.61	1
GO:0016052	carbohydrate catabolic process	139	7	1.61	1
GO:0016054	organic acid catabolic process	99	2	1.15	1
GO:0033500	carbohydrate homeostasis	16	1	0.19	1
GO:0009889	regulation of biosynthetic process	1651	19	19.13	1
GO:0022607	cellular component assembly	454	1	5.26	1
GO:0015849	organic acid transport	122	2	1.41	1
GO:0060255	regulation of macromolecule metabolic pr...	1803	20	20.89	1
GO:0051156	glucose 6-phosphate metabolic process	41	1	0.48	1
GO:0015833	peptide transport	611	10	7.08	1
GO:0046390	ribose phosphate biosynthetic process	225	2	2.61	1
GO:0042254	ribosome biogenesis	176	2	2.04	1
GO:1901615	organic hydroxy compound metabolic proce...	123	3	1.43	1
GO:0006766	vitamin metabolic process	62	1	0.72	1
GO:0048522	positive regulation of cellular process	112	1	1.3	1
GO:0006767	water-soluble vitamin metabolic process	62	1	0.72	1
GO:0048523	negative regulation of cellular process	189	1	2.19	1
GO:0031323	regulation of cellular metabolic process	1710	20	19.81	1
GO:0045333	cellular respiration	140	1	1.62	1
GO:0046395	carboxylic acid catabolic process	99	2	1.15	1
GO:0031325	positive regulation of cellular metaboli...	70	1	0.81	1
GO:0090662	ATP hydrolysis coupled transmembrane tra...	67	1	0.78	1
GO:0031326	regulation of cellular biosynthetic proc...	1651	19	19.13	1
GO:0051186	cofactor metabolic process	464	9	5.38	1
GO:0051188	cofactor biosynthetic process	284	1	3.29	1
GO:0016070	RNA metabolic process	3161	29	36.63	1
GO:0016071	mRNA metabolic process	322	2	3.73	1
GO:0016072	rRNA metabolic process	122	2	1.41	1
GO:0006996	organelle organization	717	7	8.31	1
GO:0006753	nucleoside phosphate metabolic process	688	15	7.97	1
GO:0006754	ATP biosynthetic process	56	1	0.65	1
GO:0006188	IMP biosynthetic process	31	1	0.36	1
GO:0006757	ATP generation from ADP	118	7	1.37	1
GO:0030203	glycosaminoglycan metabolic process	134	2	1.55	1
GO:0051170	nuclear import	20	1	0.23	1
GO:0019318	hexose metabolic process	133	3	1.54	1
GO:0051171	regulation of nitrogen compound metaboli...	1653	19	19.15	1
GO:0019319	hexose biosynthetic process	25	2	0.29	1
GO:0071822	protein complex subunit organization	249	1	2.89	1
GO:0051174	regulation of phosphorus metabolic proce...	45	1	0.52	1
GO:0048518	positive regulation of biological proces...	113	1	1.31	1
GO:0048519	negative regulation of biological proces...	286	1	3.31	1
GO:0071826	ribonucleoprotein complex subunit organi...	72	1	0.83	1
GO:0051179	localization	4039	58	46.8	1
GO:0043549	regulation of kinase activity	24	1	0.28	1
GO:0048731	system development	27	1	0.31	1
GO:0006310	DNA recombination	511	2	5.92	1
GO:0042886	amide transport	616	10	7.14	1
GO:0052646	alditol phosphate metabolic process	32	2	0.37	1
GO:0032200	telomere organization	64	1	0.74	1
GO:0019725	cellular homeostasis	253	5	2.93	1
GO:0051128	regulation of cellular component organiz...	127	1	1.47	1
GO:0019953	sexual reproduction	16	1	0.19	1
GO:0071840	cellular component organization or bioge...	1190	12	13.79	1
GO:0046364	monosaccharide biosynthetic process	25	2	0.29	1
GO:0055082	cellular chemical homeostasis	70	1	0.81	1
GO:0042440	pigment metabolic process	47	1	0.54	1
GO:0055086	nucleobase-containing small molecule met...	805	16	9.33	1
GO:0006720	isoprenoid metabolic process	76	1	0.88	1
GO:0051726	regulation of cell cycle	102	1	1.18	1
GO:0016042	lipid catabolic process	34	1	0.39	1
GO:0016043	cellular component organization	1036	10	12	1
GO:0033013	tetrapyrrole metabolic process	80	1	0.93	1
GO:0080090	regulation of primary metabolic process	1707	20	19.78	1
GO:0046351	disaccharide biosynthetic process	24	2	0.28	1
GO:0006725	cellular aromatic compound metabolic pro...	5975	70	69.24	1
GO:0097659	nucleic acid-templated transcription	2004	20	23.22	1
GO:0042219	cellular modified amino acid catabolic p...	52	1	0.6	1
GO:0044765	single-organism transport	804	14	9.32	1
GO:0006575	cellular modified amino acid metabolic p...	94	1	1.09	1
GO:0006576	cellular biogenic amine metabolic proces...	38	1	0.44	1
GO:0044767	single-organism developmental process	105	1	1.22	1
GO:0051338	regulation of transferase activity	24	1	0.28	1
GO:0006950	response to stress	708	5	8.2	1
GO:0032196	transposition	335	2	3.88	1
GO:0006144	purine nucleobase metabolic process	43	1	0.5	1
GO:0060249	anatomical structure homeostasis	64	1	0.74	1
GO:0051716	cellular response to stimulus	2871	24	33.27	1
GO:0043933	macromolecular complex subunit organizat...	391	2	4.53	1
GO:0050790	regulation of catalytic activity	88	1	1.02	1
GO:1901605	alpha-amino acid metabolic process	182	1	2.11	1
GO:0050794	regulation of cellular process	4302	47	49.85	1
GO:0009201	ribonucleoside triphosphate biosynthetic...	79	1	0.92	1
GO:0042816	vitamin B6 metabolic process	11	1	0.13	1
GO:0009205	purine ribonucleoside triphosphate metab...	267	9	3.09	1
GO:0042819	vitamin B6 biosynthetic process	11	1	0.13	1
GO:0009206	purine ribonucleoside triphosphate biosy...	77	1	0.89	1
GO:1901360	organic cyclic compound metabolic proces...	6022	70	69.78	1
GO:2001141	regulation of RNA biosynthetic process	1604	18	18.59	1

## Sheet: Workers
GO.ID	Term	Annotated	Significant	Expected	Fisher
GO:0055114	oxidation-reduction process	2875	54	19.21	1.5e-13
GO:0009166	nucleotide catabolic process	51	3	0.34	0.0048
GO:0006101	citrate metabolic process	84	2	0.56	0.0133
GO:0051056	regulation of small GTPase mediated signaling pathway	200	4	1.34	0.0214
GO:0006629	lipid metabolic process	693	8	4.63	0.0242
GO:0015074	DNA integration	550	8	3.67	0.0318
GO:0070588	calcium ion transmembrane transport	42	2	0.28	0.0321
GO:0006793	phosphorus metabolic process	2487	8	16.61	0.0488
GO:0019441	tryptophan catabolic process to kynureni...	10	1	0.07	0.0648
GO:0003333	amino acid transmembrane transport	68	2	0.45	0.0759
GO:0008152	metabolic process	16442	122	109.84	0.0848
GO:0006811	ion transport	1273	12	8.5	0.1094
GO:0006508	proteolysis	1775	16	11.86	0.1363
GO:0055085	transmembrane transport	1589	16	10.62	0.1402
GO:0046855	inositol phosphate dephosphorylation	25	1	0.17	0.1544
GO:0006730	one-carbon metabolic process	26	1	0.17	0.16
GO:0009058	biosynthetic process	4786	12	31.97	0.1639
GO:0009072	aromatic amino acid family metabolic pro...	59	2	0.39	0.1923
GO:0046856	phosphatidylinositol dephosphorylation	32	1	0.21	0.1932
GO:0035023	regulation of Rho protein signal transdu...	148	2	0.99	0.26
GO:0006744	ubiquinone biosynthetic process	47	1	0.31	0.2705
GO:0009116	nucleoside metabolic process	161	2	1.08	0.2922
GO:0006414	translational elongation	53	1	0.35	0.2993
GO:0006614	SRP-dependent cotranslational protein ta...	56	1	0.37	0.3133
GO:0046854	phosphatidylinositol phosphorylation	59	1	0.39	0.327
GO:0006470	protein dephosphorylation	188	2	1.26	0.3581
GO:0008299	isoprenoid biosynthetic process	74	1	0.49	0.3915
GO:0006099	tricarboxylic acid cycle	82	1	0.55	0.4234
GO:0044272	sulfur compound biosynthetic process	84	1	0.56	0.4311
GO:0006270	DNA replication initiation	86	1	0.57	0.4387
GO:0008272	sulfate transport	87	1	0.58	0.4424
GO:0006814	sodium ion transport	92	1	0.61	0.4609
GO:1901576	organic substance biosynthetic process	4537	9	30.31	0.4898
GO:0006486	protein glycosylation	104	1	0.69	0.5027
GO:0009253	peptidoglycan catabolic process	105	1	0.7	0.506
GO:0006810	transport	3965	29	26.49	0.5268
GO:0006869	lipid transport	127	1	0.85	0.5741
GO:0009108	coenzyme biosynthetic process	190	2	1.27	0.6083
GO:0006886	intracellular protein transport	498	3	3.33	0.6899
GO:0006310	DNA recombination	511	2	3.41	0.6968
GO:0045454	cell redox homeostasis	181	1	1.21	0.7041
GO:0006457	protein folding	197	1	1.32	0.7344
GO:0030001	metal ion transport	385	4	2.57	0.7863
GO:0005975	carbohydrate metabolic process	1063	4	7.1	0.798
GO:0019752	carboxylic acid metabolic process	934	5	6.24	0.8067
GO:0006281	DNA repair	483	2	3.23	0.836
GO:0007186	G-protein coupled receptor signaling pat...	692	3	4.62	0.8447
GO:0006313	transposition, DNA-mediated	335	1	2.24	0.8958
GO:0007608	sensory perception of smell	391	1	2.61	0.9288
GO:0016192	vesicle-mediated transport	466	1	3.11	0.9573
GO:0006396	RNA processing	772	1	5.16	0.9948
GO:0007165	signal transduction	2372	8	15.85	0.9976
GO:0006355	regulation of transcription, DNA-templat...	1604	3	10.72	0.9988
GO:0072657	protein localization to membrane	65	1	0.43	1
GO:0019438	aromatic compound biosynthetic process	2600	3	17.37	1
GO:0015672	monovalent inorganic cation transport	391	1	2.61	1
GO:0019439	aromatic compound catabolic process	208	4	1.39	1
GO:0032196	transposition	335	1	2.24	1
GO:0046907	intracellular transport	544	3	3.63	1
GO:0019725	cellular homeostasis	253	1	1.69	1
GO:0019219	regulation of nucleobase-containing comp...	1622	3	10.84	1
GO:0050794	regulation of cellular process	4302	12	28.74	1
GO:0043412	macromolecule modification	2378	3	15.89	1
GO:0043413	macromolecule glycosylation	104	1	0.69	1
GO:0071545	inositol phosphate catabolic process	25	1	0.17	1
GO:0044260	cellular macromolecule metabolic process	7767	20	51.89	1
GO:0006022	aminoglycan metabolic process	305	1	2.04	1
GO:0044262	cellular carbohydrate metabolic process	179	1	1.2	1
GO:1901615	organic hydroxy compound metabolic proce...	123	1	0.82	1
GO:1901616	organic hydroxy compound catabolic proce...	36	1	0.24	1
GO:1902578	single-organism localization	816	4	5.45	1
GO:0006026	aminoglycan catabolic process	105	1	0.7	1
GO:0034654	nucleobase-containing compound biosynthe...	2446	3	16.34	1
GO:0006027	glycosaminoglycan catabolic process	105	1	0.7	1
GO:0006351	transcription, DNA-templated	2004	3	13.39	1
GO:0044267	cellular protein metabolic process	3194	4	21.34	1
GO:0034655	nucleobase-containing compound catabolic...	166	3	1.11	1
GO:0006807	nitrogen compound metabolic process	7349	24	49.09	1
GO:0015849	organic acid transport	122	2	0.82	1
GO:0006464	cellular protein modification process	2168	3	14.48	1
GO:0051716	cellular response to stimulus	2871	10	19.18	1
GO:0006790	sulfur compound metabolic process	182	1	1.22	1
GO:0031323	regulation of cellular metabolic process	1710	3	11.42	1
GO:0050896	response to stimulus	3131	10	20.92	1
GO:0046434	organophosphate catabolic process	105	4	0.7	1
GO:0031326	regulation of cellular biosynthetic proc...	1651	3	11.03	1
GO:0010556	regulation of macromolecule biosynthetic...	1651	3	11.03	1
GO:0015833	peptide transport	611	3	4.08	1
GO:0006796	phosphate-containing compound metabolic ...	2479	7	16.56	1
GO:0044763	single-organism cellular process	3967	17	26.5	1
GO:0044255	cellular lipid metabolic process	441	3	2.95	1
GO:0044765	single-organism transport	804	4	5.37	1
GO:0071702	organic substance transport	872	6	5.83	1
GO:0051234	establishment of localization	3974	29	26.55	1
GO:0071704	organic substance metabolic process	12760	58	85.24	1
GO:0015980	energy derivation by oxidation of organi...	178	1	1.19	1
GO:0042402	cellular biogenic amine catabolic proces...	17	1	0.11	1
GO:0046218	indolalkylamine catabolic process	17	1	0.11	1
GO:0090304	nucleic acid metabolic process	4842	16	32.35	1
GO:0071705	nitrogen compound transport	728	5	4.86	1
GO:0032501	multicellular organismal process	573	1	3.83	1
GO:0072511	divalent inorganic cation transport	61	2	0.41	1
GO:1901360	organic cyclic compound metabolic proces...	6022	22	40.23	1
GO:1901361	organic cyclic compound catabolic proces...	212	4	1.42	1
GO:0043436	oxoacid metabolic process	944	5	6.31	1
GO:1901362	organic cyclic compound biosynthetic pro...	2705	3	18.07	1
GO:0010876	lipid localization	141	1	0.94	1
GO:0044699	single-organism process	9416	87	62.9	1
GO:0044281	small molecule metabolic process	1985	12	13.26	1
GO:0044282	small molecule catabolic process	168	2	1.12	1
GO:0044283	small molecule biosynthetic process	298	1	1.99	1
GO:2001141	regulation of RNA biosynthetic process	1604	3	10.72	1
GO:1901292	nucleoside phosphate catabolic process	54	3	0.36	1
GO:0097659	nucleic acid-templated transcription	2004	3	13.39	1
GO:0030203	glycosaminoglycan metabolic process	134	1	0.9	1
GO:0006605	protein targeting	142	1	0.95	1
GO:0006260	DNA replication	317	1	2.12	1
GO:0070727	cellular macromolecule localization	520	3	3.47	1
GO:0006261	DNA-dependent DNA replication	113	1	0.75	1
GO:0046578	regulation of Ras protein signal transdu...	166	2	1.11	1
GO:0044270	cellular nitrogen compound catabolic pro...	200	4	1.34	1
GO:0044271	cellular nitrogen compound biosynthetic ...	3578	4	23.9	1
GO:1903825	organic acid transmembrane transport	68	2	0.45	1
GO:0008104	protein localization	626	3	4.18	1
GO:0033365	protein localization to organelle	138	1	0.92	1
GO:0008610	lipid biosynthetic process	239	1	1.6	1
GO:0009310	amine catabolic process	17	1	0.11	1
GO:1902531	regulation of intracellular signal trans...	213	4	1.42	1
GO:0098660	inorganic ion transmembrane transport	235	2	1.57	1
GO:0098662	inorganic cation transmembrane transport	235	2	1.57	1
GO:0016054	organic acid catabolic process	99	1	0.66	1
GO:0034613	cellular protein localization	520	3	3.47	1
GO:0006259	DNA metabolic process	1733	12	11.58	1
GO:0042537	benzene-containing compound metabolic pr...	13	1	0.09	1
GO:0051641	cellular localization	573	3	3.83	1
GO:0046395	carboxylic acid catabolic process	99	1	0.66	1
GO:0019538	protein metabolic process	4740	20	31.67	1
GO:0050789	regulation of biological process	4412	12	29.47	1
GO:0006753	nucleoside phosphate metabolic process	688	3	4.6	1
GO:0034641	cellular nitrogen compound metabolic pro...	6704	22	44.79	1
GO:1901605	alpha-amino acid metabolic process	182	1	1.22	1
GO:1901606	alpha-amino acid catabolic process	41	1	0.27	1
GO:0044723	single-organism carbohydrate metabolic p...	431	1	2.88	1
GO:0098655	cation transmembrane transport	237	2	1.58	1
GO:0006865	amino acid transport	78	2	0.52	1
GO:0098656	anion transmembrane transport	72	2	0.48	1
GO:0034645	cellular macromolecule biosynthetic proc...	3370	6	22.51	1
GO:0051649	establishment of localization in cell	546	3	3.65	1
GO:0007600	sensory perception	470	1	3.14	1
GO:0046834	lipid phosphorylation	59	1	0.39	1
GO:0006412	translation	851	1	5.69	1
GO:0065007	biological regulation	4618	12	30.85	1
GO:0065008	regulation of biological quality	431	1	2.88	1
GO:0046838	phosphorylated carbohydrate dephosphoryl...	25	1	0.17	1
GO:0072350	tricarboxylic acid metabolic process	90	2	0.6	1
GO:0007606	sensory perception of chemical stimulus	463	1	3.09	1
GO:0046839	phospholipid dephosphorylation	32	1	0.21	1
GO:0007154	cell communication	2394	8	15.99	1
GO:0016070	RNA metabolic process	3161	4	21.12	1
GO:0019637	organophosphate metabolic process	1030	5	6.88	1
GO:0044710	single-organism metabolic process	5509	74	36.8	1
GO:0007264	small GTPase mediated signal transductio...	365	4	2.44	1
