# Supplementary material for: Comparative analyses of caste, sex, and developmental stage‐specific transcriptomes in two Temnothorax ants
Source: Ecol Evol. 2020 Mar 30;10(10):4193–203. doi: 10.1002/ece3.6187 (PMC7246193; doi:10.1002/ece3.6187)
Supplement: Supplementary file 4 — Enriched GO terms in uniquely overexpressed genes in different developmental stages, castes and sexes from intraspecific comparison of T. longispinosus [file ECE3-10-4193-s004.xlsx]

## Sheet: Larvae
GO.ID	Term	Annotated	Significant	Expected	Fisher
GO:0006412	translation	761	71	22.19	4.7e-25
GO:0006030	chitin metabolic process	160	26	4.66	1.1e-12
GO:0005975	carbohydrate metabolic process	904	52	26.36	5e-08
GO:0006952	defense response	20	7	0.58	9.6e-07
GO:0009253	peptidoglycan catabolic process	47	8	1.37	5.8e-05
GO:0006013	mannose metabolic process	36	6	1.05	0.00055
GO:0006508	proteolysis	1804	73	52.59	0.0006
GO:0055085	transmembrane transport	1672	62	48.75	0.00272
GO:0008152	metabolic process	14616	474	426.12	0.00318
GO:0017148	negative regulation of translation	12	3	0.35	0.00446
GO:0035999	tetrahydrofolate interconversion	12	3	0.35	0.00446
GO:0006545	glycine biosynthetic process	16	3	0.47	0.0104
GO:0071704	organic substance metabolic process	11356	372	331.08	0.0125
GO:0009435	NAD biosynthetic process	20	3	0.58	0.01943
GO:0051603	proteolysis involved in cellular protein catabolic process	362	11	10.55	0.02535
GO:0009063	cellular amino acid catabolic process	39	3	1.14	0.02666
GO:0045454	cell redox homeostasis	170	10	4.96	0.02768
GO:0006897	endocytosis	11	2	0.32	0.03921
GO:0016567	protein ubiquitination	86	6	2.51	0.03972
GO:0006879	cellular iron ion homeostasis	12	2	0.35	0.04616
GO:0006629	lipid metabolic process	691	20	20.15	0.06041
GO:0044281	small molecule metabolic process	1652	51	48.16	0.06103
GO:0006487	protein N-linked glycosylation	14	2	0.41	0.06127
GO:0007015	actin filament organization	66	5	1.92	0.06528
GO:0034314	Arp2/3 complex-mediated actin nucleation	15	2	0.44	0.06936
GO:0071897	DNA biosynthetic process	15	2	0.44	0.06936
GO:0006825	copper ion transport	20	3	0.58	0.08475
GO:0035434	copper ion transmembrane transport	17	2	0.5	0.08651
GO:0009166	nucleotide catabolic process	37	3	1.08	0.09244
GO:0006635	fatty acid beta-oxidation	19	2	0.55	0.10476
GO:0046128	purine ribonucleoside metabolic process	57	4	1.66	0.11138
GO:0044707	single-multicellular organism process	101	5	2.94	0.11143
GO:0006429	leucyl-tRNA aminoacylation	20	2	0.58	0.11424
GO:0006207	'de novo' pyrimidine nucleobase biosynth...	20	2	0.58	0.11424
GO:0006955	immune response	21	2	0.61	0.12393
GO:0044273	sulfur compound catabolic process	28	3	0.82	0.13726
GO:0006751	glutathione catabolic process	23	2	0.67	0.14385
GO:0009100	glycoprotein metabolic process	136	4	3.96	0.16287
GO:0006164	purine nucleotide biosynthetic process	217	4	6.33	0.17635
GO:1901136	carbohydrate derivative catabolic proces...	75	10	2.19	0.18245
GO:0006665	sphingolipid metabolic process	27	2	0.79	0.18538
GO:0045892	negative regulation of transcription, DN...	29	2	0.85	0.20673
GO:0046855	inositol phosphate dephosphorylation	29	2	0.85	0.20673
GO:0016042	lipid catabolic process	28	3	0.82	0.21039
GO:0034654	nucleobase-containing compound biosynthe...	2032	45	59.24	0.21567
GO:0006915	apoptotic process	31	2	0.9	0.22832
GO:0007034	vacuolar transport	31	2	0.9	0.22832
GO:0006066	alcohol metabolic process	76	3	2.22	0.23381
GO:0032324	molybdopterin cofactor biosynthetic proc...	32	2	0.93	0.23917
GO:0008202	steroid metabolic process	10	1	0.29	0.25617
GO:0006529	asparagine biosynthetic process	10	1	0.29	0.25617
GO:0006085	acetyl-CoA biosynthetic process	10	1	0.29	0.25617
GO:0046836	glycolipid transport	10	1	0.29	0.25617
GO:0034655	nucleobase-containing compound catabolic...	153	5	4.46	0.25623
GO:0043603	cellular amide metabolic process	863	79	25.16	0.25708
GO:0006979	response to oxidative stress	123	5	3.59	0.28945
GO:0043173	nucleotide salvage	12	1	0.35	0.29893
GO:0030488	tRNA methylation	12	1	0.35	0.29893
GO:0043101	purine-containing compound salvage	12	1	0.35	0.29893
GO:0044265	cellular macromolecule catabolic process	478	13	13.94	0.29957
GO:0016575	histone deacetylation	13	1	0.38	0.31938
GO:0006413	translational initiation	99	4	2.89	0.32684
GO:0030163	protein catabolic process	403	13	11.75	0.33646
GO:0007219	Notch signaling pathway	14	1	0.41	0.33923
GO:0006228	UTP biosynthetic process	14	1	0.41	0.33923
GO:0048731	system development	14	1	0.41	0.33923
GO:0006183	GTP biosynthetic process	14	1	0.41	0.33923
GO:0009408	response to heat	14	1	0.41	0.33923
GO:0006888	ER to Golgi vesicle-mediated transport	14	1	0.41	0.33923
GO:0006414	translational elongation	79	3	2.3	0.35811
GO:0051103	DNA ligation involved in DNA repair	15	1	0.44	0.35851
GO:0050912	detection of chemical stimulus involved ...	16	1	0.47	0.37722
GO:0006465	signal peptide processing	16	1	0.47	0.37722
GO:0006779	porphyrin-containing compound biosynthet...	16	1	0.47	0.37722
GO:0006561	proline biosynthetic process	17	1	0.5	0.39539
GO:0009968	negative regulation of signal transducti...	17	1	0.5	0.39539
GO:0009790	embryo development	17	1	0.5	0.39539
GO:0006241	CTP biosynthetic process	18	1	0.52	0.41303
GO:0051239	regulation of multicellular organismal p...	19	1	0.55	0.43016
GO:0048584	positive regulation of response to stimu...	19	1	0.55	0.43016
GO:0006310	DNA recombination	414	8	12.07	0.45127
GO:0007166	cell surface receptor signaling pathway	266	9	7.76	0.45284
GO:0006418	tRNA aminoacylation for protein translat...	206	8	6.01	0.45705
GO:0007059	chromosome segregation	21	1	0.61	0.46293
GO:0044801	single-organism membrane fusion	21	1	0.61	0.46293
GO:0048284	organelle fusion	21	1	0.61	0.46293
GO:0006072	glycerol-3-phosphate metabolic process	22	1	0.64	0.4786
GO:0006000	fructose metabolic process	22	1	0.64	0.4786
GO:0055114	oxidation-reduction process	2411	72	70.29	0.4978
GO:0006357	regulation of transcription from RNA pol...	92	3	2.68	0.50483
GO:0006810	transport	3822	104	111.43	0.50493
GO:0006730	one-carbon metabolic process	37	4	1.08	0.52146
GO:0006482	protein demethylation	25	1	0.73	0.52294
GO:0009225	nucleotide-sugar metabolic process	25	1	0.73	0.52294
GO:0006777	Mo-molybdopterin cofactor biosynthetic p...	25	1	0.73	0.52294
GO:0009116	nucleoside metabolic process	122	6	3.56	0.52372
GO:0006821	chloride transport	26	1	0.76	0.53686
GO:0016226	iron-sulfur cluster assembly	29	1	0.85	0.57625
GO:0007275	multicellular organism development	97	4	2.83	0.57637
GO:1901606	alpha-amino acid catabolic process	30	1	0.87	0.58862
GO:0032259	methylation	137	2	3.99	0.58984
GO:0006614	SRP-dependent cotranslational protein ta...	31	1	0.9	0.60063
GO:0000079	regulation of cyclin-dependent protein s...	31	1	0.9	0.60063
GO:0019752	carboxylic acid metabolic process	760	23	22.16	0.63146
GO:0043161	proteasome-mediated ubiquitin-dependent ...	34	1	0.99	0.6346
GO:0045901	positive regulation of translational elo...	35	1	1.02	0.64527
GO:0045905	positive regulation of translational ter...	35	1	1.02	0.64527
GO:0006452	translational frameshifting	35	1	1.02	0.64527
GO:0000413	protein peptidyl-prolyl isomerization	37	1	1.08	0.66568
GO:0006270	DNA replication initiation	81	2	2.36	0.68811
GO:0046854	phosphatidylinositol phosphorylation	82	2	2.39	0.69458
GO:0071805	potassium ion transmembrane transport	41	1	1.2	0.70306
GO:0000723	telomere maintenance	42	1	1.22	0.71173
GO:0008272	sulfate transport	86	2	2.51	0.71933
GO:1901137	carbohydrate derivative biosynthetic pro...	374	6	10.9	0.7228
GO:0030001	metal ion transport	475	9	13.85	0.72908
GO:0006886	intracellular protein transport	409	10	11.92	0.7352
GO:0051260	protein homooligomerization	45	1	1.31	0.73626
GO:0006188	IMP biosynthetic process	45	1	1.31	0.73626
GO:0006139	nucleobase-containing compound metabolic...	4810	89	140.23	0.73823
GO:0006351	transcription, DNA-templated	1616	35	47.11	0.75909
GO:0042254	ribosome biogenesis	94	2	2.74	0.76379
GO:0000184	nuclear-transcribed mRNA catabolic proce...	49	1	1.43	0.76576
GO:0009072	aromatic amino acid family metabolic pro...	49	1	1.43	0.76576
GO:0043087	regulation of GTPase activity	50	1	1.46	0.7726
GO:0006820	anion transport	302	5	8.8	0.78101
GO:0006801	superoxide metabolic process	52	1	1.52	0.7857
GO:0006511	ubiquitin-dependent protein catabolic pr...	340	8	9.91	0.79187
GO:0006605	protein targeting	84	2	2.45	0.79191
GO:0005991	trehalose metabolic process	53	1	1.55	0.79196
GO:0003333	amino acid transmembrane transport	54	1	1.57	0.79804
GO:0006144	purine nucleobase metabolic process	58	1	1.69	0.82064
GO:0006367	transcription initiation from RNA polyme...	59	1	1.72	0.82588
GO:0035023	regulation of Rho protein signal transdu...	154	3	4.49	0.83039
GO:0006101	citrate metabolic process	63	1	1.84	0.84537
GO:0016311	dephosphorylation	260	5	7.58	0.84617
GO:0007608	sensory perception of smell	336	7	9.8	0.86224
GO:0006836	neurotransmitter transport	119	2	3.47	0.86547
GO:0006260	DNA replication	276	5	8.05	0.87951
GO:0006520	cellular amino acid metabolic process	469	18	13.67	0.88288
GO:0046488	phosphatidylinositol metabolic process	156	3	4.55	0.88859
GO:0007010	cytoskeleton organization	202	6	5.89	0.89437
GO:0018193	peptidyl-amino acid modification	113	2	3.29	0.8949
GO:0051056	regulation of small GTPase mediated sign...	270	4	7.87	0.89587
GO:0006950	response to stress	675	20	19.68	0.90035
GO:0015991	ATP hydrolysis coupled proton transport	78	1	2.27	0.90093
GO:0007018	microtubule-based movement	182	3	5.31	0.90319
GO:0015031	protein transport	490	11	14.29	0.91005
GO:0016310	phosphorylation	1520	18	44.31	0.91019
GO:0048193	Golgi vesicle transport	98	2	2.86	0.91691
GO:0043401	steroid hormone mediated signaling pathw...	94	1	2.74	0.93841
GO:0016052	carbohydrate catabolic process	100	1	2.92	0.94847
GO:0016192	vesicle-mediated transport	373	8	10.87	0.95105
GO:0006165	nucleoside diphosphate phosphorylation	102	1	2.97	0.95144
GO:0006470	protein dephosphorylation	168	2	4.9	0.95859
GO:0006486	protein glycosylation	130	3	3.79	0.9677
GO:0006812	cation transport	723	11	21.08	0.96933
GO:0070838	divalent metal ion transport	122	1	3.56	0.97321
GO:0000398	mRNA splicing, via spliceosome	125	1	3.64	0.9755
GO:1902589	single-organism organelle organization	220	6	6.41	0.9759
GO:0006355	regulation of transcription, DNA-templat...	1344	30	39.18	0.97875
GO:0007165	signal transduction	2392	33	69.74	0.97997
GO:0006457	protein folding	200	2	5.83	0.9815
GO:0016579	protein deubiquitination	201	2	5.86	0.98197
GO:0006313	transposition, DNA-mediated	264	3	7.7	0.98414
GO:0015074	DNA integration	471	7	13.73	0.98517
GO:0007264	small GTPase mediated signal transductio...	478	6	13.94	0.98542
GO:0006811	ion transport	1449	22	42.24	0.98784
GO:0006464	cellular protein modification process	2229	32	64.99	0.9888
GO:0006281	DNA repair	404	6	11.78	0.9893
GO:0006813	potassium ion transport	204	2	5.95	0.99211
GO:0006396	RNA processing	570	3	16.62	0.99269
GO:0009058	biosynthetic process	4027	137	117.4	0.99429
GO:0007186	G-protein coupled receptor signaling pat...	635	9	18.51	0.9957
GO:0035556	intracellular signal transduction	956	9	27.87	0.9999
GO:0006468	protein phosphorylation	1258	14	36.68	1
GO:0045934	negative regulation of nucleobase-contai...	31	2	0.9	1
GO:0000041	transition metal ion transport	22	3	0.64	1
GO:0048522	positive regulation of cellular process	126	3	3.67	1
GO:0048523	negative regulation of cellular process	127	6	3.7	1
GO:0009112	nucleobase metabolic process	78	3	2.27	1
GO:0034660	ncRNA metabolic process	378	9	11.02	1
GO:0043038	amino acid activation	210	8	6.12	1
GO:0071396	cellular response to lipid	94	1	2.74	1
GO:0009117	nucleotide metabolic process	615	12	17.93	1
GO:0006261	DNA-dependent DNA replication	105	2	3.06	1
GO:0043039	tRNA aminoacylation	210	8	6.12	1
GO:0009119	ribonucleoside metabolic process	62	4	1.81	1
GO:0046907	intracellular transport	464	10	13.53	1
GO:0031163	metallo-sulfur cluster assembly	29	1	0.85	1
GO:0006266	DNA ligation	15	1	0.44	1
GO:0044699	single-organism process	8537	203	248.89	1
GO:0006818	hydrogen transport	127	1	3.7	1
GO:0046434	organophosphate catabolic process	84	5	2.45	1
GO:0016043	cellular component organization	934	12	27.23	1
GO:0009141	nucleoside triphosphate metabolic proces...	244	3	7.11	1
GO:1901264	carbohydrate derivative transport	13	1	0.38	1
GO:0009142	nucleoside triphosphate biosynthetic pro...	65	1	1.9	1
GO:0010467	gene expression	3069	111	89.47	1
GO:0005996	monosaccharide metabolic process	116	7	3.38	1
GO:0009144	purine nucleoside triphosphate metabolic...	230	3	6.71	1
GO:0010468	regulation of gene expression	1491	35	43.47	1
GO:0048518	positive regulation of biological proces...	129	4	3.76	1
GO:0009145	purine nucleoside triphosphate biosynthe...	61	1	1.78	1
GO:0048519	negative regulation of biological proces...	217	7	6.33	1
GO:0008214	protein dealkylation	25	1	0.73	1
GO:0009147	pyrimidine nucleoside triphosphate metab...	26	1	0.76	1
GO:0033365	protein localization to organelle	84	1	2.45	1
GO:1901605	alpha-amino acid metabolic process	138	6	4.02	1
GO:0009148	pyrimidine nucleoside triphosphate biosy...	18	1	0.52	1
GO:1901607	alpha-amino acid biosynthetic process	88	5	2.57	1
GO:0008219	cell death	31	2	0.9	1
GO:0072350	tricarboxylic acid metabolic process	65	1	1.9	1
GO:0006259	DNA metabolic process	1490	22	43.44	1
GO:0048545	response to steroid hormone	94	1	2.74	1
GO:0044700	single organism signaling	2416	33	70.44	1
GO:0009132	nucleoside diphosphate metabolic process	109	1	3.18	1
GO:2000112	regulation of cellular macromolecule bio...	1406	34	40.99	1
GO:0043170	macromolecule metabolic process	8631	271	251.63	1
GO:2000113	negative regulation of cellular macromol...	43	5	1.25	1
GO:0043171	peptide catabolic process	23	2	0.67	1
GO:0070271	protein complex biogenesis	196	3	5.71	1
GO:0001932	regulation of protein phosphorylation	56	1	1.63	1
GO:0052646	alditol phosphate metabolic process	22	1	0.64	1
GO:0031399	regulation of protein modification proce...	65	1	1.9	1
GO:0060249	anatomical structure homeostasis	42	1	1.22	1
GO:0009890	negative regulation of biosynthetic proc...	43	5	1.25	1
GO:0030258	lipid modification	128	4	3.73	1
GO:0070988	demethylation	25	1	0.73	1
GO:0009891	positive regulation of biosynthetic proc...	66	1	1.92	1
GO:0009892	negative regulation of metabolic process	139	6	4.05	1
GO:0019438	aromatic compound biosynthetic process	2114	46	61.63	1
GO:0009893	positive regulation of metabolic process	89	1	2.59	1
GO:0019439	aromatic compound catabolic process	170	5	4.96	1
GO:0071702	organic substance transport	774	13	22.57	1
GO:0015711	organic anion transport	125	1	3.64	1
GO:0046578	regulation of Ras protein signal transdu...	194	3	5.66	1
GO:0071705	nitrogen compound transport	633	12	18.45	1
GO:0072657	protein localization to membrane	39	1	1.14	1
GO:0070972	protein localization to endoplasmic reti...	32	1	0.93	1
GO:0090150	establishment of protein localization to...	39	1	1.14	1
GO:0018130	heterocycle biosynthetic process	2211	51	64.46	1
GO:0030832	regulation of actin filament length	34	2	0.99	1
GO:0030833	regulation of actin filament polymerizat...	34	2	0.99	1
GO:0030838	positive regulation of actin filament po...	23	2	0.67	1
GO:0006220	pyrimidine nucleotide metabolic process	42	1	1.22	1
GO:0006221	pyrimidine nucleotide biosynthetic proce...	33	1	0.96	1
GO:0034622	cellular macromolecular complex assembly	263	2	7.67	1
GO:0046051	UTP metabolic process	14	1	0.41	1
GO:0051336	regulation of hydrolase activity	62	1	1.81	1
GO:0051641	cellular localization	514	10	14.99	1
GO:0051338	regulation of transferase activity	36	1	1.05	1
GO:0099131	ATP hydrolysis coupled ion transmembrane...	78	1	2.27	1
GO:0009311	oligosaccharide metabolic process	70	1	2.04	1
GO:0099132	ATP hydrolysis coupled cation transmembr...	78	1	2.27	1
GO:0006974	cellular response to DNA damage stimulus	419	6	12.22	1
GO:0009101	glycoprotein biosynthetic process	130	3	3.79	1
GO:0051649	establishment of localization in cell	475	10	13.85	1
GO:0071383	cellular response to steroid hormone sti...	94	1	2.74	1
GO:0050906	detection of stimulus involved in sensor...	16	1	0.47	1
GO:0050907	detection of chemical stimulus involved ...	16	1	0.47	1
GO:0006461	protein complex assembly	196	3	5.71	1
GO:0072329	monocarboxylic acid catabolic process	22	2	0.64	1
GO:0050909	sensory perception of taste	81	1	2.36	1
GO:0009108	coenzyme biosynthetic process	175	5	5.1	1
GO:0034613	cellular protein localization	443	10	12.92	1
GO:0006213	pyrimidine nucleoside metabolic process	19	1	0.55	1
GO:0009628	response to abiotic stimulus	28	1	0.82	1
GO:0006807	nitrogen compound metabolic process	6090	201	177.55	1
GO:0005984	disaccharide metabolic process	53	1	1.55	1
GO:0006928	movement of cell or subcellular componen...	201	3	5.86	1
GO:0034641	cellular nitrogen compound metabolic pro...	5572	161	162.45	1
GO:0050790	regulation of catalytic activity	116	2	3.38	1
GO:0034645	cellular macromolecule biosynthetic proc...	2839	116	82.77	1
GO:0050794	regulation of cellular process	4030	79	117.49	1
GO:0022613	ribonucleoprotein complex biogenesis	140	2	4.08	1
GO:0015698	inorganic anion transport	120	3	3.5	1
GO:0072348	sulfur compound transport	86	2	2.51	1
GO:0065003	macromolecular complex assembly	325	3	9.48	1
GO:0072330	monocarboxylic acid biosynthetic process	32	1	0.93	1
GO:0065007	biological regulation	4312	84	125.71	1
GO:0019751	polyol metabolic process	67	2	1.95	1
GO:0065008	regulation of biological quality	373	15	10.87	1
GO:0071310	cellular response to organic substance	135	1	3.94	1
GO:0065009	regulation of molecular function	120	2	3.5	1
GO:0000375	RNA splicing, via transesterification re...	125	1	3.64	1
GO:0000377	RNA splicing, via transesterification re...	125	1	3.64	1
GO:0010556	regulation of macromolecule biosynthetic...	1406	34	40.99	1
GO:0010557	positive regulation of macromolecule bio...	66	1	1.92	1
GO:0010558	negative regulation of macromolecule bio...	43	5	1.25	1
GO:0006476	protein deacetylation	13	1	0.38	1
GO:0009889	regulation of biosynthetic process	1406	34	40.99	1
GO:0051604	protein maturation	34	1	0.99	1
GO:0051606	detection of stimulus	30	1	0.87	1
GO:0090662	ATP hydrolysis coupled transmembrane tra...	78	1	2.27	1
GO:0046040	IMP metabolic process	45	1	1.31	1
GO:0051252	regulation of RNA metabolic process	1349	30	39.33	1
GO:0019538	protein metabolic process	4682	176	136.5	1
GO:0043623	cellular protein complex assembly	134	2	3.91	1
GO:0051253	negative regulation of RNA metabolic pro...	29	2	0.85	1
GO:0031323	regulation of cellular metabolic process	1475	35	43	1
GO:0043624	cellular protein complex disassembly	56	1	1.63	1
GO:0031324	negative regulation of cellular metaboli...	49	5	1.43	1
GO:0031325	positive regulation of cellular metaboli...	89	1	2.59	1
GO:0071616	acyl-CoA biosynthetic process	10	1	0.29	1
GO:0031326	regulation of cellular biosynthetic proc...	1406	34	40.99	1
GO:0031327	negative regulation of cellular biosynth...	43	5	1.25	1
GO:0051258	protein polymerization	70	2	2.04	1
GO:0031328	positive regulation of cellular biosynth...	66	1	1.92	1
GO:0051259	protein oligomerization	59	1	1.72	1
GO:0046164	alcohol catabolic process	36	2	1.05	1
GO:0001510	RNA methylation	23	1	0.67	1
GO:1902903	regulation of supramolecular fiber organ...	34	2	0.99	1
GO:0042325	regulation of phosphorylation	56	1	1.63	1
GO:0051493	regulation of cytoskeleton organization	66	2	1.92	1
GO:1902905	positive regulation of supramolecular fi...	23	2	0.67	1
GO:0006415	translational termination	45	1	1.31	1
GO:0051495	positive regulation of cytoskeleton orga...	23	2	0.67	1
GO:0045010	actin nucleation	23	2	0.67	1
GO:0006417	regulation of translation	52	4	1.52	1
GO:0006206	pyrimidine nucleobase metabolic process	20	2	0.58	1
GO:0033993	response to lipid	94	1	2.74	1
GO:0046036	CTP metabolic process	18	1	0.52	1
GO:0019720	Mo-molybdopterin cofactor metabolic proc...	25	1	0.73	1
GO:0008064	regulation of actin polymerization or de...	34	2	0.99	1
GO:0009260	ribonucleotide biosynthetic process	196	2	5.71	1
GO:0046039	GTP metabolic process	46	3	1.34	1
GO:0034250	positive regulation of cellular amide me...	35	1	1.02	1
GO:0019725	cellular homeostasis	212	12	6.18	1
GO:0009266	response to temperature stimulus	14	1	0.41	1
GO:0045727	positive regulation of translation	35	1	1.02	1
GO:0006560	proline metabolic process	17	1	0.5	1
GO:0046390	ribose phosphate biosynthetic process	196	2	5.71	1
GO:0006448	regulation of translational elongation	36	1	1.05	1
GO:0051276	chromosome organization	269	2	7.84	1
GO:0006449	regulation of translational termination	35	1	1.02	1
GO:0043647	inositol phosphate metabolic process	39	2	1.14	1
GO:0030203	glycosaminoglycan metabolic process	52	8	1.52	1
GO:0046394	carboxylic acid biosynthetic process	113	5	3.29	1
GO:0046395	carboxylic acid catabolic process	59	5	1.72	1
GO:0050789	regulation of biological process	4145	81	120.84	1
GO:0045047	protein targeting to ER	31	1	0.9	1
GO:0022607	cellular component assembly	399	4	11.63	1
GO:1901564	organonitrogen compound metabolic proces...	2064	135	60.17	1
GO:1901565	organonitrogen compound catabolic proces...	123	13	3.59	1
GO:1901566	organonitrogen compound biosynthetic pro...	1330	88	38.78	1
GO:0043632	modification-dependent macromolecule cat...	340	8	9.91	1
GO:0032870	cellular response to hormone stimulus	94	1	2.74	1
GO:0009259	ribonucleotide metabolic process	369	4	10.76	1
GO:0031334	positive regulation of protein complex a...	23	2	0.67	1
GO:0015672	monovalent inorganic cation transport	407	3	11.87	1
GO:0009966	regulation of signal transduction	324	5	9.45	1
GO:0044260	cellular macromolecule metabolic process	6985	175	203.64	1
GO:0046174	polyol catabolic process	36	2	1.05	1
GO:0044262	cellular carbohydrate metabolic process	164	3	4.78	1
GO:0097435	supramolecular fiber organization	102	5	2.97	1
GO:1902578	single-organism localization	767	8	22.36	1
GO:0071822	protein complex subunit organization	241	4	7.03	1
GO:0006790	sulfur compound metabolic process	138	5	4.02	1
GO:0044267	cellular protein metabolic process	3245	113	94.61	1
GO:0006793	phosphorus metabolic process	2474	35	72.13	1
GO:1904029	regulation of cyclin-dependent protein k...	31	1	0.9	1
GO:0080090	regulation of primary metabolic process	1468	35	42.8	1
GO:0006796	phosphate-containing compound metabolic ...	2448	34	71.37	1
GO:0019395	fatty acid oxidation	19	2	0.55	1
GO:0034220	ion transmembrane transport	343	5	10	1
GO:0045184	establishment of protein localization	498	11	14.52	1
GO:0044255	cellular lipid metabolic process	432	7	12.59	1
GO:0046129	purine ribonucleoside biosynthetic proce...	21	1	0.61	1
GO:0044257	cellular protein catabolic process	362	11	10.55	1
GO:0051246	regulation of protein metabolic process	127	5	3.7	1
GO:0042886	amide transport	498	11	14.52	1
GO:0009987	cellular process	12621	278	367.96	1
GO:0051247	positive regulation of protein metabolic...	43	1	1.25	1
GO:0006575	cellular modified amino acid metabolic p...	60	5	1.75	1
GO:0003008	system process	429	8	12.51	1
GO:0032268	regulation of cellular protein metabolic...	118	5	3.44	1
GO:0051248	negative regulation of protein metabolic...	16	3	0.47	1
GO:0046700	heterocycle catabolic process	169	5	4.93	1
GO:0046112	nucleobase biosynthetic process	67	2	1.95	1
GO:0032269	negative regulation of cellular protein ...	16	3	0.47	1
GO:0009220	pyrimidine ribonucleotide biosynthetic p...	19	1	0.55	1
GO:0044282	small molecule catabolic process	106	7	3.09	1
GO:0044283	small molecule biosynthetic process	197	5	5.74	1
GO:0019693	ribose phosphate metabolic process	396	4	11.55	1
GO:0071840	cellular component organization or bioge...	1021	14	29.77	1
GO:0006400	tRNA modification	61	1	1.78	1
GO:0006401	RNA catabolic process	104	1	3.03	1
GO:1901575	organic substance catabolic process	857	35	24.99	1
GO:0006402	mRNA catabolic process	87	1	2.54	1
GO:1901576	organic substance biosynthetic process	3796	135	110.67	1
GO:0051234	establishment of localization	3830	104	111.66	1
GO:0043604	amide biosynthetic process	784	72	22.86	1
GO:0044270	cellular nitrogen compound catabolic pro...	169	5	4.93	1
GO:1901068	guanosine-containing compound metabolic ...	48	3	1.4	1
GO:0006528	asparagine metabolic process	10	1	0.29	1
GO:0044271	cellular nitrogen compound biosynthetic ...	2952	120	86.06	1
GO:0035383	thioester metabolic process	14	1	0.41	1
GO:0044272	sulfur compound biosynthetic process	64	1	1.87	1
GO:0035384	thioester biosynthetic process	10	1	0.29	1
GO:0070085	glycosylation	130	3	3.79	1
GO:0071495	cellular response to endogenous stimulus	125	1	3.64	1
GO:0043254	regulation of protein complex assembly	34	2	0.99	1
GO:0006760	folic acid-containing compound metabolic...	14	3	0.41	1
GO:0009218	pyrimidine ribonucleotide metabolic proc...	19	1	0.55	1
GO:0034248	regulation of cellular amide metabolic p...	52	4	1.52	1
GO:0034249	negative regulation of cellular amide me...	12	3	0.35	1
GO:0019362	pyridine nucleotide metabolic process	155	3	4.52	1
GO:0046131	pyrimidine ribonucleoside metabolic proc...	19	1	0.55	1
GO:0019363	pyridine nucleotide biosynthetic process	38	3	1.11	1
GO:0046132	pyrimidine ribonucleoside biosynthetic p...	19	1	0.55	1
GO:1902531	regulation of intracellular signal trans...	286	4	8.34	1
GO:0009451	RNA modification	105	1	3.06	1
GO:0046134	pyrimidine nucleoside biosynthetic proce...	19	1	0.55	1
GO:0006518	peptide metabolic process	828	74	24.14	1
GO:0032956	regulation of actin cytoskeleton organiz...	34	2	0.99	1
GO:0006082	organic acid metabolic process	763	23	22.24	1
GO:0046653	tetrahydrofolate metabolic process	13	3	0.38	1
GO:0006084	acetyl-CoA metabolic process	13	1	0.38	1
GO:0032270	positive regulation of cellular protein ...	43	1	1.25	1
GO:0032271	regulation of protein polymerization	34	2	0.99	1
GO:0006753	nucleoside phosphate metabolic process	617	12	17.99	1
GO:0032273	positive regulation of protein polymeriz...	23	2	0.67	1
GO:0010033	response to organic substance	154	1	4.49	1
GO:0015992	proton transport	127	1	3.7	1
GO:0006544	glycine metabolic process	32	3	0.93	1
GO:0008033	tRNA processing	109	1	3.18	1
GO:2001141	regulation of RNA biosynthetic process	1344	30	39.18	1
GO:0008150	biological_process	22055	643	643	1
GO:0048856	anatomical structure development	97	4	2.83	1
GO:0090304	nucleic acid metabolic process	3993	69	116.41	1
GO:0032984	macromolecular complex disassembly	68	1	1.98	1
GO:0034470	ncRNA processing	158	1	4.61	1
GO:0098771	inorganic ion homeostasis	46	2	1.34	1
GO:1903506	regulation of nucleic acid-templated tra...	1344	30	39.18	1
GO:1903507	negative regulation of nucleic acid-temp...	29	2	0.85	1
GO:0019359	nicotinamide nucleotide biosynthetic pro...	38	3	1.11	1
GO:0008154	actin polymerization or depolymerization	34	2	0.99	1
GO:0044802	single-organism membrane organization	56	1	1.63	1
GO:0007017	microtubule-based process	337	3	9.83	1
GO:1901070	guanosine-containing compound biosynthet...	16	1	0.47	1
GO:1901071	glucosamine-containing compound metaboli...	168	26	4.9	1
GO:0032970	regulation of actin filament-based proce...	34	2	0.99	1
GO:0000956	nuclear-transcribed mRNA catabolic proce...	85	1	2.48	1
GO:0000270	peptidoglycan metabolic process	47	8	1.37	1
GO:0006022	aminoglycan metabolic process	212	34	6.18	1
GO:0044242	cellular lipid catabolic process	20	2	0.58	1
GO:0009593	detection of chemical stimulus	16	1	0.47	1
GO:0006026	aminoglycan catabolic process	48	8	1.4	1
GO:0006027	glycosaminoglycan catabolic process	47	8	1.37	1
GO:0007049	cell cycle	143	1	4.17	1
GO:0071804	cellular potassium ion transport	41	1	1.2	1
GO:0044248	cellular catabolic process	675	23	19.68	1
GO:0044249	cellular biosynthetic process	3779	136	110.17	1
GO:0070727	cellular macromolecule localization	443	10	12.92	1
GO:0006778	porphyrin-containing compound metabolic ...	21	1	0.61	1
GO:0048878	chemical homeostasis	78	2	2.27	1
GO:0072593	reactive oxygen species metabolic proces...	63	1	1.84	1
GO:0007154	cell communication	2419	33	70.52	1
GO:0072594	establishment of protein localization to...	79	1	2.3	1
GO:0044237	cellular metabolic process	9203	221	268.31	1
GO:0044238	primary metabolic process	10853	333	316.41	1
GO:0072599	establishment of protein localization to...	31	1	0.9	1
GO:0006725	cellular aromatic compound metabolic pro...	4940	94	144.02	1
GO:0042278	purine nucleoside metabolic process	57	4	1.66	1
GO:0030029	actin filament-based process	94	5	2.74	1
GO:0015849	organic acid transport	106	1	3.09	1
GO:0002376	immune system process	21	2	0.61	1
GO:0034440	lipid oxidation	19	2	0.55	1
GO:0006040	amino sugar metabolic process	168	26	4.9	1
GO:0009201	ribonucleoside triphosphate biosynthetic...	65	1	1.9	1
GO:0043241	protein complex disassembly	56	1	1.63	1
GO:0019674	NAD metabolic process	37	3	1.08	1
GO:0042221	response to chemical	179	2	5.22	1
GO:0043243	positive regulation of protein complex d...	35	1	1.02	1
GO:0009205	purine ribonucleoside triphosphate metab...	230	3	6.71	1
GO:0043244	regulation of protein complex disassembl...	46	1	1.34	1
GO:0009206	purine ribonucleoside triphosphate biosy...	61	1	1.78	1
GO:0022411	cellular component disassembly	72	1	2.1	1
GO:0006163	purine nucleotide metabolic process	390	6	11.37	1
GO:0009208	pyrimidine ribonucleoside triphosphate m...	18	1	0.52	1
GO:0009209	pyrimidine ribonucleoside triphosphate b...	18	1	0.52	1
GO:0015833	peptide transport	495	11	14.43	1
GO:0014070	response to organic cyclic compound	94	1	2.74	1
GO:0098732	macromolecule deacylation	13	1	0.38	1
GO:0019318	hexose metabolic process	114	7	3.32	1
GO:0030041	actin filament polymerization	34	2	0.99	1
GO:0042219	cellular modified amino acid catabolic p...	24	2	0.7	1
GO:0050896	response to stimulus	3063	53	89.3	1
GO:0006749	glutathione metabolic process	34	2	0.99	1
GO:0015988	energy coupled proton transmembrane tran...	78	1	2.27	1
GO:0042451	purine nucleoside biosynthetic process	21	1	0.61	1
GO:0018208	peptidyl-proline modification	37	1	1.08	1
GO:0042455	ribonucleoside biosynthetic process	26	1	0.76	1
GO:0006732	coenzyme metabolic process	335	9	9.77	1
GO:0006733	oxidoreduction coenzyme metabolic proces...	187	3	5.45	1
GO:0006397	mRNA processing	227	1	6.62	1
GO:0030036	actin cytoskeleton organization	94	5	2.74	1
GO:0043933	macromolecular complex subunit organizat...	382	4	11.14	1
GO:0006399	tRNA metabolic process	328	9	9.56	1
GO:0008380	RNA splicing	152	1	4.43	1
GO:0019856	pyrimidine nucleobase biosynthetic proce...	20	2	0.58	1
GO:0016485	protein processing	34	1	0.99	1
GO:0008652	cellular amino acid biosynthetic process	89	5	2.59	1
GO:0032200	telomere organization	42	1	1.22	1
GO:0045859	regulation of protein kinase activity	36	1	1.05	1
GO:0033554	cellular response to stress	440	6	12.83	1
GO:0023051	regulation of signaling	325	5	9.48	1
GO:0023052	signaling	2441	33	71.17	1
GO:0043412	macromolecule modification	2359	33	68.78	1
GO:0043413	macromolecule glycosylation	130	3	3.79	1
GO:0043414	macromolecule methylation	107	1	3.12	1
GO:0035601	protein deacylation	13	1	0.38	1
GO:0019637	organophosphate metabolic process	957	16	27.9	1
GO:0023057	negative regulation of signaling	17	1	0.5	1
GO:0042592	homeostatic process	288	13	8.4	1
GO:0071900	regulation of protein serine/threonine k...	32	1	0.93	1
GO:0032446	protein modification by small protein co...	102	6	2.97	1
GO:0009062	fatty acid catabolic process	19	2	0.55	1
GO:0009064	glutamine family amino acid metabolic pr...	45	1	1.31	1
GO:0009066	aspartate family amino acid metabolic pr...	28	1	0.82	1
GO:0009067	aspartate family amino acid biosynthetic...	23	1	0.67	1
GO:0098660	inorganic ion transmembrane transport	282	4	8.22	1
GO:0009069	serine family amino acid metabolic proce...	48	3	1.4	1
GO:0098662	inorganic cation transmembrane transport	282	4	8.22	1
GO:0030003	cellular cation homeostasis	17	2	0.5	1
GO:0006366	transcription from RNA polymerase II pro...	161	4	4.69	1
GO:1901360	organic cyclic compound metabolic proces...	5003	96	145.86	1
GO:1901361	organic cyclic compound catabolic proces...	176	5	5.13	1
GO:1901362	organic cyclic compound biosynthetic pro...	2220	51	64.72	1
GO:0009056	catabolic process	900	35	26.24	1
GO:0043094	cellular metabolic compound salvage	34	1	0.99	1
GO:0009057	macromolecule catabolic process	561	22	16.36	1
GO:0009059	macromolecule biosynthetic process	2850	116	83.09	1
GO:0072521	purine-containing compound metabolic pro...	434	8	12.65	1
GO:0006352	DNA-templated transcription, initiation	116	1	3.38	1
GO:0008104	protein localization	524	11	15.28	1
GO:0072522	purine-containing compound biosynthetic ...	246	4	7.17	1
GO:0043436	oxoacid metabolic process	763	23	22.24	1
GO:0072524	pyridine-containing compound metabolic p...	165	3	4.81	1
GO:0098655	cation transmembrane transport	282	4	8.22	1
GO:0072525	pyridine-containing compound biosyntheti...	48	3	1.4	1
GO:0010628	positive regulation of gene expression	66	1	1.92	1
GO:0098656	anion transmembrane transport	60	1	1.75	1
GO:0010629	negative regulation of gene expression	131	6	3.82	1
GO:0072527	pyrimidine-containing compound metabolic...	63	3	1.84	1
GO:0072528	pyrimidine-containing compound biosynthe...	54	3	1.57	1
GO:0009084	glutamine family amino acid biosynthetic...	32	1	0.93	1
GO:0036211	protein modification process	2229	32	64.99	1
GO:0046496	nicotinamide nucleotide metabolic proces...	155	3	4.52	1
GO:0046834	lipid phosphorylation	82	2	2.39	1
GO:0072511	divalent inorganic cation transport	122	1	3.56	1
GO:0009755	hormone-mediated signaling pathway	94	1	2.74	1
GO:0046838	phosphorylated carbohydrate dephosphoryl...	29	2	0.85	1
GO:0006650	glycerophospholipid metabolic process	181	3	5.28	1
GO:0009070	serine family amino acid biosynthetic pr...	32	3	0.93	1
GO:0051726	regulation of cell cycle	94	1	2.74	1
GO:0016569	covalent chromatin modification	67	1	1.95	1
GO:0050877	neurological system process	429	8	12.51	1
GO:1901135	carbohydrate derivative metabolic proces...	931	47	27.14	1
GO:0044763	single-organism cellular process	3497	79	101.95	1
GO:0044765	single-organism transport	749	8	21.84	1
GO:0010646	regulation of cell communication	325	5	9.48	1
GO:0044767	single-organism developmental process	97	4	2.83	1
GO:1902679	negative regulation of RNA biosynthetic ...	29	2	0.85	1
GO:0009199	ribonucleoside triphosphate metabolic pr...	234	3	6.82	1
GO:0071407	cellular response to organic cyclic comp...	94	1	2.74	1
GO:1901657	glycosyl compound metabolic process	122	6	3.56	1
GO:0010648	negative regulation of cell communicatio...	17	1	0.5	1
GO:1901659	glycosyl compound biosynthetic process	26	1	0.76	1
GO:0051716	cellular response to stimulus	2827	39	82.42	1
GO:0012501	programmed cell death	31	2	0.9	1
GO:0097659	nucleic acid-templated transcription	1616	35	47.11	1
GO:0042558	pteridine-containing compound metabolic ...	20	3	0.58	1
GO:0044085	cellular component biogenesis	486	6	14.17	1
GO:0044087	regulation of cellular component biogene...	41	2	1.2	1
GO:0061024	membrane organization	56	1	1.63	1
GO:0061025	membrane fusion	21	1	0.61	1
GO:0044089	positive regulation of cellular componen...	23	2	0.67	1
GO:0006325	chromatin organization	131	1	3.82	1
GO:0010638	positive regulation of organelle organiz...	23	2	0.67	1
GO:0016570	histone modification	67	1	1.95	1
GO:0010876	lipid localization	166	1	4.84	1
GO:0009725	response to hormone	94	1	2.74	1
GO:0071545	inositol phosphate catabolic process	29	2	0.85	1
GO:1905039	carboxylic acid transmembrane transport	54	1	1.57	1
GO:0051186	cofactor metabolic process	385	11	11.22	1
GO:0019220	regulation of phosphate metabolic proces...	62	1	1.81	1
GO:0051188	cofactor biosynthetic process	243	8	7.08	1
GO:0055065	metal ion homeostasis	18	2	0.52	1
GO:0051189	prosthetic group metabolic process	48	2	1.4	1
GO:0019222	regulation of metabolic process	1582	36	46.12	1
GO:0009161	ribonucleoside monophosphate metabolic p...	249	1	7.26	1
GO:0009163	nucleoside biosynthetic process	26	1	0.76	1
GO:0033013	tetrapyrrole metabolic process	41	1	1.2	1
GO:0033014	tetrapyrrole biosynthetic process	31	1	0.9	1
GO:0009165	nucleotide biosynthetic process	365	7	10.64	1
GO:0009167	purine ribonucleoside monophosphate meta...	237	1	6.91	1
GO:0051171	regulation of nitrogen compound metaboli...	1411	34	41.14	1
GO:0009168	purine ribonucleoside monophosphate bios...	100	1	2.92	1
GO:0051172	negative regulation of nitrogen compound...	43	5	1.25	1
GO:0051173	positive regulation of nitrogen compound...	66	1	1.92	1
GO:0046916	cellular transition metal ion homeostasi...	14	2	0.41	1
GO:0051174	regulation of phosphorus metabolic proce...	62	1	1.81	1
GO:0009719	response to endogenous stimulus	125	1	3.64	1
GO:0043545	molybdopterin cofactor metabolic process	48	2	1.4	1
GO:0032196	transposition	264	3	7.7	1
GO:0006612	protein targeting to membrane	31	1	0.9	1
GO:0006613	cotranslational protein targeting to mem...	31	1	0.9	1
GO:0006865	amino acid transport	54	1	1.57	1
GO:0070646	protein modification by small protein re...	201	2	5.86	1
GO:0051179	localization	3896	104	113.59	1
GO:0046483	heterocycle metabolic process	4950	94	144.31	1
GO:0032535	regulation of cellular component size	34	2	0.99	1
GO:0070647	protein modification by small protein co...	303	8	8.83	1
GO:0032787	monocarboxylic acid metabolic process	174	3	5.07	1
GO:0043549	regulation of kinase activity	36	1	1.05	1
GO:0009150	purine ribonucleotide metabolic process	364	4	10.61	1
GO:1903825	organic acid transmembrane transport	54	1	1.57	1
GO:0006869	lipid transport	150	1	4.37	1
GO:0016053	organic acid biosynthetic process	113	5	3.29	1
GO:0046486	glycerolipid metabolic process	181	3	5.28	1
GO:0009152	purine ribonucleotide biosynthetic proce...	191	2	5.57	1
GO:0016054	organic acid catabolic process	59	5	1.72	1
GO:0033043	regulation of organelle organization	79	2	2.3	1
GO:0044723	single-organism carbohydrate metabolic p...	343	10	10	1
GO:0010604	positive regulation of macromolecule met...	74	1	2.16	1
GO:0046942	carboxylic acid transport	106	1	3.09	1
GO:0009156	ribonucleoside monophosphate biosyntheti...	112	1	3.27	1
GO:1901615	organic hydroxy compound metabolic proce...	90	3	2.62	1
GO:0010605	negative regulation of macromolecule met...	137	6	3.99	1
GO:0019219	regulation of nucleobase-containing comp...	1359	30	39.62	1
GO:1901616	organic hydroxy compound catabolic proce...	36	2	1.05	1
GO:0010608	posttranscriptional regulation of gene e...	52	4	1.52	1
GO:0055080	cation homeostasis	46	2	1.34	1
GO:0032774	RNA biosynthetic process	1639	35	47.78	1
GO:0055082	cellular chemical homeostasis	44	2	1.28	1
GO:0070887	cellular response to chemical stimulus	136	1	3.96	1
GO:0006643	membrane lipid metabolic process	46	2	1.34	1
GO:0006644	phospholipid metabolic process	258	3	7.52	1
GO:0051128	regulation of cellular component organiz...	119	3	3.47	1
GO:0090066	regulation of anatomical structure size	34	2	0.99	1
GO:0055086	nucleobase-containing small molecule met...	711	17	20.73	1

## Sheet: Males
GO.ID	Term	Annotated	Significant	Expected	Fisher
GO:0015986	ATP synthesis coupled proton transport	47	13	0.95	6.2e-12
GO:0006120	mitochondrial electron transport, NADH to ubiquinone	19	5	0.39	3.1e-05
GO:0006809	nitric oxide biosynthetic process	11	4	0.22	4.9e-05
GO:0006096	glycolytic process	88	9	1.78	7.4e-05
GO:0042773	ATP synthesis coupled electron transport	26	9	0.53	0.0012
GO:0042775	mitochondrial ATP synthesis coupled electron transport	23	7	0.47	0.0023
GO:0055085	transmembrane transport	1672	59	33.89	0.0032
GO:0006813	potassium ion transport	204	10	4.13	0.0061
GO:0005978	glycogen biosynthetic process	20	3	0.41	0.0073
GO:0006090	pyruvate metabolic process	97	11	1.97	0.013
GO:0007017	microtubule-based process	337	9	6.83	0.014
GO:0006164	purine nucleotide biosynthetic process	217	18	4.4	0.0142
GO:0018065	protein-cofactor linkage	10	2	0.2	0.0166
GO:0051694	pointed-end actin filament capping	10	2	0.2	0.0166
GO:0006633	fatty acid biosynthetic process	22	3	0.45	0.0199
GO:0051336	regulation of hydrolase activity	62	3	1.26	0.0237
GO:0006464	cellular protein modification process	2229	57	45.18	0.0287
GO:0006099	tricarboxylic acid cycle	59	4	1.2	0.0316
GO:0044237	cellular metabolic process	9203	194	186.52	0.0391
GO:0022904	respiratory electron transport chain	28	10	0.57	0.0394
GO:0018342	protein prenylation	19	2	0.39	0.0558
GO:0006887	exocytosis	72	4	1.46	0.0584
GO:0006520	cellular amino acid metabolic process	469	9	9.51	0.0621
GO:0030001	metal ion transport	475	20	9.63	0.0701
GO:0035556	intracellular signal transduction	956	25	19.38	0.072
GO:0000042	protein targeting to Golgi	22	2	0.45	0.0725
GO:0005975	carbohydrate metabolic process	904	33	18.32	0.0854
GO:0055114	oxidation-reduction process	2411	71	48.86	0.0966
GO:0018393	internal peptidyl-lysine acetylation	24	2	0.49	0.0972
GO:0007155	cell adhesion	233	8	4.72	0.1027
GO:0007169	transmembrane receptor protein tyrosine ...	27	2	0.55	0.1033
GO:0006814	sodium ion transport	90	4	1.82	0.1102
GO:0045944	positive regulation of transcription fro...	30	2	0.61	0.1231
GO:0045454	cell redox homeostasis	170	6	3.45	0.1324
GO:0005992	trehalose biosynthetic process	33	2	0.67	0.1438
GO:0016042	lipid catabolic process	28	2	0.57	0.1509
GO:0052652	cyclic purine nucleotide metabolic proce...	49	2	0.99	0.1511
GO:0031365	N-terminal protein amino acid modificati...	10	1	0.2	0.1852
GO:0006085	acetyl-CoA biosynthetic process	10	1	0.2	0.1852
GO:0006783	heme biosynthetic process	10	1	0.2	0.1852
GO:0006839	mitochondrial transport	38	3	0.77	0.2011
GO:0009107	lipoate biosynthetic process	11	1	0.22	0.2017
GO:0007399	nervous system development	11	1	0.22	0.2017
GO:0043086	negative regulation of catalytic activit...	11	1	0.22	0.2017
GO:0006468	protein phosphorylation	1258	30	25.5	0.2019
GO:0006644	phospholipid metabolic process	258	4	5.23	0.2076
GO:0006850	mitochondrial pyruvate transport	12	1	0.24	0.2179
GO:0006836	neurotransmitter transport	119	4	2.41	0.2221
GO:0006030	chitin metabolic process	160	5	3.24	0.2251
GO:0000045	autophagosome assembly	13	1	0.26	0.2338
GO:1901701	cellular response to oxygen-containing c...	13	1	0.26	0.2338
GO:0033044	regulation of chromosome organization	13	1	0.26	0.2338
GO:0006334	nucleosome assembly	46	2	0.93	0.2391
GO:0006816	calcium ion transport	113	4	2.29	0.2488
GO:0006470	protein dephosphorylation	168	5	3.4	0.2551
GO:0033014	tetrapyrrole biosynthetic process	31	2	0.63	0.2642
GO:0000160	phosphorelay signal transduction system	15	1	0.3	0.2645
GO:0006011	UDP-glucose metabolic process	15	1	0.3	0.2645
GO:0006383	transcription from RNA polymerase III pr...	15	1	0.3	0.2645
GO:0006626	protein targeting to mitochondrion	15	1	0.3	0.2645
GO:0006546	glycine catabolic process	16	1	0.32	0.2794
GO:0006801	superoxide metabolic process	52	2	1.05	0.2843
GO:0009312	oligosaccharide biosynthetic process	50	3	1.01	0.2933
GO:0006561	proline biosynthetic process	17	1	0.34	0.2941
GO:0007016	cytoskeletal anchoring at plasma membran...	17	1	0.34	0.2941
GO:0016573	histone acetylation	19	1	0.39	0.3224
GO:0070588	calcium ion transmembrane transport	99	3	2.01	0.3251
GO:0005991	trehalose metabolic process	53	3	1.07	0.3353
GO:0034968	histone lysine methylation	20	1	0.41	0.3361
GO:0044242	cellular lipid catabolic process	20	1	0.41	0.3361
GO:0097164	ammonium ion metabolic process	20	1	0.41	0.3361
GO:0006357	regulation of transcription from RNA pol...	92	4	1.86	0.3574
GO:0006461	protein complex assembly	196	5	3.97	0.3585
GO:0006072	glycerol-3-phosphate metabolic process	22	1	0.45	0.3628
GO:0007005	mitochondrion organization	79	3	1.6	0.3726
GO:0035023	regulation of Rho protein signal transdu...	154	4	3.12	0.3802
GO:0031399	regulation of protein modification proce...	65	2	1.32	0.3806
GO:0043603	cellular amide metabolic process	863	9	17.49	0.3819
GO:0008218	bioluminescence	24	1	0.49	0.3884
GO:0006482	protein demethylation	25	1	0.51	0.4008
GO:0006596	polyamine biosynthetic process	25	1	0.51	0.4008
GO:0007264	small GTPase mediated signal transductio...	478	10	9.69	0.4147
GO:0019752	carboxylic acid metabolic process	760	29	15.4	0.4219
GO:0007205	protein kinase C-activating G-protein co...	71	2	1.44	0.4233
GO:0046856	phosphatidylinositol dephosphorylation	27	1	0.55	0.4249
GO:0001678	cellular glucose homeostasis	27	1	0.55	0.4249
GO:0048278	vesicle docking	27	1	0.55	0.4249
GO:0006665	sphingolipid metabolic process	27	1	0.55	0.4249
GO:0009190	cyclic nucleotide biosynthetic process	121	4	2.45	0.4292
GO:0030036	actin cytoskeleton organization	94	3	1.91	0.4361
GO:0007098	centrosome cycle	28	1	0.57	0.4365
GO:0016226	iron-sulfur cluster assembly	29	1	0.59	0.448
GO:0006979	response to oxidative stress	123	3	2.49	0.456
GO:0007034	vacuolar transport	31	1	0.63	0.4702
GO:0006006	glucose metabolic process	31	1	0.63	0.4702
GO:0008299	isoprenoid biosynthetic process	79	2	1.6	0.4778
GO:0008152	metabolic process	14616	301	296.23	0.4949
GO:0046835	carbohydrate phosphorylation	34	1	0.69	0.5018
GO:0006139	nucleobase-containing compound metabolic...	4810	85	97.49	0.5101
GO:0007020	microtubule nucleation	36	1	0.73	0.5218
GO:0016567	protein ubiquitination	86	2	1.74	0.5227
GO:0019674	NAD metabolic process	37	1	0.75	0.5315
GO:0006730	one-carbon metabolic process	37	1	0.75	0.5315
GO:0009966	regulation of signal transduction	324	6	6.57	0.5417
GO:0050482	arachidonic acid secretion	39	1	0.79	0.5503
GO:0006479	protein methylation	60	2	1.22	0.559
GO:0071805	potassium ion transmembrane transport	41	1	0.83	0.5684
GO:0006182	cGMP biosynthetic process	41	1	0.83	0.5684
GO:0022900	electron transport chain	70	11	1.42	0.5693
GO:0000723	telomere maintenance	42	1	0.85	0.5772
GO:0044249	cellular biosynthetic process	3779	76	76.59	0.578
GO:0006457	protein folding	200	4	4.05	0.5799
GO:0007165	signal transduction	2392	44	48.48	0.6052
GO:0008033	tRNA processing	109	2	2.21	0.6263
GO:0009072	aromatic amino acid family metabolic pro...	49	1	0.99	0.6337
GO:0043087	regulation of GTPase activity	50	1	1.01	0.6412
GO:0006508	proteolysis	1804	30	36.56	0.6544
GO:0003333	amino acid transmembrane transport	54	1	1.09	0.6695
GO:0044802	single-organism membrane organization	56	1	1.13	0.6828
GO:0016055	Wnt signaling pathway	56	1	1.13	0.6828
GO:0071702	organic substance transport	774	9	15.69	0.7071
GO:0006400	tRNA modification	61	1	1.24	0.7137
GO:0048193	Golgi vesicle transport	98	3	1.99	0.7185
GO:0006811	ion transport	1449	45	29.37	0.7187
GO:0019220	regulation of phosphate metabolic proces...	62	1	1.26	0.7195
GO:0018193	peptidyl-amino acid modification	113	4	2.29	0.7292
GO:0016311	dephosphorylation	260	7	5.27	0.7346
GO:1902589	single-organism organelle organization	220	6	4.46	0.7747
GO:0016579	protein deubiquitination	201	3	4.07	0.7768
GO:0006313	transposition, DNA-mediated	264	4	5.35	0.7854
GO:0051056	regulation of small GTPase mediated sign...	270	5	5.47	0.7896
GO:0044765	single-organism transport	749	27	15.18	0.8047
GO:0006270	DNA replication initiation	81	1	1.64	0.8102
GO:0071705	nitrogen compound transport	633	7	12.83	0.8139
GO:1901565	organonitrogen compound catabolic proces...	123	2	2.49	0.8214
GO:0046434	organophosphate catabolic process	84	1	1.7	0.8215
GO:0008272	sulfate transport	86	1	1.74	0.8287
GO:0044711	single-organism biosynthetic process	877	34	17.77	0.8461
GO:0042254	ribosome biogenesis	94	1	1.91	0.8547
GO:0051726	regulation of cell cycle	94	1	1.91	0.8547
GO:0043401	steroid hormone mediated signaling pathw...	94	1	1.91	0.8547
GO:0006629	lipid metabolic process	691	12	14	0.8564
GO:0006260	DNA replication	276	3	5.59	0.8651
GO:0006413	translational initiation	99	1	2.01	0.8689
GO:0009152	purine ribonucleotide biosynthetic proce...	191	15	3.87	0.872
GO:0007018	microtubule-based movement	182	2	3.69	0.8863
GO:0006812	cation transport	723	34	14.65	0.8964
GO:0006950	response to stress	675	8	13.68	0.902
GO:0006352	DNA-templated transcription, initiation	116	1	2.35	0.9076
GO:0006418	tRNA aminoacylation for protein translat...	206	2	4.18	0.9234
GO:0006486	protein glycosylation	130	1	2.63	0.9307
GO:0006412	translation	761	8	15.42	0.9577
GO:0015074	DNA integration	471	5	9.55	0.9637
GO:0006281	DNA repair	404	4	8.19	0.9652
GO:0006511	ubiquitin-dependent protein catabolic pr...	340	3	6.89	0.9699
GO:0006355	regulation of transcription, DNA-templat...	1344	21	27.24	0.9707
GO:0009058	biosynthetic process	4027	78	81.62	0.9766
GO:0016192	vesicle-mediated transport	373	8	7.56	0.9841
GO:0006886	intracellular protein transport	409	5	8.29	0.9902
GO:0006810	transport	3822	96	77.46	0.9984
GO:0007186	G-protein coupled receptor signaling pat...	635	5	12.87	0.9993
GO:0006396	RNA processing	570	3	11.55	0.9998
GO:0006820	anion transport	302	4	6.12	1
GO:1901879	regulation of protein depolymerization	11	2	0.22	1
GO:0033692	cellular polysaccharide biosynthetic pro...	20	3	0.41	1
GO:0051651	maintenance of location in cell	18	1	0.36	1
GO:0045935	positive regulation of nucleobase-contai...	31	2	0.63	1
GO:0048522	positive regulation of cellular process	126	2	2.55	1
GO:0048523	negative regulation of cellular process	127	2	2.57	1
GO:0034660	ncRNA metabolic process	378	4	7.66	1
GO:0043038	amino acid activation	210	2	4.26	1
GO:0071396	cellular response to lipid	94	1	1.91	1
GO:0046903	secretion	127	5	2.57	1
GO:0009117	nucleotide metabolic process	615	39	12.46	1
GO:0006261	DNA-dependent DNA replication	105	1	2.13	1
GO:0043039	tRNA aminoacylation	210	2	4.26	1
GO:0046907	intracellular transport	464	5	9.4	1
GO:0031163	metallo-sulfur cluster assembly	29	1	0.59	1
GO:0044699	single-organism process	8537	203	173.02	1
GO:0006605	protein targeting	84	3	1.7	1
GO:0006818	hydrogen transport	127	13	2.57	1
GO:0009141	nucleoside triphosphate metabolic proces...	244	31	4.95	1
GO:0016043	cellular component organization	934	18	18.93	1
GO:0009142	nucleoside triphosphate biosynthetic pro...	65	13	1.32	1
GO:0010467	gene expression	3069	34	62.2	1
GO:0005996	monosaccharide metabolic process	116	1	2.35	1
GO:0009144	purine nucleoside triphosphate metabolic...	230	31	4.66	1
GO:0010468	regulation of gene expression	1491	21	30.22	1
GO:0048518	positive regulation of biological proces...	129	2	2.61	1
GO:0009145	purine nucleoside triphosphate biosynthe...	61	13	1.24	1
GO:0008213	protein alkylation	60	2	1.22	1
GO:0048519	negative regulation of biological proces...	217	2	4.4	1
GO:0008214	protein dealkylation	25	1	0.51	1
GO:0033365	protein localization to organelle	84	3	1.7	1
GO:1901605	alpha-amino acid metabolic process	138	2	2.8	1
GO:1901606	alpha-amino acid catabolic process	30	1	0.61	1
GO:1901607	alpha-amino acid biosynthetic process	88	1	1.78	1
GO:0007275	multicellular organism development	97	1	1.97	1
GO:0034654	nucleobase-containing compound biosynthe...	2032	43	41.18	1
GO:0042168	heme metabolic process	14	1	0.28	1
GO:0072350	tricarboxylic acid metabolic process	65	4	1.32	1
GO:0070838	divalent metal ion transport	122	4	2.47	1
GO:0006259	DNA metabolic process	1490	15	30.2	1
GO:0006848	pyruvate transport	12	1	0.24	1
GO:0048545	response to steroid hormone	94	1	1.91	1
GO:0009132	nucleoside diphosphate metabolic process	109	9	2.21	1
GO:0044700	single organism signaling	2416	44	48.97	1
GO:2000112	regulation of cellular macromolecule bio...	1406	21	28.5	1
GO:0043170	macromolecule metabolic process	8631	139	174.93	1
GO:0009135	purine nucleoside diphosphate metabolic ...	94	9	1.91	1
GO:0070271	protein complex biogenesis	196	5	3.97	1
GO:0044707	single-multicellular organism process	101	1	2.05	1
GO:0052646	alditol phosphate metabolic process	22	1	0.45	1
GO:0060249	anatomical structure homeostasis	42	1	0.85	1
GO:0030258	lipid modification	128	1	2.59	1
GO:0070988	demethylation	25	1	0.51	1
GO:0009891	positive regulation of biosynthetic proc...	66	2	1.34	1
GO:0019438	aromatic compound biosynthetic process	2114	45	42.85	1
GO:0009893	positive regulation of metabolic process	89	2	1.8	1
GO:0015711	organic anion transport	125	3	2.53	1
GO:0071704	organic substance metabolic process	11356	229	230.16	1
GO:0046578	regulation of Ras protein signal transdu...	194	4	3.93	1
GO:0072655	establishment of protein localization to...	15	1	0.3	1
GO:0015718	monocarboxylic acid transport	52	2	1.05	1
GO:0018130	heterocycle biosynthetic process	2211	47	44.81	1
GO:0030832	regulation of actin filament length	34	2	0.69	1
GO:0030833	regulation of actin filament polymerizat...	34	2	0.69	1
GO:0046068	cGMP metabolic process	41	1	0.83	1
GO:0030834	regulation of actin filament depolymeriz...	11	2	0.22	1
GO:0030835	negative regulation of actin filament de...	11	2	0.22	1
GO:0015031	protein transport	490	5	9.93	1
GO:0030837	negative regulation of actin filament po...	11	2	0.22	1
GO:0034622	cellular macromolecular complex assembly	263	5	5.33	1
GO:0051641	cellular localization	514	6	10.42	1
GO:0009311	oligosaccharide metabolic process	70	4	1.42	1
GO:0070925	organelle assembly	47	1	0.95	1
GO:0009100	glycoprotein metabolic process	136	1	2.76	1
GO:0006974	cellular response to DNA damage stimulus	419	4	8.49	1
GO:0009101	glycoprotein biosynthetic process	130	1	2.63	1
GO:0051649	establishment of localization in cell	475	5	9.63	1
GO:0071383	cellular response to steroid hormone sti...	94	1	1.91	1
GO:0009106	lipoate metabolic process	11	1	0.22	1
GO:0009108	coenzyme biosynthetic process	175	2	3.55	1
GO:0034613	cellular protein localization	443	6	8.98	1
GO:0051297	centrosome organization	28	1	0.57	1
GO:0006807	nitrogen compound metabolic process	6090	111	123.43	1
GO:0005984	disaccharide metabolic process	53	3	1.07	1
GO:0006928	movement of cell or subcellular componen...	201	2	4.07	1
GO:0034641	cellular nitrogen compound metabolic pro...	5572	99	112.93	1
GO:0050790	regulation of catalytic activity	116	3	2.35	1
GO:0034645	cellular macromolecule biosynthetic proc...	2839	38	57.54	1
GO:0050794	regulation of cellular process	4030	73	81.68	1
GO:0022610	biological adhesion	233	8	4.72	1
GO:0022613	ribonucleoprotein complex biogenesis	140	1	2.84	1
GO:0015698	inorganic anion transport	120	1	2.43	1
GO:0006914	autophagy	41	1	0.83	1
GO:2001057	reactive nitrogen species metabolic proc...	14	4	0.28	1
GO:0046785	microtubule polymerization	36	1	0.73	1
GO:0005976	polysaccharide metabolic process	20	3	0.41	1
GO:0005977	glycogen metabolic process	20	3	0.41	1
GO:0044106	cellular amine metabolic process	30	1	0.61	1
GO:0072348	sulfur compound transport	86	1	1.74	1
GO:0065003	macromolecular complex assembly	325	7	6.59	1
GO:0048731	system development	14	1	0.28	1
GO:0065004	protein-DNA complex assembly	76	2	1.54	1
GO:0034637	cellular carbohydrate biosynthetic proce...	66	5	1.34	1
GO:0072330	monocarboxylic acid biosynthetic process	32	3	0.65	1
GO:0065007	biological regulation	4312	77	87.39	1
GO:0065008	regulation of biological quality	373	11	7.56	1
GO:0071310	cellular response to organic substance	135	1	2.74	1
GO:0065009	regulation of molecular function	120	3	2.43	1
GO:0071103	DNA conformation change	82	2	1.66	1
GO:0010556	regulation of macromolecule biosynthetic...	1406	21	28.5	1
GO:0006473	protein acetylation	24	2	0.49	1
GO:0051261	protein depolymerization	11	2	0.22	1
GO:0010557	positive regulation of macromolecule bio...	66	2	1.34	1
GO:0006475	internal protein amino acid acetylation	24	2	0.49	1
GO:0009889	regulation of biosynthetic process	1406	21	28.5	1
GO:0006595	polyamine metabolic process	25	1	0.51	1
GO:0051603	proteolysis involved in cellular protein...	362	3	7.34	1
GO:0051252	regulation of RNA metabolic process	1349	21	27.34	1
GO:0019538	protein metabolic process	4682	92	94.89	1
GO:0043623	cellular protein complex assembly	134	3	2.72	1
GO:0031323	regulation of cellular metabolic process	1475	22	29.89	1
GO:0043624	cellular protein complex disassembly	56	2	1.13	1
GO:0051254	positive regulation of RNA metabolic pro...	31	2	0.63	1
GO:0031325	positive regulation of cellular metaboli...	89	2	1.8	1
GO:0071616	acyl-CoA biosynthetic process	10	1	0.2	1
GO:0031326	regulation of cellular biosynthetic proc...	1406	21	28.5	1
GO:0051258	protein polymerization	70	3	1.42	1
GO:0031328	positive regulation of cellular biosynth...	66	2	1.34	1
GO:0046717	acid secretion	39	1	0.79	1
GO:1902903	regulation of supramolecular fiber organ...	34	2	0.69	1
GO:0009308	amine metabolic process	30	1	0.61	1
GO:1902904	negative regulation of supramolecular fi...	11	2	0.22	1
GO:0009309	amine biosynthetic process	25	1	0.51	1
GO:0051493	regulation of cytoskeleton organization	66	2	1.34	1
GO:0051494	negative regulation of cytoskeleton orga...	33	2	0.67	1
GO:0046031	ADP metabolic process	94	9	1.91	1
GO:0046034	ATP metabolic process	184	31	3.73	1
GO:0033993	response to lipid	94	1	1.91	1
GO:0016310	phosphorylation	1520	48	30.81	1
GO:0008064	regulation of actin polymerization or de...	34	2	0.69	1
GO:0009260	ribonucleotide biosynthetic process	196	15	3.97	1
GO:0031109	microtubule polymerization or depolymeri...	46	1	0.93	1
GO:0019725	cellular homeostasis	212	7	4.3	1
GO:0006560	proline metabolic process	17	1	0.34	1
GO:0046390	ribose phosphate biosynthetic process	196	15	3.97	1
GO:0051276	chromosome organization	269	5	5.45	1
GO:0046394	carboxylic acid biosynthetic process	113	4	2.29	1
GO:0046395	carboxylic acid catabolic process	59	1	1.2	1
GO:0009250	glucan biosynthetic process	20	3	0.41	1
GO:1903409	reactive oxygen species biosynthetic pro...	11	4	0.22	1
GO:0050789	regulation of biological process	4145	73	84.01	1
GO:0006091	generation of precursor metabolites and ...	237	27	4.8	1
GO:0022607	cellular component assembly	399	9	8.09	1
GO:0072600	establishment of protein localization to...	22	2	0.45	1
GO:1901564	organonitrogen compound metabolic proces...	2064	61	41.83	1
GO:1901566	organonitrogen compound biosynthetic pro...	1330	30	26.96	1
GO:0043632	modification-dependent macromolecule cat...	340	3	6.89	1
GO:0032870	cellular response to hormone stimulus	94	1	1.91	1
GO:0031333	negative regulation of protein complex a...	11	2	0.22	1
GO:0009259	ribonucleotide metabolic process	369	33	7.48	1
GO:0015672	monovalent inorganic cation transport	407	25	8.25	1
GO:0070585	protein localization to mitochondrion	15	1	0.3	1
GO:0044260	cellular macromolecule metabolic process	6985	107	141.57	1
GO:0044262	cellular carbohydrate metabolic process	164	7	3.32	1
GO:0044264	cellular polysaccharide metabolic proces...	20	3	0.41	1
GO:0044265	cellular macromolecule catabolic process	478	3	9.69	1
GO:0097435	supramolecular fiber organization	102	3	2.07	1
GO:1902578	single-organism localization	767	28	15.55	1
GO:0071822	protein complex subunit organization	241	5	4.88	1
GO:0006790	sulfur compound metabolic process	138	3	2.8	1
GO:0044267	cellular protein metabolic process	3245	65	65.77	1
GO:0071824	protein-DNA complex subunit organization	76	2	1.54	1
GO:0006793	phosphorus metabolic process	2474	81	50.14	1
GO:0080090	regulation of primary metabolic process	1468	22	29.75	1
GO:0006796	phosphate-containing compound metabolic ...	2448	79	49.61	1
GO:0032309	icosanoid secretion	39	1	0.79	1
GO:0034220	ion transmembrane transport	343	18	6.95	1
GO:0045184	establishment of protein localization	498	5	10.09	1
GO:0045185	maintenance of protein location	18	1	0.36	1
GO:0044255	cellular lipid metabolic process	432	9	8.76	1
GO:0044257	cellular protein catabolic process	362	3	7.34	1
GO:0051246	regulation of protein metabolic process	127	2	2.57	1
GO:0042886	amide transport	498	5	10.09	1
GO:0009987	cellular process	12621	263	255.8	1
GO:0032268	regulation of cellular protein metabolic...	118	2	2.39	1
GO:0006576	cellular biogenic amine metabolic proces...	30	1	0.61	1
GO:0000301	retrograde transport, vesicle recycling ...	22	2	0.45	1
GO:0044281	small molecule metabolic process	1652	61	33.48	1
GO:1901571	fatty acid derivative transport	39	1	0.79	1
GO:0044282	small molecule catabolic process	106	1	2.15	1
GO:0044283	small molecule biosynthetic process	197	4	3.99	1
GO:0019693	ribose phosphate metabolic process	396	33	8.03	1
GO:0071840	cellular component organization or bioge...	1021	19	20.69	1
GO:1901575	organic substance catabolic process	857	15	17.37	1
GO:0009225	nucleotide-sugar metabolic process	25	1	0.51	1
GO:1901576	organic substance biosynthetic process	3796	71	76.94	1
GO:0043604	amide biosynthetic process	784	8	15.89	1
GO:0051234	establishment of localization	3830	96	77.62	1
GO:0051235	maintenance of location	34	1	0.69	1
GO:0046351	disaccharide biosynthetic process	33	2	0.67	1
GO:0032259	methylation	137	2	2.78	1
GO:0044271	cellular nitrogen compound biosynthetic ...	2952	58	59.83	1
GO:0035383	thioester metabolic process	14	1	0.28	1
GO:0044272	sulfur compound biosynthetic process	64	2	1.3	1
GO:0035384	thioester biosynthetic process	10	1	0.2	1
GO:0070085	glycosylation	130	1	2.63	1
GO:0046148	pigment biosynthetic process	57	1	1.16	1
GO:0071495	cellular response to endogenous stimulus	125	1	2.53	1
GO:0043254	regulation of protein complex assembly	34	2	0.69	1
GO:0019362	pyridine nucleotide metabolic process	155	10	3.14	1
GO:1902531	regulation of intracellular signal trans...	286	5	5.8	1
GO:0009451	RNA modification	105	1	2.13	1
GO:0006518	peptide metabolic process	828	8	16.78	1
GO:0032956	regulation of actin cytoskeleton organiz...	34	2	0.69	1
GO:0006082	organic acid metabolic process	763	29	15.46	1
GO:0006084	acetyl-CoA metabolic process	13	1	0.26	1
GO:0032271	regulation of protein polymerization	34	2	0.69	1
GO:0032272	negative regulation of protein polymeriz...	11	2	0.22	1
GO:0006753	nucleoside phosphate metabolic process	617	39	12.51	1
GO:0006754	ATP biosynthetic process	47	13	0.95	1
GO:0010033	response to organic substance	154	1	3.12	1
GO:0015992	proton transport	127	13	2.57	1
GO:0006544	glycine metabolic process	32	1	0.65	1
GO:0006757	ATP generation from ADP	88	9	1.78	1
GO:0007010	cytoskeleton organization	202	6	4.09	1
GO:2001141	regulation of RNA biosynthetic process	1344	21	27.24	1
GO:0008150	biological_process	22055	447	447	1
GO:0090304	nucleic acid metabolic process	3993	43	80.93	1
GO:0032984	macromolecular complex disassembly	68	2	1.38	1
GO:0034470	ncRNA processing	158	2	3.2	1
GO:0048856	anatomical structure development	97	1	1.97	1
GO:1903506	regulation of nucleic acid-templated tra...	1344	21	27.24	1
GO:0006073	cellular glucan metabolic process	20	3	0.41	1
GO:0007015	actin filament organization	66	2	1.34	1
GO:0008154	actin polymerization or depolymerization	34	2	0.69	1
GO:1903508	positive regulation of nucleic acid-temp...	31	2	0.63	1
GO:1901071	glucosamine-containing compound metaboli...	168	5	3.4	1
GO:0032970	regulation of actin filament-based proce...	34	2	0.69	1
GO:0031497	chromatin assembly	46	2	0.93	1
GO:0000271	polysaccharide biosynthetic process	20	3	0.41	1
GO:0006022	aminoglycan metabolic process	212	5	4.3	1
GO:0007049	cell cycle	143	2	2.9	1
GO:0007166	cell surface receptor signaling pathway	266	3	5.39	1
GO:0071804	cellular potassium ion transport	41	1	0.83	1
GO:0044248	cellular catabolic process	675	6	13.68	1
GO:0007167	enzyme linked receptor protein signaling...	54	2	1.09	1
GO:0070727	cellular macromolecule localization	443	6	8.98	1
GO:0006778	porphyrin-containing compound metabolic ...	21	1	0.43	1
GO:0006779	porphyrin-containing compound biosynthet...	16	1	0.32	1
GO:0007033	vacuole organization	34	1	0.69	1
GO:0048878	chemical homeostasis	78	1	1.58	1
GO:0045893	positive regulation of transcription, DN...	31	2	0.63	1
GO:0072593	reactive oxygen species metabolic proces...	63	6	1.28	1
GO:0072594	establishment of protein localization to...	79	3	1.6	1
GO:0007154	cell communication	2419	44	49.03	1
GO:0006720	isoprenoid metabolic process	79	2	1.6	1
GO:0000226	microtubule cytoskeleton organization	85	2	1.72	1
GO:0044238	primary metabolic process	10853	219	219.96	1
GO:0006725	cellular aromatic compound metabolic pro...	4940	88	100.12	1
GO:0030029	actin filament-based process	94	3	1.91	1
GO:0015849	organic acid transport	106	3	2.15	1
GO:0006040	amino sugar metabolic process	168	5	3.4	1
GO:0009201	ribonucleoside triphosphate biosynthetic...	65	13	1.32	1
GO:0043241	protein complex disassembly	56	2	1.13	1
GO:0043242	negative regulation of protein complex d...	11	2	0.22	1
GO:0009205	purine ribonucleoside triphosphate metab...	230	31	4.66	1
GO:0042221	response to chemical	179	1	3.63	1
GO:0043244	regulation of protein complex disassembl...	46	2	0.93	1
GO:0009206	purine ribonucleoside triphosphate biosy...	61	13	1.24	1
GO:0022411	cellular component disassembly	72	2	1.46	1
GO:0006163	purine nucleotide metabolic process	390	36	7.9	1
GO:0015833	peptide transport	495	5	10.03	1
GO:0006165	nucleoside diphosphate phosphorylation	102	9	2.07	1
GO:0032940	secretion by cell	88	4	1.78	1
GO:0014070	response to organic cyclic compound	94	1	1.91	1
GO:0019318	hexose metabolic process	114	1	2.31	1
GO:0030041	actin filament polymerization	34	2	0.69	1
GO:0030042	actin filament depolymerization	11	2	0.22	1
GO:0015980	energy derivation by oxidation of organi...	110	17	2.23	1
GO:0030163	protein catabolic process	403	3	8.17	1
GO:0050896	response to stimulus	3063	52	62.08	1
GO:0015985	energy coupled proton transport, down el...	47	13	0.95	1
GO:0018205	peptidyl-lysine modification	49	3	0.99	1
GO:0006732	coenzyme metabolic process	335	12	6.79	1

## Sheet: Pupae
GO.ID	Term	Annotated	Significant	Expected	Fisher
GO:0006030	chitin metabolic process	160	12	2.42	6e-06
GO:0007156	homophilic cell adhesion via plasma membrane adhesion molecules	92	8	1.39	7.7e-05
GO:0006904	vesicle docking involved in exocytosis	19	4	0.29	0.00017
GO:0006355	regulation of transcription, DNA-templated	1344	37	20.29	0.0004
GO:0043401	steroid hormone mediated signaling pathway	94	7	1.42	0.00056
GO:0007165	signal transduction	2392	61	36.12	0.00318
GO:0051260	protein homooligomerization	45	4	0.68	0.00467
GO:0030036	actin cytoskeleton organization	94	4	1.42	0.00845
GO:0009967	positive regulation of signal transduction	16	2	0.24	0.02372
GO:0051056	regulation of small GTPase mediated signaling pathway	270	7	4.08	0.028
GO:0006470	protein dephosphorylation	168	6	2.54	0.04257
GO:0006629	lipid metabolic process	691	9	10.43	0.04734
GO:0000387	spliceosomal snRNP assembly	24	2	0.36	0.05043
GO:0006397	mRNA processing	227	9	3.43	0.06702
GO:0035556	intracellular signal transduction	956	24	14.43	0.08484
GO:0007264	small GTPase mediated signal transductio...	478	13	7.22	0.09316
GO:0009190	cyclic nucleotide biosynthetic process	121	5	1.83	0.09449
GO:0006265	DNA topological change	35	2	0.53	0.0977
GO:0043087	regulation of GTPase activity	50	3	0.75	0.1166
GO:0006479	protein methylation	60	3	0.91	0.12165
GO:0006811	ion transport	1449	17	21.88	0.12374
GO:0006182	cGMP biosynthetic process	41	2	0.62	0.12711
GO:0000723	telomere maintenance	42	2	0.63	0.13219
GO:0046836	glycolipid transport	10	1	0.15	0.14116
GO:0007269	neurotransmitter secretion	11	1	0.17	0.15413
GO:0008063	Toll signaling pathway	11	1	0.17	0.15413
GO:0043547	positive regulation of GTPase activity	11	1	0.17	0.15413
GO:0006814	sodium ion transport	90	3	1.36	0.15517
GO:0007155	cell adhesion	233	12	3.52	0.15695
GO:0006850	mitochondrial pyruvate transport	12	1	0.18	0.16691
GO:0000390	spliceosomal complex disassembly	12	1	0.18	0.16691
GO:0009312	oligosaccharide biosynthetic process	50	2	0.75	0.17433
GO:0000045	autophagosome assembly	13	1	0.2	0.17949
GO:0032007	negative regulation of TOR signaling	13	1	0.2	0.17949
GO:0070897	DNA-templated transcriptional preinitiat...	13	1	0.2	0.17949
GO:0007219	Notch signaling pathway	14	1	0.21	0.19189
GO:0006383	transcription from RNA polymerase III pr...	15	1	0.23	0.2041
GO:0016055	Wnt signaling pathway	56	2	0.85	0.20714
GO:0000245	spliceosomal complex assembly	16	1	0.24	0.21612
GO:0031123	RNA 3'-end processing	17	1	0.26	0.22797
GO:0007009	plasma membrane organization	18	1	0.27	0.23963
GO:0006741	NADP biosynthetic process	18	1	0.27	0.23963
GO:0060271	cilium assembly	20	1	0.3	0.26244
GO:0034968	histone lysine methylation	20	1	0.3	0.26244
GO:0006207	'de novo' pyrimidine nucleobase biosynth...	20	1	0.3	0.26244
GO:0005978	glycogen biosynthetic process	20	1	0.3	0.26244
GO:0006979	response to oxidative stress	123	3	1.86	0.2843
GO:0000042	protein targeting to Golgi	22	1	0.33	0.28456
GO:0007017	microtubule-based process	337	5	5.09	0.28657
GO:0051603	proteolysis involved in cellular protein...	362	3	5.47	0.28687
GO:0009058	biosynthetic process	4027	63	60.8	0.29365
GO:0045010	actin nucleation	23	1	0.35	0.29538
GO:0009966	regulation of signal transduction	324	10	4.89	0.30254
GO:0006839	mitochondrial transport	38	2	0.57	0.32619
GO:0006810	transport	3822	53	57.71	0.33279
GO:0046856	phosphatidylinositol dephosphorylation	27	1	0.41	0.33702
GO:0006914	autophagy	41	2	0.62	0.34637
GO:0007098	centrosome cycle	28	1	0.42	0.34705
GO:0045892	negative regulation of transcription, DN...	29	1	0.44	0.35692
GO:0016579	protein deubiquitination	201	4	3.03	0.36064
GO:0001522	pseudouridine synthesis	30	1	0.45	0.36664
GO:0006614	SRP-dependent cotranslational protein ta...	31	1	0.47	0.37622
GO:0006221	pyrimidine nucleotide biosynthetic proce...	33	1	0.5	0.39494
GO:0035023	regulation of Rho protein signal transdu...	154	3	2.33	0.41157
GO:0006013	mannose metabolic process	36	1	0.54	0.42197
GO:0019674	NAD metabolic process	37	1	0.56	0.43071
GO:0006730	one-carbon metabolic process	37	1	0.56	0.43071
GO:0006413	translational initiation	99	2	1.49	0.44205
GO:0006813	potassium ion transport	204	4	3.08	0.44676
GO:0006468	protein phosphorylation	1258	20	18.99	0.45128
GO:0071805	potassium ion transmembrane transport	41	1	0.62	0.46438
GO:0007186	G-protein coupled receptor signaling pat...	635	10	9.59	0.48074
GO:0006396	RNA processing	570	14	8.61	0.48441
GO:0006351	transcription, DNA-templated	1616	40	24.4	0.51487
GO:0006887	exocytosis	72	5	1.09	0.54987
GO:0046907	intracellular transport	464	4	7.01	0.57088
GO:0001932	regulation of protein phosphorylation	56	1	0.85	0.57388
GO:0006518	peptide metabolic process	828	6	12.5	0.58142
GO:0006457	protein folding	200	3	3.02	0.58397
GO:0006144	purine nucleobase metabolic process	58	1	0.88	0.58669
GO:0005975	carbohydrate metabolic process	904	12	13.65	0.60874
GO:0048193	Golgi vesicle transport	98	2	1.48	0.61065
GO:0044272	sulfur compound biosynthetic process	64	1	0.97	0.62284
GO:0043623	cellular protein complex assembly	134	2	2.02	0.6229
GO:0007205	protein kinase C-activating G-protein co...	71	1	1.07	0.66105
GO:0000398	mRNA splicing, via spliceosome	125	5	1.89	0.68709
GO:0050909	sensory perception of taste	81	1	1.22	0.70904
GO:0015031	protein transport	490	4	7.4	0.71255
GO:0007049	cell cycle	143	2	2.16	0.71769
GO:0000956	nuclear-transcribed mRNA catabolic proce...	85	1	1.28	0.72628
GO:0045454	cell redox homeostasis	170	2	2.57	0.72967
GO:0016567	protein ubiquitination	86	1	1.3	0.73043
GO:0006281	DNA repair	404	5	6.1	0.73266
GO:0016310	phosphorylation	1520	23	22.95	0.75752
GO:0007018	microtubule-based movement	182	2	2.75	0.76351
GO:0006139	nucleobase-containing compound metabolic...	4810	77	72.62	0.76944
GO:0007275	multicellular organism development	97	1	1.46	0.77213
GO:0070588	calcium ion transmembrane transport	99	1	1.49	0.77899
GO:0006836	neurotransmitter transport	119	2	1.8	0.80659
GO:0016192	vesicle-mediated transport	373	9	5.63	0.808
GO:0006950	response to stress	675	9	10.19	0.81932
GO:0006508	proteolysis	1804	22	27.24	0.856
GO:0055114	oxidation-reduction process	2411	30	36.4	0.87444
GO:0009108	coenzyme biosynthetic process	175	2	2.64	0.87608
GO:1901576	organic substance biosynthetic process	3796	59	57.31	0.89792
GO:0006260	DNA replication	276	2	4.17	0.92275
GO:0007166	cell surface receptor signaling pathway	266	5	4.02	0.93935
GO:0006418	tRNA aminoacylation for protein translat...	206	1	3.11	0.9571
GO:0006511	ubiquitin-dependent protein catabolic pr...	340	2	5.13	0.96573
GO:0006313	transposition, DNA-mediated	264	1	3.99	0.98242
GO:0008152	metabolic process	14616	206	220.68	0.99197
GO:0006464	cellular protein modification process	2229	35	33.65	0.99254
GO:0006412	translation	761	5	11.49	0.99288
GO:0006886	intracellular protein transport	409	3	6.18	0.99306
GO:0015074	DNA integration	471	2	7.11	0.99401
GO:0007608	sensory perception of smell	336	1	5.07	0.99421
GO:0055085	transmembrane transport	1672	12	25.24	0.99671
GO:0034067	protein localization to Golgi apparatus	22	1	0.33	1
GO:0033993	response to lipid	94	7	1.42	1
GO:0007265	Ras protein signal transduction	194	3	2.93	1
GO:0007266	Rho protein signal transduction	154	3	2.33	1
GO:0032501	multicellular organismal process	530	3	8	1
GO:0007267	cell-cell signaling	80	3	1.21	1
GO:0032502	developmental process	97	1	1.46	1
GO:0007268	chemical synaptic transmission	21	1	0.32	1
GO:0090066	regulation of anatomical structure size	34	1	0.51	1
GO:0032196	transposition	264	1	3.99	1
GO:0060255	regulation of macromolecule metabolic pr...	1557	39	23.51	1
GO:0000271	polysaccharide biosynthetic process	20	1	0.3	1
GO:0051716	cellular response to stimulus	2827	65	42.68	1
GO:0006520	cellular amino acid metabolic process	469	1	7.08	1
GO:0006399	tRNA metabolic process	328	1	4.95	1
GO:0071407	cellular response to organic cyclic comp...	94	7	1.42	1
GO:0099531	presynaptic process involved in chemical...	11	1	0.17	1
GO:0031323	regulation of cellular metabolic process	1475	38	22.27	1
GO:0022402	cell cycle process	60	1	0.91	1
GO:0031324	negative regulation of cellular metaboli...	49	1	0.74	1
GO:0010256	endomembrane system organization	24	1	0.36	1
GO:0009260	ribonucleotide biosynthetic process	196	2	2.96	1
GO:0031326	regulation of cellular biosynthetic proc...	1406	37	21.23	1
GO:0031327	negative regulation of cellular biosynth...	43	1	0.65	1
GO:0099536	synaptic signaling	21	1	0.32	1
GO:0022406	membrane docking	30	4	0.45	1
GO:0099537	trans-synaptic signaling	21	1	0.32	1
GO:0044042	glucan metabolic process	20	1	0.3	1
GO:0006259	DNA metabolic process	1490	12	22.5	1
GO:0030163	protein catabolic process	403	3	6.08	1
GO:0043170	macromolecule metabolic process	8631	135	130.32	1
GO:0043043	peptide biosynthetic process	772	5	11.66	1
GO:0000226	microtubule cytoskeleton organization	85	1	1.28	1
GO:0016570	histone modification	67	1	1.01	1
GO:0016571	histone methylation	20	1	0.3	1
GO:0009250	glucan biosynthetic process	20	1	0.3	1
GO:0071383	cellular response to steroid hormone sti...	94	7	1.42	1
GO:0051297	centrosome organization	28	1	0.42	1
GO:0045184	establishment of protein localization	498	4	7.52	1
GO:0032870	cellular response to hormone stimulus	94	7	1.42	1
GO:0009259	ribonucleotide metabolic process	369	2	5.57	1
GO:0030029	actin filament-based process	94	4	1.42	1
GO:1905037	autophagosome organization	13	1	0.2	1
GO:0033692	cellular polysaccharide biosynthetic pro...	20	1	0.3	1
GO:0043038	amino acid activation	210	1	3.17	1
GO:0043039	tRNA aminoacylation	210	1	3.17	1
GO:0032200	telomere organization	42	2	0.63	1
GO:0006891	intra-Golgi vesicle-mediated transport	36	1	0.54	1
GO:0006091	generation of precursor metabolites and ...	237	1	3.58	1
GO:0045047	protein targeting to ER	31	1	0.47	1
GO:0023061	signal release	11	1	0.17	1
GO:0006401	RNA catabolic process	104	1	1.57	1
GO:0006402	mRNA catabolic process	87	1	1.31	1
GO:1905114	cell surface receptor signaling pathway ...	56	2	0.85	1
GO:0070887	cellular response to chemical stimulus	136	7	2.05	1
GO:0006220	pyrimidine nucleotide metabolic process	42	1	0.63	1
GO:0000375	RNA splicing, via transesterification re...	125	5	1.89	1
GO:1902679	negative regulation of RNA biosynthetic ...	29	1	0.44	1
GO:0090150	establishment of protein localization to...	39	1	0.59	1
GO:0031334	positive regulation of protein complex a...	23	1	0.35	1
GO:0000377	RNA splicing, via transesterification re...	125	5	1.89	1
GO:0032956	regulation of actin cytoskeleton organiz...	34	1	0.51	1
GO:0031023	microtubule organizing center organizati...	28	1	0.42	1
GO:0046839	phospholipid dephosphorylation	27	1	0.41	1
GO:0006352	DNA-templated transcription, initiation	116	1	1.75	1
GO:0030041	actin filament polymerization	34	1	0.51	1
GO:0009890	negative regulation of biosynthetic proc...	43	1	0.65	1
GO:0023051	regulation of signaling	325	10	4.91	1
GO:0008213	protein alkylation	60	3	0.91	1
GO:0023052	signaling	2441	62	36.86	1
GO:0019438	aromatic compound biosynthetic process	2114	47	31.92	1
GO:0009892	negative regulation of metabolic process	139	2	2.1	1
GO:0008380	RNA splicing	152	5	2.29	1
GO:0019439	aromatic compound catabolic process	170	1	2.57	1
GO:1901135	carbohydrate derivative metabolic proces...	931	14	14.06	1
GO:0023056	positive regulation of signaling	16	2	0.24	1
GO:0044763	single-organism cellular process	3497	35	52.8	1
GO:0023057	negative regulation of signaling	17	1	0.26	1
GO:1901137	carbohydrate derivative biosynthetic pro...	374	2	5.65	1
GO:0071310	cellular response to organic substance	135	7	2.04	1
GO:0032984	macromolecular complex disassembly	68	1	1.03	1
GO:0046112	nucleobase biosynthetic process	67	1	1.01	1
GO:0044765	single-organism transport	749	10	11.31	1
GO:0044767	single-organism developmental process	97	1	1.46	1
GO:0030030	cell projection organization	34	1	0.51	1
GO:0030832	regulation of actin filament length	34	1	0.51	1
GO:0044802	single-organism membrane organization	56	1	0.85	1
GO:0032988	ribonucleoprotein complex disassembly	12	1	0.18	1
GO:0030031	cell projection assembly	20	1	0.3	1
GO:0030833	regulation of actin filament polymerizat...	34	1	0.51	1
GO:0034660	ncRNA metabolic process	378	1	5.71	1
GO:0060249	anatomical structure homeostasis	42	2	0.63	1
GO:0030838	positive regulation of actin filament po...	23	1	0.35	1
GO:0033043	regulation of organelle organization	79	1	1.19	1
GO:0043933	macromolecular complex subunit organizat...	382	11	5.77	1
GO:0032970	regulation of actin filament-based proce...	34	1	0.51	1
GO:0051252	regulation of RNA metabolic process	1349	37	20.37	1
GO:0046942	carboxylic acid transport	106	1	1.6	1
GO:0051253	negative regulation of RNA metabolic pro...	29	1	0.44	1
GO:0198738	cell-cell signaling by wnt	56	2	0.85	1
GO:0008064	regulation of actin polymerization or de...	34	1	0.51	1
GO:0001505	regulation of neurotransmitter levels	15	1	0.23	1
GO:0051258	protein polymerization	70	1	1.06	1
GO:0051259	protein oligomerization	59	4	0.89	1
GO:0050896	response to stimulus	3063	68	46.25	1
GO:0006996	organelle organization	636	12	9.6	1
GO:0034654	nucleobase-containing compound biosynthe...	2032	47	30.68	1
GO:0006869	lipid transport	150	1	2.26	1
GO:0034655	nucleobase-containing compound catabolic...	153	1	2.31	1
GO:0033036	macromolecule localization	728	5	10.99	1
GO:0090304	nucleic acid metabolic process	3993	67	60.29	1
GO:0019362	pyridine nucleotide metabolic process	155	1	2.34	1
GO:0044782	cilium organization	24	1	0.36	1
GO:0046496	nicotinamide nucleotide metabolic proces...	155	1	2.34	1
GO:0019363	pyridine nucleotide biosynthetic process	38	1	0.57	1
GO:0005996	monosaccharide metabolic process	116	1	1.75	1
GO:0045934	negative regulation of nucleobase-contai...	31	1	0.47	1
GO:0071822	protein complex subunit organization	241	6	3.64	1
GO:1902903	regulation of supramolecular fiber organ...	34	1	0.51	1
GO:0071824	protein-DNA complex subunit organization	76	1	1.15	1
GO:0006325	chromatin organization	131	1	1.98	1
GO:1902905	positive regulation of supramolecular fi...	23	1	0.35	1
GO:0071826	ribonucleoprotein complex subunit organi...	65	4	0.98	1
GO:0019220	regulation of phosphate metabolic proces...	62	1	0.94	1
GO:0031929	TOR signaling	25	1	0.38	1
GO:0070972	protein localization to endoplasmic reti...	32	1	0.48	1
GO:0019222	regulation of metabolic process	1582	39	23.89	1
GO:0019538	protein metabolic process	4682	58	70.69	1
GO:0098660	inorganic ion transmembrane transport	282	2	4.26	1
GO:0051276	chromosome organization	269	5	4.06	1
GO:0006310	DNA recombination	414	1	6.25	1
GO:0098662	inorganic cation transmembrane transport	282	2	4.26	1
GO:0030001	metal ion transport	475	6	7.17	1
GO:0019359	nicotinamide nucleotide biosynthetic pro...	38	1	0.57	1
GO:0006082	organic acid metabolic process	763	1	11.52	1
GO:0018193	peptidyl-amino acid modification	113	1	1.71	1
GO:0042592	homeostatic process	288	4	4.35	1
GO:0032940	secretion by cell	88	6	1.33	1
GO:0070925	organelle assembly	47	2	0.71	1
GO:0043632	modification-dependent macromolecule cat...	340	2	5.13	1
GO:0070838	divalent metal ion transport	122	1	1.84	1
GO:0044723	single-organism carbohydrate metabolic p...	343	4	5.18	1
GO:0009056	catabolic process	900	6	13.59	1
GO:0009057	macromolecule catabolic process	561	4	8.47	1
GO:0019219	regulation of nucleobase-containing comp...	1359	37	20.52	1
GO:0071840	cellular component organization or bioge...	1021	23	15.42	1
GO:0009059	macromolecule biosynthetic process	2850	48	43.03	1
GO:0098655	cation transmembrane transport	282	2	4.26	1
GO:0009311	oligosaccharide metabolic process	70	2	1.06	1
GO:0010876	lipid localization	166	1	2.51	1
GO:0006073	cellular glucan metabolic process	20	1	0.3	1
GO:0016236	macroautophagy	13	1	0.2	1
GO:0034622	cellular macromolecular complex assembly	263	6	3.97	1
GO:0006163	purine nucleotide metabolic process	390	2	5.89	1
GO:0044710	single-organism metabolic process	4830	51	72.93	1
GO:0006164	purine nucleotide biosynthetic process	217	2	3.28	1
GO:0044711	single-organism biosynthetic process	877	11	13.24	1
GO:0016051	carbohydrate biosynthetic process	100	3	1.51	1
GO:0097659	nucleic acid-templated transcription	1616	40	24.4	1
GO:0046903	secretion	127	6	1.92	1
GO:0008150	biological_process	22055	333	333	1
GO:0009889	regulation of biosynthetic process	1406	37	21.23	1
GO:0032006	regulation of TOR signaling	25	1	0.38	1
GO:0006820	anion transport	302	1	4.56	1
GO:0006206	pyrimidine nucleobase metabolic process	20	1	0.3	1
GO:0008154	actin polymerization or depolymerization	34	1	0.51	1
GO:0014070	response to organic cyclic compound	94	7	1.42	1
GO:0098916	anterograde trans-synaptic signaling	21	1	0.32	1
GO:0007154	cell communication	2419	62	36.52	1
GO:0006022	aminoglycan metabolic process	212	12	3.2	1
GO:1901564	organonitrogen compound metabolic proces...	2064	24	31.16	1
GO:0016311	dephosphorylation	260	7	3.93	1
GO:1901566	organonitrogen compound biosynthetic pro...	1330	10	20.08	1
GO:0072657	protein localization to membrane	39	1	0.59	1
GO:1901293	nucleoside phosphate biosynthetic proces...	365	7	5.51	1
GO:0000301	retrograde transport, vesicle recycling ...	22	1	0.33	1
GO:0034613	cellular protein localization	443	3	6.69	1
GO:0009165	nucleotide biosynthetic process	365	7	5.51	1
GO:0009968	negative regulation of signal transducti...	17	1	0.26	1
GO:0051246	regulation of protein metabolic process	127	1	1.92	1
GO:0007010	cytoskeleton organization	202	5	3.05	1
GO:0019856	pyrimidine nucleobase biosynthetic proce...	20	1	0.3	1
GO:0006812	cation transport	723	6	10.92	1
GO:0007015	actin filament organization	66	1	1	1
GO:0061024	membrane organization	56	1	0.85	1
GO:0034641	cellular nitrogen compound metabolic pro...	5572	82	84.13	1
GO:0006816	calcium ion transport	113	1	1.71	1
GO:0046483	heterocycle metabolic process	4950	77	74.74	1
GO:0009150	purine ribonucleotide metabolic process	364	2	5.5	1
GO:0016070	RNA metabolic process	2538	55	38.32	1
GO:0016071	mRNA metabolic process	310	9	4.68	1
GO:0034645	cellular macromolecule biosynthetic proc...	2839	48	42.86	1
GO:0009152	purine ribonucleotide biosynthetic proce...	191	2	2.88	1
GO:0046486	glycerolipid metabolic process	181	1	2.73	1
GO:0043603	cellular amide metabolic process	863	6	13.03	1
GO:0051234	establishment of localization	3830	53	57.83	1
GO:0046488	phosphatidylinositol metabolic process	156	1	2.36	1
GO:0043604	amide biosynthetic process	784	5	11.84	1
GO:0018205	peptidyl-lysine modification	49	1	0.74	1
GO:0019318	hexose metabolic process	114	1	1.72	1
GO:0018022	peptidyl-lysine methylation	20	1	0.3	1
GO:0006040	amino sugar metabolic process	168	12	2.54	1
GO:0032774	RNA biosynthetic process	1639	40	24.75	1
GO:1902589	single-organism organelle organization	220	5	3.32	1
GO:0006974	cellular response to DNA damage stimulus	419	5	6.33	1
GO:0006848	pyruvate transport	12	1	0.18	1
GO:0050877	neurological system process	429	2	6.48	1
GO:0006790	sulfur compound metabolic process	138	1	2.08	1
GO:0034637	cellular carbohydrate biosynthetic proce...	66	1	1	1
GO:0005976	polysaccharide metabolic process	20	1	0.3	1
GO:0009987	cellular process	12621	196	190.56	1
GO:0006793	phosphorus metabolic process	2474	35	37.35	1
GO:0005977	glycogen metabolic process	20	1	0.3	1
GO:0009187	cyclic nucleotide metabolic process	121	5	1.83	1
GO:0006796	phosphate-containing compound metabolic ...	2448	35	36.96	1
GO:0071495	cellular response to endogenous stimulus	125	7	1.89	1

## Sheet: Queens
GO.ID	Term	Annotated	Significant	Expected	Fisher
GO:0006281	DNA repair	404	52	15.68	3.7e-10
GO:0006310	DNA recombination	414	35	16.07	1.7e-08
GO:0032324	molybdopterin cofactor biosynthetic process	32	9	1.24	2.4e-06
GO:0006260	DNA replication	276	32	10.71	1.7e-05
GO:0006364	rRNA processing	43	9	1.67	3.3e-05
GO:0006511	ubiquitin-dependent protein catabolic process	340	31	13.2	6.4e-05
GO:0042254	ribosome biogenesis	94	18	3.65	0.00013
GO:0006913	nucleocytoplasmic transport	33	6	1.28	0.00059
GO:0006397	mRNA processing	227	23	8.81	0.00061
GO:0001522	pseudouridine synthesis	30	6	1.16	0.0009
GO:0006298	mismatch repair	56	8	2.17	0.00136
GO:0006355	regulation of transcription, DNA-templated	1344	72	52.16	0.0019
GO:0008033	tRNA processing	109	12	4.23	0.00234
GO:0000413	protein peptidyl-prolyl isomerization	37	6	1.44	0.00279
GO:0000070	mitotic sister chromatid segregation	16	4	0.62	0.00282
GO:0023052	signaling	2441	67	94.74	0.00289
GO:0044249	cellular biosynthetic process	3779	213	146.67	0.00314
GO:0006289	nucleotide-excision repair	27	5	1.05	0.00345
GO:0051276	chromosome organization	269	30	10.44	0.00376
GO:0007018	microtubule-based movement	182	15	7.06	0.00501
GO:0032259	methylation	137	12	5.32	0.00546
GO:0006261	DNA-dependent DNA replication	105	11	4.08	0.00562
GO:0031047	gene silencing by RNA	10	3	0.39	0.0057
GO:1901987	regulation of cell cycle phase transition	10	3	0.39	0.0057
GO:0034968	histone lysine methylation	20	4	0.78	0.00664
GO:0006367	transcription initiation from RNA polymerase II promoter	59	7	2.29	0.00764
GO:0072528	pyrimidine-containing compound biosynthetic process	54	6	2.1	0.00853
GO:0006265	DNA topological change	35	5	1.36	0.01075
GO:0006751	glutathione catabolic process	23	4	0.89	0.01107
GO:0000387	spliceosomal snRNP assembly	24	4	0.93	0.01289
GO:0006139	nucleobase-containing compound metabolic process	4810	304	186.69	0.01396
GO:0006508	proteolysis	1804	106	70.02	0.01652
GO:0008380	RNA splicing	152	14	5.9	0.01904
GO:0006457	protein folding	200	14	7.76	0.02451
GO:0016579	protein deubiquitination	201	14	7.8	0.02544
GO:0017038	protein import	17	3	0.66	0.02638
GO:0022618	ribonucleoprotein complex assembly	53	8	2.06	0.02749
GO:0006418	tRNA aminoacylation for protein translation	206	14	8	0.02945
GO:0006302	double-strand break repair	38	4	1.47	0.03548
GO:0098813	nuclear chromosome segregation	17	5	0.66	0.03866
GO:0055076	transition metal ion homeostasis	15	2	0.58	0.03879
GO:0046132	pyrimidine ribonucleoside biosynthetic process	19	2	0.74	0.0388
GO:0009220	pyrimidine ribonucleotide biosynthetic process	19	2	0.74	0.0388
GO:0043161	proteasome-mediated ubiquitin-dependent protein catabolic process	34	4	1.32	0.04598
GO:0000042	protein targeting to Golgi	22	3	0.85	0.05182
GO:0000278	mitotic cell cycle	31	7	1.2	0.05458
GO:0090501	RNA phosphodiester bond hydrolysis	10	2	0.39	0.05506
GO:0006275	regulation of DNA replication	10	2	0.39	0.05506
GO:0031365	N-terminal protein amino acid modificati...	10	2	0.39	0.05506
GO:1902582	single-organism intracellular transport	24	3	0.93	0.06437
GO:0006412	translation	761	42	29.54	0.0656
GO:0007269	neurotransmitter secretion	11	2	0.43	0.06561
GO:0006325	chromatin organization	131	14	5.08	0.07542
GO:0000280	nuclear division	18	5	0.7	0.07582
GO:0032446	protein modification by small protein co...	102	7	3.96	0.07593
GO:1901070	guanosine-containing compound biosynthet...	16	2	0.62	0.07608
GO:0007346	regulation of mitotic cell cycle	12	2	0.47	0.07676
GO:0072594	establishment of protein localization to...	79	9	3.07	0.07733
GO:0007179	transforming growth factor beta receptor...	26	3	1.01	0.07817
GO:0006098	pentose-phosphate shunt	27	3	1.05	0.08552
GO:0006400	tRNA modification	61	5	2.37	0.08757
GO:0006370	7-methylguanosine mRNA capping	13	2	0.5	0.08845
GO:0033044	regulation of chromosome organization	13	2	0.5	0.08845
GO:0016575	histone deacetylation	13	2	0.5	0.08845
GO:0071310	cellular response to organic substance	135	6	5.24	0.08858
GO:0015937	coenzyme A biosynthetic process	28	3	1.09	0.09314
GO:0006270	DNA replication initiation	81	6	3.14	0.09464
GO:0090407	organophosphate biosynthetic process	495	32	19.21	0.09833
GO:0006221	pyrimidine nucleotide biosynthetic proce...	33	4	1.28	0.10037
GO:0042147	retrograde transport, endosome to Golgi	14	2	0.54	0.10063
GO:0006888	ER to Golgi vesicle-mediated transport	14	2	0.54	0.10063
GO:0006269	DNA replication, synthesis of RNA primer	14	2	0.54	0.10063
GO:0006334	nucleosome assembly	46	4	1.79	0.10229
GO:0006396	RNA processing	570	55	22.12	0.1044
GO:0006605	protein targeting	84	9	3.26	0.11638
GO:0006614	SRP-dependent cotranslational protein ta...	31	3	1.2	0.11758
GO:0044270	cellular nitrogen compound catabolic pro...	169	8	6.56	0.1262
GO:0046700	heterocycle catabolic process	169	8	6.56	0.1262
GO:0009967	positive regulation of signal transducti...	16	2	0.62	0.12621
GO:0046907	intracellular transport	464	28	18.01	0.13217
GO:0006401	RNA catabolic process	104	6	4.04	0.13936
GO:0043039	tRNA aminoacylation	210	15	8.15	0.14547
GO:0048522	positive regulation of cellular process	126	8	4.89	0.14608
GO:0006497	protein lipidation	23	3	0.89	0.14625
GO:0043623	cellular protein complex assembly	134	10	5.2	0.15557
GO:0008654	phospholipid biosynthetic process	68	6	2.64	0.16206
GO:0007020	microtubule nucleation	36	3	1.4	0.16276
GO:0006904	vesicle docking involved in exocytosis	19	2	0.74	0.16695
GO:0006506	GPI anchor biosynthetic process	19	2	0.74	0.16695
GO:0051641	cellular localization	514	32	19.95	0.17736
GO:0016072	rRNA metabolic process	48	10	1.86	0.17816
GO:1903047	mitotic cell cycle process	21	5	0.82	0.17893
GO:0071495	cellular response to endogenous stimulus	125	5	4.85	0.17971
GO:0048878	chemical homeostasis	78	3	3.03	0.17975
GO:0050482	arachidonic acid secretion	39	3	1.51	0.19198
GO:0030163	protein catabolic process	403	34	15.64	0.20381
GO:0006470	protein dephosphorylation	168	9	6.52	0.20662
GO:0007049	cell cycle	143	13	5.55	0.2072
GO:0006406	mRNA export from nucleus	22	2	0.85	0.20953
GO:0006644	phospholipid metabolic process	258	11	10.01	0.21234
GO:0044710	single-organism metabolic process	4830	154	187.46	0.22117
GO:0006767	water-soluble vitamin metabolic process	24	2	0.93	0.23848
GO:0016567	protein ubiquitination	86	5	3.34	0.24162
GO:0009452	7-methylguanosine RNA capping	20	3	0.78	0.24167
GO:0006482	protein demethylation	25	2	0.97	0.25303
GO:0032006	regulation of TOR signaling	25	2	0.97	0.25303
GO:0006777	Mo-molybdopterin cofactor biosynthetic p...	25	2	0.97	0.25303
GO:0033554	cellular response to stress	440	54	17.08	0.26125
GO:0019438	aromatic compound biosynthetic process	2114	113	82.05	0.26695
GO:0048278	vesicle docking	27	3	1.05	0.27113
GO:0032270	positive regulation of cellular protein ...	43	3	1.67	0.2713
GO:0045010	actin nucleation	23	2	0.89	0.27136
GO:0009147	pyrimidine nucleoside triphosphate metab...	26	2	1.01	0.27139
GO:0009168	purine ribonucleoside monophosphate bios...	100	4	3.88	0.27163
GO:0018193	peptidyl-amino acid modification	113	13	4.39	0.27864
GO:0070925	organelle assembly	47	3	1.82	0.28207
GO:0007264	small GTPase mediated signal transductio...	478	18	18.55	0.29256
GO:0030036	actin cytoskeleton organization	94	6	3.65	0.29603
GO:0043087	regulation of GTPase activity	50	3	1.94	0.30686
GO:0006869	lipid transport	150	9	5.82	0.30733
GO:0006366	transcription from RNA polymerase II pro...	161	11	6.25	0.32563
GO:0000350	generation of catalytic spliceosome for ...	10	1	0.39	0.32695
GO:0009074	aromatic amino acid family catabolic pro...	10	1	0.39	0.32695
GO:0006284	base-excision repair	10	1	0.39	0.32695
GO:0006529	asparagine biosynthetic process	10	1	0.39	0.32695
GO:0009219	pyrimidine deoxyribonucleotide metabolic...	10	1	0.39	0.32695
GO:0048268	clathrin coat assembly	10	1	0.39	0.32695
GO:0006783	heme biosynthetic process	10	1	0.39	0.32695
GO:0006313	transposition, DNA-mediated	264	12	10.25	0.32923
GO:0006413	translational initiation	99	5	3.84	0.33968
GO:0043603	cellular amide metabolic process	863	51	33.49	0.34715
GO:0006659	phosphatidylserine biosynthetic process	11	1	0.43	0.35308
GO:0043086	negative regulation of catalytic activit...	11	1	0.43	0.35308
GO:0007015	actin filament organization	66	4	2.56	0.35388
GO:0000398	mRNA splicing, via spliceosome	125	10	4.85	0.3644
GO:0051336	regulation of hydrolase activity	62	4	2.41	0.37783
GO:0009156	ribonucleoside monophosphate biosyntheti...	112	5	4.35	0.37816
GO:0017148	negative regulation of translation	12	1	0.47	0.3782
GO:0006879	cellular iron ion homeostasis	12	1	0.47	0.3782
GO:0031503	protein complex localization	12	1	0.47	0.3782
GO:0035999	tetrahydrofolate interconversion	12	1	0.47	0.3782
GO:0016570	histone modification	67	8	2.6	0.37977
GO:0035023	regulation of Rho protein signal transdu...	154	7	5.98	0.38988
GO:0045901	positive regulation of translational elo...	35	2	1.36	0.39628
GO:0045905	positive regulation of translational ter...	35	2	1.36	0.39628
GO:0006452	translational frameshifting	35	2	1.36	0.39628
GO:1901565	organonitrogen compound catabolic proces...	123	8	4.77	0.40134
GO:1901361	organic cyclic compound catabolic proces...	176	8	6.83	0.4021
GO:0006021	inositol biosynthetic process	13	1	0.5	0.40235
GO:1901701	cellular response to oxygen-containing c...	13	1	0.5	0.40235
GO:0006338	chromatin remodeling	13	1	0.5	0.40235
GO:0030433	ubiquitin-dependent ERAD pathway	13	1	0.5	0.40235
GO:0006351	transcription, DNA-templated	1616	91	62.72	0.41749
GO:0000956	nuclear-transcribed mRNA catabolic proce...	85	4	3.3	0.42085
GO:0006891	intra-Golgi vesicle-mediated transport	36	4	1.4	0.42475
GO:1901606	alpha-amino acid catabolic process	30	2	1.16	0.42542
GO:0006890	retrograde vesicle-mediated transport, G...	14	1	0.54	0.42556
GO:0006183	GTP biosynthetic process	14	1	0.54	0.42556
GO:0045116	protein neddylation	14	1	0.54	0.42556
GO:0000077	DNA damage checkpoint	14	1	0.54	0.42556
GO:0007219	Notch signaling pathway	14	1	0.54	0.42556
GO:0006563	L-serine metabolic process	14	1	0.54	0.42556
GO:0006228	UTP biosynthetic process	14	1	0.54	0.42556
GO:0006436	tryptophanyl-tRNA aminoacylation	14	1	0.54	0.42556
GO:0007602	phototransduction	14	1	0.54	0.42556
GO:0033014	tetrapyrrole biosynthetic process	31	2	1.2	0.44772
GO:0034314	Arp2/3 complex-mediated actin nucleation	15	1	0.58	0.44787
GO:0006383	transcription from RNA polymerase III pr...	15	1	0.58	0.44787
GO:0071897	DNA biosynthetic process	15	1	0.58	0.44787
GO:0051103	DNA ligation involved in DNA repair	15	1	0.58	0.44787
GO:0009072	aromatic amino acid family metabolic pro...	49	3	1.9	0.4499
GO:0006807	nitrogen compound metabolic process	6090	357	236.37	0.45348
GO:0006479	protein methylation	60	6	2.33	0.46136
GO:0009070	serine family amino acid biosynthetic pr...	32	2	1.24	0.46916
GO:0019915	lipid storage	16	1	0.62	0.46931
GO:0015914	phospholipid transport	16	1	0.62	0.46931
GO:0000245	spliceosomal complex assembly	16	1	0.62	0.46931
GO:0006545	glycine biosynthetic process	16	1	0.62	0.46931
GO:0006546	glycine catabolic process	16	1	0.62	0.46931
GO:0006465	signal peptide processing	16	1	0.62	0.46931
GO:0044237	cellular metabolic process	9203	497	357.19	0.47015
GO:0016311	dephosphorylation	260	13	10.09	0.47892
GO:0006518	peptide metabolic process	828	48	32.14	0.4833
GO:0008152	metabolic process	14616	661	567.28	0.4865
GO:0034508	centromere complex assembly	17	1	0.66	0.48993
GO:0031123	RNA 3'-end processing	17	1	0.66	0.48993
GO:0007017	microtubule-based process	337	22	13.08	0.50728
GO:0016485	protein processing	34	2	1.32	0.50958
GO:0006241	CTP biosynthetic process	18	1	0.7	0.50974
GO:0009165	nucleotide biosynthetic process	365	15	14.17	0.52854
GO:0018342	protein prenylation	19	1	0.74	0.52878
GO:0006303	double-strand break repair via nonhomolo...	19	1	0.74	0.52878
GO:0009435	NAD biosynthetic process	20	1	0.78	0.54709
GO:0005978	glycogen biosynthetic process	20	1	0.78	0.54709
GO:0006207	'de novo' pyrimidine nucleobase biosynth...	20	1	0.78	0.54709
GO:0060271	cilium assembly	20	1	0.78	0.54709
GO:0006429	leucyl-tRNA aminoacylation	20	1	0.78	0.54709
GO:0001932	regulation of protein phosphorylation	56	2	2.17	0.54726
GO:0015986	ATP synthesis coupled proton transport	47	2	1.82	0.54937
GO:0008299	isoprenoid biosynthetic process	79	3	3.07	0.59651
GO:0001510	RNA methylation	23	1	0.89	0.59785
GO:0015031	protein transport	490	25	19.02	0.6001
GO:0050794	regulation of cellular process	4030	142	156.41	0.60556
GO:0006493	protein O-linked glycosylation	24	1	0.93	0.61347
GO:0006433	prolyl-tRNA aminoacylation	24	1	0.93	0.61347
GO:0006886	intracellular protein transport	409	22	15.87	0.62159
GO:0006468	protein phosphorylation	1258	47	48.83	0.62287
GO:0003333	amino acid transmembrane transport	54	2	2.1	0.62524
GO:0034613	cellular protein localization	443	23	17.19	0.62591
GO:0006164	purine nucleotide biosynthetic process	217	9	8.42	0.64267
GO:0016055	Wnt signaling pathway	56	2	2.17	0.64502
GO:0006352	DNA-templated transcription, initiation	116	9	4.5	0.65158
GO:0006665	sphingolipid metabolic process	27	1	1.05	0.6568
GO:0043543	protein acylation	28	1	1.09	0.67014
GO:0009116	nucleoside metabolic process	122	14	4.74	0.676
GO:0018205	peptidyl-lysine modification	49	5	1.9	0.68155
GO:0045892	negative regulation of transcription, DN...	29	1	1.13	0.68296
GO:0016226	iron-sulfur cluster assembly	29	1	1.13	0.68296
GO:0006576	cellular biogenic amine metabolic proces...	30	1	1.16	0.69528
GO:0007156	homophilic cell adhesion via plasma memb...	92	3	3.57	0.69819
GO:0045893	positive regulation of transcription, DN...	31	1	1.2	0.70712
GO:0000079	regulation of cyclin-dependent protein s...	31	1	1.2	0.70712
GO:0044272	sulfur compound biosynthetic process	64	2	2.48	0.71591
GO:0048193	Golgi vesicle transport	98	8	3.8	0.73807
GO:0007033	vacuole organization	34	1	1.32	0.73996
GO:0007165	signal transduction	2392	60	92.84	0.75235
GO:0042180	cellular ketone metabolic process	36	1	1.4	0.75979
GO:0006368	transcription elongation from RNA polyme...	36	1	1.4	0.75979
GO:0006520	cellular amino acid metabolic process	469	24	18.2	0.77727
GO:0006189	'de novo' IMP biosynthetic process	38	1	1.47	0.7781
GO:0019752	carboxylic acid metabolic process	760	27	29.5	0.78201
GO:0000226	microtubule cytoskeleton organization	85	4	3.3	0.78625
GO:0044699	single-organism process	8537	275	331.34	0.79445
GO:0006796	phosphate-containing compound metabolic ...	2448	100	95.01	0.80203
GO:0006914	autophagy	41	1	1.59	0.80299
GO:0000723	telomere maintenance	42	1	1.63	0.81065
GO:0051260	protein homooligomerization	45	1	1.75	0.83189
GO:0046854	phosphatidylinositol phosphorylation	82	2	3.18	0.8327
GO:0009108	coenzyme biosynthetic process	175	8	6.79	0.84139
GO:0009253	peptidoglycan catabolic process	47	1	1.82	0.84471
GO:0016192	vesicle-mediated transport	373	18	14.48	0.85773
GO:0006814	sodium ion transport	90	2	3.49	0.86909
GO:0006357	regulation of transcription from RNA pol...	92	2	3.57	0.87698
GO:0006887	exocytosis	72	3	2.79	0.87722
GO:0006464	cellular protein modification process	2229	104	86.51	0.87729
GO:0009152	purine ribonucleotide biosynthetic proce...	191	8	7.41	0.89507
GO:0006099	tricarboxylic acid cycle	59	1	2.29	0.90354
GO:0006629	lipid metabolic process	691	21	26.82	0.90925
GO:0051056	regulation of small GTPase mediated sign...	270	8	10.48	0.95099
GO:0044763	single-organism cellular process	3497	145	135.73	0.95207
GO:0030001	metal ion transport	475	5	18.44	0.95655
GO:0009058	biosynthetic process	4027	216	156.3	0.95789
GO:0050909	sensory perception of taste	81	1	3.14	0.95974
GO:0008272	sulfate transport	86	1	3.34	0.96699
GO:0043401	steroid hormone mediated signaling pathw...	94	1	3.65	0.97598
GO:0006950	response to stress	675	58	26.2	0.97658
GO:0070588	calcium ion transmembrane transport	99	1	3.84	0.98031
GO:0006165	nucleoside diphosphate phosphorylation	102	1	3.96	0.98253
GO:0045454	cell redox homeostasis	170	2	6.6	0.99078
GO:0009190	cyclic nucleotide biosynthetic process	121	1	4.7	0.9918
GO:0035556	intracellular signal transduction	956	29	37.1	0.99381
GO:0006813	potassium ion transport	204	2	7.92	0.99721
GO:0006030	chitin metabolic process	160	1	6.21	0.99827
GO:0055114	oxidation-reduction process	2411	65	93.58	0.99936
GO:0007608	sensory perception of smell	336	3	13.04	0.99984
GO:0006810	transport	3822	76	148.34	0.99997
GO:0015074	DNA integration	471	4	18.28	0.99999
GO:0007186	G-protein coupled receptor signaling pat...	635	5	24.65	1
GO:0005975	carbohydrate metabolic process	904	4	35.09	1
GO:0055085	transmembrane transport	1672	20	64.89	1
GO:0006658	phosphatidylserine metabolic process	11	1	0.43	1
GO:0046128	purine ribonucleoside metabolic process	57	11	2.21	1
GO:0046129	purine ribonucleoside biosynthetic proce...	21	2	0.82	1
GO:0044255	cellular lipid metabolic process	432	15	16.77	1
GO:0033692	cellular polysaccharide biosynthetic pro...	20	1	0.78	1
GO:0044257	cellular protein catabolic process	362	31	14.05	1
GO:0010646	regulation of cell communication	325	11	12.61	1
GO:0010647	positive regulation of cell communicatio...	16	2	0.62	1
GO:0036503	ERAD pathway	13	1	0.5	1
GO:0048523	negative regulation of cellular process	127	3	4.93	1
GO:0034976	response to endoplasmic reticulum stress	13	1	0.5	1
GO:0046112	nucleobase biosynthetic process	67	1	2.6	1
GO:1901571	fatty acid derivative transport	39	3	1.51	1
GO:0044281	small molecule metabolic process	1652	59	64.12	1
GO:0019692	deoxyribose phosphate metabolic process	10	1	0.39	1
GO:0044282	small molecule catabolic process	106	2	4.11	1
GO:0019693	ribose phosphate metabolic process	396	21	15.37	1
GO:0044283	small molecule biosynthetic process	197	4	7.65	1
GO:0034637	cellular carbohydrate biosynthetic proce...	66	2	2.56	1
GO:0046903	secretion	127	8	4.93	1
GO:0007178	transmembrane receptor protein serine/th...	27	3	1.05	1
GO:1901575	organic substance catabolic process	857	48	33.26	1
GO:0019751	polyol metabolic process	67	1	2.6	1
GO:0006402	mRNA catabolic process	87	4	3.38	1
GO:1901576	organic substance biosynthetic process	3796	209	147.33	1
GO:0006403	RNA localization	60	2	2.33	1
GO:0006749	glutathione metabolic process	34	4	1.32	1
GO:0006405	RNA export from nucleus	22	2	0.85	1
GO:0010638	positive regulation of organelle organiz...	23	2	0.89	1
GO:0006730	one-carbon metabolic process	37	1	1.44	1
GO:0048518	positive regulation of biological proces...	129	8	5.01	1
GO:0044271	cellular nitrogen compound biosynthetic ...	2952	156	114.57	1
GO:0048519	negative regulation of biological proces...	217	9	8.42	1
GO:0006732	coenzyme metabolic process	335	19	13	1
GO:0006733	oxidoreduction coenzyme metabolic proces...	187	4	7.26	1
GO:0044273	sulfur compound catabolic process	28	4	1.09	1
GO:0046148	pigment biosynthetic process	57	1	2.21	1
GO:0042168	heme metabolic process	14	1	0.54	1
GO:0009725	response to hormone	94	1	3.65	1
GO:0006739	NADP metabolic process	45	3	1.75	1
GO:0046131	pyrimidine ribonucleoside metabolic proc...	19	2	0.74	1
GO:0048545	response to steroid hormone	94	1	3.65	1
GO:0018022	peptidyl-lysine methylation	20	4	0.78	1
GO:0031323	regulation of cellular metabolic process	1475	78	57.25	1
GO:0032200	telomere organization	42	1	1.63	1
GO:0046134	pyrimidine nucleoside biosynthetic proce...	19	2	0.74	1
GO:0031324	negative regulation of cellular metaboli...	49	2	1.9	1
GO:0031325	positive regulation of cellular metaboli...	89	4	3.45	1
GO:0031326	regulation of cellular biosynthetic proc...	1406	77	54.57	1
GO:0031327	negative regulation of cellular biosynth...	43	2	1.67	1
GO:0031328	positive regulation of cellular biosynth...	66	3	2.56	1
GO:0042157	lipoprotein metabolic process	40	3	1.55	1
GO:0042158	lipoprotein biosynthetic process	23	3	0.89	1
GO:0009719	response to endogenous stimulus	125	5	4.85	1
GO:0006611	protein export from nucleus	22	2	0.85	1
GO:0006612	protein targeting to membrane	31	3	1.2	1
GO:0006613	cotranslational protein targeting to mem...	31	3	1.2	1
GO:0090304	nucleic acid metabolic process	3993	267	154.98	1
GO:0032535	regulation of cellular component size	34	2	1.32	1
GO:0098771	inorganic ion homeostasis	46	2	1.79	1
GO:0090305	nucleic acid phosphodiester bond hydroly...	16	2	0.62	1
GO:0019439	aromatic compound catabolic process	170	7	6.6	1
GO:0033993	response to lipid	94	1	3.65	1
GO:0019720	Mo-molybdopterin cofactor metabolic proc...	25	2	0.97	1
GO:0072657	protein localization to membrane	39	3	1.51	1
GO:0010604	positive regulation of macromolecule met...	74	4	2.87	1
GO:0010605	negative regulation of macromolecule met...	137	8	5.32	1
GO:0019725	cellular homeostasis	212	3	8.23	1
GO:0010608	posttranscriptional regulation of gene e...	52	3	2.02	1
GO:0098660	inorganic ion transmembrane transport	282	3	10.95	1
GO:0098662	inorganic cation transmembrane transport	282	3	10.95	1
GO:0006643	membrane lipid metabolic process	46	3	1.79	1
GO:0070887	cellular response to chemical stimulus	136	6	5.28	1
GO:0046390	ribose phosphate biosynthetic process	196	9	7.61	1
GO:0046394	carboxylic acid biosynthetic process	113	3	4.39	1
GO:0046395	carboxylic acid catabolic process	59	2	2.29	1
GO:0046051	UTP metabolic process	14	1	0.54	1
GO:0044248	cellular catabolic process	675	45	26.2	1
GO:0006974	cellular response to DNA damage stimulus	419	52	16.26	1
GO:0031334	positive regulation of protein complex a...	23	2	0.89	1
GO:0098655	cation transmembrane transport	282	3	10.95	1
GO:0098656	anion transmembrane transport	60	2	2.33	1
GO:0019682	glyceraldehyde-3-phosphate metabolic pro...	27	3	1.05	1
GO:0009966	regulation of signal transduction	324	11	12.58	1
GO:0009628	response to abiotic stimulus	28	1	1.09	1
GO:0044238	primary metabolic process	10853	555	421.23	1
GO:1902680	positive regulation of RNA biosynthetic ...	31	1	1.2	1
GO:0016197	endosomal transport	14	2	0.54	1
GO:0007067	mitotic nuclear division	16	4	0.62	1
GO:0046834	lipid phosphorylation	82	2	3.18	1
GO:0032501	multicellular organismal process	530	4	20.57	1
GO:0050801	ion homeostasis	46	2	1.79	1
GO:0006928	movement of cell or subcellular componen...	201	15	7.8	1
GO:1904029	regulation of cyclin-dependent protein k...	31	1	1.2	1
GO:0098742	cell-cell adhesion via plasma-membrane a...	92	3	3.57	1
GO:0043043	peptide biosynthetic process	772	42	29.96	1
GO:0019674	NAD metabolic process	37	1	1.44	1
GO:0051726	regulation of cell cycle	94	5	3.65	1
GO:0006163	purine nucleotide metabolic process	390	18	15.14	1
GO:0045184	establishment of protein localization	498	25	19.33	1
GO:0015698	inorganic anion transport	120	1	4.66	1
GO:0045934	negative regulation of nucleobase-contai...	31	1	1.2	1
GO:0007059	chromosome segregation	21	5	0.82	1
GO:0045935	positive regulation of nucleobase-contai...	31	1	1.2	1
GO:0014070	response to organic cyclic compound	94	1	3.65	1
GO:0009199	ribonucleoside triphosphate metabolic pr...	234	12	9.08	1
GO:1902679	negative regulation of RNA biosynthetic ...	29	1	1.13	1
GO:0098732	macromolecule deacylation	13	2	0.5	1
GO:0042886	amide transport	498	25	19.33	1
GO:0009987	cellular process	12621	613	489.85	1
GO:0051716	cellular response to stimulus	2827	114	109.72	1
GO:0065003	macromolecular complex assembly	325	24	12.61	1
GO:0065004	protein-DNA complex assembly	76	5	2.95	1
GO:0043038	amino acid activation	210	15	8.15	1
GO:0065007	biological regulation	4312	155	167.36	1
GO:0065008	regulation of biological quality	373	11	14.48	1
GO:0065009	regulation of molecular function	120	5	4.66	1
GO:0001505	regulation of neurotransmitter levels	15	2	0.58	1
GO:0070848	response to growth factor	28	3	1.09	1
GO:0031570	DNA integrity checkpoint	14	1	0.54	1
GO:0071426	ribonucleoprotein complex export from nu...	22	2	0.85	1
GO:0071427	mRNA-containing ribonucleoprotein comple...	22	2	0.85	1
GO:0008213	protein alkylation	60	6	2.33	1
GO:0008214	protein dealkylation	25	2	0.97	1
GO:0070085	glycosylation	130	1	5.05	1
GO:0006188	IMP biosynthetic process	45	1	1.75	1
GO:0043254	regulation of protein complex assembly	34	2	1.32	1
GO:0010876	lipid localization	166	10	6.44	1
GO:0070838	divalent metal ion transport	122	1	4.74	1
GO:0000819	sister chromatid segregation	16	4	0.62	1
GO:0000393	spliceosomal conformational changes to g...	10	1	0.39	1
GO:0198738	cell-cell signaling by wnt	56	2	2.17	1
GO:0046040	IMP metabolic process	45	1	1.75	1
GO:0009161	ribonucleoside monophosphate metabolic p...	249	5	9.66	1
GO:0045859	regulation of protein kinase activity	36	1	1.4	1
GO:0009163	nucleoside biosynthetic process	26	3	1.01	1
GO:0009167	purine ribonucleoside monophosphate meta...	237	4	9.2	1
GO:0015992	proton transport	127	2	4.93	1
GO:0034067	protein localization to Golgi apparatus	22	3	0.85	1
GO:0007010	cytoskeleton organization	202	10	7.84	1
GO:0009890	negative regulation of biosynthetic proc...	43	2	1.67	1
GO:0006865	amino acid transport	54	2	2.1	1
GO:0009891	positive regulation of biosynthetic proc...	66	3	2.56	1
GO:0009892	negative regulation of metabolic process	139	8	5.39	1
GO:0032787	monocarboxylic acid metabolic process	174	1	6.75	1
GO:0019637	organophosphate metabolic process	957	41	37.14	1
GO:0009893	positive regulation of metabolic process	89	4	3.45	1
GO:0009150	purine ribonucleotide metabolic process	364	17	14.13	1
GO:0046034	ATP metabolic process	184	2	7.14	1
GO:1903825	organic acid transmembrane transport	54	2	2.1	1
GO:0015711	organic anion transport	125	6	4.85	1
GO:0046036	CTP metabolic process	18	1	0.7	1
GO:0042398	cellular modified amino acid biosyntheti...	24	1	0.93	1
GO:0046039	GTP metabolic process	46	10	1.79	1
GO:0015718	monocarboxylic acid transport	52	3	2.02	1
GO:0031497	chromatin assembly	46	4	1.79	1
GO:0032774	RNA biosynthetic process	1639	93	63.61	1
GO:0009605	response to external stimulus	14	1	0.54	1
GO:0006112	energy reserve metabolic process	20	1	0.78	1
GO:0000075	cell cycle checkpoint	21	1	0.82	1
GO:0006091	generation of precursor metabolites and ...	237	2	9.2	1
GO:0009187	cyclic nucleotide metabolic process	121	1	4.7	1
GO:0072600	establishment of protein localization to...	22	3	0.85	1
GO:0015748	organophosphate ester transport	16	1	0.62	1
GO:0051649	establishment of localization in cell	475	30	18.44	1
GO:0015672	monovalent inorganic cation transport	407	5	15.8	1
GO:0019941	modification-dependent protein catabolic...	340	31	13.2	1
GO:0098916	anterograde trans-synaptic signaling	21	2	0.82	1
GO:0097435	supramolecular fiber organization	102	7	3.96	1
GO:0007265	Ras protein signal transduction	194	7	7.53	1
GO:0071715	icosanoid transport	39	3	1.51	1
GO:0007266	Rho protein signal transduction	154	7	5.98	1
GO:0007267	cell-cell signaling	80	4	3.1	1
GO:0006873	cellular ion homeostasis	17	1	0.66	1
GO:0007268	chemical synaptic transmission	21	2	0.82	1
GO:0006875	cellular metal ion homeostasis	17	1	0.66	1
GO:1902600	hydrogen ion transmembrane transport	124	2	4.81	1
GO:0043241	protein complex disassembly	56	2	2.17	1
GO:0009123	nucleoside monophosphate metabolic proce...	250	5	9.7	1
GO:0043243	positive regulation of protein complex d...	35	2	1.36	1
GO:0009124	nucleoside monophosphate biosynthetic pr...	113	5	4.39	1
GO:0043244	regulation of protein complex disassembl...	46	2	1.79	1
GO:0009126	purine nucleoside monophosphate metaboli...	237	4	9.2	1
GO:0009127	purine nucleoside monophosphate biosynth...	100	4	3.88	1
GO:0006820	anion transport	302	7	11.72	1
GO:0098609	cell-cell adhesion	92	3	3.57	1
GO:0044765	single-organism transport	749	22	29.07	1
GO:0005976	polysaccharide metabolic process	20	1	0.78	1
GO:0071407	cellular response to organic cyclic comp...	94	1	3.65	1
GO:1901657	glycosyl compound metabolic process	122	14	4.74	1
GO:0005977	glycogen metabolic process	20	1	0.78	1
GO:1901659	glycosyl compound biosynthetic process	26	3	1.01	1
GO:0009112	nucleobase metabolic process	78	1	3.03	1
GO:0051168	nuclear export	22	2	0.85	1
GO:0051169	nuclear transport	33	6	1.28	1
GO:0097659	nucleic acid-templated transcription	1616	91	62.72	1
GO:0033865	nucleoside bisphosphate metabolic proces...	32	3	1.24	1
GO:0033866	nucleoside bisphosphate biosynthetic pro...	28	3	1.09	1
GO:0009117	nucleotide metabolic process	615	28	23.87	1
GO:0015980	energy derivation by oxidation of organi...	110	2	4.27	1
GO:0009119	ribonucleoside metabolic process	62	12	2.41	1
GO:0006811	ion transport	1449	14	56.24	1
GO:0006066	alcohol metabolic process	76	1	2.95	1
GO:0006812	cation transport	723	7	28.06	1
GO:0015985	energy coupled proton transport, down el...	47	2	1.82	1
GO:0000375	RNA splicing, via transesterification re...	125	10	4.85	1
GO:0006816	calcium ion transport	113	1	4.39	1
GO:0000377	RNA splicing, via transesterification re...	125	10	4.85	1
GO:0006818	hydrogen transport	127	2	4.93	1
GO:0009141	nucleoside triphosphate metabolic proces...	244	13	9.47	1
GO:0051156	glucose 6-phosphate metabolic process	28	3	1.09	1
GO:0009142	nucleoside triphosphate biosynthetic pro...	65	3	2.52	1
GO:0018208	peptidyl-proline modification	37	6	1.44	1
GO:0009144	purine nucleoside triphosphate metabolic...	230	12	8.93	1
GO:0009889	regulation of biosynthetic process	1406	77	54.57	1
GO:0009145	purine nucleoside triphosphate biosynthe...	61	3	2.37	1
GO:0051603	proteolysis involved in cellular protein...	362	31	14.05	1
GO:0051604	protein maturation	34	2	1.32	1
GO:0009148	pyrimidine nucleoside triphosphate biosy...	18	1	0.7	1
GO:0006399	tRNA metabolic process	328	27	12.73	1
GO:0051606	detection of stimulus	30	1	1.16	1
GO:0044782	cilium organization	24	1	0.93	1
GO:0006101	citrate metabolic process	63	1	2.45	1
GO:0051186	cofactor metabolic process	385	21	14.94	1
GO:0019856	pyrimidine nucleobase biosynthetic proce...	20	1	0.78	1
GO:2000112	regulation of cellular macromolecule bio...	1406	77	54.57	1
GO:0009132	nucleoside diphosphate metabolic process	109	1	4.23	1
GO:2000113	negative regulation of cellular macromol...	43	2	1.67	1
GO:0034030	ribonucleoside bisphosphate biosynthetic...	28	3	1.09	1
GO:0051188	cofactor biosynthetic process	243	17	9.43	1
GO:0070271	protein complex biogenesis	196	11	7.61	1
GO:0006081	cellular aldehyde metabolic process	46	3	1.79	1
GO:0051189	prosthetic group metabolic process	48	9	1.86	1
GO:0055065	metal ion homeostasis	18	2	0.7	1
GO:0034032	purine nucleoside bisphosphate metabolic...	32	3	1.24	1
GO:0032956	regulation of actin cytoskeleton organiz...	34	2	1.32	1
GO:0006082	organic acid metabolic process	763	27	29.61	1
GO:0034033	purine nucleoside bisphosphate biosynthe...	28	3	1.09	1
GO:0044770	cell cycle phase transition	10	3	0.39	1
GO:0099531	presynaptic process involved in chemical...	11	2	0.43	1
GO:0051171	regulation of nitrogen compound metaboli...	1411	77	54.76	1
GO:0051172	negative regulation of nitrogen compound...	43	2	1.67	1
GO:0099536	synaptic signaling	21	2	0.82	1
GO:0006836	neurotransmitter transport	119	2	4.62	1
GO:0010033	response to organic substance	154	7	5.98	1
GO:0099537	trans-synaptic signaling	21	2	0.82	1
GO:0051173	positive regulation of nitrogen compound...	66	3	2.56	1
GO:1902903	regulation of supramolecular fiber organ...	34	2	1.32	1
GO:0051174	regulation of phosphorus metabolic proce...	62	2	2.41	1
GO:0043545	molybdopterin cofactor metabolic process	48	9	1.86	1
GO:1902905	positive regulation of supramolecular fi...	23	2	0.89	1
GO:0042325	regulation of phosphorylation	56	2	2.17	1
GO:0032196	transposition	264	12	10.25	1
GO:0032984	macromolecular complex disassembly	68	2	2.64	1
GO:0051179	localization	3896	79	151.21	1
GO:0016051	carbohydrate biosynthetic process	100	2	3.88	1
GO:0043549	regulation of kinase activity	36	1	1.4	1
GO:0033875	ribonucleoside bisphosphate metabolic pr...	32	3	1.24	1
GO:0042592	homeostatic process	288	6	11.18	1
GO:0071702	organic substance transport	774	36	30.04	1
GO:0016053	organic acid biosynthetic process	113	3	4.39	1
GO:0006073	cellular glucan metabolic process	20	1	0.78	1
GO:0071704	organic substance metabolic process	11356	572	440.75	1
GO:0016054	organic acid catabolic process	59	2	2.29	1
GO:0009060	aerobic respiration	63	1	2.45	1
GO:0046578	regulation of Ras protein signal transdu...	194	7	7.53	1
GO:0071705	nitrogen compound transport	633	27	24.57	1
GO:0044723	single-organism carbohydrate metabolic p...	343	2	13.31	1
GO:0009063	cellular amino acid catabolic process	39	2	1.51	1
GO:0045017	glycerolipid biosynthetic process	32	3	1.24	1
GO:0034250	positive regulation of cellular amide me...	35	2	1.36	1
GO:1901615	organic hydroxy compound metabolic proce...	90	1	3.49	1
GO:0009066	aspartate family amino acid metabolic pr...	28	1	1.09	1
GO:0030832	regulation of actin filament length	34	2	1.32	1
GO:1901617	organic hydroxy compound biosynthetic pr...	33	1	1.28	1
GO:0009067	aspartate family amino acid biosynthetic...	23	1	0.89	1
GO:0030833	regulation of actin filament polymerizat...	34	2	1.32	1
GO:0055080	cation homeostasis	46	2	1.79	1
GO:0032970	regulation of actin filament-based proce...	34	2	1.32	1
GO:0009069	serine family amino acid metabolic proce...	48	3	1.86	1
GO:0055082	cellular chemical homeostasis	44	1	1.71	1
GO:0051128	regulation of cellular component organiz...	119	6	4.62	1
GO:0000270	peptidoglycan metabolic process	47	1	1.82	1
GO:0006020	inositol metabolic process	20	1	0.78	1
GO:0030838	positive regulation of actin filament po...	23	2	0.89	1
GO:0000271	polysaccharide biosynthetic process	20	1	0.78	1
GO:0055086	nucleobase-containing small molecule met...	711	29	27.6	1
GO:0006022	aminoglycan metabolic process	212	2	8.23	1
GO:0009394	2'-deoxyribonucleotide metabolic process	10	1	0.39	1
GO:0044711	single-organism biosynthetic process	877	38	34.04	1
GO:0044712	single-organism catabolic process	260	3	10.09	1
GO:0006026	aminoglycan catabolic process	48	1	1.86	1
GO:0006027	glycosaminoglycan catabolic process	47	1	1.82	1
GO:0045047	protein targeting to ER	31	3	1.2	1
GO:1901700	response to oxygen-containing compound	19	1	0.74	1
GO:0009056	catabolic process	900	49	34.93	1
GO:0009057	macromolecule catabolic process	561	41	21.77	1
GO:0009100	glycoprotein metabolic process	136	1	5.28	1
GO:0009059	macromolecule biosynthetic process	2850	171	110.61	1
GO:0009101	glycoprotein biosynthetic process	130	1	5.05	1
GO:0055072	iron ion homeostasis	12	1	0.47	1
GO:0016070	RNA metabolic process	2538	171	98.51	1
GO:0006354	DNA-templated transcription, elongation	42	1	1.63	1
GO:0016071	mRNA metabolic process	310	25	12.03	1
GO:0015931	nucleobase-containing compound transport	63	2	2.45	1
GO:0071166	ribonucleoprotein complex localization	22	2	0.85	1
GO:0046496	nicotinamide nucleotide metabolic proces...	155	4	6.02	1
GO:0015936	coenzyme A metabolic process	32	3	1.24	1
GO:1905114	cell surface receptor signaling pathway ...	56	2	2.17	1
GO:0042278	purine nucleoside metabolic process	57	11	2.21	1
GO:0030029	actin filament-based process	94	6	3.65	1
GO:0006040	amino sugar metabolic process	168	1	6.52	1
GO:0050790	regulation of catalytic activity	116	5	4.5	1
GO:0042221	response to chemical	179	7	6.95	1
GO:0009071	serine family amino acid catabolic proce...	16	1	0.62	1
GO:0051130	positive regulation of cellular componen...	58	4	2.25	1
GO:0034220	ion transmembrane transport	343	5	13.31	1
GO:0032940	secretion by cell	88	5	3.42	1
GO:0010564	regulation of cell cycle process	34	3	1.32	1
GO:0003008	system process	429	4	16.65	1
GO:0030041	actin filament polymerization	34	2	1.32	1
GO:0000301	retrograde transport, vesicle recycling ...	22	3	0.85	1
GO:0042558	pteridine-containing compound metabolic ...	20	1	0.78	1
GO:0042219	cellular modified amino acid catabolic p...	24	4	0.93	1
GO:0006266	DNA ligation	15	1	0.58	1
GO:0006323	DNA packaging	47	4	1.82	1
GO:0010556	regulation of macromolecule biosynthetic...	1406	77	54.57	1
GO:0016043	cellular component organization	934	58	36.25	1
GO:0010557	positive regulation of macromolecule bio...	66	3	2.56	1
GO:0030030	cell projection organization	34	1	1.32	1
GO:0010558	negative regulation of macromolecule bio...	43	2	1.67	1
GO:0030031	cell projection assembly	20	1	0.78	1
GO:1901605	alpha-amino acid metabolic process	138	5	5.36	1
GO:0033365	protein localization to organelle	84	9	3.26	1
GO:0046467	membrane lipid biosynthetic process	19	2	0.74	1
GO:1901607	alpha-amino acid biosynthetic process	88	3	3.42	1
GO:0015908	fatty acid transport	39	3	1.51	1
GO:0015909	long-chain fatty acid transport	39	3	1.51	1
GO:0045333	cellular respiration	90	1	3.49	1
GO:0034248	regulation of cellular amide metabolic p...	52	3	2.02	1
GO:0072350	tricarboxylic acid metabolic process	65	1	2.52	1
GO:0034249	negative regulation of cellular amide me...	12	1	0.47	1
GO:0006259	DNA metabolic process	1490	100	57.83	1
GO:0051052	regulation of DNA metabolic process	10	2	0.39	1
GO:0019362	pyridine nucleotide metabolic process	155	4	6.02	1
GO:0019363	pyridine nucleotide biosynthetic process	38	1	1.47	1
GO:0044700	single organism signaling	2416	62	93.77	1
GO:0008652	cellular amino acid biosynthetic process	89	3	3.45	1
GO:0033013	tetrapyrrole metabolic process	41	2	1.59	1
GO:0043412	macromolecule modification	2359	116	91.56	1
GO:0043413	macromolecule glycosylation	130	1	5.05	1
GO:0043414	macromolecule methylation	107	7	4.15	1
GO:0030258	lipid modification	128	2	4.97	1
GO:0035601	protein deacylation	13	2	0.5	1
GO:0046483	heterocycle metabolic process	4950	311	192.12	1
GO:0071900	regulation of protein serine/threonine k...	32	1	1.24	1
GO:0019359	nicotinamide nucleotide biosynthetic pro...	38	1	1.47	1
GO:0046486	glycerolipid metabolic process	181	5	7.02	1
GO:0033043	regulation of organelle organization	79	4	3.07	1
GO:0046488	phosphatidylinositol metabolic process	156	4	6.05	1
GO:0009260	ribonucleotide biosynthetic process	196	9	7.61	1
GO:0016310	phosphorylation	1520	50	58.99	1
GO:0009262	deoxyribonucleotide metabolic process	14	1	0.54	1
GO:0006333	chromatin assembly or disassembly	49	4	1.9	1
GO:0090150	establishment of protein localization to...	39	3	1.51	1
GO:0030003	cellular cation homeostasis	17	1	0.66	1
GO:0046474	glycerophospholipid biosynthetic process	32	3	1.24	1
GO:0006220	pyrimidine nucleotide metabolic process	42	5	1.63	1
GO:0009250	glucan biosynthetic process	20	1	0.78	1
GO:0050789	regulation of biological process	4145	148	160.88	1
GO:0033036	macromolecule localization	728	36	28.26	1
GO:0009314	response to radiation	14	1	0.54	1
GO:0032870	cellular response to hormone stimulus	94	1	3.65	1
GO:0009259	ribonucleotide metabolic process	369	18	14.32	1
GO:0043436	oxoacid metabolic process	763	27	29.61	1
GO:0051028	mRNA transport	24	2	0.93	1
GO:0006213	pyrimidine nucleoside metabolic process	19	2	0.74	1
GO:0010498	proteasomal protein catabolic process	34	4	1.32	1
GO:0072599	establishment of protein localization to...	31	3	1.2	1
GO:0071822	protein complex subunit organization	241	13	9.35	1
GO:0008610	lipid biosynthetic process	185	9	7.18	1
GO:0071824	protein-DNA complex subunit organization	76	5	2.95	1
GO:0015849	organic acid transport	106	5	4.11	1
GO:0071826	ribonucleoprotein complex subunit organi...	65	8	2.52	1
GO:0080090	regulation of primary metabolic process	1468	78	56.98	1
GO:0022411	cellular component disassembly	72	2	2.79	1
GO:0016569	covalent chromatin modification	67	8	2.6	1
GO:0015833	peptide transport	495	25	19.21	1
GO:1901135	carbohydrate derivative metabolic proces...	931	29	36.13	1
GO:1901136	carbohydrate derivative catabolic proces...	75	1	2.91	1
GO:1901137	carbohydrate derivative biosynthetic pro...	374	12	14.52	1
GO:0046785	microtubule polymerization	36	3	1.4	1
GO:0050657	nucleic acid transport	60	2	2.33	1
GO:0050658	RNA transport	60	2	2.33	1
GO:0072348	sulfur compound transport	86	1	3.34	1
GO:0006575	cellular modified amino acid metabolic p...	60	6	2.33	1
GO:0031929	TOR signaling	25	2	0.97	1
GO:0071396	cellular response to lipid	94	1	3.65	1
GO:0071840	cellular component organization or bioge...	1021	74	39.63	1
GO:0072330	monocarboxylic acid biosynthetic process	32	1	1.24	1
GO:0031163	metallo-sulfur cluster assembly	29	1	1.13	1
GO:0036260	RNA capping	20	3	0.78	1
GO:0071103	DNA conformation change	82	9	3.18	1
GO:0042451	purine nucleoside biosynthetic process	21	2	0.82	1
GO:0010467	gene expression	3069	194	119.11	1
GO:0006528	asparagine metabolic process	10	1	0.39	1
GO:1901068	guanosine-containing compound metabolic ...	48	11	1.86	1
GO:0010468	regulation of gene expression	1491	81	57.87	1
GO:0042455	ribonucleoside biosynthetic process	26	3	1.01	1
GO:0009218	pyrimidine ribonucleotide metabolic proc...	19	2	0.74	1
GO:0016571	histone methylation	20	4	0.78	1
GO:0009581	detection of external stimulus	14	1	0.54	1
GO:1905039	carboxylic acid transmembrane transport	54	2	2.1	1
GO:0009582	detection of abiotic stimulus	14	1	0.54	1
GO:0051252	regulation of RNA metabolic process	1349	72	52.36	1
GO:0009583	detection of light stimulus	14	1	0.54	1
GO:0051253	negative regulation of RNA metabolic pro...	29	1	1.13	1
GO:0019220	regulation of phosphate metabolic proces...	62	2	2.41	1
GO:0051254	positive regulation of RNA metabolic pro...	31	1	1.2	1
GO:0043624	cellular protein complex disassembly	56	2	2.17	1
GO:0019222	regulation of metabolic process	1582	84	61.4	1
GO:0046653	tetrahydrofolate metabolic process	13	1	0.5	1
GO:0051258	protein polymerization	70	5	2.72	1
GO:0051259	protein oligomerization	59	1	2.29	1
GO:0044092	negative regulation of molecular functio...	11	1	0.43	1
GO:0009247	glycolipid biosynthetic process	19	2	0.74	1
GO:0099643	signal release from synapse	11	2	0.43	1
GO:0046717	acid secretion	39	3	1.51	1
GO:0006544	glycine metabolic process	32	2	1.24	1
GO:0009308	amine metabolic process	30	1	1.16	1
GO:0071363	cellular response to growth factor stimu...	28	3	1.09	1
GO:0008150	biological_process	22055	856	856	1
GO:0034470	ncRNA processing	158	20	6.13	1
GO:1903506	regulation of nucleic acid-templated tra...	1344	72	52.16	1
GO:0006206	pyrimidine nucleobase metabolic process	20	1	0.78	1
GO:1903507	negative regulation of nucleic acid-temp...	29	1	1.13	1
GO:1903508	positive regulation of nucleic acid-temp...	31	1	1.2	1
GO:0008154	actin polymerization or depolymerization	34	2	1.32	1
GO:1903509	liposaccharide metabolic process	19	2	0.74	1
GO:0019219	regulation of nucleobase-containing comp...	1359	74	52.75	1
GO:1901071	glucosamine-containing compound metaboli...	168	1	6.52	1
GO:0090066	regulation of anatomical structure size	34	2	1.32	1
GO:0022402	cell cycle process	60	7	2.33	1
GO:0030203	glycosaminoglycan metabolic process	52	1	2.02	1
GO:1902580	single-organism cellular localization	24	3	0.93	1
GO:1901360	organic cyclic compound metabolic proces...	5003	313	194.18	1
GO:0022406	membrane docking	30	3	1.16	1
GO:1901362	organic cyclic compound biosynthetic pro...	2220	122	86.16	1
GO:0051338	regulation of transferase activity	36	1	1.4	1
GO:0070727	cellular macromolecule localization	443	23	17.19	1
GO:0060255	regulation of macromolecule metabolic pr...	1557	84	60.43	1
GO:0072521	purine-containing compound metabolic pro...	434	18	16.84	1
GO:1902589	single-organism organelle organization	220	14	8.54	1
GO:0072522	purine-containing compound biosynthetic ...	246	9	9.55	1
GO:0043632	modification-dependent macromolecule cat...	340	31	13.2	1
GO:0071383	cellular response to steroid hormone sti...	94	1	3.65	1
GO:0072524	pyridine-containing compound metabolic p...	165	4	6.4	1
GO:0072525	pyridine-containing compound biosyntheti...	48	1	1.86	1
GO:0006461	protein complex assembly	196	11	7.61	1
GO:1901293	nucleoside phosphate biosynthetic proces...	365	15	14.17	1
GO:0072527	pyrimidine-containing compound metabolic...	63	7	2.45	1
GO:0036211	protein modification process	2229	104	86.51	1
GO:1902578	single-organism localization	767	22	29.77	1
GO:0006790	sulfur compound metabolic process	138	7	5.36	1
GO:0097354	prenylation	19	1	0.74	1
GO:0042440	pigment metabolic process	61	1	2.37	1
GO:0072511	divalent inorganic cation transport	122	1	4.74	1
GO:0006793	phosphorus metabolic process	2474	100	96.02	1
GO:0009201	ribonucleoside triphosphate biosynthetic...	65	3	2.52	1
GO:0009205	purine ribonucleoside triphosphate metab...	230	12	8.93	1
GO:0009206	purine ribonucleoside triphosphate biosy...	61	3	2.37	1
GO:0022610	biological adhesion	233	3	9.04	1
GO:0009208	pyrimidine ribonucleoside triphosphate m...	18	1	0.7	1
GO:0009209	pyrimidine ribonucleoside triphosphate b...	18	1	0.7	1
GO:0000726	non-recombinational repair	19	1	0.74	1
GO:0022613	ribonucleoprotein complex biogenesis	140	24	5.43	1
GO:0006505	GPI anchor metabolic process	19	2	0.74	1
GO:0051246	regulation of protein metabolic process	127	5	4.93	1
GO:0044106	cellular amine metabolic process	30	1	1.16	1
GO:0051247	positive regulation of protein metabolic...	43	3	1.67	1
GO:0051248	negative regulation of protein metabolic...	16	1	0.62	1
GO:0032268	regulation of cellular protein metabolic...	118	5	4.58	1
GO:0032269	negative regulation of cellular protein ...	16	1	0.62	1
GO:0006486	protein glycosylation	130	1	5.05	1
GO:0034660	ncRNA metabolic process	378	36	14.67	1
GO:0044085	cellular component biogenesis	486	41	18.86	1
GO:0044087	regulation of cellular component biogene...	41	2	1.59	1
GO:0044089	positive regulation of cellular componen...	23	2	0.89	1
GO:0050896	response to stimulus	3063	118	118.88	1
GO:0051234	establishment of localization	3830	76	148.65	1
GO:0043604	amide biosynthetic process	784	43	30.43	1
GO:0051235	maintenance of location	34	1	1.32	1
GO:0051236	establishment of RNA localization	60	2	2.33	1
GO:0034728	nucleosome organization	46	4	1.79	1
GO:0006476	protein deacetylation	13	2	0.5	1
GO:0016458	gene silencing	10	3	0.39	1
GO:0043933	macromolecular complex subunit organizat...	382	26	14.83	1
GO:0006760	folic acid-containing compound metabolic...	14	1	0.54	1
GO:0034654	nucleobase-containing compound biosynthe...	2032	109	78.87	1
GO:0048285	organelle fission	31	5	1.2	1
GO:0034655	nucleobase-containing compound catabolic...	153	6	5.94	1
GO:0023061	signal release	11	2	0.43	1
GO:0016482	cytosolic transport	14	2	0.54	1
GO:0006766	vitamin metabolic process	24	2	0.93	1
GO:0045786	negative regulation of cell cycle	48	1	1.86	1
GO:0043170	macromolecule metabolic process	8631	502	334.99	1
GO:0019538	protein metabolic process	4682	248	181.72	1
GO:0009451	RNA modification	105	12	4.08	1
GO:1902531	regulation of intracellular signal trans...	286	10	11.1	1
GO:0043171	peptide catabolic process	23	4	0.89	1
GO:0032271	regulation of protein polymerization	34	2	1.32	1
GO:0046165	alcohol biosynthetic process	19	1	0.74	1
GO:0032273	positive regulation of protein polymeriz...	23	2	0.89	1
GO:0006753	nucleoside phosphate metabolic process	617	28	23.95	1
GO:0006754	ATP biosynthetic process	47	2	1.82	1
GO:0023051	regulation of signaling	325	11	12.61	1
GO:0031399	regulation of protein modification proce...	65	2	2.52	1
GO:0060249	anatomical structure homeostasis	42	1	1.63	1
GO:0046916	cellular transition metal ion homeostasi...	14	1	0.54	1
GO:0051493	regulation of cytoskeleton organization	66	2	2.56	1
GO:0070988	demethylation	25	2	0.97	1
GO:0071560	cellular response to transforming growth...	26	3	1.01	1
GO:0006414	translational elongation	79	2	3.07	1
GO:2001141	regulation of RNA biosynthetic process	1344	72	52.16	1
GO:0051495	positive regulation of cytoskeleton orga...	23	2	0.89	1
GO:0006415	translational termination	45	2	1.75	1
GO:0070646	protein modification by small protein re...	201	14	7.8	1
GO:0023056	positive regulation of signaling	16	2	0.62	1
GO:0070647	protein modification by small protein co...	303	21	11.76	1
GO:0006417	regulation of translation	52	3	2.02	1
GO:0008064	regulation of actin polymerization or de...	34	2	1.32	1
GO:0031109	microtubule polymerization or depolymeri...	46	3	1.79	1
GO:0046942	carboxylic acid transport	106	5	4.11	1
GO:0070972	protein localization to endoplasmic reti...	32	3	1.24	1
GO:0018130	heterocycle biosynthetic process	2211	122	85.81	1
GO:0045727	positive regulation of translation	35	2	1.36	1
GO:0044042	glucan metabolic process	20	1	0.78	1
GO:0006448	regulation of translational elongation	36	2	1.4	1
GO:0006449	regulation of translational termination	35	2	1.36	1
GO:0034622	cellular macromolecular complex assembly	263	23	10.21	1
GO:0071559	response to transforming growth factor b...	26	3	1.01	1
GO:0007166	cell surface receptor signaling pathway	266	6	10.32	1
GO:0022607	cellular component assembly	399	25	15.49	1
GO:0007167	enzyme linked receptor protein signaling...	54	3	2.1	1
GO:1901564	organonitrogen compound metabolic proces...	2064	95	80.11	1
GO:1901566	organonitrogen compound biosynthetic pro...	1330	72	51.62	1
GO:0008104	protein localization	524	26	20.34	1
GO:0006778	porphyrin-containing compound metabolic ...	21	1	0.82	1
GO:0046939	nucleotide phosphorylation	102	1	3.96	1
GO:0006779	porphyrin-containing compound biosynthet...	16	1	0.62	1
GO:0048583	regulation of response to stimulus	333	11	12.92	1
GO:0048584	positive regulation of response to stimu...	19	2	0.74	1
GO:0010628	positive regulation of gene expression	66	3	2.56	1
GO:0010629	negative regulation of gene expression	131	8	5.08	1
GO:0006661	phosphatidylinositol biosynthetic proces...	19	2	0.74	1
GO:1903963	arachidonate transport	39	3	1.51	1
GO:0046173	polyol biosynthetic process	13	1	0.5	1
GO:0007154	cell communication	2419	62	93.89	1
GO:0006664	glycolipid metabolic process	19	2	0.74	1
GO:0006720	isoprenoid metabolic process	79	3	3.07	1
GO:0044260	cellular macromolecule metabolic process	6985	427	271.1	1
GO:0007155	cell adhesion	233	3	9.04	1
GO:0044262	cellular carbohydrate metabolic process	164	2	6.37	1
GO:0007600	sensory perception	429	4	16.65	1
GO:0044264	cellular polysaccharide metabolic proces...	20	1	0.78	1
GO:0006725	cellular aromatic compound metabolic pro...	4940	312	191.73	1
GO:0044265	cellular macromolecule catabolic process	478	37	18.55	1
GO:0044267	cellular protein metabolic process	3245	177	125.95	1
GO:0009755	hormone-mediated signaling pathway	94	1	3.65	1
GO:0007606	sensory perception of chemical stimulus	417	4	16.18	1
GO:0006650	glycerophospholipid metabolic process	181	5	7.02	1
GO:0034641	cellular nitrogen compound metabolic pro...	5572	346	216.26	1
GO:0032309	icosanoid secretion	39	3	1.51	1
GO:0006996	organelle organization	636	44	24.68	1
GO:0009416	response to light stimulus	14	1	0.54	1
GO:0034645	cellular macromolecule biosynthetic proc...	2839	171	110.19	1
GO:0050877	neurological system process	429	4	16.65	1
GO:0000041	transition metal ion transport	22	0	0.85	1
GO:0000045	autophagosome assembly	13	0	0.5	1
GO:0000096	sulfur amino acid metabolic process	25	0	0.97	1
GO:0000097	sulfur amino acid biosynthetic process	19	0	0.74	1
GO:0000160	phosphorelay signal transduction system	15	0	0.58	1
GO:0000184	nuclear-transcribed mRNA catabolic proce...	49	0	1.9	1
GO:0000288	nuclear-transcribed mRNA catabolic proce...	15	0	0.58	1
GO:0000290	deadenylation-dependent decapping of nuc...	15	0	0.58	1
GO:0000390	spliceosomal complex disassembly	12	0	0.47	1

## Sheet: Workers
GO.ID	Term	Annotated	Significant	Expected	Fisher
GO:0055114	oxidation-reduction process	2411	60	25.47	1.5e-10
GO:0035176	social behavior	16	3	0.17	0.00059
GO:0008272	sulfate transport	86	5	0.91	0.00219
GO:0008152	metabolic process	14616	152	154.41	0.00908
GO:0097164	ammonium ion metabolic process	20	2	0.21	0.01863
GO:0006979	response to oxidative stress	123	4	1.3	0.04167
GO:0051056	regulation of small GTPase mediated signaling pathway	270	6	2.85	0.04615
GO:0008202	steroid metabolic process	10	1	0.11	0.10078
GO:0046836	glycolipid transport	10	1	0.11	0.10078
GO:0006085	acetyl-CoA biosynthetic process	10	1	0.11	0.10078
GO:0055085	transmembrane transport	1672	22	17.66	0.11352
GO:0009448	gamma-aminobutyric acid metabolic proces...	13	1	0.14	0.12899
GO:0001505	regulation of neurotransmitter levels	15	1	0.16	0.14731
GO:0000160	phosphorelay signal transduction system	15	1	0.16	0.14731
GO:0007016	cytoskeletal anchoring at plasma membran...	17	1	0.18	0.16525
GO:0006561	proline biosynthetic process	17	1	0.18	0.16525
GO:0006741	NADP biosynthetic process	18	1	0.19	0.17407
GO:0046165	alcohol biosynthetic process	19	1	0.2	0.1828
GO:0006003	fructose 2,6-bisphosphate metabolic proc...	20	1	0.21	0.19144
GO:0019751	polyol metabolic process	67	2	0.71	0.1996
GO:0007268	chemical synaptic transmission	21	1	0.22	0.19999
GO:0008299	isoprenoid biosynthetic process	79	2	0.83	0.20326
GO:0010826	negative regulation of centrosome duplic...	22	1	0.23	0.20845
GO:0006000	fructose metabolic process	22	1	0.23	0.20845
GO:0006072	glycerol-3-phosphate metabolic process	22	1	0.23	0.20845
GO:0035023	regulation of Rho protein signal transdu...	154	3	1.63	0.22275
GO:0032774	RNA biosynthetic process	1639	6	17.32	0.22752
GO:0006629	lipid metabolic process	691	11	7.3	0.23022
GO:0006596	polyamine biosynthetic process	25	1	0.26	0.2333
GO:0006814	sodium ion transport	90	2	0.95	0.24601
GO:0046856	phosphatidylinositol dephosphorylation	27	1	0.29	0.24943
GO:0016042	lipid catabolic process	28	1	0.3	0.25737
GO:0046855	inositol phosphate dephosphorylation	29	1	0.31	0.26523
GO:0016226	iron-sulfur cluster assembly	29	1	0.31	0.26523
GO:0006508	proteolysis	1804	22	19.06	0.27152
GO:0070588	calcium ion transmembrane transport	99	2	1.05	0.28123
GO:0006869	lipid transport	150	4	1.58	0.28653
GO:0006744	ubiquinone biosynthetic process	32	1	0.34	0.2883
GO:0065008	regulation of biological quality	373	4	3.94	0.31859
GO:0019674	NAD metabolic process	37	1	0.39	0.32517
GO:0050482	arachidonic acid secretion	39	1	0.41	0.33937
GO:0044087	regulation of cellular component biogene...	41	1	0.43	0.35328
GO:0006182	cGMP biosynthetic process	41	1	0.43	0.35328
GO:0006836	neurotransmitter transport	119	2	1.26	0.35866
GO:0007186	G-protein coupled receptor signaling pat...	635	8	6.71	0.38581
GO:0006081	cellular aldehyde metabolic process	46	1	0.49	0.38679
GO:0070925	organelle assembly	47	1	0.5	0.39329
GO:0016055	Wnt signaling pathway	56	1	0.59	0.44872
GO:0006820	anion transport	302	7	3.19	0.44962
GO:0006479	protein methylation	60	1	0.63	0.4717
GO:0007205	protein kinase C-activating G-protein co...	71	1	0.75	0.53012
GO:0006470	protein dephosphorylation	168	2	1.77	0.53176
GO:0016043	cellular component organization	934	4	9.87	0.54973
GO:0044711	single-organism biosynthetic process	877	9	9.27	0.55484
GO:0006644	phospholipid metabolic process	258	3	2.73	0.55909
GO:0015991	ATP hydrolysis coupled proton transport	78	1	0.82	0.56389
GO:0007018	microtubule-based movement	182	2	1.92	0.57512
GO:0050909	sensory perception of taste	81	1	0.86	0.57762
GO:0046854	phosphatidylinositol phosphorylation	82	1	0.87	0.5821
GO:0006457	protein folding	200	2	2.11	0.62649
GO:0007264	small GTPase mediated signal transductio...	478	8	5.05	0.6403
GO:0007275	multicellular organism development	97	1	1.02	0.64387
GO:0006811	ion transport	1449	18	15.31	0.64522
GO:0044249	cellular biosynthetic process	3779	16	39.92	0.65126
GO:0007166	cell surface receptor signaling pathway	266	3	2.81	0.65195
GO:0006810	transport	3822	44	40.38	0.672
GO:0008610	lipid biosynthetic process	185	3	1.95	0.67464
GO:0007165	signal transduction	2392	27	25.27	0.68567
GO:0007608	sensory perception of smell	336	3	3.55	0.69188
GO:0005975	carbohydrate metabolic process	904	8	9.55	0.70491
GO:0007155	cell adhesion	233	2	2.46	0.70797
GO:0006812	cation transport	723	7	7.64	0.70992
GO:0044262	cellular carbohydrate metabolic process	164	2	1.73	0.76162
GO:0019752	carboxylic acid metabolic process	760	4	8.03	0.77546
GO:0044712	single-organism catabolic process	260	3	2.75	0.78559
GO:1901362	organic cyclic compound biosynthetic pro...	2220	10	23.45	0.78787
GO:0006030	chitin metabolic process	160	1	1.69	0.81832
GO:0032787	monocarboxylic acid metabolic process	174	2	1.84	0.8191
GO:0045454	cell redox homeostasis	170	1	1.8	0.83676
GO:0035556	intracellular signal transduction	956	12	10.1	0.84659
GO:0016310	phosphorylation	1520	9	16.06	0.86115
GO:0044723	single-organism carbohydrate metabolic p...	343	3	3.62	0.87854
GO:0009058	biosynthetic process	4027	18	42.54	0.88726
GO:0030001	metal ion transport	475	5	5.02	0.9385
GO:0015074	DNA integration	471	2	4.98	0.96091
GO:0006399	tRNA metabolic process	328	1	3.47	0.9701
GO:0006468	protein phosphorylation	1258	7	13.29	0.98128
GO:0006355	regulation of transcription, DNA-templat...	1344	5	14.2	0.99883
GO:0006259	DNA metabolic process	1490	5	15.74	0.99895
GO:0044248	cellular catabolic process	675	1	7.13	0.99931
GO:0044763	single-organism cellular process	3497	22	36.94	0.99948
GO:1901575	organic substance catabolic process	857	3	9.05	0.99965
GO:0045185	maintenance of protein location	18	1	0.19	1
GO:0046903	secretion	127	1	1.34	1
GO:0003008	system process	429	4	4.53	1
GO:1901661	quinone metabolic process	32	1	0.34	1
GO:0033043	regulation of organelle organization	79	1	0.83	1
GO:0072521	purine-containing compound metabolic pro...	434	1	4.58	1
GO:0051716	cellular response to stimulus	2827	27	29.87	1
GO:0034660	ncRNA metabolic process	378	1	3.99	1
GO:1901663	quinone biosynthetic process	32	1	0.34	1
GO:0072522	purine-containing compound biosynthetic ...	246	1	2.6	1
GO:0009190	cyclic nucleotide biosynthetic process	121	1	1.28	1
GO:0072524	pyridine-containing compound metabolic p...	165	1	1.74	1
GO:0010639	negative regulation of organelle organiz...	36	1	0.38	1
GO:0009889	regulation of biosynthetic process	1406	5	14.85	1
GO:0072525	pyridine-containing compound biosyntheti...	48	1	0.51	1
GO:0046578	regulation of Ras protein signal transdu...	194	3	2.05	1
GO:0015992	proton transport	127	1	1.34	1
GO:0019318	hexose metabolic process	114	1	1.2	1
GO:0006816	calcium ion transport	113	2	1.19	1
GO:0010824	regulation of centrosome duplication	22	1	0.23	1
GO:0006818	hydrogen transport	127	1	1.34	1
GO:0051186	cofactor metabolic process	385	4	4.07	1
GO:0019438	aromatic compound biosynthetic process	2114	8	22.33	1
GO:0051188	cofactor biosynthetic process	243	4	2.57	1
GO:0044106	cellular amine metabolic process	30	1	0.32	1
GO:0006163	purine nucleotide metabolic process	390	1	4.12	1
GO:0006164	purine nucleotide biosynthetic process	217	1	2.29	1
GO:0050896	response to stimulus	3063	31	32.36	1
GO:0006720	isoprenoid metabolic process	79	2	0.83	1
GO:0016070	RNA metabolic process	2538	6	26.81	1
GO:0072511	divalent inorganic cation transport	122	2	1.29	1
GO:0055086	nucleobase-containing small molecule met...	711	2	7.51	1
GO:0033036	macromolecule localization	728	5	7.69	1
GO:0015849	organic acid transport	106	1	1.12	1
GO:0006725	cellular aromatic compound metabolic pro...	4940	13	52.19	1
GO:0006996	organelle organization	636	2	6.72	1
GO:0009260	ribonucleotide biosynthetic process	196	1	2.07	1
GO:0034654	nucleobase-containing compound biosynthe...	2032	8	21.47	1
GO:0051171	regulation of nitrogen compound metaboli...	1411	5	14.91	1
GO:0015711	organic anion transport	125	1	1.32	1
GO:0044085	cellular component biogenesis	486	2	5.13	1
GO:0051179	localization	3896	45	41.16	1
GO:1901564	organonitrogen compound metabolic proces...	2064	6	21.81	1
GO:0015718	monocarboxylic acid transport	52	1	0.55	1
GO:1901566	organonitrogen compound biosynthetic pro...	1330	4	14.05	1
GO:0052646	alditol phosphate metabolic process	22	1	0.23	1
GO:0099536	synaptic signaling	21	1	0.22	1
GO:0099537	trans-synaptic signaling	21	1	0.22	1
GO:0031023	microtubule organizing center organizati...	28	1	0.3	1
GO:0042592	homeostatic process	288	1	3.04	1
GO:0006464	cellular protein modification process	2229	10	23.55	1
GO:0050794	regulation of cellular process	4030	34	42.57	1
GO:0051128	regulation of cellular component organiz...	119	1	1.26	1
GO:0051129	negative regulation of cellular componen...	36	1	0.38	1
GO:0198738	cell-cell signaling by wnt	56	1	0.59	1
GO:0009259	ribonucleotide metabolic process	369	1	3.9	1
GO:0071702	organic substance transport	774	4	8.18	1
GO:0007610	behavior	18	3	0.19	1
GO:0071704	organic substance metabolic process	11356	72	119.97	1
GO:0006743	ubiquinone metabolic process	32	1	0.34	1
GO:1901071	glucosamine-containing compound metaboli...	168	1	1.77	1
GO:0046496	nicotinamide nucleotide metabolic proces...	155	1	1.64	1
GO:0009165	nucleotide biosynthetic process	365	2	3.86	1
GO:0007010	cytoskeleton organization	202	2	2.13	1
GO:0090662	ATP hydrolysis coupled transmembrane tra...	78	1	0.82	1
GO:0051234	establishment of localization	3830	44	40.46	1
GO:0051235	maintenance of location	34	1	0.36	1
GO:0098916	anterograde trans-synaptic signaling	21	1	0.22	1
GO:0007017	microtubule-based process	337	3	3.56	1
GO:0098660	inorganic ion transmembrane transport	282	3	2.98	1
GO:0010467	gene expression	3069	5	32.42	1
GO:0010468	regulation of gene expression	1491	5	15.75	1
GO:0098662	inorganic cation transmembrane transport	282	3	2.98	1
GO:0006732	coenzyme metabolic process	335	3	3.54	1
GO:0009150	purine ribonucleotide metabolic process	364	1	3.85	1
GO:0006733	oxidoreduction coenzyme metabolic proces...	187	2	1.98	1
GO:0035383	thioester metabolic process	14	1	0.15	1
GO:0009152	purine ribonucleotide biosynthetic proce...	191	1	2.02	1
GO:0035384	thioester biosynthetic process	10	1	0.11	1
GO:1901293	nucleoside phosphate biosynthetic proces...	365	2	3.86	1
GO:0046164	alcohol catabolic process	36	1	0.38	1
GO:0006739	NADP metabolic process	45	1	0.48	1
GO:0043170	macromolecule metabolic process	8631	44	91.18	1
GO:1901571	fatty acid derivative transport	39	1	0.41	1
GO:0046390	ribose phosphate biosynthetic process	196	1	2.07	1
GO:0051703	intraspecies interaction between organis...	16	3	0.17	1
GO:0051704	multi-organism process	37	3	0.39	1
GO:0006950	response to stress	675	4	7.13	1
GO:0044765	single-organism transport	749	12	7.91	1
GO:0051705	multi-organism behavior	16	3	0.17	1
GO:0046394	carboxylic acid biosynthetic process	113	1	1.19	1
GO:0044767	single-organism developmental process	97	1	1.02	1
GO:1901576	organic substance biosynthetic process	3796	15	40.1	1
GO:0007049	cell cycle	143	1	1.51	1
GO:1901615	organic hydroxy compound metabolic proce...	90	3	0.95	1
GO:0098655	cation transmembrane transport	282	3	2.98	1
GO:0034613	cellular protein localization	443	1	4.68	1
GO:1901616	organic hydroxy compound catabolic proce...	36	1	0.38	1
GO:0006351	transcription, DNA-templated	1616	5	17.07	1
GO:1901617	organic hydroxy compound biosynthetic pr...	33	1	0.35	1
GO:0046605	regulation of centrosome cycle	22	1	0.23	1
GO:0046606	negative regulation of centrosome cycle	22	1	0.23	1
GO:1905114	cell surface receptor signaling pathway ...	56	1	0.59	1
GO:0009187	cyclic nucleotide metabolic process	121	1	1.28	1
GO:0006807	nitrogen compound metabolic process	6090	18	64.34	1
GO:0007265	Ras protein signal transduction	194	3	2.05	1
GO:0007266	Rho protein signal transduction	154	3	1.63	1
GO:0007267	cell-cell signaling	80	2	0.85	1
GO:0046834	lipid phosphorylation	82	1	0.87	1
GO:0046717	acid secretion	39	1	0.41	1
GO:0015988	energy coupled proton transmembrane tran...	78	1	0.82	1
GO:0008652	cellular amino acid biosynthetic process	89	1	0.94	1
GO:2001141	regulation of RNA biosynthetic process	1344	5	14.2	1
GO:0034641	cellular nitrogen compound metabolic pro...	5572	14	58.87	1
GO:0046838	phosphorylated carbohydrate dephosphoryl...	29	1	0.31	1
GO:0046839	phospholipid dephosphorylation	27	1	0.29	1
GO:0008104	protein localization	524	1	5.54	1
GO:0015698	inorganic anion transport	120	5	1.27	1
GO:0034645	cellular macromolecule biosynthetic proc...	2839	5	29.99	1
GO:0044260	cellular macromolecule metabolic process	6985	21	73.79	1
GO:0009966	regulation of signal transduction	324	6	3.42	1
GO:0042401	cellular biogenic amine biosynthetic pro...	25	1	0.26	1
GO:0044267	cellular protein metabolic process	3245	10	34.28	1
GO:0090407	organophosphate biosynthetic process	495	2	5.23	1
GO:0050877	neurological system process	429	4	4.53	1
GO:0031163	metallo-sulfur cluster assembly	29	1	0.31	1
GO:0046174	polyol catabolic process	36	1	0.38	1
GO:1901264	carbohydrate derivative transport	13	1	0.14	1
GO:1903506	regulation of nucleic acid-templated tra...	1344	5	14.2	1
GO:0019637	organophosphate metabolic process	957	7	10.11	1
GO:0060255	regulation of macromolecule metabolic pr...	1557	5	16.45	1
GO:0044255	cellular lipid metabolic process	432	5	4.56	1
GO:1903963	arachidonate transport	39	1	0.41	1
GO:0050789	regulation of biological process	4145	34	43.79	1
GO:0046483	heterocycle metabolic process	4950	14	52.29	1
GO:0070727	cellular macromolecule localization	443	1	4.68	1
GO:0051651	maintenance of location in cell	18	1	0.19	1
GO:0006139	nucleobase-containing compound metabolic...	4810	13	50.82	1
GO:0007600	sensory perception	429	4	4.53	1
GO:0065007	biological regulation	4312	36	45.55	1
GO:0036211	protein modification process	2229	10	23.55	1
